# Supplementary material for: Tailoring electrolyte phase separation for high-rate solid-state lithium metal batteries
Source: Nat Commun. 2026 Jun 8;17:7310. doi: 10.1038/s41467-026-74094-w (PMC13402737; doi:10.1038/s41467-026-74094-w)
Supplement: Supplementary file 3 — Supplementary Data [file 41467_2026_74094_MOESM3_ESM.zip]

Archive with 53 entries (36 files):
- Supplementary Data/
- Supplementary Data/Supplementary Data 1/
- Supplementary Data/Supplementary Data 1/Binding energy/
- Supplementary Data/Supplementary Data 1/Binding energy/119ccd37815a863166a420bb407dd89.png
- Supplementary Data/Supplementary Data 1/Binding energy/DFOB-PVC.png
- Supplementary Data/Supplementary Data 1/Binding energy/DFOB-VC.png
- Supplementary Data/Supplementary Data 1/Binding energy/LI-PVC.png
- Supplementary Data/Supplementary Data 1/Binding energy/LI-VC.png
- Supplementary Data/Supplementary Data 1/Binding energy/TFSI-PVC.png
- Supplementary Data/Supplementary Data 1/Binding energy/TFSI-VC.png
- Supplementary Data/Supplementary Data 2/
- Supplementary Data/Supplementary Data 2/ESP1/
- Supplementary Data/Supplementary Data 2/ESP1/静电势.png
- Supplementary Data/Supplementary Data 2/ESP2/
- Supplementary Data/Supplementary Data 2/ESP2/Charge.png
- Supplementary Data/Supplementary Data 2/ESP2/ESP.png
- Supplementary Data/Supplementary Data 3/
- Supplementary Data/Supplementary Data 3/PVC-DB/
- Supplementary Data/Supplementary Data 3/PVC-DB/PVC1.log
- Supplementary Data/Supplementary Data 3/PVC-DB/PVC2.log
- Supplementary Data/Supplementary Data 3/PVC-DB/PVC3.log
- Supplementary Data/Supplementary Data 3/VC-DB/
- Supplementary Data/Supplementary Data 3/VC-DB/2VC1.log
- Supplementary Data/Supplementary Data 3/VC-DB/2VC2.log
- Supplementary Data/Supplementary Data 3/VC-DB/2VC3.log
- Supplementary Data/Supplementary Data 4/
- Supplementary Data/Supplementary Data 4/Oligomer phase-MD/
- Supplementary Data/Supplementary Data 4/Oligomer phase-MD/Oligomer/
- Supplementary Data/Supplementary Data 4/Oligomer phase-MD/Oligomer/Oligomer.txt
- Supplementary Data/Supplementary Data 4/Polymer phase-MD/
- Supplementary Data/Supplementary Data 4/Polymer phase-MD/Polymer.txt
- Supplementary Data/Supplementary Data 4/PVC-MD/
- Supplementary Data/Supplementary Data 4/PVC-MD/PVC/
- Supplementary Data/Supplementary Data 4/PVC-MD/PVC/PVC-electrolyte.txt
- Supplementary Data/Supplementary Data 5/
- Supplementary Data/Supplementary Data 5/Energy Level/
- Supplementary Data/Supplementary Data 5/Energy Level/danti-h(-7.28).png
- Supplementary Data/Supplementary Data 5/Energy Level/danti-l(-0.44).png
- Supplementary Data/Supplementary Data 5/Energy Level/Graph1.tif
- Supplementary Data/Supplementary Data 5/Energy Level/juhewu-h(-8.80).png
- Supplementary Data/Supplementary Data 5/Energy Level/juhewu-l (-0.75).png
- Supplementary Data/Supplementary Data 5/Energy Level/li-danti-h(-11.67).png
- Supplementary Data/Supplementary Data 5/Energy Level/li-danti-l(-5.17).png
- Supplementary Data/Supplementary Data 5/Energy Level/li-juhewu-h(-10.77).png
- Supplementary Data/Supplementary Data 5/Energy Level/li-juhewu-l(-5.10).png
- Supplementary Data/Supplementary Data 5/Energy Level/li3n-h(-2.99).png
- Supplementary Data/Supplementary Data 5/Energy Level/li3n-l(-0.94).png
- Supplementary Data/Supplementary Data 5/Energy Level/LIDFOB-h(-2.64).png
- Supplementary Data/Supplementary Data 5/Energy Level/LIDFOB-h(-8.83).png
- Supplementary Data/Supplementary Data 5/Energy Level/LIF-h(-7.55).png
- Supplementary Data/Supplementary Data 5/Energy Level/LIF-l(-1.42).png
- Supplementary Data/Supplementary Data 5/Energy Level/LITFSI-h(-8.66).png
- Supplementary Data/Supplementary Data 5/Energy Level/LITFSI-l(-1.37).png
