# Supplementary material for: Tailoring electrolyte phase separation for high-rate solid-state lithium metal batteries
Source: Nat Commun. 2026 Jun 8;17:7310. doi: 10.1038/s41467-026-74094-w (PMC13402737; doi:10.1038/s41467-026-74094-w)
Supplement: Supplementary file 3 — Supplementary Data [file 41467_2026_74094_MOESM3_ESM.zip › Supplementary Data/Supplementary Data 3/PVC-DB/PVC1.log]

 Entering Gaussian System, Link 0=g16
 Input=PVC1.gjf
 Output=PVC1.log
 Initial command:
 /home/zhangying/bin/g16/l1.exe "/home_zz/zhangying/wangchenyu/zhang/diffusion/PVC/1/Gau-5211.inp" -scrdir="/home_zz/zhangying/wangchenyu/zhang/diffusion/PVC/1/"
 Entering Link 1 = /home/zhangying/bin/g16/l1.exe PID=      5212.
  
 Copyright (c) 1988,1990,1992,1993,1995,1998,2003,2009,2016,
            Gaussian, Inc.  All Rights Reserved.
  
 This is part of the Gaussian(R) 16 program.  It is based on
 the Gaussian(R) 09 system (copyright 2009, Gaussian, Inc.),
 the Gaussian(R) 03 system (copyright 2003, Gaussian, Inc.),
 the Gaussian(R) 98 system (copyright 1998, Gaussian, Inc.),
 the Gaussian(R) 94 system (copyright 1995, Gaussian, Inc.),
 the Gaussian 92(TM) system (copyright 1992, Gaussian, Inc.),
 the Gaussian 90(TM) system (copyright 1990, Gaussian, Inc.),
 the Gaussian 88(TM) system (copyright 1988, Gaussian, Inc.),
 the Gaussian 86(TM) system (copyright 1986, Carnegie Mellon
 University), and the Gaussian 82(TM) system (copyright 1983,
 Carnegie Mellon University). Gaussian is a federally registered
 trademark of Gaussian, Inc.
  
 This software contains proprietary and confidential information,
 including trade secrets, belonging to Gaussian, Inc.
  
 This software is provided under written license and may be
 used, copied, transmitted, or stored only in accord with that
 written license.
  
 The following legend is applicable only to US Government
 contracts under FAR:
  
                    RESTRICTED RIGHTS LEGEND
  
 Use, reproduction and disclosure by the US Government is
 subject to restrictions as set forth in subparagraphs (a)
 and (c) of the Commercial Computer Software - Restricted
 Rights clause in FAR 52.227-19.
  
 Gaussian, Inc.
 340 Quinnipiac St., Bldg. 40, Wallingford CT 06492
  
  
 ---------------------------------------------------------------
 Warning -- This program may not be used in any manner that
 competes with the business of Gaussian, Inc. or will provide
 assistance to any competitor of Gaussian, Inc.  The licensee
 of this program is prohibited from giving any competitor of
 Gaussian, Inc. access to this program.  By using this program,
 the user acknowledges that Gaussian, Inc. is engaged in the
 business of creating and licensing software in the field of
 computational chemistry and represents and warrants to the
 licensee that it is not a competitor of Gaussian, Inc. and that
 it will not use this program in any manner prohibited above.
 ---------------------------------------------------------------
  

 Cite this work as:
 Gaussian 16, Revision A.03,
 M. J. Frisch, G. W. Trucks, H. B. Schlegel, G. E. Scuseria, 
 M. A. Robb, J. R. Cheeseman, G. Scalmani, V. Barone, 
 G. A. Petersson, H. Nakatsuji, X. Li, M. Caricato, A. V. Marenich, 
 J. Bloino, B. G. Janesko, R. Gomperts, B. Mennucci, H. P. Hratchian, 
 J. V. Ortiz, A. F. Izmaylov, J. L. Sonnenberg, D. Williams-Young, 
 F. Ding, F. Lipparini, F. Egidi, J. Goings, B. Peng, A. Petrone, 
 T. Henderson, D. Ranasinghe, V. G. Zakrzewski, J. Gao, N. Rega, 
 G. Zheng, W. Liang, M. Hada, M. Ehara, K. Toyota, R. Fukuda, 
 J. Hasegawa, M. Ishida, T. Nakajima, Y. Honda, O. Kitao, H. Nakai, 
 T. Vreven, K. Throssell, J. A. Montgomery, Jr., J. E. Peralta, 
 F. Ogliaro, M. J. Bearpark, J. J. Heyd, E. N. Brothers, K. N. Kudin, 
 V. N. Staroverov, T. A. Keith, R. Kobayashi, J. Normand, 
 K. Raghavachari, A. P. Rendell, J. C. Burant, S. S. Iyengar, 
 J. Tomasi, M. Cossi, J. M. Millam, M. Klene, C. Adamo, R. Cammi, 
 J. W. Ochterski, R. L. Martin, K. Morokuma, O. Farkas, 
 J. B. Foresman, and D. J. Fox, Gaussian, Inc., Wallingford CT, 2016.
 
 ******************************************
 Gaussian 16:  ES64L-G16RevA.03 25-Dec-2016
                 9-Jul-2025 
 ******************************************
 %lindaworkers=:16
 %nprocshared=16
 Will use up to   16 processors via shared memory.
 %mem=10GB
 SetLPE:    new flags="-opt 'Tsnet.Node.lindarsharg: ssh' -mp 16 -nodelist 'Diy25' -opt 'Tsnet.Diy25.speedfactor: 16' -env GAUSS_MDEF=1342177280 -env GAUSS_EXEDIR="/home/zhangying/bin/g16/bsd:/home/zhangying/bin/g16""
 Will use up to   16 processors via Linda.
 ----------------------------------------
 #p opt freq b3lyp/6-311++g(d,p) em=gd3bj
 ----------------------------------------
 1/18=20,19=15,26=3,38=1/1,3;
 2/9=110,12=2,17=6,18=5,40=1/2;
 3/5=4,6=6,7=1111,11=2,25=1,30=1,71=1,74=-5,124=41/1,2,3;
 4//1;
 5/5=2,38=5/2;
 6/7=2,8=2,9=2,10=2,28=1/1;
 7//1,2,3,16;
 1/18=20,19=15,26=3/3(2);
 2/9=110/2;
 99//99;
 2/9=110/2;
 3/5=4,6=6,7=1111,11=2,25=1,30=1,71=1,74=-5,124=41/1,2,3;
 4/5=5,16=3,69=1/1;
 5/5=2,38=5/2;
 7//1,2,3,16;
 1/18=20,19=15,26=3/3(-5);
 2/9=110/2;
 6/7=2,8=2,9=2,10=2,19=2,28=1/1;
 99/9=1/99;
 Leave Link    1 at Wed Jul  9 20:51:04 2025, MaxMem=  1342177280 cpu:               1.0 elap:               0.2
 (Enter /home/zhangying/bin/g16/l101.exe)
 ---
 PVC
 ---
 Symbolic Z-matrix:
 Charge =  0 Multiplicity = 1
 O                     1.84807  -0.81547   2.25679 
 C                     2.10334   0.05085   1.23444 
 O                     1.97983  -0.59665   0.04153 
 C                     1.64959  -1.97139   0.24081 
 C                     1.3711   -2.07373   1.75629 
 O                     2.42019   1.1824    1.36546 
 H                     0.75262  -2.18265  -0.34247 
 H                     1.93081  -2.86632   2.24157 
 O                    -1.63631  -3.37716   0.85885 
 C                    -1.74246  -2.04803   0.56909 
 O                    -0.9121   -1.33067   1.37853 
 C                    -0.09724  -2.20218   2.17447 
 C                    -0.80936  -3.56862   2.01418 
 O                    -2.43931  -1.58977  -0.27029 
 H                    -0.15424  -1.8598    3.20694 
 H                    -1.46188  -3.73111   2.87744 
 O                     2.38287  -4.20528  -0.21211 
 C                     3.50901  -4.98729  -0.15055 
 O                     4.60437  -4.19768  -0.0774 
 C                     4.22513  -2.82257   0.15867 
 C                     2.76542  -2.8298   -0.35398 
 O                     3.49312  -6.17161  -0.15543 
 H                     4.84571  -2.20069  -0.48425 
 H                     2.79477  -2.59619  -1.42201 
 O                    -0.42932  -6.46538   3.33438 
 C                     0.66268  -5.7993    3.76597 
 O                     1.04363  -4.87193   2.81985 
 C                     0.05207  -4.80492   1.78047 
 O                     1.22126  -5.95377   4.79896 
 H                     0.55954  -4.74697   0.82245 
 O                     5.99918  -2.33356   1.66546 
 C                     6.53801  -3.36935   2.38226 
 O                     5.54911  -4.10585   2.94208 
 C                     4.57334  -2.4519    1.60392 
 O                     7.69941  -3.57287   2.49388 
 H                     4.157    -1.47766   1.85241 
 C                     4.27754  -3.50537   2.69409 
 H                     3.58296  -4.2903    2.40081 
 H                     3.92124  -3.03815   3.61416 
 C                    -0.70018  -6.12609   1.96081 
 H                    -0.3002   -6.91234   1.31976 
 H                    -1.77665  -6.04031   1.82637 
 N                     6.25035  -11.76461   5.99841 
 S                     4.91929  -12.11655   6.80691 
 S                     7.54542  -10.96934   6.50563 
 C                     3.72851  -10.71089   6.42341 
 C                     7.54444  -9.4442    5.41151 
 F                     8.54577  -8.65739   5.7818 
 F                     7.69847  -9.79938   4.14762 
 F                     3.68427  -10.4819   5.12212 
 F                     2.52056  -11.02966   6.86474 
 F                     4.14351  -9.60359   7.05223 
 F                     6.39392  -8.79048   5.55454 
 O                     4.29198  -13.32053   6.30398 
 O                     5.07548  -11.9897   8.29639 
 O                     8.78299  -11.66953   6.2189 
 O                     7.39855  -10.3904   7.88724 
 Li                    10.61471  -5.93354   2.97298 
 
 Add virtual bond connecting atoms Li58       and O35        Dist= 7.15D+00.
 Add virtual bond connecting atoms Li58       and F48        Dist= 8.36D+00.
 ITRead=  0  0  0  0  0  0  0  0  0  0  0  0  0  0  0  0  0  0  0  0
 ITRead=  0  0  0  0  0  0  0  0  0  0  0  0  0  0  0  0  0  0  0  0
 ITRead=  0  0  0  0  0  0  0  0  0  0  0  0  0  0  0  0  0  0
 MicOpt= -1 -1 -1 -1 -1 -1 -1 -1 -1 -1 -1 -1 -1 -1 -1 -1 -1 -1 -1 -1
 MicOpt= -1 -1 -1 -1 -1 -1 -1 -1 -1 -1 -1 -1 -1 -1 -1 -1 -1 -1 -1 -1
 MicOpt= -1 -1 -1 -1 -1 -1 -1 -1 -1 -1 -1 -1 -1 -1 -1 -1 -1 -1
 NAtoms=     58 NQM=       58 NQMF=       0 NMMI=      0 NMMIF=      0
                NMic=       0 NMicF=      0.
                    Isotopes and Nuclear Properties:
 (Nuclear quadrupole moments (NQMom) in fm**2, nuclear magnetic moments (NMagM)
  in nuclear magnetons)

  Atom         1           2           3           4           5           6           7           8           9          10
 IAtWgt=          16          12          16          12          12          16           1           1          16          12
 AtmWgt=  15.9949146  12.0000000  15.9949146  12.0000000  12.0000000  15.9949146   1.0078250   1.0078250  15.9949146  12.0000000
 NucSpn=           0           0           0           0           0           0           1           1           0           0
 AtZEff=  -0.0000000  -0.0000000  -0.0000000  -0.0000000  -0.0000000  -0.0000000  -0.0000000  -0.0000000  -0.0000000  -0.0000000
 NQMom=    0.0000000   0.0000000   0.0000000   0.0000000   0.0000000   0.0000000   0.0000000   0.0000000   0.0000000   0.0000000
 NMagM=    0.0000000   0.0000000   0.0000000   0.0000000   0.0000000   0.0000000   2.7928460   2.7928460   0.0000000   0.0000000
 AtZNuc=   8.0000000   6.0000000   8.0000000   6.0000000   6.0000000   8.0000000   1.0000000   1.0000000   8.0000000   6.0000000

  Atom        11          12          13          14          15          16          17          18          19          20
 IAtWgt=          16          12          12          16           1           1          16          12          16          12
 AtmWgt=  15.9949146  12.0000000  12.0000000  15.9949146   1.0078250   1.0078250  15.9949146  12.0000000  15.9949146  12.0000000
 NucSpn=           0           0           0           0           1           1           0           0           0           0
 AtZEff=  -0.0000000  -0.0000000  -0.0000000  -0.0000000  -0.0000000  -0.0000000  -0.0000000  -0.0000000  -0.0000000  -0.0000000
 NQMom=    0.0000000   0.0000000   0.0000000   0.0000000   0.0000000   0.0000000   0.0000000   0.0000000   0.0000000   0.0000000
 NMagM=    0.0000000   0.0000000   0.0000000   0.0000000   2.7928460   2.7928460   0.0000000   0.0000000   0.0000000   0.0000000
 AtZNuc=   8.0000000   6.0000000   6.0000000   8.0000000   1.0000000   1.0000000   8.0000000   6.0000000   8.0000000   6.0000000

  Atom        21          22          23          24          25          26          27          28          29          30
 IAtWgt=          12          16           1           1          16          12          16          12          16           1
 AtmWgt=  12.0000000  15.9949146   1.0078250   1.0078250  15.9949146  12.0000000  15.9949146  12.0000000  15.9949146   1.0078250
 NucSpn=           0           0           1           1           0           0           0           0           0           1
 AtZEff=  -0.0000000  -0.0000000  -0.0000000  -0.0000000  -0.0000000  -0.0000000  -0.0000000  -0.0000000  -0.0000000  -0.0000000
 NQMom=    0.0000000   0.0000000   0.0000000   0.0000000   0.0000000   0.0000000   0.0000000   0.0000000   0.0000000   0.0000000
 NMagM=    0.0000000   0.0000000   2.7928460   2.7928460   0.0000000   0.0000000   0.0000000   0.0000000   0.0000000   2.7928460
 AtZNuc=   6.0000000   8.0000000   1.0000000   1.0000000   8.0000000   6.0000000   8.0000000   6.0000000   8.0000000   1.0000000

  Atom        31          32          33          34          35          36          37          38          39          40
 IAtWgt=          16          12          16          12          16           1          12           1           1          12
 AtmWgt=  15.9949146  12.0000000  15.9949146  12.0000000  15.9949146   1.0078250  12.0000000   1.0078250   1.0078250  12.0000000
 NucSpn=           0           0           0           0           0           1           0           1           1           0
 AtZEff=  -0.0000000  -0.0000000  -0.0000000  -0.0000000  -0.0000000  -0.0000000  -0.0000000  -0.0000000  -0.0000000  -0.0000000
 NQMom=    0.0000000   0.0000000   0.0000000   0.0000000   0.0000000   0.0000000   0.0000000   0.0000000   0.0000000   0.0000000
 NMagM=    0.0000000   0.0000000   0.0000000   0.0000000   0.0000000   2.7928460   0.0000000   2.7928460   2.7928460   0.0000000
 AtZNuc=   8.0000000   6.0000000   8.0000000   6.0000000   8.0000000   1.0000000   6.0000000   1.0000000   1.0000000   6.0000000

  Atom        41          42          43          44          45          46          47          48          49          50
 IAtWgt=           1           1          14          32          32          12          12          19          19          19
 AtmWgt=   1.0078250   1.0078250  14.0030740  31.9720718  31.9720718  12.0000000  12.0000000  18.9984032  18.9984032  18.9984032
 NucSpn=           1           1           2           0           0           0           0           1           1           1
 AtZEff=  -0.0000000  -0.0000000  -0.0000000  -0.0000000  -0.0000000  -0.0000000  -0.0000000  -0.0000000  -0.0000000  -0.0000000
 NQMom=    0.0000000   0.0000000   2.0440000   0.0000000   0.0000000   0.0000000   0.0000000   0.0000000   0.0000000   0.0000000
 NMagM=    2.7928460   2.7928460   0.4037610   0.0000000   0.0000000   0.0000000   0.0000000   2.6288670   2.6288670   2.6288670
 AtZNuc=   1.0000000   1.0000000   7.0000000  16.0000000  16.0000000   6.0000000   6.0000000   9.0000000   9.0000000   9.0000000

  Atom        51          52          53          54          55          56          57          58
 IAtWgt=          19          19          19          16          16          16          16           7
 AtmWgt=  18.9984032  18.9984032  18.9984032  15.9949146  15.9949146  15.9949146  15.9949146   7.0160045
 NucSpn=           1           1           1           0           0           0           0           3
 AtZEff=  -0.0000000  -0.0000000  -0.0000000  -0.0000000  -0.0000000  -0.0000000  -0.0000000  -0.0000000
 NQMom=    0.0000000   0.0000000   0.0000000   0.0000000   0.0000000   0.0000000   0.0000000  -4.0100000
 NMagM=    2.6288670   2.6288670   2.6288670   0.0000000   0.0000000   0.0000000   0.0000000   3.2564240
 AtZNuc=   9.0000000   9.0000000   9.0000000   8.0000000   8.0000000   8.0000000   8.0000000   3.0000000
 Leave Link  101 at Wed Jul  9 20:51:05 2025, MaxMem=  1342177280 cpu:               4.3 elap:               0.4
 (Enter /home/zhangying/bin/g16/l103.exe)

 GradGradGradGradGradGradGradGradGradGradGradGradGradGradGradGradGradGrad
 Berny optimization.
 Initialization pass.
                           ----------------------------
                           !    Initial Parameters    !
                           ! (Angstroms and Degrees)  !
 --------------------------                            --------------------------
 ! Name  Definition              Value          Derivative Info.                !
 --------------------------------------------------------------------------------
 ! R1    R(1,2)                  1.3641         estimate D2E/DX2                !
 ! R2    R(1,5)                  1.4357         estimate D2E/DX2                !
 ! R3    R(2,3)                  1.3629         estimate D2E/DX2                !
 ! R4    R(2,6)                  1.1824         estimate D2E/DX2                !
 ! R5    R(3,4)                  1.4278         estimate D2E/DX2                !
 ! R6    R(4,5)                  1.5442         estimate D2E/DX2                !
 ! R7    R(4,7)                  1.0906         estimate D2E/DX2                !
 ! R8    R(4,21)                 1.5283         estimate D2E/DX2                !
 ! R9    R(5,8)                  1.0849         estimate D2E/DX2                !
 ! R10   R(5,12)                 1.5321         estimate D2E/DX2                !
 ! R11   R(9,10)                 1.3645         estimate D2E/DX2                !
 ! R12   R(9,13)                 1.4336         estimate D2E/DX2                !
 ! R13   R(10,11)                1.3636         estimate D2E/DX2                !
 ! R14   R(10,14)                1.1833         estimate D2E/DX2                !
 ! R15   R(11,12)                1.4342         estimate D2E/DX2                !
 ! R16   R(12,13)                1.5492         estimate D2E/DX2                !
 ! R17   R(12,15)                1.0893         estimate D2E/DX2                !
 ! R18   R(13,16)                1.0943         estimate D2E/DX2                !
 ! R19   R(13,28)                1.5248         estimate D2E/DX2                !
 ! R20   R(17,18)                1.3724         estimate D2E/DX2                !
 ! R21   R(17,21)                1.4347         estimate D2E/DX2                !
 ! R22   R(18,19)                1.3523         estimate D2E/DX2                !
 ! R23   R(18,22)                1.1844         estimate D2E/DX2                !
 ! R24   R(19,20)                1.4458         estimate D2E/DX2                !
 ! R25   R(20,21)                1.5471         estimate D2E/DX2                !
 ! R26   R(20,23)                1.0887         estimate D2E/DX2                !
 ! R27   R(20,34)                1.5321         estimate D2E/DX2                !
 ! R28   R(21,24)                1.0937         estimate D2E/DX2                !
 ! R29   R(25,26)                1.35           estimate D2E/DX2                !
 ! R30   R(25,40)                1.4405         estimate D2E/DX2                !
 ! R31   R(26,27)                1.3785         estimate D2E/DX2                !
 ! R32   R(26,29)                1.1845         estimate D2E/DX2                !
 ! R33   R(27,28)                1.438          estimate D2E/DX2                !
 ! R34   R(28,30)                1.0857         estimate D2E/DX2                !
 ! R35   R(28,40)                1.531          estimate D2E/DX2                !
 ! R36   R(31,32)                1.37           estimate D2E/DX2                !
 ! R37   R(31,34)                1.4321         estimate D2E/DX2                !
 ! R38   R(32,33)                1.3542         estimate D2E/DX2                !
 ! R39   R(32,35)                1.1844         estimate D2E/DX2                !
 ! R40   R(33,37)                1.4279         estimate D2E/DX2                !
 ! R41   R(34,36)                1.0882         estimate D2E/DX2                !
 ! R42   R(34,37)                1.5446         estimate D2E/DX2                !
 ! R43   R(35,58)                3.7817         estimate D2E/DX2                !
 ! R44   R(37,38)                1.0884         estimate D2E/DX2                !
 ! R45   R(37,39)                1.0917         estimate D2E/DX2                !
 ! R46   R(40,41)                1.0905         estimate D2E/DX2                !
 ! R47   R(40,42)                1.0882         estimate D2E/DX2                !
 ! R48   R(43,44)                1.5966         estimate D2E/DX2                !
 ! R49   R(43,45)                1.6022         estimate D2E/DX2                !
 ! R50   R(44,46)                1.8817         estimate D2E/DX2                !
 ! R51   R(44,54)                1.4478         estimate D2E/DX2                !
 ! R52   R(44,55)                1.503          estimate D2E/DX2                !
 ! R53   R(45,47)                1.877          estimate D2E/DX2                !
 ! R54   R(45,56)                1.4505         estimate D2E/DX2                !
 ! R55   R(45,57)                1.5052         estimate D2E/DX2                !
 ! R56   R(46,50)                1.322          estimate D2E/DX2                !
 ! R57   R(46,51)                1.325          estimate D2E/DX2                !
 ! R58   R(46,52)                1.3393         estimate D2E/DX2                !
 ! R59   R(47,48)                1.3262         estimate D2E/DX2                !
 ! R60   R(47,49)                1.3218         estimate D2E/DX2                !
 ! R61   R(47,53)                1.331          estimate D2E/DX2                !
 ! R62   R(48,58)                4.426          estimate D2E/DX2                !
 ! A1    A(2,1,5)              110.9456         estimate D2E/DX2                !
 ! A2    A(1,2,3)              109.7126         estimate D2E/DX2                !
 ! A3    A(1,2,6)              125.0911         estimate D2E/DX2                !
 ! A4    A(3,2,6)              125.1653         estimate D2E/DX2                !
 ! A5    A(2,3,4)              110.8676         estimate D2E/DX2                !
 ! A6    A(3,4,5)              104.0337         estimate D2E/DX2                !
 ! A7    A(3,4,7)              107.5829         estimate D2E/DX2                !
 ! A8    A(3,4,21)             108.5183         estimate D2E/DX2                !
 ! A9    A(5,4,7)              111.3283         estimate D2E/DX2                !
 ! A10   A(5,4,21)             118.4492         estimate D2E/DX2                !
 ! A11   A(7,4,21)             106.4706         estimate D2E/DX2                !
 ! A12   A(1,5,4)              102.9513         estimate D2E/DX2                !
 ! A13   A(1,5,8)              108.237          estimate D2E/DX2                !
 ! A14   A(1,5,12)             107.2612         estimate D2E/DX2                !
 ! A15   A(4,5,8)              113.2255         estimate D2E/DX2                !
 ! A16   A(4,5,12)             116.503          estimate D2E/DX2                !
 ! A17   A(8,5,12)             108.1253         estimate D2E/DX2                !
 ! A18   A(10,9,13)            110.2487         estimate D2E/DX2                !
 ! A19   A(9,10,11)            109.818          estimate D2E/DX2                !
 ! A20   A(9,10,14)            125.0083         estimate D2E/DX2                !
 ! A21   A(11,10,14)           125.1679         estimate D2E/DX2                !
 ! A22   A(10,11,12)           110.8383         estimate D2E/DX2                !
 ! A23   A(5,12,11)            110.0035         estimate D2E/DX2                !
 ! A24   A(5,12,13)            119.0945         estimate D2E/DX2                !
 ! A25   A(5,12,15)            106.4102         estimate D2E/DX2                !
 ! A26   A(11,12,13)           102.5557         estimate D2E/DX2                !
 ! A27   A(11,12,15)           107.7753         estimate D2E/DX2                !
 ! A28   A(13,12,15)           110.5652         estimate D2E/DX2                !
 ! A29   A(9,13,12)            103.3406         estimate D2E/DX2                !
 ! A30   A(9,13,16)            108.1569         estimate D2E/DX2                !
 ! A31   A(9,13,28)            108.0972         estimate D2E/DX2                !
 ! A32   A(12,13,16)           108.8722         estimate D2E/DX2                !
 ! A33   A(12,13,28)           118.1197         estimate D2E/DX2                !
 ! A34   A(16,13,28)           109.7181         estimate D2E/DX2                !
 ! A35   A(18,17,21)           109.3854         estimate D2E/DX2                !
 ! A36   A(17,18,19)           109.5344         estimate D2E/DX2                !
 ! A37   A(17,18,22)           123.9559         estimate D2E/DX2                !
 ! A38   A(19,18,22)           126.5086         estimate D2E/DX2                !
 ! A39   A(18,19,20)           110.592          estimate D2E/DX2                !
 ! A40   A(19,20,21)           100.8903         estimate D2E/DX2                !
 ! A41   A(19,20,23)           107.2978         estimate D2E/DX2                !
 ! A42   A(19,20,34)           108.9352         estimate D2E/DX2                !
 ! A43   A(21,20,23)           110.1703         estimate D2E/DX2                !
 ! A44   A(21,20,34)           121.8791         estimate D2E/DX2                !
 ! A45   A(23,20,34)           106.8173         estimate D2E/DX2                !
 ! A46   A(4,21,17)            107.7777         estimate D2E/DX2                !
 ! A47   A(4,21,20)            123.8669         estimate D2E/DX2                !
 ! A48   A(4,21,24)            106.2409         estimate D2E/DX2                !
 ! A49   A(17,21,20)           102.9022         estimate D2E/DX2                !
 ! A50   A(17,21,24)           107.9691         estimate D2E/DX2                !
 ! A51   A(20,21,24)           107.2937         estimate D2E/DX2                !
 ! A52   A(26,25,40)           109.9213         estimate D2E/DX2                !
 ! A53   A(25,26,27)           109.6359         estimate D2E/DX2                !
 ! A54   A(25,26,29)           126.5804         estimate D2E/DX2                !
 ! A55   A(27,26,29)           123.7786         estimate D2E/DX2                !
 ! A56   A(26,27,28)           109.6861         estimate D2E/DX2                !
 ! A57   A(13,28,27)           108.4532         estimate D2E/DX2                !
 ! A58   A(13,28,30)           110.8566         estimate D2E/DX2                !
 ! A59   A(13,28,40)           113.8308         estimate D2E/DX2                !
 ! A60   A(27,28,30)           108.5405         estimate D2E/DX2                !
 ! A61   A(27,28,40)           102.3244         estimate D2E/DX2                !
 ! A62   A(30,28,40)           112.3137         estimate D2E/DX2                !
 ! A63   A(32,31,34)           110.5848         estimate D2E/DX2                !
 ! A64   A(31,32,33)           109.8932         estimate D2E/DX2                !
 ! A65   A(31,32,35)           124.395          estimate D2E/DX2                !
 ! A66   A(33,32,35)           125.7102         estimate D2E/DX2                !
 ! A67   A(32,33,37)           110.4747         estimate D2E/DX2                !
 ! A68   A(20,34,31)           106.6673         estimate D2E/DX2                !
 ! A69   A(20,34,36)           110.1843         estimate D2E/DX2                !
 ! A70   A(20,34,37)           117.2099         estimate D2E/DX2                !
 ! A71   A(31,34,36)           107.2853         estimate D2E/DX2                !
 ! A72   A(31,34,37)           102.5155         estimate D2E/DX2                !
 ! A73   A(36,34,37)           112.0961         estimate D2E/DX2                !
 ! A74   A(32,35,58)           151.0632         estimate D2E/DX2                !
 ! A75   A(33,37,34)           103.819          estimate D2E/DX2                !
 ! A76   A(33,37,38)           108.1687         estimate D2E/DX2                !
 ! A77   A(33,37,39)           108.9204         estimate D2E/DX2                !
 ! A78   A(34,37,38)           115.0813         estimate D2E/DX2                !
 ! A79   A(34,37,39)           111.4353         estimate D2E/DX2                !
 ! A80   A(38,37,39)           109.1154         estimate D2E/DX2                !
 ! A81   A(25,40,28)           102.896          estimate D2E/DX2                !
 ! A82   A(25,40,41)           108.7692         estimate D2E/DX2                !
 ! A83   A(25,40,42)           108.8058         estimate D2E/DX2                !
 ! A84   A(28,40,41)           111.8843         estimate D2E/DX2                !
 ! A85   A(28,40,42)           113.795          estimate D2E/DX2                !
 ! A86   A(41,40,42)           110.3068         estimate D2E/DX2                !
 ! A87   A(44,43,45)           128.5331         estimate D2E/DX2                !
 ! A88   A(43,44,46)           105.0517         estimate D2E/DX2                !
 ! A89   A(43,44,54)           111.6306         estimate D2E/DX2                !
 ! A90   A(43,44,55)           113.365          estimate D2E/DX2                !
 ! A91   A(46,44,54)           106.0348         estimate D2E/DX2                !
 ! A92   A(46,44,55)           101.8111         estimate D2E/DX2                !
 ! A93   A(54,44,55)           117.353          estimate D2E/DX2                !
 ! A94   A(43,45,47)           102.6125         estimate D2E/DX2                !
 ! A95   A(43,45,56)           112.7966         estimate D2E/DX2                !
 ! A96   A(43,45,57)           113.7436         estimate D2E/DX2                !
 ! A97   A(47,45,56)           106.1074         estimate D2E/DX2                !
 ! A98   A(47,45,57)           102.8541         estimate D2E/DX2                !
 ! A99   A(56,45,57)           116.7669         estimate D2E/DX2                !
 ! A100  A(44,46,50)           110.5593         estimate D2E/DX2                !
 ! A101  A(44,46,51)           109.2277         estimate D2E/DX2                !
 ! A102  A(44,46,52)           109.0154         estimate D2E/DX2                !
 ! A103  A(50,46,51)           109.8177         estimate D2E/DX2                !
 ! A104  A(50,46,52)           109.2265         estimate D2E/DX2                !
 ! A105  A(51,46,52)           108.967          estimate D2E/DX2                !
 ! A106  A(45,47,48)           108.5968         estimate D2E/DX2                !
 ! A107  A(45,47,49)           109.8133         estimate D2E/DX2                !
 ! A108  A(45,47,53)           109.6879         estimate D2E/DX2                !
 ! A109  A(48,47,49)           109.7793         estimate D2E/DX2                !
 ! A110  A(48,47,53)           109.3457         estimate D2E/DX2                !
 ! A111  A(49,47,53)           109.5999         estimate D2E/DX2                !
 ! A112  A(47,48,58)           122.7421         estimate D2E/DX2                !
 ! A113  A(35,58,48)            95.9816         estimate D2E/DX2                !
 ! D1    D(5,1,2,3)             -7.2415         estimate D2E/DX2                !
 ! D2    D(5,1,2,6)            174.7009         estimate D2E/DX2                !
 ! D3    D(2,1,5,4)             11.642          estimate D2E/DX2                !
 ! D4    D(2,1,5,8)            131.7626         estimate D2E/DX2                !
 ! D5    D(2,1,5,12)          -111.7898         estimate D2E/DX2                !
 ! D6    D(1,2,3,4)             -1.0779         estimate D2E/DX2                !
 ! D7    D(6,2,3,4)            176.978          estimate D2E/DX2                !
 ! D8    D(2,3,4,5)              8.0836         estimate D2E/DX2                !
 ! D9    D(2,3,4,7)            126.2791         estimate D2E/DX2                !
 ! D10   D(2,3,4,21)          -118.8988         estimate D2E/DX2                !
 ! D11   D(3,4,5,1)            -11.5412         estimate D2E/DX2                !
 ! D12   D(3,4,5,8)           -128.1645         estimate D2E/DX2                !
 ! D13   D(3,4,5,12)           105.5174         estimate D2E/DX2                !
 ! D14   D(7,4,5,1)           -127.1273         estimate D2E/DX2                !
 ! D15   D(7,4,5,8)            116.2493         estimate D2E/DX2                !
 ! D16   D(7,4,5,12)           -10.0687         estimate D2E/DX2                !
 ! D17   D(21,4,5,1)           108.9742         estimate D2E/DX2                !
 ! D18   D(21,4,5,8)            -7.6492         estimate D2E/DX2                !
 ! D19   D(21,4,5,12)         -133.9672         estimate D2E/DX2                !
 ! D20   D(3,4,21,17)         -176.8347         estimate D2E/DX2                !
 ! D21   D(3,4,21,20)           63.3248         estimate D2E/DX2                !
 ! D22   D(3,4,21,24)          -61.3137         estimate D2E/DX2                !
 ! D23   D(5,4,21,17)           64.9792         estimate D2E/DX2                !
 ! D24   D(5,4,21,20)          -54.8613         estimate D2E/DX2                !
 ! D25   D(5,4,21,24)         -179.4998         estimate D2E/DX2                !
 ! D26   D(7,4,21,17)          -61.2882         estimate D2E/DX2                !
 ! D27   D(7,4,21,20)          178.8712         estimate D2E/DX2                !
 ! D28   D(7,4,21,24)           54.2327         estimate D2E/DX2                !
 ! D29   D(1,5,12,11)           73.7013         estimate D2E/DX2                !
 ! D30   D(1,5,12,13)         -168.4378         estimate D2E/DX2                !
 ! D31   D(1,5,12,15)          -42.7793         estimate D2E/DX2                !
 ! D32   D(4,5,12,11)          -40.9562         estimate D2E/DX2                !
 ! D33   D(4,5,12,13)           76.9047         estimate D2E/DX2                !
 ! D34   D(4,5,12,15)         -157.4367         estimate D2E/DX2                !
 ! D35   D(8,5,12,11)         -169.7774         estimate D2E/DX2                !
 ! D36   D(8,5,12,13)          -51.9166         estimate D2E/DX2                !
 ! D37   D(8,5,12,15)           73.742          estimate D2E/DX2                !
 ! D38   D(13,9,10,11)           6.6318         estimate D2E/DX2                !
 ! D39   D(13,9,10,14)        -174.2088         estimate D2E/DX2                !
 ! D40   D(10,9,13,12)         -15.1126         estimate D2E/DX2                !
 ! D41   D(10,9,13,16)         100.2039         estimate D2E/DX2                !
 ! D42   D(10,9,13,28)        -141.0633         estimate D2E/DX2                !
 ! D43   D(9,10,11,12)           5.9149         estimate D2E/DX2                !
 ! D44   D(14,10,11,12)       -173.2428         estimate D2E/DX2                !
 ! D45   D(10,11,12,5)         113.0619         estimate D2E/DX2                !
 ! D46   D(10,11,12,13)        -14.6162         estimate D2E/DX2                !
 ! D47   D(10,11,12,15)       -131.3163         estimate D2E/DX2                !
 ! D48   D(5,12,13,9)         -104.2619         estimate D2E/DX2                !
 ! D49   D(5,12,13,16)         140.9339         estimate D2E/DX2                !
 ! D50   D(5,12,13,28)          14.9928         estimate D2E/DX2                !
 ! D51   D(11,12,13,9)          17.4062         estimate D2E/DX2                !
 ! D52   D(11,12,13,16)        -97.398          estimate D2E/DX2                !
 ! D53   D(11,12,13,28)        136.6609         estimate D2E/DX2                !
 ! D54   D(15,12,13,9)         132.0901         estimate D2E/DX2                !
 ! D55   D(15,12,13,16)         17.2858         estimate D2E/DX2                !
 ! D56   D(15,12,13,28)       -108.6552         estimate D2E/DX2                !
 ! D57   D(9,13,28,27)         170.049          estimate D2E/DX2                !
 ! D58   D(9,13,28,30)          50.9809         estimate D2E/DX2                !
 ! D59   D(9,13,28,40)         -76.7862         estimate D2E/DX2                !
 ! D60   D(12,13,28,27)         53.3136         estimate D2E/DX2                !
 ! D61   D(12,13,28,30)        -65.7545         estimate D2E/DX2                !
 ! D62   D(12,13,28,40)        166.4784         estimate D2E/DX2                !
 ! D63   D(16,13,28,27)        -72.2158         estimate D2E/DX2                !
 ! D64   D(16,13,28,30)        168.716          estimate D2E/DX2                !
 ! D65   D(16,13,28,40)         40.9489         estimate D2E/DX2                !
 ! D66   D(21,17,18,19)          7.494          estimate D2E/DX2                !
 ! D67   D(21,17,18,22)       -172.869          estimate D2E/DX2                !
 ! D68   D(18,17,21,4)        -152.9972         estimate D2E/DX2                !
 ! D69   D(18,17,21,20)        -20.6349         estimate D2E/DX2                !
 ! D70   D(18,17,21,24)         92.6249         estimate D2E/DX2                !
 ! D71   D(17,18,19,20)         10.5071         estimate D2E/DX2                !
 ! D72   D(22,18,19,20)       -169.1184         estimate D2E/DX2                !
 ! D73   D(18,19,20,21)        -22.1606         estimate D2E/DX2                !
 ! D74   D(18,19,20,23)       -137.4813         estimate D2E/DX2                !
 ! D75   D(18,19,20,34)        107.2287         estimate D2E/DX2                !
 ! D76   D(19,20,21,4)         147.0162         estimate D2E/DX2                !
 ! D77   D(19,20,21,17)         24.9448         estimate D2E/DX2                !
 ! D78   D(19,20,21,24)        -88.8085         estimate D2E/DX2                !
 ! D79   D(23,20,21,4)         -99.827          estimate D2E/DX2                !
 ! D80   D(23,20,21,17)        138.1016         estimate D2E/DX2                !
 ! D81   D(23,20,21,24)         24.3483         estimate D2E/DX2                !
 ! D82   D(34,20,21,4)          26.432          estimate D2E/DX2                !
 ! D83   D(34,20,21,17)        -95.6394         estimate D2E/DX2                !
 ! D84   D(34,20,21,24)        150.6073         estimate D2E/DX2                !
 ! D85   D(19,20,34,31)         72.7562         estimate D2E/DX2                !
 ! D86   D(19,20,34,36)       -171.107          estimate D2E/DX2                !
 ! D87   D(19,20,34,37)        -41.3411         estimate D2E/DX2                !
 ! D88   D(21,20,34,31)       -170.5911         estimate D2E/DX2                !
 ! D89   D(21,20,34,36)        -54.4543         estimate D2E/DX2                !
 ! D90   D(21,20,34,37)         75.3116         estimate D2E/DX2                !
 ! D91   D(23,20,34,31)        -42.8436         estimate D2E/DX2                !
 ! D92   D(23,20,34,36)         73.2932         estimate D2E/DX2                !
 ! D93   D(23,20,34,37)       -156.9409         estimate D2E/DX2                !
 ! D94   D(40,25,26,27)          8.651          estimate D2E/DX2                !
 ! D95   D(40,25,26,29)       -172.1537         estimate D2E/DX2                !
 ! D96   D(26,25,40,28)        -19.9172         estimate D2E/DX2                !
 ! D97   D(26,25,40,41)         98.8766         estimate D2E/DX2                !
 ! D98   D(26,25,40,42)       -140.9291         estimate D2E/DX2                !
 ! D99   D(25,26,27,28)          7.5823         estimate D2E/DX2                !
 ! D100  D(29,26,27,28)       -171.6402         estimate D2E/DX2                !
 ! D101  D(26,27,28,13)        101.4633         estimate D2E/DX2                !
 ! D102  D(26,27,28,30)       -138.0201         estimate D2E/DX2                !
 ! D103  D(26,27,28,40)        -19.1266         estimate D2E/DX2                !
 ! D104  D(13,28,40,25)        -93.914          estimate D2E/DX2                !
 ! D105  D(13,28,40,41)        149.491          estimate D2E/DX2                !
 ! D106  D(13,28,40,42)         23.6271         estimate D2E/DX2                !
 ! D107  D(27,28,40,25)         22.8744         estimate D2E/DX2                !
 ! D108  D(27,28,40,41)        -93.7207         estimate D2E/DX2                !
 ! D109  D(27,28,40,42)        140.4154         estimate D2E/DX2                !
 ! D110  D(30,28,40,25)        139.0732         estimate D2E/DX2                !
 ! D111  D(30,28,40,41)         22.4782         estimate D2E/DX2                !
 ! D112  D(30,28,40,42)       -103.3857         estimate D2E/DX2                !
 ! D113  D(34,31,32,33)         -6.9027         estimate D2E/DX2                !
 ! D114  D(34,31,32,35)        173.5436         estimate D2E/DX2                !
 ! D115  D(32,31,34,20)       -109.4867         estimate D2E/DX2                !
 ! D116  D(32,31,34,36)        132.4547         estimate D2E/DX2                !
 ! D117  D(32,31,34,37)         14.2503         estimate D2E/DX2                !
 ! D118  D(31,32,33,37)         -4.6288         estimate D2E/DX2                !
 ! D119  D(35,32,33,37)        174.9177         estimate D2E/DX2                !
 ! D120  D(31,32,35,58)       -150.3705         estimate D2E/DX2                !
 ! D121  D(33,32,35,58)         30.1463         estimate D2E/DX2                !
 ! D122  D(32,33,37,34)         13.075          estimate D2E/DX2                !
 ! D123  D(32,33,37,38)        135.7702         estimate D2E/DX2                !
 ! D124  D(32,33,37,39)       -105.7511         estimate D2E/DX2                !
 ! D125  D(20,34,37,33)        100.3566         estimate D2E/DX2                !
 ! D126  D(20,34,37,38)        -17.6561         estimate D2E/DX2                !
 ! D127  D(20,34,37,39)       -142.5589         estimate D2E/DX2                !
 ! D128  D(31,34,37,33)        -16.0337         estimate D2E/DX2                !
 ! D129  D(31,34,37,38)       -134.0463         estimate D2E/DX2                !
 ! D130  D(31,34,37,39)        101.0509         estimate D2E/DX2                !
 ! D131  D(36,34,37,33)       -130.7803         estimate D2E/DX2                !
 ! D132  D(36,34,37,38)        111.207          estimate D2E/DX2                !
 ! D133  D(36,34,37,39)        -13.6958         estimate D2E/DX2                !
 ! D134  D(32,35,58,48)        -37.0572         estimate D2E/DX2                !
 ! D135  D(45,43,44,46)         93.2989         estimate D2E/DX2                !
 ! D136  D(45,43,44,54)       -152.2233         estimate D2E/DX2                !
 ! D137  D(45,43,44,55)        -17.0091         estimate D2E/DX2                !
 ! D138  D(44,43,45,47)       -116.2651         estimate D2E/DX2                !
 ! D139  D(44,43,45,56)        130.0046         estimate D2E/DX2                !
 ! D140  D(44,43,45,57)         -5.9321         estimate D2E/DX2                !
 ! D141  D(43,44,46,50)         48.4332         estimate D2E/DX2                !
 ! D142  D(43,44,46,51)        169.3837         estimate D2E/DX2                !
 ! D143  D(43,44,46,52)        -71.6502         estimate D2E/DX2                !
 ! D144  D(54,44,46,50)        -69.8907         estimate D2E/DX2                !
 ! D145  D(54,44,46,51)         51.0597         estimate D2E/DX2                !
 ! D146  D(54,44,46,52)        170.0258         estimate D2E/DX2                !
 ! D147  D(55,44,46,50)        166.8443         estimate D2E/DX2                !
 ! D148  D(55,44,46,51)        -72.2052         estimate D2E/DX2                !
 ! D149  D(55,44,46,52)         46.7609         estimate D2E/DX2                !
 ! D150  D(43,45,47,48)        176.8881         estimate D2E/DX2                !
 ! D151  D(43,45,47,49)        -63.0634         estimate D2E/DX2                !
 ! D152  D(43,45,47,53)         57.4414         estimate D2E/DX2                !
 ! D153  D(56,45,47,48)        -64.5648         estimate D2E/DX2                !
 ! D154  D(56,45,47,49)         55.4837         estimate D2E/DX2                !
 ! D155  D(56,45,47,53)        175.9885         estimate D2E/DX2                !
 ! D156  D(57,45,47,48)         58.5766         estimate D2E/DX2                !
 ! D157  D(57,45,47,49)        178.6251         estimate D2E/DX2                !
 ! D158  D(57,45,47,53)        -60.8701         estimate D2E/DX2                !
 ! D159  D(45,47,48,58)        151.0012         estimate D2E/DX2                !
 ! D160  D(49,47,48,58)         30.9316         estimate D2E/DX2                !
 ! D161  D(53,47,48,58)        -89.3381         estimate D2E/DX2                !
 ! D162  D(47,48,58,35)         68.7314         estimate D2E/DX2                !
 --------------------------------------------------------------------------------
 Trust Radius=3.00D-01 FncErr=1.00D-07 GrdErr=1.00D-06 EigMax=2.50D+02 EigMin=1.00D-04
 Number of steps in this run=    347 maximum allowed number of steps=    348.
 GradGradGradGradGradGradGradGradGradGradGradGradGradGradGradGradGradGrad

 Leave Link  103 at Wed Jul  9 20:51:05 2025, MaxMem=  1342177280 cpu:               0.5 elap:               0.1
 (Enter /home/zhangying/bin/g16/l202.exe)
 Stoichiometry    C17H12F6LiNO19S2
 Framework group  C1[X(C17H12F6LiNO19S2)]
 Deg. of freedom   168
 Full point group                 C1      NOp   1
 Largest Abelian subgroup         C1      NOp   1
 Largest concise Abelian subgroup C1      NOp   1
                         Standard orientation:                         
 ---------------------------------------------------------------------
 Center     Atomic      Atomic             Coordinates (Angstroms)
 Number     Number       Type             X           Y           Z
 ---------------------------------------------------------------------
      1          8           0        5.326236    0.712991   -1.849813
      2          6           0        6.364446    1.480549   -1.409543
      3          8           0        6.489436    1.353457   -0.058332
      4          6           0        5.485812    0.483500    0.465690
      5          6           0        4.808041   -0.105855   -0.790489
      6          8           0        7.030755    2.178962   -2.092353
      7          1           0        5.990561   -0.290973    1.044334
      8          1           0        3.727888   -0.005135   -0.780880
      9          8           0        5.541948   -3.142156    0.547832
     10          6           0        6.743017   -2.664946    0.110216
     11          8           0        6.547046   -1.798707   -0.924444
     12          6           0        5.148115   -1.560162   -1.132153
     13          6           0        4.487459   -2.699787   -0.316840
     14          8           0        7.795088   -2.948993    0.571329
     15          1           0        4.944191   -1.682306   -2.195152
     16          1           0        4.235941   -3.520580   -0.995397
     17          8           0        3.673107    0.366398    2.025663
     18          6           0        2.556656    1.064779    2.412080
     19          8           0        2.650938    2.342866    1.980491
     20          6           0        3.755783    2.488325    1.059279
     21          6           0        4.627309    1.272416    1.453779
     22          8           0        1.659407    0.591980    3.023882
     23          1           0        4.268042    3.415116    1.311942
     24          1           0        5.300993    1.600128    2.250563
     25          8           0        1.477951   -3.741820    0.051372
     26          6           0        1.308776   -2.585382   -0.624235
     27          8           0        2.302946   -1.696022   -0.276474
     28          6           0        3.278497   -2.357744    0.547183
     29          8           0        0.457198   -2.346158   -1.411963
     30          1           0        3.557980   -1.689408    1.355820
     31          8           0        2.644106    3.978052   -0.424522
     32          6           0        1.276824    3.919964   -0.489243
     33          8           0        0.876155    2.633485   -0.624100
     34          6           0        3.201481    2.660558   -0.358633
     35          8           0        0.564042    4.864633   -0.441630
     36          1           0        4.009704    2.614650   -1.085892
     37          6           0        2.005382    1.770524   -0.762311
     38          1           0        1.845398    0.898508   -0.130985
     39          1           0        2.080298    1.449510   -1.803036
     40          6           0        2.508000   -3.583125    1.045840
     41          1           0        2.037346   -3.401585    2.012610
     42          1           0        3.104666   -4.492505    1.081095
     43          7           0       -6.742650   -0.309198    0.711537
     44         16           0       -6.818714   -1.803597    0.154534
     45         16           0       -6.937005    1.065264   -0.088475
     46          6           0       -5.043861   -2.254732   -0.278240
     47          6           0       -5.249234    1.871864    0.066464
     48          9           0       -5.257526    3.005599   -0.621608
     49          9           0       -4.987213    2.122046    1.337699
     50          9           0       -4.230906   -1.949049    0.718462
     51          9           0       -4.973440   -3.552992   -0.533327
     52          9           0       -4.675304   -1.575547   -1.372148
     53          9           0       -4.317629    1.061415   -0.430309
     54          8           0       -7.228975   -2.736261    1.183053
     55          8           0       -7.497329   -1.907558   -1.182513
     56          8           0       -7.873645    1.964407    0.558289
     57          8           0       -7.086821    0.885119   -1.575311
     58          3           0       -2.735503    6.479051    0.457214
 ---------------------------------------------------------------------
 Rotational constants (GHZ):           0.1012674           0.0260996           0.0223725
 Leave Link  202 at Wed Jul  9 20:51:06 2025, MaxMem=  1342177280 cpu:               0.2 elap:               0.0
 (Enter /home/zhangying/bin/g16/l301.exe)
 Standard basis: 6-311++G(d,p) (5D, 7F)
 Ernie: Thresh=  0.10000D-02 Tol=  0.10000D-05 Strict=F.
 There are  1158 symmetry adapted cartesian basis functions of A   symmetry.
 There are  1112 symmetry adapted basis functions of A   symmetry.
  1112 basis functions,  1792 primitive gaussians,  1158 cartesian basis functions
   181 alpha electrons      181 beta electrons
       nuclear repulsion energy      6664.7143125020 Hartrees.
 IExCor=  402 DFT=T Ex+Corr=B3LYP ExCW=0 ScaHFX=  0.200000
 ScaDFX=  0.800000  0.720000  1.000000  0.810000 ScalE2=  1.000000  1.000000
 IRadAn=      5 IRanWt=     -1 IRanGd=            0 ICorTp=0 IEmpDi=141
 NAtoms=   58 NActive=   58 NUniq=   58 SFac= 1.00D+00 NAtFMM=   60 NAOKFM=F Big=F
 Integral buffers will be    131072 words long.
 Raffenetti 2 integral format.
 Two-electron integral symmetry is turned on.
 R6Disp:  Grimme-D3(BJ) Dispersion energy=       -0.1331907611 Hartrees.
 Nuclear repulsion after empirical dispersion term =     6664.5811217408 Hartrees.
 Leave Link  301 at Wed Jul  9 20:51:06 2025, MaxMem=  1342177280 cpu:               1.2 elap:               0.1
 (Enter /home/zhangying/bin/g16/l302.exe)
 NPDir=0 NMtPBC=     1 NCelOv=     1 NCel=       1 NClECP=     1 NCelD=      1
         NCelK=      1 NCelE2=     1 NClLst=     1 CellRange=     0.0.
 One-electron integrals computed using PRISM.
 One-electron integral symmetry used in STVInt
 NBasis=  1112 RedAO= T EigKep=  1.18D-06  NBF=  1112
 NBsUse=  1111 1.00D-06 EigRej=  5.71D-07 NBFU=  1111
 Precomputing XC quadrature grid using
 IXCGrd= 4 IRadAn=           5 IRanWt=          -1 IRanGd=           0 AccXCQ= 0.00D+00.
 Generated NRdTot=       0 NPtTot=           0 NUsed=           0 NTot=          32
 NSgBfM=  1076  1076  1076  1076  1076 MxSgAt=    58 MxSgA2=    58.
 Leave Link  302 at Wed Jul  9 20:51:08 2025, MaxMem=  1342177280 cpu:              36.1 elap:               2.3
 (Enter /home/zhangying/bin/g16/l303.exe)
 DipDrv:  MaxL=1.
 Leave Link  303 at Wed Jul  9 20:51:09 2025, MaxMem=  1342177280 cpu:               3.3 elap:               0.3
 (Enter /home/zhangying/bin/g16/l401.exe)
 ExpMin= 7.40D-03 ExpMax= 9.34D+04 ExpMxC= 3.17D+03 IAcc=3 IRadAn=         5 AccDes= 0.00D+00
 Harris functional with IExCor=  402 and IRadAn=       5 diagonalized for initial guess.
 HarFok:  IExCor=  402 AccDes= 0.00D+00 IRadAn=         5 IDoV= 1 UseB2=F ITyADJ=14
 ICtDFT=  3500011 ScaDFX=  1.000000  1.000000  1.000000  1.000000
 FoFCou: FMM=F IPFlag=           0 FMFlag=      100000 FMFlg1=           0
         NFxFlg=           0 DoJE=T BraDBF=F KetDBF=T FulRan=T
         wScrn=  0.000000 ICntrl=       500 IOpCl=  0 I1Cent=   200000004 NGrid=           0
         NMat0=    1 NMatS0=      1 NMatT0=    0 NMatD0=    1 NMtDS0=    0 NMtDT0=    0
 Petite list used in FoFCou.
 Harris En= -3542.97976845338    
 JPrj=0 DoOrth=F DoCkMO=F.
 Leave Link  401 at Wed Jul  9 20:51:18 2025, MaxMem=  1342177280 cpu:             134.1 elap:               8.4
 (Enter /home/zhangying/bin/g16/l502.exe)
 Integral symmetry usage will be decided dynamically.
 Closed shell SCF:
 Using DIIS extrapolation, IDIIS=  1040.
 NGot=  1342177280 LenX=  1339466444 LenY=  1338124322
 Requested convergence on RMS density matrix=1.00D-08 within 128 cycles.
 Requested convergence on MAX density matrix=1.00D-06.
 Requested convergence on             energy=1.00D-06.
 No special actions if energy rises.
 Fock matrices will be formed incrementally for  20 cycles.

 Cycle   1  Pass 1  IDiag  1:
 FoFJK:  IHMeth= 1 ICntrl=       0 DoSepK=F KAlg= 0 I1Cent=           0 FoldK=F
 IRaf= 630000000 NMat=       1 IRICut=       1 DoRegI=T DoRafI=F ISym2E= 0 IDoP0=0 IntGTp=1.
 FoFCou: FMM=F IPFlag=           0 FMFlag=      100000 FMFlg1=           0
         NFxFlg=           0 DoJE=F BraDBF=F KetDBF=F FulRan=T
         wScrn=  0.000000 ICntrl=         0 IOpCl=  0 I1Cent=           0 NGrid=           0
         NMat0=    1 NMatS0=      1 NMatT0=    0 NMatD0=    1 NMtDS0=    0 NMtDT0=    0
 Symmetry not used in FoFCou.
 E= -3541.35761023105    
 DIIS: error= 2.56D-02 at cycle   1 NSaved=   1.
 NSaved= 1 IEnMin= 1 EnMin= -3541.35761023105     IErMin= 1 ErrMin= 2.56D-02
 ErrMax= 2.56D-02  0.00D+00 EMaxC= 1.00D-01 BMatC= 2.26D+00 BMatP= 2.26D+00
 IDIUse=3 WtCom= 7.44D-01 WtEn= 2.56D-01
 Coeff-Com:  0.100D+01
 Coeff-En:   0.100D+01
 Coeff:      0.100D+01
 Gap=     0.089 Goal=   None    Shift=    0.000
 GapD=    0.089 DampG=0.500 DampE=0.500 DampFc=0.2500 IDamp=-1.
 Damping current iteration by 2.50D-01
 RMSDP=4.21D-02 MaxDP=1.13D+01              OVMax= 9.99D-01

 Cycle   2  Pass 1  IDiag  1:
 RMSU=  7.05D-03    CP:  1.15D+00
 E= -3541.59748112523     Delta-E=       -0.239870894182 Rises=F Damp=T
 DIIS: error= 7.64D-03 at cycle   2 NSaved=   2.
 NSaved= 2 IEnMin= 2 EnMin= -3541.59748112523     IErMin= 2 ErrMin= 7.64D-03
 ErrMax= 7.64D-03  0.00D+00 EMaxC= 1.00D-01 BMatC= 2.97D-01 BMatP= 2.26D+00
 IDIUse=3 WtCom= 9.24D-01 WtEn= 7.64D-02
 Coeff-Com: -0.252D+00 0.125D+01
 Coeff-En:   0.359D+00 0.641D+00
 Coeff:     -0.205D+00 0.120D+01
 Gap=     0.023 Goal=   None    Shift=    0.000
 RMSDP=6.49D-03 MaxDP=1.12D+00 DE=-2.40D-01 OVMax= 5.66D-01

 Cycle   3  Pass 1  IDiag  1:
 RMSU=  6.21D-03    CP:  1.12D+00  1.11D+00
 E= -3542.22687078017     Delta-E=       -0.629389654932 Rises=F Damp=F
 DIIS: error= 3.00D-02 at cycle   3 NSaved=   3.
 NSaved= 3 IEnMin= 3 EnMin= -3542.22687078017     IErMin= 2 ErrMin= 7.64D-03
 ErrMax= 3.00D-02  0.00D+00 EMaxC= 1.00D-01 BMatC= 6.71D-01 BMatP= 2.97D-01
 IDIUse=2 WtCom= 0.00D+00 WtEn= 1.00D+00
 Coeff-En:   0.000D+00 0.133D+00 0.867D+00
 Coeff:      0.000D+00 0.133D+00 0.867D+00
 Gap=     0.625 Goal=   None    Shift=    0.000
 RMSDP=8.08D-03 MaxDP=2.11D+00 DE=-6.29D-01 OVMax= 1.00D+00

 Cycle   4  Pass 1  IDiag  1:
 RMSU=  5.94D-03    CP:  1.15D+00  1.46D+00  2.62D-01
 E= -3525.07899040077     Delta-E=       17.147880379398 Rises=F Damp=F
 DIIS: error= 6.75D-02 at cycle   4 NSaved=   4.
 NSaved= 4 IEnMin= 3 EnMin= -3542.22687078017     IErMin= 2 ErrMin= 7.64D-03
 ErrMax= 6.75D-02  0.00D+00 EMaxC= 1.00D-01 BMatC= 6.11D+00 BMatP= 2.97D-01
 IDIUse=2 WtCom= 0.00D+00 WtEn= 1.00D+00
 Coeff-En:   0.000D+00 0.000D+00 0.924D+00 0.757D-01
 Coeff:      0.000D+00 0.000D+00 0.924D+00 0.757D-01
 Gap=    -0.047 Goal=   None    Shift=    0.000
 RMSDP=7.21D-03 MaxDP=1.35D+00 DE= 1.71D+01 OVMax= 9.98D-01

 Cycle   5  Pass 1  IDiag  1:
 RMSU=  5.46D-03    CP:  1.12D+00  1.47D+00  1.80D-01  2.56D-01
 E= -3541.75834454776     Delta-E=      -16.679354146992 Rises=F Damp=F
 DIIS: error= 3.97D-02 at cycle   5 NSaved=   5.
 NSaved= 5 IEnMin= 3 EnMin= -3542.22687078017     IErMin= 2 ErrMin= 7.64D-03
 ErrMax= 3.97D-02  0.00D+00 EMaxC= 1.00D-01 BMatC= 1.38D+00 BMatP= 2.97D-01
 IDIUse=2 WtCom= 0.00D+00 WtEn= 1.00D+00
 Coeff-En:   0.000D+00 0.000D+00 0.616D+00 0.000D+00 0.384D+00
 Coeff:      0.000D+00 0.000D+00 0.616D+00 0.000D+00 0.384D+00
 Gap=    -0.016 Goal=   None    Shift=    0.000
 RMSDP=6.72D-03 MaxDP=1.15D+00 DE=-1.67D+01 OVMax= 9.77D-01

 Cycle   6  Pass 1  IDiag  1:
 RMSU=  3.19D-03    CP:  1.08D+00  1.12D+00  5.88D-01  3.70D-01  2.22D-01
 E= -3541.76186316150     Delta-E=       -0.003518613734 Rises=F Damp=F
 DIIS: error= 1.54D-02 at cycle   6 NSaved=   6.
 NSaved= 6 IEnMin= 3 EnMin= -3542.22687078017     IErMin= 2 ErrMin= 7.64D-03
 ErrMax= 1.54D-02  0.00D+00 EMaxC= 1.00D-01 BMatC= 4.09D-01 BMatP= 2.97D-01
 IDIUse=2 WtCom= 0.00D+00 WtEn= 1.00D+00
 EnCoef did     2 forward-backward iterations
 Coeff-En:   0.000D+00 0.000D+00 0.540D+00 0.000D+00 0.281D+00 0.179D+00
 Coeff:      0.000D+00 0.000D+00 0.540D+00 0.000D+00 0.281D+00 0.179D+00
 Gap=     0.006 Goal=   None    Shift=    0.000
 RMSDP=2.75D-03 MaxDP=1.14D+00 DE=-3.52D-03 OVMax= 6.85D-01

 Cycle   7  Pass 1  IDiag  1:
 RMSU=  1.30D-03    CP:  1.09D+00  1.12D+00  6.08D-01  2.69D-01  3.22D-01
                    CP:  3.01D-01
 E= -3542.75695292568     Delta-E=       -0.995089764183 Rises=F Damp=F
 DIIS: error= 7.02D-03 at cycle   7 NSaved=   7.
 NSaved= 7 IEnMin= 7 EnMin= -3542.75695292568     IErMin= 7 ErrMin= 7.02D-03
 ErrMax= 7.02D-03  0.00D+00 EMaxC= 1.00D-01 BMatC= 4.12D-02 BMatP= 2.97D-01
 IDIUse=3 WtCom= 9.30D-01 WtEn= 7.02D-02
 Coeff-Com: -0.430D-01 0.913D-01 0.221D+00-0.649D-02 0.592D-01 0.159D+00
 Coeff-Com:  0.518D+00
 Coeff-En:   0.000D+00 0.000D+00 0.000D+00 0.000D+00 0.000D+00 0.347D-01
 Coeff-En:   0.965D+00
 Coeff:     -0.399D-01 0.849D-01 0.206D+00-0.603D-02 0.550D-01 0.150D+00
 Coeff:      0.550D+00
 Gap=     0.143 Goal=   None    Shift=    0.000
 RMSDP=8.93D-04 MaxDP=2.22D-01 DE=-9.95D-01 OVMax= 3.98D-02

 Cycle   8  Pass 1  IDiag  1:
 RMSU=  4.83D-04    CP:  1.09D+00  1.08D+00  6.70D-01  2.08D-01  2.85D-01
                    CP:  3.08D-01  8.38D-01
 E= -3542.78192028553     Delta-E=       -0.024967359856 Rises=F Damp=F
 DIIS: error= 2.51D-03 at cycle   8 NSaved=   8.
 NSaved= 8 IEnMin= 8 EnMin= -3542.78192028553     IErMin= 8 ErrMin= 2.51D-03
 ErrMax= 2.51D-03  0.00D+00 EMaxC= 1.00D-01 BMatC= 8.31D-03 BMatP= 4.12D-02
 IDIUse=3 WtCom= 9.75D-01 WtEn= 2.51D-02
 Coeff-Com: -0.467D-01 0.749D-01 0.306D-01-0.244D-02-0.293D-01 0.845D-01
 Coeff-Com:  0.307D+00 0.581D+00
 Coeff-En:   0.000D+00 0.000D+00 0.000D+00 0.000D+00 0.000D+00 0.000D+00
 Coeff-En:   0.621D-01 0.938D+00
 Coeff:     -0.456D-01 0.730D-01 0.298D-01-0.238D-02-0.285D-01 0.824D-01
 Coeff:      0.301D+00 0.590D+00
 Gap=     0.096 Goal=   None    Shift=    0.000
 RMSDP=4.10D-04 MaxDP=1.01D-01 DE=-2.50D-02 OVMax= 1.62D-02

 Cycle   9  Pass 1  IDiag  1:
 RMSU=  2.32D-04    CP:  1.09D+00  1.10D+00  6.65D-01  2.32D-01  2.80D-01
                    CP:  3.54D-01  9.39D-01  8.33D-01
 E= -3542.78751584212     Delta-E=       -0.005595556588 Rises=F Damp=F
 DIIS: error= 1.44D-03 at cycle   9 NSaved=   9.
 NSaved= 9 IEnMin= 9 EnMin= -3542.78751584212     IErMin= 9 ErrMin= 1.44D-03
 ErrMax= 1.44D-03  0.00D+00 EMaxC= 1.00D-01 BMatC= 2.88D-03 BMatP= 8.31D-03
 IDIUse=3 WtCom= 9.86D-01 WtEn= 1.44D-02
 Coeff-Com: -0.299D-01 0.465D-01-0.106D-01-0.199D-03-0.202D-01 0.514D-01
 Coeff-Com:  0.893D-01 0.358D+00 0.515D+00
 Coeff-En:   0.000D+00 0.000D+00 0.000D+00 0.000D+00 0.000D+00 0.000D+00
 Coeff-En:   0.000D+00 0.000D+00 0.100D+01
 Coeff:     -0.295D-01 0.459D-01-0.104D-01-0.196D-03-0.199D-01 0.507D-01
 Coeff:      0.880D-01 0.353D+00 0.522D+00
 Gap=     0.080 Goal=   None    Shift=    0.000
 RMSDP=1.61D-04 MaxDP=2.83D-02 DE=-5.60D-03 OVMax= 6.74D-03

 Cycle  10  Pass 1  IDiag  1:
 RMSU=  1.02D-04    CP:  1.09D+00  1.10D+00  6.69D-01  2.35D-01  2.81D-01
                    CP:  3.80D-01  9.66D-01  9.74D-01  1.01D+00
 E= -3542.78916641534     Delta-E=       -0.001650573216 Rises=F Damp=F
 DIIS: error= 8.87D-04 at cycle  10 NSaved=  10.
 NSaved=10 IEnMin=10 EnMin= -3542.78916641534     IErMin=10 ErrMin= 8.87D-04
 ErrMax= 8.87D-04  0.00D+00 EMaxC= 1.00D-01 BMatC= 1.10D-03 BMatP= 2.88D-03
 IDIUse=3 WtCom= 9.91D-01 WtEn= 8.87D-03
 Coeff-Com: -0.672D-02 0.105D-01-0.233D-01 0.392D-03 0.479D-02 0.186D-01
 Coeff-Com: -0.101D+00-0.242D-01 0.233D+00 0.888D+00
 Coeff-En:   0.000D+00 0.000D+00 0.000D+00 0.000D+00 0.000D+00 0.000D+00
 Coeff-En:   0.000D+00 0.000D+00 0.000D+00 0.100D+01
 Coeff:     -0.666D-02 0.104D-01-0.231D-01 0.388D-03 0.475D-02 0.185D-01
 Coeff:     -0.100D+00-0.240D-01 0.231D+00 0.889D+00
 Gap=     0.058 Goal=   None    Shift=    0.000
 RMSDP=2.00D-04 MaxDP=3.71D-02 DE=-1.65D-03 OVMax= 6.35D-03

 Cycle  11  Pass 1  IDiag  1:
 RMSU=  7.93D-05    CP:  1.09D+00  1.11D+00  6.58D-01  2.42D-01  2.94D-01
                    CP:  4.09D-01  9.89D-01  1.10D+00  1.36D+00  1.31D+00
 E= -3542.79010778445     Delta-E=       -0.000941369115 Rises=F Damp=F
 DIIS: error= 3.44D-04 at cycle  11 NSaved=  11.
 NSaved=11 IEnMin=11 EnMin= -3542.79010778445     IErMin=11 ErrMin= 3.44D-04
 ErrMax= 3.44D-04  0.00D+00 EMaxC= 1.00D-01 BMatC= 2.58D-04 BMatP= 1.10D-03
 IDIUse=3 WtCom= 9.97D-01 WtEn= 3.44D-03
 Coeff-Com:  0.125D-02-0.418D-03-0.166D-01 0.130D-03 0.992D-02 0.362D-02
 Coeff-Com: -0.113D+00-0.111D+00 0.106D-01 0.652D+00 0.563D+00
 Coeff-En:   0.000D+00 0.000D+00 0.000D+00 0.000D+00 0.000D+00 0.000D+00
 Coeff-En:   0.000D+00 0.000D+00 0.000D+00 0.000D+00 0.100D+01
 Coeff:      0.125D-02-0.416D-03-0.165D-01 0.130D-03 0.989D-02 0.361D-02
 Coeff:     -0.112D+00-0.111D+00 0.105D-01 0.650D+00 0.565D+00
 Gap=     0.048 Goal=   None    Shift=    0.000
 RMSDP=8.45D-05 MaxDP=1.61D-02 DE=-9.41D-04 OVMax= 3.55D-03

 Cycle  12  Pass 1  IDiag  1:
 RMSU=  3.42D-05    CP:  1.09D+00  1.11D+00  6.55D-01  2.45D-01  2.97D-01
                    CP:  4.18D-01  1.00D+00  1.14D+00  1.49D+00  1.65D+00
                    CP:  8.51D-01
 E= -3542.79033043469     Delta-E=       -0.000222650240 Rises=F Damp=F
 DIIS: error= 1.21D-04 at cycle  12 NSaved=  12.
 NSaved=12 IEnMin=12 EnMin= -3542.79033043469     IErMin=12 ErrMin= 1.21D-04
 ErrMax= 1.21D-04  0.00D+00 EMaxC= 1.00D-01 BMatC= 1.94D-05 BMatP= 2.58D-04
 IDIUse=3 WtCom= 9.99D-01 WtEn= 1.21D-03
 Coeff-Com:  0.142D-02-0.195D-02-0.590D-02-0.121D-04 0.471D-02 0.156D-02
 Coeff-Com: -0.444D-01-0.440D-01-0.326D-01 0.208D+00 0.308D+00 0.605D+00
 Coeff-En:   0.000D+00 0.000D+00 0.000D+00 0.000D+00 0.000D+00 0.000D+00
 Coeff-En:   0.000D+00 0.000D+00 0.000D+00 0.000D+00 0.000D+00 0.100D+01
 Coeff:      0.142D-02-0.195D-02-0.589D-02-0.121D-04 0.470D-02 0.156D-02
 Coeff:     -0.443D-01-0.439D-01-0.326D-01 0.208D+00 0.308D+00 0.605D+00
 Gap=     0.047 Goal=   None    Shift=    0.000
 RMSDP=2.22D-05 MaxDP=4.49D-03 DE=-2.23D-04 OVMax= 8.75D-04

 Cycle  13  Pass 1  IDiag  1:
 RMSU=  9.90D-06    CP:  1.09D+00  1.11D+00  6.56D-01  2.45D-01  2.97D-01
                    CP:  4.20D-01  1.00D+00  1.16D+00  1.52D+00  1.69D+00
                    CP:  8.97D-01  8.07D-01
 E= -3542.79034488773     Delta-E=       -0.000014453039 Rises=F Damp=F
 DIIS: error= 3.93D-05 at cycle  13 NSaved=  13.
 NSaved=13 IEnMin=13 EnMin= -3542.79034488773     IErMin=13 ErrMin= 3.93D-05
 ErrMax= 3.93D-05  0.00D+00 EMaxC= 1.00D-01 BMatC= 1.62D-06 BMatP= 1.94D-05
 IDIUse=1 WtCom= 1.00D+00 WtEn= 0.00D+00
 Coeff-Com:  0.757D-03-0.989D-03-0.160D-02-0.189D-04 0.144D-02 0.491D-03
 Coeff-Com: -0.132D-01-0.108D-01-0.184D-01 0.437D-01 0.966D-01 0.306D+00
 Coeff-Com:  0.596D+00
 Coeff:      0.757D-03-0.989D-03-0.160D-02-0.189D-04 0.144D-02 0.491D-03
 Coeff:     -0.132D-01-0.108D-01-0.184D-01 0.437D-01 0.966D-01 0.306D+00
 Coeff:      0.596D+00
 Gap=     0.046 Goal=   None    Shift=    0.000
 RMSDP=1.14D-05 MaxDP=3.89D-03 DE=-1.45D-05 OVMax= 2.05D-04

 Cycle  14  Pass 1  IDiag  1:
 RMSU=  3.00D-06    CP:  1.09D+00  1.11D+00  6.55D-01  2.45D-01  2.98D-01
                    CP:  4.21D-01  1.00D+00  1.16D+00  1.52D+00  1.69D+00
                    CP:  9.29D-01  8.53D-01  6.44D-01
 E= -3542.79034595842     Delta-E=       -0.000001070694 Rises=F Damp=F
 DIIS: error= 1.03D-05 at cycle  14 NSaved=  14.
 NSaved=14 IEnMin=14 EnMin= -3542.79034595842     IErMin=14 ErrMin= 1.03D-05
 ErrMax= 1.03D-05  0.00D+00 EMaxC= 1.00D-01 BMatC= 1.86D-07 BMatP= 1.62D-06
 IDIUse=1 WtCom= 1.00D+00 WtEn= 0.00D+00
 Coeff-Com:  0.273D-03-0.380D-03-0.501D-04-0.746D-05 0.125D-03 0.160D-03
 Coeff-Com: -0.124D-02 0.652D-04-0.511D-02-0.240D-02 0.820D-02 0.736D-01
 Coeff-Com:  0.300D+00 0.627D+00
 Coeff:      0.273D-03-0.380D-03-0.501D-04-0.746D-05 0.125D-03 0.160D-03
 Coeff:     -0.124D-02 0.652D-04-0.511D-02-0.240D-02 0.820D-02 0.736D-01
 Coeff:      0.300D+00 0.627D+00
 Gap=     0.046 Goal=   None    Shift=    0.000
 RMSDP=3.49D-06 MaxDP=1.07D-03 DE=-1.07D-06 OVMax= 7.62D-05

 Cycle  15  Pass 1  IDiag  1:
 RMSU=  1.14D-06    CP:  1.09D+00  1.11D+00  6.55D-01  2.45D-01  2.98D-01
                    CP:  4.21D-01  1.00D+00  1.16D+00  1.52D+00  1.69D+00
                    CP:  9.18D-01  8.59D-01  8.14D-01  7.00D-01
 E= -3542.79034606141     Delta-E=       -0.000000102989 Rises=F Damp=F
 DIIS: error= 6.36D-06 at cycle  15 NSaved=  15.
 NSaved=15 IEnMin=15 EnMin= -3542.79034606141     IErMin=15 ErrMin= 6.36D-06
 ErrMax= 6.36D-06  0.00D+00 EMaxC= 1.00D-01 BMatC= 4.66D-08 BMatP= 1.86D-07
 IDIUse=1 WtCom= 1.00D+00 WtEn= 0.00D+00
 Coeff-Com:  0.960D-04-0.128D-03 0.114D-03-0.198D-06-0.618D-04 0.552D-04
 Coeff-Com:  0.295D-03 0.704D-03-0.607D-03-0.346D-02-0.509D-02 0.962D-02
 Coeff-Com:  0.107D+00 0.396D+00 0.496D+00
 Coeff:      0.960D-04-0.128D-03 0.114D-03-0.198D-06-0.618D-04 0.552D-04
 Coeff:      0.295D-03 0.704D-03-0.607D-03-0.346D-02-0.509D-02 0.962D-02
 Coeff:      0.107D+00 0.396D+00 0.496D+00
 Gap=     0.046 Goal=   None    Shift=    0.000
 RMSDP=1.37D-06 MaxDP=5.72D-04 DE=-1.03D-07 OVMax= 3.95D-05

 Cycle  16  Pass 1  IDiag  1:
 RMSU=  6.63D-07    CP:  1.09D+00  1.11D+00  6.55D-01  2.45D-01  2.98D-01
                    CP:  4.21D-01  1.00D+00  1.16D+00  1.52D+00  1.69D+00
                    CP:  9.23D-01  8.53D-01  7.68D-01  7.62D-01  5.32D-01
 E= -3542.79034609328     Delta-E=       -0.000000031867 Rises=F Damp=F
 DIIS: error= 1.70D-06 at cycle  16 NSaved=  16.
 NSaved=16 IEnMin=16 EnMin= -3542.79034609328     IErMin=16 ErrMin= 1.70D-06
 ErrMax= 1.70D-06  0.00D+00 EMaxC= 1.00D-01 BMatC= 3.87D-09 BMatP= 4.66D-08
 IDIUse=1 WtCom= 1.00D+00 WtEn= 0.00D+00
 Coeff-Com:  0.253D-04-0.296D-04 0.705D-04-0.405D-06-0.467D-04 0.177D-04
 Coeff-Com:  0.269D-03 0.259D-03 0.206D-03-0.125D-02-0.339D-02-0.214D-02
 Coeff-Com:  0.200D-01 0.146D+00 0.279D+00 0.562D+00
 Coeff:      0.253D-04-0.296D-04 0.705D-04-0.405D-06-0.467D-04 0.177D-04
 Coeff:      0.269D-03 0.259D-03 0.206D-03-0.125D-02-0.339D-02-0.214D-02
 Coeff:      0.200D-01 0.146D+00 0.279D+00 0.562D+00
 Gap=     0.046 Goal=   None    Shift=    0.000
 RMSDP=5.59D-07 MaxDP=1.87D-04 DE=-3.19D-08 OVMax= 1.46D-05

 Cycle  17  Pass 1  IDiag  1:
 RMSU=  1.70D-07    CP:  1.09D+00  1.11D+00  6.55D-01  2.45D-01  2.98D-01
                    CP:  4.21D-01  1.00D+00  1.16D+00  1.52D+00  1.69D+00
                    CP:  9.22D-01  8.57D-01  7.61D-01  7.97D-01  6.37D-01
                    CP:  6.58D-01
 E= -3542.79034609575     Delta-E=       -0.000000002465 Rises=F Damp=F
 DIIS: error= 5.50D-07 at cycle  17 NSaved=  17.
 NSaved=17 IEnMin=17 EnMin= -3542.79034609575     IErMin=17 ErrMin= 5.50D-07
 ErrMax= 5.50D-07  0.00D+00 EMaxC= 1.00D-01 BMatC= 4.80D-10 BMatP= 3.87D-09
 IDIUse=1 WtCom= 1.00D+00 WtEn= 0.00D+00
 Coeff-Com:  0.457D-05-0.489D-05 0.230D-04-0.167D-06-0.153D-04 0.241D-05
 Coeff-Com:  0.769D-04-0.514D-05 0.181D-03-0.581D-04-0.109D-02-0.197D-02
 Coeff-Com: -0.342D-02 0.304D-01 0.925D-01 0.316D+00 0.567D+00
 Coeff:      0.457D-05-0.489D-05 0.230D-04-0.167D-06-0.153D-04 0.241D-05
 Coeff:      0.769D-04-0.514D-05 0.181D-03-0.581D-04-0.109D-02-0.197D-02
 Coeff:     -0.342D-02 0.304D-01 0.925D-01 0.316D+00 0.567D+00
 Gap=     0.046 Goal=   None    Shift=    0.000
 RMSDP=1.88D-07 MaxDP=6.41D-05 DE=-2.46D-09 OVMax= 7.48D-06

 Cycle  18  Pass 1  IDiag  1:
 RMSU=  6.37D-08    CP:  1.09D+00  1.11D+00  6.55D-01  2.45D-01  2.98D-01
                    CP:  4.21D-01  1.00D+00  1.16D+00  1.52D+00  1.69D+00
                    CP:  9.22D-01  8.55D-01  7.66D-01  7.92D-01  6.27D-01
                    CP:  7.53D-01  6.91D-01
 E= -3542.79034609641     Delta-E=       -0.000000000668 Rises=F Damp=F
 DIIS: error= 9.65D-08 at cycle  18 NSaved=  18.
 NSaved=18 IEnMin=18 EnMin= -3542.79034609641     IErMin=18 ErrMin= 9.65D-08
 ErrMax= 9.65D-08  0.00D+00 EMaxC= 1.00D-01 BMatC= 2.72D-11 BMatP= 4.80D-10
 IDIUse=1 WtCom= 1.00D+00 WtEn= 0.00D+00
 Coeff-Com:  0.587D-06-0.167D-06 0.653D-05-0.110D-06-0.435D-05 0.572D-06
 Coeff-Com:  0.173D-04-0.143D-04 0.630D-04 0.434D-04-0.274D-03-0.622D-03
 Coeff-Com: -0.255D-02 0.420D-02 0.232D-01 0.961D-01 0.252D+00 0.627D+00
 Coeff:      0.587D-06-0.167D-06 0.653D-05-0.110D-06-0.435D-05 0.572D-06
 Coeff:      0.173D-04-0.143D-04 0.630D-04 0.434D-04-0.274D-03-0.622D-03
 Coeff:     -0.255D-02 0.420D-02 0.232D-01 0.961D-01 0.252D+00 0.627D+00
 Gap=     0.046 Goal=   None    Shift=    0.000
 RMSDP=4.39D-08 MaxDP=6.59D-06 DE=-6.68D-10 OVMax= 3.29D-06

 Cycle  19  Pass 1  IDiag  1:
 RMSU=  2.51D-08    CP:  1.09D+00  1.11D+00  6.55D-01  2.45D-01  2.98D-01
                    CP:  4.21D-01  1.00D+00  1.16D+00  1.52D+00  1.69D+00
                    CP:  9.22D-01  8.55D-01  7.65D-01  7.94D-01  6.25D-01
                    CP:  7.61D-01  7.47D-01  6.66D-01
 E= -3542.79034609631     Delta-E=        0.000000000107 Rises=F Damp=F
 DIIS: error= 7.07D-08 at cycle  19 NSaved=  19.
 NSaved=19 IEnMin=18 EnMin= -3542.79034609641     IErMin=19 ErrMin= 7.07D-08
 ErrMax= 7.07D-08  0.00D+00 EMaxC= 1.00D-01 BMatC= 8.31D-12 BMatP= 2.72D-11
 IDIUse=1 WtCom= 1.00D+00 WtEn= 0.00D+00
 Coeff-Com: -0.321D-06 0.822D-06 0.844D-06-0.438D-07-0.628D-06 0.810D-07
 Coeff-Com: -0.518D-06-0.648D-05 0.146D-04 0.344D-04-0.213D-04-0.103D-03
 Coeff-Com: -0.105D-02-0.183D-02 0.649D-03 0.107D-01 0.712D-01 0.403D+00
 Coeff-Com:  0.518D+00
 Coeff:     -0.321D-06 0.822D-06 0.844D-06-0.438D-07-0.628D-06 0.810D-07
 Coeff:     -0.518D-06-0.648D-05 0.146D-04 0.344D-04-0.213D-04-0.103D-03
 Coeff:     -0.105D-02-0.183D-02 0.649D-03 0.107D-01 0.712D-01 0.403D+00
 Coeff:      0.518D+00
 Gap=     0.046 Goal=   None    Shift=    0.000
 RMSDP=2.00D-08 MaxDP=3.88D-06 DE= 1.07D-10 OVMax= 1.65D-06

 Cycle  20  Pass 1  IDiag  1:
 RMSU=  7.87D-09    CP:  1.09D+00  1.11D+00  6.55D-01  2.45D-01  2.98D-01
                    CP:  4.21D-01  1.00D+00  1.16D+00  1.52D+00  1.69D+00
                    CP:  9.22D-01  8.55D-01  7.65D-01  7.94D-01  6.30D-01
                    CP:  7.64D-01  7.40D-01  7.98D-01  6.01D-01
 E= -3542.79034609626     Delta-E=        0.000000000042 Rises=F Damp=F
 DIIS: error= 1.24D-08 at cycle  20 NSaved=  20.
 NSaved=20 IEnMin=18 EnMin= -3542.79034609641     IErMin=20 ErrMin= 1.24D-08
 ErrMax= 1.24D-08  0.00D+00 EMaxC= 1.00D-01 BMatC= 3.36D-13 BMatP= 8.31D-12
 IDIUse=1 WtCom= 1.00D+00 WtEn= 0.00D+00
 Coeff-Com: -0.122D-06 0.208D-06-0.518D-07-0.395D-08 0.578D-07-0.152D-07
 Coeff-Com: -0.950D-06-0.922D-06 0.146D-05 0.718D-05 0.518D-05-0.104D-05
 Coeff-Com: -0.231D-03-0.111D-02-0.188D-02-0.329D-02 0.105D-01 0.128D+00
 Coeff-Com:  0.233D+00 0.635D+00
 Coeff:     -0.122D-06 0.208D-06-0.518D-07-0.395D-08 0.578D-07-0.152D-07
 Coeff:     -0.950D-06-0.922D-06 0.146D-05 0.718D-05 0.518D-05-0.104D-05
 Coeff:     -0.231D-03-0.111D-02-0.188D-02-0.329D-02 0.105D-01 0.128D+00
 Coeff:      0.233D+00 0.635D+00
 Gap=     0.046 Goal=   None    Shift=    0.000
 RMSDP=4.65D-09 MaxDP=1.15D-06 DE= 4.18D-11 OVMax= 7.99D-07

 Cycle  21  Pass 1  IDiag  1:
 Restarting incremental Fock formation.
 E= -3542.79034609624     Delta-E=        0.000000000022 Rises=F Damp=F
 DIIS: error= 8.09D-09 at cycle  21 NSaved=  20.
 NSaved=20 IEnMin=17 EnMin= -3542.79034609641     IErMin=20 ErrMin= 8.09D-09
 ErrMax= 8.09D-09  0.00D+00 EMaxC= 1.00D-01 BMatC= 6.70D-14 BMatP= 3.36D-13
 IDIUse=1 WtCom= 1.00D+00 WtEn= 0.00D+00
 Coeff-Com: -0.463D-07 0.540D-07-0.146D-06 0.105D-06-0.303D-07-0.475D-06
 Coeff-Com:  0.245D-06-0.682D-06-0.219D-06 0.495D-05 0.830D-05-0.114D-04
 Coeff-Com: -0.442D-03-0.126D-02-0.307D-02-0.223D-02 0.252D-01 0.689D-01
 Coeff-Com:  0.354D+00 0.559D+00
 Coeff:     -0.463D-07 0.540D-07-0.146D-06 0.105D-06-0.303D-07-0.475D-06
 Coeff:      0.245D-06-0.682D-06-0.219D-06 0.495D-05 0.830D-05-0.114D-04
 Coeff:     -0.442D-03-0.126D-02-0.307D-02-0.223D-02 0.252D-01 0.689D-01
 Coeff:      0.354D+00 0.559D+00
 Gap=     0.046 Goal=   None    Shift=    0.000
 RMSDP=5.63D-09 MaxDP=1.42D-06 DE= 2.18D-11 OVMax= 3.52D-07

 Cycle  22  Pass 1  IDiag  1:
 RMSU=  5.54D-09    CP:  1.00D+00
 E= -3542.79034609618     Delta-E=        0.000000000065 Rises=F Damp=F
 DIIS: error= 1.30D-09 at cycle  22 NSaved=  20.
 NSaved=20 IEnMin=16 EnMin= -3542.79034609641     IErMin=20 ErrMin= 1.30D-09
 ErrMax= 1.30D-09  0.00D+00 EMaxC= 1.00D-01 BMatC= 4.60D-15 BMatP= 6.70D-14
 IDIUse=1 WtCom= 1.00D+00 WtEn= 0.00D+00
 Coeff-Com: -0.927D-08-0.747D-07 0.544D-07-0.160D-07-0.236D-06 0.114D-06
 Coeff-Com: -0.533D-06-0.658D-06 0.216D-05 0.615D-05 0.276D-04-0.717D-04
 Coeff-Com: -0.401D-03-0.107D-02-0.210D-02-0.102D-02 0.939D-02 0.106D+00
 Coeff-Com:  0.260D+00 0.630D+00
 Coeff:     -0.927D-08-0.747D-07 0.544D-07-0.160D-07-0.236D-06 0.114D-06
 Coeff:     -0.533D-06-0.658D-06 0.216D-05 0.615D-05 0.276D-04-0.717D-04
 Coeff:     -0.401D-03-0.107D-02-0.210D-02-0.102D-02 0.939D-02 0.106D+00
 Coeff:      0.260D+00 0.630D+00
 Gap=     0.046 Goal=   None    Shift=    0.000
 RMSDP=3.19D-09 MaxDP=8.24D-07 DE= 6.55D-11 OVMax= 1.63D-07

 SCF Done:  E(RB3LYP) =  -3542.79034610     A.U. after   22 cycles
            NFock= 22  Conv=0.32D-08     -V/T= 2.0027
 KE= 3.533248524007D+03 PE=-2.169189453455D+04 EE= 7.951274542710D+03
 Leave Link  502 at Wed Jul  9 21:10:30 2025, MaxMem=  1342177280 cpu:           18426.3 elap:            1151.8
 (Enter /home/zhangying/bin/g16/l601.exe)
 Copying SCF densities to generalized density rwf, IOpCl= 0 IROHF=0.

 **********************************************************************

            Population analysis using the SCF density.

 **********************************************************************

 Orbital symmetries:
       Occupied  (A) (A) (A) (A) (A) (A) (A) (A) (A) (A) (A) (A)
                 (A) (A) (A) (A) (A) (A) (A) (A) (A) (A) (A) (A)
                 (A) (A) (A) (A) (A) (A) (A) (A) (A) (A) (A) (A)
                 (A) (A) (A) (A) (A) (A) (A) (A) (A) (A) (A) (A)
                 (A) (A) (A) (A) (A) (A) (A) (A) (A) (A) (A) (A)
                 (A) (A) (A) (A) (A) (A) (A) (A) (A) (A) (A) (A)
                 (A) (A) (A) (A) (A) (A) (A) (A) (A) (A) (A) (A)
                 (A) (A) (A) (A) (A) (A) (A) (A) (A) (A) (A) (A)
                 (A) (A) (A) (A) (A) (A) (A) (A) (A) (A) (A) (A)
                 (A) (A) (A) (A) (A) (A) (A) (A) (A) (A) (A) (A)
                 (A) (A) (A) (A) (A) (A) (A) (A) (A) (A) (A) (A)
                 (A) (A) (A) (A) (A) (A) (A) (A) (A) (A) (A) (A)
                 (A) (A) (A) (A) (A) (A) (A) (A) (A) (A) (A) (A)
                 (A) (A) (A) (A) (A) (A) (A) (A) (A) (A) (A) (A)
                 (A) (A) (A) (A) (A) (A) (A) (A) (A) (A) (A) (A)
                 (A)
       Virtual   (A) (A) (A) (A) (A) (A) (A) (A) (A) (A) (A) (A)
                 (A) (A) (A) (A) (A) (A) (A) (A) (A) (A) (A) (A)
                 (A) (A) (A) (A) (A) (A) (A) (A) (A) (A) (A) (A)
                 (A) (A) (A) (A) (A) (A) (A) (A) (A) (A) (A) (A)
                 (A) (A) (A) (A) (A) (A) (A) (A) (A) (A) (A) (A)
                 (A) (A) (A) (A) (A) (A) (A) (A) (A) (A) (A) (A)
                 (A) (A) (A) (A) (A) (A) (A) (A) (A) (A) (A) (A)
                 (A) (A) (A) (A) (A) (A) (A) (A) (A) (A) (A) (A)
                 (A) (A) (A) (A) (A) (A) (A) (A) (A) (A) (A) (A)
                 (A) (A) (A) (A) (A) (A) (A) (A) (A) (A) (A) (A)
                 (A) (A) (A) (A) (A) (A) (A) (A) (A) (A) (A) (A)
                 (A) (A) (A) (A) (A) (A) (A) (A) (A) (A) (A) (A)
                 (A) (A) (A) (A) (A) (A) (A) (A) (A) (A) (A) (A)
                 (A) (A) (A) (A) (A) (A) (A) (A) (A) (A) (A) (A)
                 (A) (A) (A) (A) (A) (A) (A) (A) (A) (A) (A) (A)
                 (A) (A) (A) (A) (A) (A) (A) (A) (A) (A) (A) (A)
                 (A) (A) (A) (A) (A) (A) (A) (A) (A) (A) (A) (A)
                 (A) (A) (A) (A) (A) (A) (A) (A) (A) (A) (A) (A)
                 (A) (A) (A) (A) (A) (A) (A) (A) (A) (A) (A) (A)
                 (A) (A) (A) (A) (A) (A) (A) (A) (A) (A) (A) (A)
                 (A) (A) (A) (A) (A) (A) (A) (A) (A) (A) (A) (A)
                 (A) (A) (A) (A) (A) (A) (A) (A) (A) (A) (A) (A)
                 (A) (A) (A) (A) (A) (A) (A) (A) (A) (A) (A) (A)
                 (A) (A) (A) (A) (A) (A) (A) (A) (A) (A) (A) (A)
                 (A) (A) (A) (A) (A) (A) (A) (A) (A) (A) (A) (A)
                 (A) (A) (A) (A) (A) (A) (A) (A) (A) (A) (A) (A)
                 (A) (A) (A) (A) (A) (A) (A) (A) (A) (A) (A) (A)
                 (A) (A) (A) (A) (A) (A) (A) (A) (A) (A) (A) (A)
                 (A) (A) (A) (A) (A) (A) (A) (A) (A) (A) (A) (A)
                 (A) (A) (A) (A) (A) (A) (A) (A) (A) (A) (A) (A)
                 (A) (A) (A) (A) (A) (A) (A) (A) (A) (A) (A) (A)
                 (A) (A) (A) (A) (A) (A) (A) (A) (A) (A) (A) (A)
                 (A) (A) (A) (A) (A) (A) (A) (A) (A) (A) (A) (A)
                 (A) (A) (A) (A) (A) (A) (A) (A) (A) (A) (A) (A)
                 (A) (A) (A) (A) (A) (A) (A) (A) (A) (A) (A) (A)
                 (A) (A) (A) (A) (A) (A) (A) (A) (A) (A) (A) (A)
                 (A) (A) (A) (A) (A) (A) (A) (A) (A) (A) (A) (A)
                 (A) (A) (A) (A) (A) (A) (A) (A) (A) (A) (A) (A)
                 (A) (A) (A) (A) (A) (A) (A) (A) (A) (A) (A) (A)
                 (A) (A) (A) (A) (A) (A) (A) (A) (A) (A) (A) (A)
                 (A) (A) (A) (A) (A) (A) (A) (A) (A) (A) (A) (A)
                 (A) (A) (A) (A) (A) (A) (A) (A) (A) (A) (A) (A)
                 (A) (A) (A) (A) (A) (A) (A) (A) (A) (A) (A) (A)
                 (A) (A) (A) (A) (A) (A) (A) (A) (A) (A) (A) (A)
                 (A) (A) (A) (A) (A) (A) (A) (A) (A) (A) (A) (A)
                 (A) (A) (A) (A) (A) (A) (A) (A) (A) (A) (A) (A)
                 (A) (A) (A) (A) (A) (A) (A) (A) (A) (A) (A) (A)
                 (A) (A) (A) (A) (A) (A) (A) (A) (A) (A) (A) (A)
                 (A) (A) (A) (A) (A) (A) (A) (A) (A) (A) (A) (A)
                 (A) (A) (A) (A) (A) (A) (A) (A) (A) (A) (A) (A)
                 (A) (A) (A) (A) (A) (A) (A) (A) (A) (A) (A) (A)
                 (A) (A) (A) (A) (A) (A) (A) (A) (A) (A) (A) (A)
                 (A) (A) (A) (A) (A) (A) (A) (A) (A) (A) (A) (A)
                 (A) (A) (A) (A) (A) (A) (A) (A) (A) (A) (A) (A)
                 (A) (A) (A) (A) (A) (A) (A) (A) (A) (A) (A) (A)
                 (A) (A) (A) (A) (A) (A) (A) (A) (A) (A) (A) (A)
                 (A) (A) (A) (A) (A) (A) (A) (A) (A) (A) (A) (A)
                 (A) (A) (A) (A) (A) (A) (A) (A) (A) (A) (A) (A)
                 (A) (A) (A) (A) (A) (A) (A) (A) (A) (A) (A) (A)
                 (A) (A) (A) (A) (A) (A) (A) (A) (A) (A) (A) (A)
                 (A) (A) (A) (A) (A) (A) (A) (A) (A) (A) (A) (A)
                 (A) (A) (A) (A) (A) (A) (A) (A) (A) (A) (A) (A)
                 (A) (A) (A) (A) (A) (A) (A) (A) (A) (A) (A) (A)
                 (A) (A) (A) (A) (A) (A) (A) (A) (A) (A) (A) (A)
                 (A) (A) (A) (A) (A) (A) (A) (A) (A) (A) (A) (A)
                 (A) (A) (A) (A) (A) (A) (A) (A) (A) (A) (A) (A)
                 (A) (A) (A) (A) (A) (A) (A) (A) (A) (A) (A) (A)
                 (A) (A) (A) (A) (A) (A) (A) (A) (A) (A) (A) (A)
                 (A) (A) (A) (A) (A) (A) (A) (A) (A) (A) (A) (A)
                 (A) (A) (A) (A) (A) (A) (A) (A) (A) (A) (A) (A)
                 (A) (A) (A) (A) (A) (A) (A) (A) (A) (A) (A) (A)
                 (A) (A) (A) (A) (A) (A) (A) (A) (A) (A) (A) (A)
                 (A) (A) (A) (A) (A) (A) (A) (A) (A) (A) (A) (A)
                 (A) (A) (A) (A) (A) (A) (A) (A) (A) (A) (A) (A)
                 (A) (A) (A) (A) (A) (A) (A) (A) (A) (A) (A) (A)
                 (A) (A) (A) (A) (A) (A) (A) (A) (A) (A) (A) (A)
                 (A) (A) (A) (A) (A) (A) (A) (A) (A) (A) (A) (A)
                 (A) (A) (A) (A) (A) (A)
 The electronic state is 1-A.
 Alpha  occ. eigenvalues --  -89.02341 -89.01116 -24.72549 -24.71874 -24.70867
 Alpha  occ. eigenvalues --  -24.68736 -24.68350 -24.67589 -19.25889 -19.25814
 Alpha  occ. eigenvalues --  -19.25351 -19.25196 -19.25161 -19.24808 -19.24593
 Alpha  occ. eigenvalues --  -19.24518 -19.23890 -19.22813 -19.19145 -19.18432
 Alpha  occ. eigenvalues --  -19.17695 -19.17145 -19.15823 -19.07582 -19.06287
 Alpha  occ. eigenvalues --  -19.05456 -19.04224 -14.26274 -10.42269 -10.42000
 Alpha  occ. eigenvalues --  -10.41995 -10.41319 -10.40722 -10.39377 -10.39178
 Alpha  occ. eigenvalues --  -10.34132 -10.34107 -10.33802 -10.33469 -10.33348
 Alpha  occ. eigenvalues --  -10.32908 -10.32609 -10.31575 -10.31563 -10.29814
 Alpha  occ. eigenvalues --   -8.08336  -8.07125  -6.04587  -6.04566  -6.04525
 Alpha  occ. eigenvalues --   -6.03400  -6.03327  -6.03314  -2.25483  -1.33252
 Alpha  occ. eigenvalues --   -1.29631  -1.24750  -1.24271  -1.23653  -1.23582
 Alpha  occ. eigenvalues --   -1.23273  -1.22646  -1.21355  -1.21092  -1.20088
 Alpha  occ. eigenvalues --   -1.13340  -1.12792  -1.12576  -1.12303  -1.11947
 Alpha  occ. eigenvalues --   -1.11891  -1.11473  -1.10991  -1.10295  -1.09567
 Alpha  occ. eigenvalues --   -1.07118  -1.05247  -0.94701  -0.93332  -0.91475
 Alpha  occ. eigenvalues --   -0.89477  -0.87020  -0.85876  -0.84600  -0.81532
 Alpha  occ. eigenvalues --   -0.78659  -0.75740  -0.74056  -0.73146  -0.72350
 Alpha  occ. eigenvalues --   -0.71499  -0.70435  -0.70085  -0.69317  -0.68816
 Alpha  occ. eigenvalues --   -0.68368  -0.66043  -0.65918  -0.63587  -0.62484
 Alpha  occ. eigenvalues --   -0.62018  -0.61474  -0.60876  -0.60733  -0.60484
 Alpha  occ. eigenvalues --   -0.60217  -0.60157  -0.59170  -0.58734  -0.58514
 Alpha  occ. eigenvalues --   -0.57586  -0.56999  -0.56841  -0.56619  -0.56521
 Alpha  occ. eigenvalues --   -0.55942  -0.55246  -0.53887  -0.53683  -0.53066
 Alpha  occ. eigenvalues --   -0.52350  -0.52060  -0.51598  -0.51338  -0.50974
 Alpha  occ. eigenvalues --   -0.50779  -0.50244  -0.50152  -0.49000  -0.48893
 Alpha  occ. eigenvalues --   -0.48596  -0.48283  -0.47990  -0.47011  -0.46175
 Alpha  occ. eigenvalues --   -0.45690  -0.45448  -0.45346  -0.45080  -0.44968
 Alpha  occ. eigenvalues --   -0.44774  -0.44714  -0.44618  -0.44618  -0.44419
 Alpha  occ. eigenvalues --   -0.43765  -0.43575  -0.42813  -0.42360  -0.41923
 Alpha  occ. eigenvalues --   -0.41534  -0.41486  -0.40871  -0.40741  -0.40563
 Alpha  occ. eigenvalues --   -0.40196  -0.39296  -0.38911  -0.38806  -0.38789
 Alpha  occ. eigenvalues --   -0.38440  -0.38342  -0.38205  -0.37342  -0.37234
 Alpha  occ. eigenvalues --   -0.37130  -0.36688  -0.36459  -0.36095  -0.35761
 Alpha  occ. eigenvalues --   -0.34708  -0.33453  -0.29741  -0.28608  -0.27741
 Alpha  occ. eigenvalues --   -0.26530  -0.25735  -0.24551  -0.23916  -0.22800
 Alpha  occ. eigenvalues --   -0.21245
 Alpha virt. eigenvalues --   -0.16621  -0.09421  -0.09255  -0.09225  -0.05807
 Alpha virt. eigenvalues --   -0.05540  -0.05054  -0.04615  -0.04345  -0.04142
 Alpha virt. eigenvalues --   -0.03892  -0.03504  -0.03228  -0.02675  -0.02294
 Alpha virt. eigenvalues --   -0.01877  -0.01575  -0.01242  -0.00865  -0.00394
 Alpha virt. eigenvalues --   -0.00108   0.00179   0.00387   0.00770   0.01125
 Alpha virt. eigenvalues --    0.01287   0.02144   0.02207   0.02569   0.02755
 Alpha virt. eigenvalues --    0.03051   0.03283   0.03470   0.03750   0.03915
 Alpha virt. eigenvalues --    0.04202   0.04310   0.04425   0.04658   0.04905
 Alpha virt. eigenvalues --    0.05077   0.05177   0.05407   0.05447   0.05702
 Alpha virt. eigenvalues --    0.05956   0.06027   0.06230   0.06753   0.06887
 Alpha virt. eigenvalues --    0.07190   0.07231   0.07377   0.07454   0.07734
 Alpha virt. eigenvalues --    0.08077   0.08183   0.08310   0.08412   0.09029
 Alpha virt. eigenvalues --    0.09225   0.09478   0.09578   0.09611   0.09857
 Alpha virt. eigenvalues --    0.09904   0.09989   0.10140   0.10568   0.10645
 Alpha virt. eigenvalues --    0.10903   0.10986   0.11065   0.11120   0.11382
 Alpha virt. eigenvalues --    0.11595   0.11627   0.11788   0.12232   0.12320
 Alpha virt. eigenvalues --    0.12374   0.12565   0.12852   0.13003   0.13072
 Alpha virt. eigenvalues --    0.13475   0.13536   0.13881   0.13948   0.14169
 Alpha virt. eigenvalues --    0.14268   0.14375   0.14549   0.14830   0.14974
 Alpha virt. eigenvalues --    0.15106   0.15180   0.15641   0.15757   0.15768
 Alpha virt. eigenvalues --    0.16048   0.16267   0.16501   0.16616   0.16666
 Alpha virt. eigenvalues --    0.16845   0.17057   0.17251   0.17530   0.17757
 Alpha virt. eigenvalues --    0.18216   0.18421   0.18639   0.18794   0.19136
 Alpha virt. eigenvalues --    0.19253   0.19582   0.19776   0.19948   0.20067
 Alpha virt. eigenvalues --    0.20188   0.20559   0.20746   0.20970   0.21102
 Alpha virt. eigenvalues --    0.21456   0.21503   0.21786   0.22167   0.22223
 Alpha virt. eigenvalues --    0.22434   0.22790   0.22993   0.23116   0.23262
 Alpha virt. eigenvalues --    0.23585   0.23607   0.23655   0.23991   0.24334
 Alpha virt. eigenvalues --    0.24517   0.24826   0.25167   0.25316   0.25541
 Alpha virt. eigenvalues --    0.25655   0.25900   0.26071   0.26175   0.26344
 Alpha virt. eigenvalues --    0.26578   0.26656   0.26984   0.27063   0.27143
 Alpha virt. eigenvalues --    0.27437   0.27656   0.27793   0.28158   0.28200
 Alpha virt. eigenvalues --    0.28380   0.28419   0.28668   0.28878   0.29150
 Alpha virt. eigenvalues --    0.29225   0.29484   0.29509   0.29649   0.29753
 Alpha virt. eigenvalues --    0.29976   0.30170   0.30241   0.30489   0.30530
 Alpha virt. eigenvalues --    0.30636   0.30738   0.31014   0.31090   0.31194
 Alpha virt. eigenvalues --    0.31381   0.31608   0.31838   0.31966   0.32164
 Alpha virt. eigenvalues --    0.32265   0.32391   0.32505   0.32767   0.32839
 Alpha virt. eigenvalues --    0.32990   0.33109   0.33275   0.33541   0.33588
 Alpha virt. eigenvalues --    0.33703   0.34079   0.34175   0.34313   0.34440
 Alpha virt. eigenvalues --    0.34523   0.34704   0.34818   0.35089   0.35256
 Alpha virt. eigenvalues --    0.35394   0.35537   0.35591   0.35978   0.36065
 Alpha virt. eigenvalues --    0.36100   0.36356   0.36506   0.36545   0.36956
 Alpha virt. eigenvalues --    0.37051   0.37219   0.37374   0.37435   0.37831
 Alpha virt. eigenvalues --    0.37903   0.38027   0.38305   0.38485   0.38678
 Alpha virt. eigenvalues --    0.39003   0.39167   0.39491   0.39635   0.39974
 Alpha virt. eigenvalues --    0.40137   0.40342   0.40607   0.40705   0.40855
 Alpha virt. eigenvalues --    0.41086   0.41508   0.41660   0.41978   0.42251
 Alpha virt. eigenvalues --    0.42563   0.42633   0.42947   0.43136   0.43330
 Alpha virt. eigenvalues --    0.43625   0.44005   0.44201   0.44440   0.45014
 Alpha virt. eigenvalues --    0.45408   0.45574   0.45739   0.46068   0.46128
 Alpha virt. eigenvalues --    0.46422   0.46879   0.47324   0.47598   0.47763
 Alpha virt. eigenvalues --    0.48110   0.48258   0.48600   0.48925   0.49236
 Alpha virt. eigenvalues --    0.49775   0.49860   0.49976   0.50292   0.50346
 Alpha virt. eigenvalues --    0.50755   0.51143   0.51549   0.52284   0.53020
 Alpha virt. eigenvalues --    0.53166   0.53615   0.54034   0.54715   0.55317
 Alpha virt. eigenvalues --    0.55821   0.56261   0.56310   0.56940   0.57443
 Alpha virt. eigenvalues --    0.57656   0.57910   0.58103   0.58419   0.58653
 Alpha virt. eigenvalues --    0.59321   0.59372   0.60056   0.60807   0.61249
 Alpha virt. eigenvalues --    0.61657   0.62171   0.63027   0.63162   0.63384
 Alpha virt. eigenvalues --    0.63818   0.64409   0.64970   0.65328   0.65594
 Alpha virt. eigenvalues --    0.66027   0.66813   0.67343   0.67746   0.68108
 Alpha virt. eigenvalues --    0.68181   0.68563   0.69720   0.69886   0.70600
 Alpha virt. eigenvalues --    0.70805   0.70968   0.71328   0.72049   0.72505
 Alpha virt. eigenvalues --    0.73060   0.73212   0.73940   0.74350   0.74423
 Alpha virt. eigenvalues --    0.75137   0.75563   0.75984   0.76519   0.77129
 Alpha virt. eigenvalues --    0.77280   0.78202   0.78807   0.79953   0.80402
 Alpha virt. eigenvalues --    0.80469   0.81156   0.81901   0.82684   0.83159
 Alpha virt. eigenvalues --    0.84122   0.84980   0.85548   0.85960   0.86595
 Alpha virt. eigenvalues --    0.86771   0.88064   0.88353   0.88992   0.89400
 Alpha virt. eigenvalues --    0.90553   0.91551   0.91917   0.92987   0.93979
 Alpha virt. eigenvalues --    0.94904   0.95735   0.96060   0.96701   0.97588
 Alpha virt. eigenvalues --    0.98179   0.99738   1.00091   1.00915   1.01139
 Alpha virt. eigenvalues --    1.01847   1.02675   1.03068   1.03853   1.04700
 Alpha virt. eigenvalues --    1.04728   1.07412   1.07540   1.07926   1.08444
 Alpha virt. eigenvalues --    1.08527   1.08720   1.09810   1.10006   1.10651
 Alpha virt. eigenvalues --    1.10791   1.11272   1.11987   1.12232   1.12885
 Alpha virt. eigenvalues --    1.13365   1.13585   1.13848   1.13988   1.14081
 Alpha virt. eigenvalues --    1.14838   1.14947   1.15557   1.15872   1.16189
 Alpha virt. eigenvalues --    1.16941   1.17147   1.17528   1.18215   1.18286
 Alpha virt. eigenvalues --    1.18632   1.18864   1.19069   1.19574   1.19695
 Alpha virt. eigenvalues --    1.19899   1.19942   1.20314   1.20602   1.20808
 Alpha virt. eigenvalues --    1.21228   1.21469   1.21679   1.22046   1.22661
 Alpha virt. eigenvalues --    1.23108   1.23180   1.23461   1.23607   1.23909
 Alpha virt. eigenvalues --    1.24275   1.24576   1.24717   1.25187   1.25429
 Alpha virt. eigenvalues --    1.25659   1.25936   1.26092   1.26183   1.26663
 Alpha virt. eigenvalues --    1.27171   1.27777   1.28186   1.28809   1.29235
 Alpha virt. eigenvalues --    1.29547   1.29996   1.30699   1.31311   1.32025
 Alpha virt. eigenvalues --    1.32183   1.32553   1.33192   1.33570   1.34195
 Alpha virt. eigenvalues --    1.34462   1.35572   1.35753   1.35941   1.36528
 Alpha virt. eigenvalues --    1.37419   1.37711   1.38558   1.40301   1.41063
 Alpha virt. eigenvalues --    1.41458   1.42545   1.42820   1.42975   1.43223
 Alpha virt. eigenvalues --    1.43546   1.44588   1.45194   1.45546   1.46306
 Alpha virt. eigenvalues --    1.47156   1.47447   1.47687   1.47862   1.48272
 Alpha virt. eigenvalues --    1.48700   1.48963   1.50234   1.50790   1.51162
 Alpha virt. eigenvalues --    1.51927   1.52481   1.52857   1.53047   1.53800
 Alpha virt. eigenvalues --    1.53974   1.54378   1.54598   1.54885   1.55573
 Alpha virt. eigenvalues --    1.55911   1.56586   1.57418   1.58051   1.58149
 Alpha virt. eigenvalues --    1.58610   1.58915   1.59873   1.60315   1.61029
 Alpha virt. eigenvalues --    1.61313   1.61500   1.62597   1.63023   1.64261
 Alpha virt. eigenvalues --    1.64717   1.65702   1.66082   1.66328   1.67003
 Alpha virt. eigenvalues --    1.67432   1.67933   1.68553   1.68666   1.68814
 Alpha virt. eigenvalues --    1.69581   1.70045   1.70284   1.71037   1.71253
 Alpha virt. eigenvalues --    1.71593   1.72043   1.72769   1.73816   1.74031
 Alpha virt. eigenvalues --    1.74822   1.75507   1.76141   1.76677   1.77332
 Alpha virt. eigenvalues --    1.78249   1.78551   1.78892   1.79245   1.79668
 Alpha virt. eigenvalues --    1.80722   1.81067   1.81516   1.82393   1.83423
 Alpha virt. eigenvalues --    1.83822   1.83944   1.84485   1.84778   1.85327
 Alpha virt. eigenvalues --    1.86448   1.86609   1.86748   1.87005   1.88308
 Alpha virt. eigenvalues --    1.88758   1.89235   1.91129   1.91647   1.93007
 Alpha virt. eigenvalues --    1.93283   1.93442   1.93594   1.94681   1.95109
 Alpha virt. eigenvalues --    1.95935   1.96692   1.97008   1.97516   1.98374
 Alpha virt. eigenvalues --    1.99091   1.99314   2.00305   2.00932   2.01285
 Alpha virt. eigenvalues --    2.02122   2.03807   2.03950   2.04920   2.05681
 Alpha virt. eigenvalues --    2.05984   2.06573   2.07029   2.08655   2.08839
 Alpha virt. eigenvalues --    2.10202   2.10948   2.13395   2.14270   2.14688
 Alpha virt. eigenvalues --    2.16036   2.17853   2.19060   2.19487   2.20537
 Alpha virt. eigenvalues --    2.20899   2.22864   2.24659   2.25109   2.26005
 Alpha virt. eigenvalues --    2.27579   2.27728   2.29111   2.30079   2.32672
 Alpha virt. eigenvalues --    2.36307   2.45707   2.46537   2.47229   2.48833
 Alpha virt. eigenvalues --    2.50557   2.52200   2.52449   2.53407   2.54876
 Alpha virt. eigenvalues --    2.55330   2.56934   2.57180   2.58299   2.59597
 Alpha virt. eigenvalues --    2.60527   2.60981   2.61655   2.62226   2.62627
 Alpha virt. eigenvalues --    2.66493   2.68270   2.69716   2.69902   2.71193
 Alpha virt. eigenvalues --    2.71984   2.74327   2.74845   2.75336   2.76947
 Alpha virt. eigenvalues --    2.76995   2.77384   2.77668   2.78631   2.79301
 Alpha virt. eigenvalues --    2.79662   2.80116   2.80405   2.81519   2.81943
 Alpha virt. eigenvalues --    2.82125   2.82818   2.83383   2.84127   2.84938
 Alpha virt. eigenvalues --    2.85378   2.85782   2.86134   2.86601   2.86652
 Alpha virt. eigenvalues --    2.86904   2.87405   2.87938   2.88215   2.88239
 Alpha virt. eigenvalues --    2.88675   2.89681   2.90269   2.90736   2.91095
 Alpha virt. eigenvalues --    2.91334   2.92731   2.92776   2.92995   2.93533
 Alpha virt. eigenvalues --    2.93852   2.94393   2.95266   2.95937   2.96212
 Alpha virt. eigenvalues --    2.96321   2.98164   2.98447   2.98508   2.99111
 Alpha virt. eigenvalues --    3.00079   3.00168   3.01354   3.01752   3.02423
 Alpha virt. eigenvalues --    3.02727   3.03020   3.03946   3.04896   3.05474
 Alpha virt. eigenvalues --    3.05791   3.06172   3.06968   3.07663   3.08059
 Alpha virt. eigenvalues --    3.08770   3.09230   3.09260   3.10417   3.10701
 Alpha virt. eigenvalues --    3.12180   3.12864   3.13163   3.13581   3.14131
 Alpha virt. eigenvalues --    3.15144   3.15606   3.16036   3.16242   3.17049
 Alpha virt. eigenvalues --    3.18934   3.19118   3.19236   3.20025   3.20674
 Alpha virt. eigenvalues --    3.20744   3.22607   3.24116   3.26109   3.29158
 Alpha virt. eigenvalues --    3.31653   3.32745   3.34522   3.34735   3.35363
 Alpha virt. eigenvalues --    3.36259   3.36683   3.37312   3.38650   3.45155
 Alpha virt. eigenvalues --    3.45294   3.45932   3.46693   3.47468   3.49599
 Alpha virt. eigenvalues --    3.50443   3.51922   3.52053   3.52479   3.52834
 Alpha virt. eigenvalues --    3.54194   3.64612   3.64895   3.66474   3.66505
 Alpha virt. eigenvalues --    3.68714   3.68871   3.69227   3.70560   3.70780
 Alpha virt. eigenvalues --    3.71413   3.73939   3.74260   3.74305   3.76242
 Alpha virt. eigenvalues --    3.76941   3.77615   3.77898   3.78345   3.79565
 Alpha virt. eigenvalues --    3.80316   3.80429   3.81417   3.82161   3.84351
 Alpha virt. eigenvalues --    3.85869   3.87428   3.87754   3.89294   3.90779
 Alpha virt. eigenvalues --    3.90884   3.91221   3.92089   3.92324   3.93585
 Alpha virt. eigenvalues --    3.97163   3.98138   3.99937   4.02174   4.02383
 Alpha virt. eigenvalues --    4.02526   4.03036   4.03773   4.04545   4.05675
 Alpha virt. eigenvalues --    4.05752   4.06699   4.07785   4.08174   4.08532
 Alpha virt. eigenvalues --    4.08990   4.09451   4.10049   4.11104   4.12364
 Alpha virt. eigenvalues --    4.13192   4.15748   4.17440   4.21452   4.21809
 Alpha virt. eigenvalues --    4.22373   4.24259   4.24560   4.27965   4.35263
 Alpha virt. eigenvalues --    4.36489   4.38164   4.41439   4.93639   4.95243
 Alpha virt. eigenvalues --    4.96360   4.98114   5.00262   5.00925   5.01382
 Alpha virt. eigenvalues --    5.01881   5.03103   5.03417   5.04217   5.05568
 Alpha virt. eigenvalues --    5.05620   5.06040   5.07212   5.07579   5.08280
 Alpha virt. eigenvalues --    5.09101   5.09242   5.09441   5.10520   5.11121
 Alpha virt. eigenvalues --    5.11580   5.12169   5.12675   5.13333   5.13380
 Alpha virt. eigenvalues --    5.13872   5.13963   5.15050   5.16917   5.20020
 Alpha virt. eigenvalues --    5.20710   5.24901   5.25401   5.26580   5.27367
 Alpha virt. eigenvalues --    5.28787   5.29623   5.34833   5.35208   5.36081
 Alpha virt. eigenvalues --    5.37699   5.37827   5.39155   5.40391   5.42341
 Alpha virt. eigenvalues --    5.43107   5.43747   5.47492   5.47902   5.80751
 Alpha virt. eigenvalues --    5.82324   5.82724   5.83212   5.84751   5.85709
 Alpha virt. eigenvalues --    5.86333   5.87913   5.88611   5.91435   6.28012
 Alpha virt. eigenvalues --    6.32624   6.33198   6.34812   6.36546   6.38282
 Alpha virt. eigenvalues --    6.39611   6.40275   6.40913   6.42483   6.43328
 Alpha virt. eigenvalues --    6.44776   6.47307   6.50025   6.78371   6.79253
 Alpha virt. eigenvalues --    6.80844   6.82977   8.19055   8.23143  17.41588
 Alpha virt. eigenvalues --   17.43757  17.44506  17.50769  17.54211  17.55787
 Alpha virt. eigenvalues --   23.51153  23.53748  23.69132  23.71641  23.73367
 Alpha virt. eigenvalues --   23.73816  23.75002  23.75361  23.77496  23.79006
 Alpha virt. eigenvalues --   23.80175  23.80948  23.81493  23.82922  23.86815
 Alpha virt. eigenvalues --   23.88110  23.89343  35.48648  49.79989  49.80444
 Alpha virt. eigenvalues --   49.83970  49.84367  49.84657  49.87432  49.88544
 Alpha virt. eigenvalues --   49.88892  49.90342  49.91873  49.92232  49.93094
 Alpha virt. eigenvalues --   49.97370  49.97543  49.98601  49.99853  50.00353
 Alpha virt. eigenvalues --   50.00426  50.01545  66.74691  66.76047  66.79129
 Alpha virt. eigenvalues --   66.79988  66.80969  66.84517 189.29681 189.33698
          Condensed to atoms (all electrons):
 Mulliken charges:
               1
     1  O    0.150546
     2  C    0.171906
     3  O    0.109102
     4  C    0.113795
     5  C   -0.966148
     6  O   -0.200712
     7  H    0.387466
     8  H    0.399442
     9  O    0.011056
    10  C    0.126620
    11  O    0.038578
    12  C   -0.300551
    13  C   -0.040566
    14  O   -0.220609
    15  H    0.330963
    16  H    0.273787
    17  O    0.024345
    18  C    0.027563
    19  O    0.063343
    20  C   -0.077791
    21  C   -0.209865
    22  O   -0.164810
    23  H    0.324698
    24  H    0.272786
    25  O   -0.013157
    26  C    0.299085
    27  O    0.085423
    28  C   -0.648088
    29  O   -0.225987
    30  H    0.427492
    31  O    0.040690
    32  C    0.403797
    33  O    0.043456
    34  C   -0.939626
    35  O   -0.370733
    36  H    0.367755
    37  C   -0.602306
    38  H    0.440637
    39  H    0.256699
    40  C   -0.678198
    41  H    0.226196
    42  H    0.246804
    43  N   -0.639801
    44  S    0.583568
    45  S    0.324973
    46  C   -0.173210
    47  C   -0.111577
    48  F   -0.099448
    49  F   -0.060920
    50  F   -0.056584
    51  F   -0.061898
    52  F   -0.048986
    53  F   -0.042061
    54  O   -0.075292
    55  O   -0.225635
    56  O   -0.069238
    57  O   -0.250288
    58  Li   1.001516
 Sum of Mulliken charges =  -0.00000
 Mulliken charges with hydrogens summed into heavy atoms:
               1
     1  O    0.150546
     2  C    0.171906
     3  O    0.109102
     4  C    0.501261
     5  C   -0.566706
     6  O   -0.200712
     9  O    0.011056
    10  C    0.126620
    11  O    0.038578
    12  C    0.030412
    13  C    0.233221
    14  O   -0.220609
    17  O    0.024345
    18  C    0.027563
    19  O    0.063343
    20  C    0.246906
    21  C    0.062921
    22  O   -0.164810
    25  O   -0.013157
    26  C    0.299085
    27  O    0.085423
    28  C   -0.220596
    29  O   -0.225987
    31  O    0.040690
    32  C    0.403797
    33  O    0.043456
    34  C   -0.571871
    35  O   -0.370733
    37  C    0.095030
    40  C   -0.205197
    43  N   -0.639801
    44  S    0.583568
    45  S    0.324973
    46  C   -0.173210
    47  C   -0.111577
    48  F   -0.099448
    49  F   -0.060920
    50  F   -0.056584
    51  F   -0.061898
    52  F   -0.048986
    53  F   -0.042061
    54  O   -0.075292
    55  O   -0.225635
    56  O   -0.069238
    57  O   -0.250288
    58  Li   1.001516
 Electronic spatial extent (au):  <R**2>=          42729.9195
 Charge=             -0.0000 electrons
 Dipole moment (field-independent basis, Debye):
    X=             24.6453    Y=             25.1212    Z=              4.7741  Tot=             35.5142
 Quadrupole moment (field-independent basis, Debye-Ang):
   XX=           -515.6558   YY=           -119.7305   ZZ=           -285.9784
   XY=            -96.0991   XZ=             -1.8312   YZ=             21.2755
 Traceless Quadrupole moment (field-independent basis, Debye-Ang):
   XX=           -208.5342   YY=            187.3911   ZZ=             21.1432
   XY=            -96.0991   XZ=             -1.8312   YZ=             21.2755
 Octapole moment (field-independent basis, Debye-Ang**2):
  XXX=           1124.3456  YYY=           1139.6033  ZZZ=             -3.3173  XYY=           -423.8789
  XXY=            339.1977  XXZ=            155.5421  XZZ=             47.2056  YZZ=             11.0081
  YYZ=            114.1844  XYZ=             35.1945
 Hexadecapole moment (field-independent basis, Debye-Ang**3):
 XXXX=         -60843.5999 YYYY=          -1451.6970 ZZZZ=          -2292.4108 XXXY=           -601.4534
 XXXZ=            216.3283 YYYX=          -3952.8526 YYYZ=            729.3864 ZZZX=             75.2262
 ZZZY=             56.4191 XXYY=          -8654.4900 XXZZ=          -8118.3233 YYZZ=          -1799.7038
 XXYZ=            735.3748 YYXZ=           -162.1285 ZZXY=           -168.2344
 N-N= 6.664581121741D+03 E-N=-2.169189453485D+04  KE= 3.533248524007D+03
 No NMR shielding tensors so no spin-rotation constants.
 Leave Link  601 at Wed Jul  9 21:10:35 2025, MaxMem=  1342177280 cpu:              29.0 elap:               2.4
 (Enter /home/zhangying/bin/g16/l701.exe)
 ... and contract with generalized density number  0.
 Compute integral first derivatives.
 R6Disp: Adding Grimme-D3(BJ) dispersion energy 1st derivatives to the gradient.
 Leave Link  701 at Wed Jul  9 21:10:36 2025, MaxMem=  1342177280 cpu:              12.4 elap:               0.9
 (Enter /home/zhangying/bin/g16/l702.exe)
 L702 exits ... SP integral derivatives will be done elsewhere.
 Leave Link  702 at Wed Jul  9 21:10:36 2025, MaxMem=  1342177280 cpu:               0.5 elap:               0.1
 (Enter /home/zhangying/bin/g16/l703.exe)
 Integral derivatives from FoFJK, PRISM(SPDF).
 Compute integral first derivatives, UseDBF=F ICtDFT=           0.
 Calling FoFJK, ICntrl=      2127 FMM=F ISym2X=0 I1Cent= 0 IOpClX= 0 NMat=1 NMatS=1 NMatT=0.
 FoFJK:  IHMeth= 1 ICntrl=    2127 DoSepK=F KAlg= 0 I1Cent=           0 FoldK=F
 IRaf=         0 NMat=       1 IRICut=       1 DoRegI=T DoRafI=F ISym2E= 0 IDoP0=0 IntGTp=1.
 FoFCou: FMM=F IPFlag=           0 FMFlag=      100000 FMFlg1=         800
         NFxFlg=           0 DoJE=F BraDBF=F KetDBF=F FulRan=T
         wScrn=  0.000000 ICntrl=      2127 IOpCl=  0 I1Cent=           0 NGrid=           0
         NMat0=    1 NMatS0=      1 NMatT0=    0 NMatD0=    1 NMtDS0=    0 NMtDT0=    0
 Symmetry not used in FoFCou.
 Leave Link  703 at Wed Jul  9 21:14:28 2025, MaxMem=  1342177280 cpu:            3710.1 elap:             231.9
 (Enter /home/zhangying/bin/g16/l716.exe)
 Dipole        = 9.69622165D+00 9.88343980D+00 1.87828310D+00
 ***** Axes restored to original set *****
 -------------------------------------------------------------------
 Center     Atomic                   Forces (Hartrees/Bohr)
 Number     Number              X              Y              Z
 -------------------------------------------------------------------
      1        8           0.001196015    0.000389237   -0.000309601
      2        6          -0.000847201    0.000250358    0.000532736
      3        8           0.000540617   -0.000165250   -0.000375009
      4        6          -0.000559397    0.000394754    0.000239863
      5        6          -0.000745420   -0.000396336   -0.000135386
      6        8           0.000514044   -0.000058837   -0.000129221
      7        1           0.000121268   -0.000106705    0.000065592
      8        1          -0.000365392   -0.000233011    0.000160245
      9        8           0.000225304    0.000856144   -0.000205135
     10        6          -0.001247284   -0.001348802   -0.000575685
     11        8           0.001282472    0.000583684    0.000436936
     12        6          -0.000942809   -0.000274075    0.000023416
     13        6          -0.000049648   -0.000428850    0.000309859
     14        8           0.000484024    0.000256870    0.000147612
     15        1           0.000062927   -0.000037434    0.000019341
     16        1           0.000132683    0.000023466   -0.000060133
     17        8           0.002490447    0.000191859   -0.000017942
     18        6          -0.005634521   -0.003829816   -0.000737041
     19        8           0.003397624    0.002173377    0.000841249
     20        6           0.000028665   -0.000387755   -0.000443753
     21        6          -0.001081970   -0.000053140    0.000009777
     22        8           0.001668957    0.002101116    0.000008550
     23        1          -0.000175826    0.000229330   -0.000132889
     24        1           0.000261841    0.000036020    0.000067186
     25        8           0.000282386    0.001210899   -0.001011505
     26        6          -0.000552224   -0.003992522    0.004596820
     27        8           0.001191684    0.002372067   -0.002524359
     28        6           0.000111409   -0.000157754    0.000380177
     29        8          -0.000368880    0.001580670   -0.002134166
     30        1          -0.000411090   -0.000076964    0.000051145
     31        8           0.009826851   -0.005249188    0.003944401
     32        6          -0.029118472    0.004943119   -0.002164424
     33        8           0.011569896    0.002125419   -0.002023042
     34        6          -0.004201266   -0.000666283   -0.000214340
     35        8           0.019050864   -0.006146038    0.001142823
     36        1           0.000374772   -0.000152444    0.000250325
     37        6          -0.004102507    0.001640600   -0.000482845
     38        1           0.000419786   -0.000045238    0.000378740
     39        1           0.000536594   -0.000735053   -0.000020492
     40        6          -0.000006526   -0.000581095    0.000728498
     41        1          -0.000056977   -0.000075792    0.000009891
     42        1          -0.000014127   -0.000022533   -0.000024695
     43        7           0.009731415    0.000899655   -0.020837463
     44       16           0.011734319    0.009676635    0.071454349
     45       16          -0.026685283    0.008926583    0.071715816
     46        6           0.017388566   -0.006800430    0.011434243
     47        6          -0.017667886   -0.027857577    0.017792909
     48        9           0.014441633    0.016940196   -0.002589077
     49        9           0.004518932    0.005549835   -0.021504437
     50        9          -0.005269924    0.006516652   -0.016244862
     51        9          -0.010904269    0.000322436    0.000867964
     52        9          -0.003213895    0.002976651   -0.002960906
     53        9          -0.000134774    0.008168434   -0.004708620
     54        8          -0.002964718   -0.005407792   -0.014865179
     55        8          -0.006752270   -0.005750626   -0.038975049
     56        8           0.008442531   -0.002704266   -0.014094104
     57        8           0.009434893   -0.007891876   -0.039216687
     58        3          -0.007388863    0.000297414    0.002107583
 -------------------------------------------------------------------
 Cartesian Forces:  Max     0.071715816 RMS     0.010962171
 Leave Link  716 at Wed Jul  9 21:14:28 2025, MaxMem=  1342177280 cpu:               0.7 elap:               0.1
 (Enter /home/zhangying/bin/g16/l103.exe)

 GradGradGradGradGradGradGradGradGradGradGradGradGradGradGradGradGradGrad
 Berny optimization.
 FormGI is forming the generalized inverse of G from B-inverse, IUseBI=4.
 Internal  Forces:  Max     0.039952678 RMS     0.004828820
 Search for a local minimum.
 Step number   1 out of a maximum of  347
 All quantities printed in internal units (Hartrees-Bohrs-Radians)
 RMS Force = .48288D-02 SwitMx=.10000D-02 MixMth= 1
 Mixed Optimization -- RFO/linear search
 Second derivative matrix not updated -- first step.
 ITU=  0
     Eigenvalues ---    0.00230   0.00230   0.00230   0.00230   0.00341
     Eigenvalues ---    0.00341   0.00391   0.00437   0.00450   0.00627
     Eigenvalues ---    0.00649   0.00651   0.00680   0.00746   0.00779
     Eigenvalues ---    0.01691   0.01708   0.01714   0.01720   0.01861
     Eigenvalues ---    0.02169   0.02172   0.02179   0.02194   0.02403
     Eigenvalues ---    0.02590   0.02663   0.02886   0.03320   0.03603
     Eigenvalues ---    0.03661   0.03744   0.03747   0.03873   0.03922
     Eigenvalues ---    0.03992   0.04211   0.04296   0.04544   0.04724
     Eigenvalues ---    0.04801   0.05014   0.05128   0.05197   0.05341
     Eigenvalues ---    0.05354   0.05570   0.05692   0.06000   0.07876
     Eigenvalues ---    0.07900   0.08144   0.08203   0.08332   0.08487
     Eigenvalues ---    0.08493   0.08532   0.08545   0.08654   0.08935
     Eigenvalues ---    0.08956   0.09447   0.09748   0.10113   0.10160
     Eigenvalues ---    0.10684   0.10870   0.11051   0.11208   0.13812
     Eigenvalues ---    0.14033   0.14358   0.14921   0.15251   0.15393
     Eigenvalues ---    0.15560   0.17144   0.17184   0.17249   0.17400
     Eigenvalues ---    0.18422   0.19284   0.19474   0.19558   0.19783
     Eigenvalues ---    0.20316   0.20607   0.20623   0.20881   0.21358
     Eigenvalues ---    0.23464   0.23544   0.23553   0.23960   0.24235
     Eigenvalues ---    0.24988   0.24998   0.24998   0.24999   0.25000
     Eigenvalues ---    0.25000   0.25000   0.25000   0.25000   0.25000
     Eigenvalues ---    0.25000   0.25000   0.25000   0.25000   0.25000
     Eigenvalues ---    0.26853   0.26954   0.27180   0.27402   0.28359
     Eigenvalues ---    0.29228   0.29229   0.29580   0.29906   0.34325
     Eigenvalues ---    0.34392   0.34619   0.34743   0.34759   0.34899
     Eigenvalues ---    0.34968   0.35000   0.35018   0.35019   0.35318
     Eigenvalues ---    0.35411   0.36779   0.37182   0.37807   0.37930
     Eigenvalues ---    0.38272   0.39087   0.39131   0.39877   0.40364
     Eigenvalues ---    0.40568   0.46856   0.47178   0.47763   0.47767
     Eigenvalues ---    0.48138   0.50801   0.50973   0.51062   0.51872
     Eigenvalues ---    0.51880   0.52144   0.52339   0.57359   0.59275
     Eigenvalues ---    0.60407   0.60713   0.61429   0.61473   0.74985
     Eigenvalues ---    0.75690   0.95700   0.96944   1.13040   1.13047
     Eigenvalues ---    1.13087   1.13692   1.14210
 RFO step:  Lambda=-2.62045562D-02 EMin= 2.30000000D-03
 Linear search not attempted -- first point.
 Maximum step size (   0.300) exceeded in Quadratic search.
    -- Step size scaled by   0.848
 Iteration  1 RMS(Cart)=  0.25127107 RMS(Int)=  0.00753916
 Iteration  2 RMS(Cart)=  0.04967069 RMS(Int)=  0.00056152
 Iteration  3 RMS(Cart)=  0.00058500 RMS(Int)=  0.00046825
 Iteration  4 RMS(Cart)=  0.00000140 RMS(Int)=  0.00046825
 Iteration  5 RMS(Cart)=  0.00000000 RMS(Int)=  0.00046825
 ITry= 1 IFail=0 DXMaxC= 1.57D+00 DCOld= 1.00D+10 DXMaxT= 3.00D-01 DXLimC= 3.00D+00 Rises=F
 Variable       Old X    -DE/DX   Delta X   Delta X   Delta X     New X
                                 (Linear)    (Quad)   (Total)
    R1        2.57784  -0.00050   0.00000  -0.00098  -0.00098   2.57686
    R2        2.71306   0.00090   0.00000   0.00176   0.00176   2.71482
    R3        2.57554  -0.00022   0.00000  -0.00049  -0.00049   2.57505
    R4        2.23434   0.00007   0.00000   0.00005   0.00005   2.23439
    R5        2.69820   0.00012   0.00000   0.00036   0.00036   2.69856
    R6        2.91820   0.00056   0.00000   0.00197   0.00198   2.92018
    R7        2.06094  -0.00011   0.00000  -0.00026  -0.00026   2.06068
    R8        2.88809   0.00007   0.00000   0.00020   0.00020   2.88829
    R9        2.05013   0.00005   0.00000   0.00012   0.00012   2.05025
   R10        2.89529  -0.00007   0.00000  -0.00017  -0.00017   2.89511
   R11        2.57849  -0.00017   0.00000   0.00009   0.00009   2.57858
   R12        2.70917   0.00018   0.00000   0.00031   0.00031   2.70948
   R13        2.57676   0.00117   0.00000   0.00206   0.00206   2.57881
   R14        2.23608  -0.00029   0.00000  -0.00021  -0.00021   2.23587
   R15        2.71033  -0.00052   0.00000  -0.00125  -0.00125   2.70908
   R16        2.92752  -0.00071   0.00000  -0.00259  -0.00259   2.92493
   R17        2.05839   0.00000   0.00000   0.00001   0.00001   2.05840
   R18        2.06785  -0.00013   0.00000  -0.00030  -0.00030   2.06755
   R19        2.88152  -0.00012   0.00000  -0.00031  -0.00031   2.88121
   R20        2.59348  -0.00097   0.00000  -0.00147  -0.00148   2.59201
   R21        2.71123   0.00017   0.00000   0.00008   0.00008   2.71130
   R22        2.55544   0.00257   0.00000   0.00401   0.00401   2.55945
   R23        2.23827  -0.00212   0.00000  -0.00156  -0.00156   2.23671
   R24        2.73225  -0.00079   0.00000  -0.00164  -0.00163   2.73062
   R25        2.92366  -0.00007   0.00000  -0.00027  -0.00027   2.92339
   R26        2.05728   0.00011   0.00000   0.00025   0.00025   2.05752
   R27        2.89529  -0.00013   0.00000  -0.00035  -0.00035   2.89493
   R28        2.06673  -0.00005   0.00000  -0.00012  -0.00012   2.06662
   R29        2.55107  -0.00023   0.00000  -0.00022  -0.00022   2.55085
   R30        2.72222  -0.00002   0.00000  -0.00014  -0.00014   2.72209
   R31        2.60499   0.00221   0.00000   0.00376   0.00376   2.60876
   R32        2.23829  -0.00224   0.00000  -0.00164  -0.00164   2.23665
   R33        2.71752  -0.00055   0.00000  -0.00112  -0.00112   2.71640
   R34        2.05162  -0.00024   0.00000  -0.00054  -0.00054   2.05108
   R35        2.89312   0.00036   0.00000   0.00072   0.00072   2.89385
   R36        2.58901  -0.00792   0.00000  -0.01359  -0.01358   2.57543
   R37        2.70620   0.00396   0.00000   0.00848   0.00847   2.71467
   R38        2.55899  -0.00901   0.00000  -0.01470  -0.01468   2.54431
   R39        2.23813   0.01393   0.00000   0.01021   0.01021   2.24834
   R40        2.69838   0.00188   0.00000   0.00382   0.00382   2.70220
   R41        2.05645  -0.00022   0.00000  -0.00050  -0.00050   2.05595
   R42        2.91886  -0.00039   0.00000   0.00138   0.00136   2.92022
   R43        7.14638  -0.00657   0.00000  -0.16381  -0.16381   6.98257
   R44        2.05675  -0.00034   0.00000  -0.00076  -0.00076   2.05599
   R45        2.06298  -0.00051   0.00000  -0.00115  -0.00115   2.06183
   R46        2.06068   0.00003   0.00000   0.00006   0.00006   2.06075
   R47        2.05644   0.00002   0.00000   0.00003   0.00003   2.05647
   R48        3.01722   0.00507   0.00000   0.00789   0.00789   3.02511
   R49        3.02766  -0.00588   0.00000  -0.00933  -0.00933   3.01833
   R50        3.55596   0.00493   0.00000   0.01797   0.01797   3.57393
   R51        2.73588   0.01095   0.00000   0.00932   0.00932   2.74520
   R52        2.84027  -0.03981   0.00000  -0.04309  -0.04309   2.79718
   R53        3.54704   0.00421   0.00000   0.01517   0.01517   3.56221
   R54        2.74112   0.01129   0.00000   0.00974   0.00974   2.75085
   R55        2.84438  -0.03995   0.00000  -0.04363  -0.04363   2.80075
   R56        2.49827   0.01730   0.00000   0.02289   0.02289   2.52115
   R57        2.50380   0.01015   0.00000   0.01359   0.01359   2.51739
   R58        2.53094   0.00007   0.00000   0.00011   0.00011   2.53104
   R59        2.50620   0.01730   0.00000   0.02326   0.02326   2.52946
   R60        2.49793   0.01960   0.00000   0.02591   0.02591   2.52385
   R61        2.51518   0.00362   0.00000   0.00496   0.00496   2.52014
   R62        8.36390  -0.00490   0.00000  -0.13541  -0.13541   8.22848
    A1        1.93637   0.00074   0.00000   0.00203   0.00204   1.93841
    A2        1.91485  -0.00030   0.00000  -0.00132  -0.00134   1.91350
    A3        2.18325   0.00031   0.00000   0.00099   0.00096   2.18421
    A4        2.18455  -0.00004   0.00000  -0.00006  -0.00009   2.18445
    A5        1.93500   0.00021   0.00000   0.00104   0.00105   1.93605
    A6        1.81573   0.00026   0.00000   0.00022   0.00021   1.81594
    A7        1.87768   0.00000   0.00000  -0.00044  -0.00044   1.87723
    A8        1.89400  -0.00090   0.00000  -0.00708  -0.00709   1.88691
    A9        1.94304   0.00025   0.00000   0.00458   0.00457   1.94762
   A10        2.06733   0.00012   0.00000  -0.00041  -0.00042   2.06691
   A11        1.85826   0.00021   0.00000   0.00258   0.00257   1.86084
   A12        1.79684  -0.00096   0.00000  -0.00248  -0.00248   1.79436
   A13        1.88909  -0.00000   0.00000  -0.00333  -0.00333   1.88576
   A14        1.87206   0.00025   0.00000   0.00092   0.00091   1.87297
   A15        1.97616   0.00017   0.00000   0.00139   0.00139   1.97755
   A16        2.03336   0.00148   0.00000   0.00734   0.00734   2.04070
   A17        1.88714  -0.00098   0.00000  -0.00443  -0.00444   1.88270
   A18        1.92420  -0.00019   0.00000  -0.00046  -0.00047   1.92373
   A19        1.91668   0.00000   0.00000   0.00065   0.00065   1.91733
   A20        2.18181   0.00047   0.00000   0.00111   0.00111   2.18291
   A21        2.18459  -0.00048   0.00000  -0.00181  -0.00182   2.18278
   A22        1.93449  -0.00040   0.00000  -0.00173  -0.00173   1.93277
   A23        1.91992   0.00004   0.00000   0.00214   0.00213   1.92205
   A24        2.07859  -0.00003   0.00000   0.00049   0.00048   2.07907
   A25        1.85721  -0.00013   0.00000  -0.00285  -0.00286   1.85435
   A26        1.78993   0.00043   0.00000   0.00234   0.00233   1.79227
   A27        1.88103   0.00008   0.00000   0.00233   0.00234   1.88337
   A28        1.92973  -0.00036   0.00000  -0.00387  -0.00387   1.92585
   A29        1.80363   0.00020   0.00000   0.00030   0.00031   1.80394
   A30        1.88769   0.00015   0.00000   0.00325   0.00324   1.89094
   A31        1.88665   0.00042   0.00000   0.00396   0.00396   1.89061
   A32        1.90018  -0.00031   0.00000  -0.00416  -0.00416   1.89602
   A33        2.06158  -0.00067   0.00000  -0.00315  -0.00315   2.05842
   A34        1.91494   0.00029   0.00000   0.00056   0.00054   1.91548
   A35        1.90913   0.00098   0.00000   0.00220   0.00219   1.91132
   A36        1.91174  -0.00069   0.00000  -0.00167  -0.00168   1.91005
   A37        2.16344   0.00217   0.00000   0.00645   0.00645   2.16989
   A38        2.20799  -0.00149   0.00000  -0.00480  -0.00480   2.20319
   A39        1.93019  -0.00041   0.00000  -0.00086  -0.00086   1.92933
   A40        1.76087   0.00081   0.00000   0.00220   0.00219   1.76305
   A41        1.87270  -0.00043   0.00000  -0.00164  -0.00164   1.87106
   A42        1.90128  -0.00045   0.00000  -0.00480  -0.00481   1.89647
   A43        1.92284   0.00030   0.00000   0.00347   0.00348   1.92631
   A44        2.12719  -0.00096   0.00000  -0.00399  -0.00399   2.12320
   A45        1.86431   0.00069   0.00000   0.00428   0.00429   1.86860
   A46        1.88108   0.00153   0.00000   0.00731   0.00730   1.88838
   A47        2.16189  -0.00136   0.00000  -0.00629  -0.00629   2.15560
   A48        1.85425   0.00008   0.00000   0.00034   0.00034   1.85459
   A49        1.79598  -0.00059   0.00000  -0.00266  -0.00265   1.79334
   A50        1.88442  -0.00029   0.00000  -0.00158  -0.00158   1.88284
   A51        1.87263   0.00068   0.00000   0.00309   0.00309   1.87572
   A52        1.91849   0.00075   0.00000   0.00210   0.00210   1.92059
   A53        1.91351  -0.00076   0.00000  -0.00208  -0.00208   1.91143
   A54        2.20924   0.00196   0.00000   0.00586   0.00585   2.21509
   A55        2.16034  -0.00121   0.00000  -0.00387  -0.00388   2.15646
   A56        1.91438  -0.00011   0.00000  -0.00029  -0.00029   1.91410
   A57        1.89287  -0.00048   0.00000  -0.00304  -0.00304   1.88983
   A58        1.93481   0.00004   0.00000   0.00029   0.00028   1.93509
   A59        1.98672   0.00010   0.00000   0.00112   0.00113   1.98785
   A60        1.89439  -0.00023   0.00000  -0.00264  -0.00264   1.89175
   A61        1.78590   0.00036   0.00000   0.00096   0.00096   1.78685
   A62        1.96024   0.00017   0.00000   0.00283   0.00282   1.96307
   A63        1.93007  -0.00253   0.00000  -0.00771  -0.00771   1.92236
   A64        1.91800   0.00536   0.00000   0.01301   0.01303   1.93103
   A65        2.17110   0.00009   0.00000   0.00202   0.00200   2.17310
   A66        2.19406  -0.00545   0.00000  -0.01499  -0.01500   2.17905
   A67        1.92815  -0.00022   0.00000  -0.00252  -0.00251   1.92564
   A68        1.86169   0.00009   0.00000  -0.00191  -0.00191   1.85978
   A69        1.92308   0.00058   0.00000   0.00502   0.00502   1.92810
   A70        2.04570  -0.00034   0.00000  -0.00375  -0.00375   2.04195
   A71        1.87248   0.00039   0.00000   0.00248   0.00249   1.87497
   A72        1.78923  -0.00056   0.00000   0.00006   0.00005   1.78928
   A73        1.95645  -0.00015   0.00000  -0.00181  -0.00180   1.95465
   A74        2.63655  -0.00598   0.00000  -0.01835  -0.01835   2.61820
   A75        1.81198  -0.00213   0.00000  -0.00360  -0.00362   1.80836
   A76        1.88790   0.00050   0.00000  -0.00234  -0.00233   1.88557
   A77        1.90102   0.00023   0.00000  -0.00177  -0.00176   1.89926
   A78        2.00855   0.00074   0.00000   0.00270   0.00269   2.01124
   A79        1.94491   0.00101   0.00000   0.00445   0.00445   1.94936
   A80        1.90442  -0.00044   0.00000  -0.00008  -0.00010   1.90432
   A81        1.79587  -0.00026   0.00000  -0.00167  -0.00167   1.79420
   A82        1.89838   0.00016   0.00000   0.00095   0.00095   1.89933
   A83        1.89902  -0.00001   0.00000  -0.00035  -0.00035   1.89867
   A84        1.95275   0.00017   0.00000   0.00132   0.00132   1.95407
   A85        1.98610   0.00002   0.00000  -0.00019  -0.00019   1.98591
   A86        1.92522  -0.00007   0.00000  -0.00013  -0.00013   1.92509
   A87        2.24333   0.00831   0.00000   0.02550   0.02550   2.26883
   A88        1.83350  -0.00679   0.00000  -0.03017  -0.03116   1.80234
   A89        1.94832  -0.00627   0.00000  -0.05109  -0.05284   1.89548
   A90        1.97859   0.00826   0.00000   0.05135   0.05161   2.03021
   A91        1.85066  -0.00400   0.00000  -0.03010  -0.03170   1.81895
   A92        1.77694   0.00389   0.00000   0.02631   0.02640   1.80334
   A93        2.04820   0.00347   0.00000   0.02711   0.02761   2.07581
   A94        1.79093  -0.01442   0.00000  -0.06016  -0.06106   1.72987
   A95        1.96867   0.00008   0.00000  -0.02028  -0.02566   1.94301
   A96        1.98520   0.01568   0.00000   0.08627   0.08512   2.07032
   A97        1.85192  -0.00993   0.00000  -0.06093  -0.06291   1.78902
   A98        1.79514  -0.00306   0.00000  -0.01060  -0.00947   1.78567
   A99        2.03797   0.00535   0.00000   0.03582   0.03389   2.07186
   A100       1.92962   0.00749   0.00000   0.02170   0.02151   1.95114
   A101       1.90638   0.00379   0.00000   0.01086   0.01073   1.91712
   A102       1.90268   0.00713   0.00000   0.02392   0.02366   1.92634
   A103       1.91668  -0.00692   0.00000  -0.02519  -0.02524   1.89145
   A104       1.90636  -0.00701   0.00000  -0.02007  -0.02037   1.88599
   A105       1.90183  -0.00455   0.00000  -0.01131  -0.01150   1.89033
   A106       1.89537   0.00482   0.00000   0.01677   0.01683   1.91220
   A107       1.91660   0.01028   0.00000   0.04197   0.04174   1.95834
   A108       1.91442   0.00808   0.00000   0.03821   0.03784   1.95225
   A109       1.91601  -0.01039   0.00000  -0.04669  -0.04711   1.86890
   A110       1.90844  -0.00680   0.00000  -0.02779  -0.02841   1.88003
   A111       1.91288  -0.00595   0.00000  -0.02234  -0.02426   1.88862
   A112       2.14225  -0.00600   0.00000  -0.01842  -0.01842   2.12384
   A113       1.67520  -0.00355   0.00000  -0.01091  -0.01091   1.66429
    D1       -0.12639  -0.00053   0.00000  -0.00481  -0.00480  -0.13119
    D2        3.04911   0.00040   0.00000   0.00774   0.00774   3.05685
    D3        0.20319   0.00034   0.00000   0.00347   0.00347   0.20666
    D4        2.29969   0.00004   0.00000   0.00227   0.00228   2.30197
    D5       -1.95110  -0.00098   0.00000  -0.00413  -0.00413  -1.95523
    D6       -0.01881   0.00039   0.00000   0.00383   0.00382  -0.01499
    D7        3.08885  -0.00053   0.00000  -0.00870  -0.00870   3.08015
    D8        0.14109  -0.00011   0.00000  -0.00149  -0.00148   0.13960
    D9        2.20399   0.00030   0.00000   0.00365   0.00365   2.20764
   D10       -2.07518   0.00010   0.00000   0.00287   0.00287  -2.07231
   D11       -0.20143  -0.00002   0.00000  -0.00084  -0.00083  -0.20227
   D12       -2.23689   0.00047   0.00000   0.00393   0.00394  -2.23296
   D13        1.84163   0.00039   0.00000   0.00238   0.00238   1.84401
   D14       -2.21879  -0.00029   0.00000  -0.00257  -0.00257  -2.22136
   D15        2.02893   0.00021   0.00000   0.00220   0.00221   2.03114
   D16       -0.17573   0.00013   0.00000   0.00065   0.00065  -0.17508
   D17        1.90196  -0.00091   0.00000  -0.01006  -0.01006   1.89190
   D18       -0.13350  -0.00042   0.00000  -0.00529  -0.00529  -0.13879
   D19       -2.33817  -0.00050   0.00000  -0.00684  -0.00685  -2.34502
   D20       -3.08635   0.00022   0.00000   0.01167   0.01167  -3.07468
   D21        1.10523   0.00062   0.00000   0.01320   0.01321   1.11843
   D22       -1.07013   0.00066   0.00000   0.01350   0.01350  -1.05662
   D23        1.13410   0.00052   0.00000   0.01728   0.01727   1.15137
   D24       -0.95751   0.00092   0.00000   0.01881   0.01881  -0.93870
   D25       -3.13286   0.00095   0.00000   0.01911   0.01911  -3.11376
   D26       -1.06968  -0.00010   0.00000   0.00902   0.00901  -1.06067
   D27        3.12189   0.00029   0.00000   0.01055   0.01055   3.13245
   D28        0.94654   0.00033   0.00000   0.01085   0.01085   0.95739
   D29        1.28633   0.00034   0.00000   0.01479   0.01480   1.30113
   D30       -2.93979   0.00093   0.00000   0.02003   0.02004  -2.91976
   D31       -0.74664   0.00030   0.00000   0.01253   0.01254  -0.73410
   D32       -0.71482   0.00053   0.00000   0.01307   0.01307  -0.70175
   D33        1.34224   0.00112   0.00000   0.01832   0.01831   1.36055
   D34       -2.74779   0.00049   0.00000   0.01081   0.01081  -2.73698
   D35       -2.96318  -0.00003   0.00000   0.00911   0.00912  -2.95406
   D36       -0.90611   0.00056   0.00000   0.01436   0.01436  -0.89175
   D37        1.28704  -0.00007   0.00000   0.00685   0.00686   1.29390
   D38        0.11575  -0.00005   0.00000  -0.00116  -0.00117   0.11458
   D39       -3.04052  -0.00030   0.00000  -0.00504  -0.00504  -3.04556
   D40       -0.26376   0.00010   0.00000   0.00267   0.00267  -0.26110
   D41        1.74889  -0.00010   0.00000  -0.00054  -0.00055   1.74834
   D42       -2.46202   0.00056   0.00000   0.00411   0.00411  -2.45791
   D43        0.10323  -0.00010   0.00000  -0.00124  -0.00124   0.10200
   D44       -3.02366   0.00013   0.00000   0.00261   0.00261  -3.02105
   D45        1.97330   0.00037   0.00000   0.00577   0.00577   1.97907
   D46       -0.25510   0.00011   0.00000   0.00250   0.00250  -0.25260
   D47       -2.29190   0.00029   0.00000   0.00481   0.00481  -2.28710
   D48       -1.81971  -0.00040   0.00000  -0.00758  -0.00758  -1.82730
   D49        2.45976  -0.00053   0.00000  -0.00968  -0.00967   2.45009
   D50        0.26167  -0.00011   0.00000  -0.00413  -0.00414   0.25754
   D51        0.30380  -0.00003   0.00000  -0.00267  -0.00268   0.30112
   D52       -1.69992  -0.00016   0.00000  -0.00477  -0.00476  -1.70468
   D53        2.38518   0.00027   0.00000   0.00077   0.00077   2.38595
   D54        2.30541   0.00013   0.00000  -0.00041  -0.00042   2.30499
   D55        0.30169  -0.00000   0.00000  -0.00251  -0.00251   0.29919
   D56       -1.89639   0.00042   0.00000   0.00304   0.00303  -1.89336
   D57        2.96792  -0.00107   0.00000  -0.02196  -0.02197   2.94595
   D58        0.88978  -0.00051   0.00000  -0.01702  -0.01702   0.87276
   D59       -1.34017  -0.00087   0.00000  -0.02206  -0.02207  -1.36224
   D60        0.93050  -0.00121   0.00000  -0.02338  -0.02337   0.90712
   D61       -1.14763  -0.00066   0.00000  -0.01843  -0.01843  -1.16606
   D62        2.90560  -0.00102   0.00000  -0.02348  -0.02348   2.88212
   D63       -1.26040  -0.00049   0.00000  -0.01548  -0.01547  -1.27588
   D64        2.94465   0.00006   0.00000  -0.01053  -0.01053   2.93412
   D65        0.71469  -0.00029   0.00000  -0.01558  -0.01558   0.69912
   D66        0.13080   0.00062   0.00000   0.00685   0.00685   0.13764
   D67       -3.01713   0.00003   0.00000   0.00230   0.00229  -3.01484
   D68       -2.67031   0.00090   0.00000  -0.00003  -0.00003  -2.67034
   D69       -0.36015  -0.00021   0.00000  -0.00496  -0.00496  -0.36511
   D70        1.61661   0.00018   0.00000  -0.00331  -0.00330   1.61331
   D71        0.18338  -0.00074   0.00000  -0.00557  -0.00556   0.17782
   D72       -2.95167  -0.00015   0.00000  -0.00093  -0.00095  -2.95262
   D73       -0.38678   0.00047   0.00000   0.00183   0.00183  -0.38494
   D74       -2.39950  -0.00007   0.00000  -0.00239  -0.00238  -2.40188
   D75        1.87149  -0.00042   0.00000  -0.00411  -0.00411   1.86738
   D76        2.56592   0.00050   0.00000   0.00511   0.00511   2.57103
   D77        0.43537  -0.00013   0.00000   0.00180   0.00179   0.43716
   D78       -1.55000   0.00018   0.00000   0.00353   0.00353  -1.54647
   D79       -1.74231   0.00051   0.00000   0.00560   0.00560  -1.73671
   D80        2.41033  -0.00012   0.00000   0.00228   0.00228   2.41261
   D81        0.42496   0.00020   0.00000   0.00402   0.00402   0.42898
   D82        0.46132   0.00098   0.00000   0.01195   0.01196   0.47328
   D83       -1.66922   0.00035   0.00000   0.00864   0.00864  -1.66058
   D84        2.62859   0.00067   0.00000   0.01037   0.01038   2.63897
   D85        1.26984  -0.00116   0.00000  -0.01572  -0.01573   1.25410
   D86       -2.98638  -0.00036   0.00000  -0.01126  -0.01127  -2.99765
   D87       -0.72154  -0.00033   0.00000  -0.01238  -0.01238  -0.73392
   D88       -2.97738  -0.00112   0.00000  -0.01965  -0.01965  -2.99703
   D89       -0.95041  -0.00031   0.00000  -0.01519  -0.01519  -0.96559
   D90        1.31444  -0.00028   0.00000  -0.01631  -0.01630   1.29813
   D91       -0.74776  -0.00080   0.00000  -0.01365  -0.01365  -0.76142
   D92        1.27921   0.00000   0.00000  -0.00919  -0.00919   1.27002
   D93       -2.73914   0.00004   0.00000  -0.01031  -0.01030  -2.74944
   D94        0.15099   0.00011   0.00000   0.00136   0.00136   0.15235
   D95       -3.00465  -0.00035   0.00000  -0.00590  -0.00593  -3.01057
   D96       -0.34762  -0.00009   0.00000  -0.00200  -0.00200  -0.34963
   D97        1.72572   0.00004   0.00000  -0.00092  -0.00092   1.72480
   D98       -2.45968   0.00003   0.00000  -0.00073  -0.00073  -2.46040
   D99        0.13234  -0.00003   0.00000   0.00022   0.00022   0.13256
   D100      -2.99569   0.00039   0.00000   0.00714   0.00711  -2.98857
   D101       1.77087   0.00006   0.00000  -0.00113  -0.00113   1.76974
   D102      -2.40891  -0.00030   0.00000  -0.00410  -0.00410  -2.41301
   D103      -0.33382  -0.00003   0.00000  -0.00154  -0.00155  -0.33537
   D104      -1.63911   0.00037   0.00000   0.00443   0.00444  -1.63467
   D105       2.60911   0.00026   0.00000   0.00366   0.00367   2.61277
   D106       0.41237   0.00021   0.00000   0.00289   0.00289   0.41526
   D107       0.39923   0.00007   0.00000   0.00193   0.00193   0.40116
   D108      -1.63573  -0.00005   0.00000   0.00116   0.00116  -1.63457
   D109       2.45071  -0.00010   0.00000   0.00038   0.00039   2.45110
   D110       2.42729   0.00008   0.00000   0.00064   0.00064   2.42793
   D111       0.39232  -0.00003   0.00000  -0.00013  -0.00013   0.39219
   D112      -1.80442  -0.00009   0.00000  -0.00090  -0.00090  -1.80532
   D113      -0.12047  -0.00015   0.00000  -0.00332  -0.00332  -0.12379
   D114       3.02891  -0.00051   0.00000  -0.00864  -0.00868   3.02023
   D115      -1.91090   0.00079   0.00000   0.00810   0.00809  -1.90281
   D116       2.31177  -0.00012   0.00000   0.00198   0.00197   2.31374
   D117       0.24872   0.00016   0.00000   0.00295   0.00294   0.25165
   D118      -0.08079   0.00007   0.00000   0.00218   0.00219  -0.07860
   D119       3.05289   0.00046   0.00000   0.00768   0.00767   3.06056
   D120      -2.62446   0.00045   0.00000   0.00571   0.00568  -2.61878
   D121       0.52615  -0.00002   0.00000  -0.00059  -0.00057   0.52558
   D122       0.22820   0.00009   0.00000  -0.00017  -0.00015   0.22805
   D123       2.36964   0.00004   0.00000  -0.00016  -0.00015   2.36948
   D124      -1.84570  -0.00007   0.00000  -0.00258  -0.00257  -1.84828
   D125       1.75155  -0.00029   0.00000  -0.00587  -0.00587   1.74569
   D126      -0.30816   0.00011   0.00000  -0.00205  -0.00204  -0.31020
   D127      -2.48812  -0.00074   0.00000  -0.00787  -0.00788  -2.49600
   D128      -0.27984   0.00016   0.00000  -0.00167  -0.00167  -0.28151
   D129      -2.33955   0.00056   0.00000   0.00214   0.00216  -2.33739
   D130       1.76367  -0.00029   0.00000  -0.00367  -0.00368   1.75999
   D131      -2.28255   0.00008   0.00000  -0.00381  -0.00381  -2.28636
   D132       1.94093   0.00049   0.00000   0.00000   0.00001   1.94094
   D133      -0.23904  -0.00037   0.00000  -0.00581  -0.00582  -0.24486
   D134      -0.64677   0.00194   0.00000   0.05762   0.05762  -0.58916
   D135       1.62837   0.00308   0.00000   0.00206   0.00104   1.62942
   D136      -2.65680  -0.00840   0.00000  -0.07451  -0.07327  -2.73007
   D137      -0.29687  -0.00138   0.00000  -0.03495  -0.03518  -0.33204
   D138      -2.02921  -0.00574   0.00000  -0.04968  -0.04779  -2.07700
   D139       2.26901   0.01385   0.00000   0.06364   0.06377   2.33278
   D140      -0.10354  -0.01097   0.00000  -0.06058  -0.06260  -0.16613
   D141       0.84532  -0.00587   0.00000  -0.03447  -0.03390   0.81142
   D142       2.95630  -0.00728   0.00000  -0.04500  -0.04454   2.91176
   D143      -1.25053  -0.00636   0.00000  -0.03822  -0.03775  -1.28828
   D144      -1.21982   0.00631   0.00000   0.05175   0.05127  -1.16855
   D145       0.89116   0.00490   0.00000   0.04121   0.04063   0.93179
   D146       2.96751   0.00583   0.00000   0.04799   0.04742   3.01493
   D147       2.91198   0.00228   0.00000   0.02169   0.02179   2.93378
   D148      -1.26022   0.00087   0.00000   0.01115   0.01115  -1.24907
   D149       0.81613   0.00179   0.00000   0.01793   0.01794   0.83407
   D150       3.08728   0.00806   0.00000   0.05622   0.05515  -3.14076
   D151      -1.10066   0.00447   0.00000   0.03460   0.03329  -1.06737
   D152       1.00254   0.00866   0.00000   0.05740   0.05642   1.05896
   D153      -1.12687  -0.00244   0.00000  -0.01868  -0.01751  -1.14438
   D154       0.96837  -0.00602   0.00000  -0.04029  -0.03936   0.92901
   D155       3.07158  -0.00183   0.00000  -0.01750  -0.01624   3.05534
   D156       1.02235  -0.00244   0.00000  -0.01122  -0.01117   1.01118
   D157       3.11760  -0.00603   0.00000  -0.03284  -0.03303   3.08457
   D158      -1.06238  -0.00184   0.00000  -0.01004  -0.00990  -1.07228
   D159       2.63547  -0.00069   0.00000  -0.01716  -0.01721   2.61826
   D160       0.53986  -0.00996   0.00000  -0.05068  -0.04951   0.49035
   D161      -1.55924   0.00798   0.00000   0.02280   0.02168  -1.53757
   D162       1.19959  -0.00101   0.00000  -0.02995  -0.02995   1.16964
         Item               Value     Threshold  Converged?
 Maximum Force            0.039953     0.000450     NO 
 RMS     Force            0.004829     0.000300     NO 
 Maximum Displacement     1.570261     0.001800     NO 
 RMS     Displacement     0.298358     0.001200     NO 
 Predicted change in Energy=-1.461779D-02
 Lowest energy point so far.  Saving SCF results.
 GradGradGradGradGradGradGradGradGradGradGradGradGradGradGradGradGradGrad

 Leave Link  103 at Wed Jul  9 21:14:30 2025, MaxMem=  1342177280 cpu:              18.5 elap:               1.3
 (Enter /home/zhangying/bin/g16/l202.exe)
 Stoichiometry    C17H12F6LiNO19S2
 Framework group  C1[X(C17H12F6LiNO19S2)]
 Deg. of freedom   168
 Full point group                 C1      NOp   1
 RotChk:  IX=0 Diff= 2.69D-02
 Largest Abelian subgroup         C1      NOp   1
 Largest concise Abelian subgroup C1      NOp   1
                         Standard orientation:                         
 ---------------------------------------------------------------------
 Center     Atomic      Atomic             Coordinates (Angstroms)
 Number     Number       Type             X           Y           Z
 ---------------------------------------------------------------------
      1          8           0        5.279972    0.736222   -1.688014
      2          6           0        6.314918    1.431752   -1.136127
      3          8           0        6.327720    1.240015    0.212915
      4          6           0        5.250344    0.394913    0.618241
      5          6           0        4.646091   -0.106769   -0.712595
      6          8           0        7.056627    2.134597   -1.731035
      7          1           0        5.675323   -0.423785    1.199821
      8          1           0        3.574222    0.046162   -0.781977
      9          8           0        5.097221   -3.251938    0.503045
     10          6           0        6.356220   -2.821772    0.200042
     11          8           0        6.300325   -1.887417   -0.792996
     12          6           0        4.940225   -1.558338   -1.104437
     13          6           0        4.149063   -2.698640   -0.419250
     14          8           0        7.346762   -3.189034    0.732811
     15          1           0        4.821821   -1.612024   -2.185907
     16          1           0        3.913261   -3.459951   -1.168822
     17          8           0        3.323900    0.314582    2.048804
     18          6           0        2.215555    1.052016    2.379156
     19          8           0        2.393832    2.335235    1.984222
     20          6           0        3.565905    2.449884    1.146921
     21          6           0        4.355836    1.188815    1.569886
     22          8           0        1.256731    0.611962    2.915773
     23          1           0        4.095302    3.349891    1.455463
     24          1           0        4.983836    1.465067    2.421516
     25          8           0        1.057868   -3.536626   -0.413746
     26          6           0        1.033818   -2.327618   -1.013596
     27          8           0        2.047489   -1.540322   -0.505265
     28          6           0        2.888027   -2.328826    0.353825
     29          8           0        0.290624   -1.969835   -1.862432
     30          1           0        3.131544   -1.737768    1.230985
     31          8           0        2.594594    4.005075   -0.370548
     32          6           0        1.240016    3.974755   -0.517463
     33          8           0        0.811438    2.712702   -0.708006
     34          6           0        3.114678    2.667803   -0.300741
     35          8           0        0.536746    4.933838   -0.484021
     36          1           0        3.965376    2.613322   -0.976762
     37          6           0        1.923757    1.818785   -0.799609
     38          1           0        1.698680    0.938554   -0.201080
     39          1           0        2.050076    1.519690   -1.841255
     40          6           0        1.990052   -3.524420    0.684357
     41          1           0        1.437985   -3.375402    1.612908
     42          1           0        2.517206   -4.476184    0.707135
     43          7           0       -6.358410   -0.307730    0.717294
     44         16           0       -6.351474   -1.864780    0.345593
     45         16           0       -6.698044    0.962609   -0.189365
     46          6           0       -4.552745   -2.186542   -0.142099
     47          6           0       -5.040108    1.853844   -0.087732
     48          9           0       -5.095872    2.986551   -0.798739
     49          9           0       -4.724984    2.192301    1.165212
     50          9           0       -3.699180   -1.655538    0.735045
     51          9           0       -4.328869   -3.498258   -0.204495
     52          9           0       -4.294187   -1.657903   -1.345261
     53          9           0       -4.047180    1.113114   -0.581602
     54          8           0       -6.533469   -2.633128    1.564956
     55          8           0       -7.108133   -2.253798   -0.865660
     56          8           0       -7.592414    1.881193    0.500081
     57          8           0       -6.863722    0.768907   -1.649376
     58          3           0       -2.731285    6.481064    0.277029
 ---------------------------------------------------------------------
 Rotational constants (GHZ):           0.1020924           0.0290056           0.0245030
 Leave Link  202 at Wed Jul  9 21:14:31 2025, MaxMem=  1342177280 cpu:               0.3 elap:               0.1
 (Enter /home/zhangying/bin/g16/l301.exe)
 Standard basis: 6-311++G(d,p) (5D, 7F)
 Ernie: Thresh=  0.10000D-02 Tol=  0.10000D-05 Strict=F.
 There are  1158 symmetry adapted cartesian basis functions of A   symmetry.
 There are  1112 symmetry adapted basis functions of A   symmetry.
  1112 basis functions,  1792 primitive gaussians,  1158 cartesian basis functions
   181 alpha electrons      181 beta electrons
       nuclear repulsion energy      6772.5327739655 Hartrees.
 IExCor=  402 DFT=T Ex+Corr=B3LYP ExCW=0 ScaHFX=  0.200000
 ScaDFX=  0.800000  0.720000  1.000000  0.810000 ScalE2=  1.000000  1.000000
 IRadAn=      5 IRanWt=     -1 IRanGd=            0 ICorTp=0 IEmpDi=141
 NAtoms=   58 NActive=   58 NUniq=   58 SFac= 1.00D+00 NAtFMM=   60 NAOKFM=F Big=F
 Integral buffers will be    131072 words long.
 Raffenetti 2 integral format.
 Two-electron integral symmetry is turned on.
 R6Disp:  Grimme-D3(BJ) Dispersion energy=       -0.1338697404 Hartrees.
 Nuclear repulsion after empirical dispersion term =     6772.3989042251 Hartrees.
 Leave Link  301 at Wed Jul  9 21:14:31 2025, MaxMem=  1342177280 cpu:               1.3 elap:               0.1
 (Enter /home/zhangying/bin/g16/l302.exe)
 NPDir=0 NMtPBC=     1 NCelOv=     1 NCel=       1 NClECP=     1 NCelD=      1
         NCelK=      1 NCelE2=     1 NClLst=     1 CellRange=     0.0.
 One-electron integrals computed using PRISM.
 One-electron integral symmetry used in STVInt
 NBasis=  1112 RedAO= T EigKep=  1.19D-06  NBF=  1112
 NBsUse=  1111 1.00D-06 EigRej=  5.59D-07 NBFU=  1111
 Precomputing XC quadrature grid using
 IXCGrd= 4 IRadAn=           5 IRanWt=          -1 IRanGd=           0 AccXCQ= 0.00D+00.
 Generated NRdTot=       0 NPtTot=           0 NUsed=           0 NTot=          32
 NSgBfM=  1053  1046  1046  1046  1053 MxSgAt=    58 MxSgA2=    58.
 Leave Link  302 at Wed Jul  9 21:14:34 2025, MaxMem=  1342177280 cpu:              36.4 elap:               2.3
 (Enter /home/zhangying/bin/g16/l303.exe)
 DipDrv:  MaxL=1.
 Leave Link  303 at Wed Jul  9 21:14:35 2025, MaxMem=  1342177280 cpu:               3.4 elap:               0.3
 (Enter /home/zhangying/bin/g16/l401.exe)
 Initial guess from the checkpoint file:  "/home_zz/zhangying/wangchenyu/zhang/diffusion/PVC/1/Gau-5212.chk"
 B after Tr=    -0.000000    0.000000    0.000000
         Rot=    0.999995   -0.001149    0.002779    0.000653 Ang=  -0.35 deg.
 Guess basis will be translated and rotated to current coordinates.
 JPrj=2 DoOrth=T DoCkMO=T.
 Generating alternative initial guess.
 ExpMin= 7.40D-03 ExpMax= 9.34D+04 ExpMxC= 3.17D+03 IAcc=3 IRadAn=         5 AccDes= 0.00D+00
 Harris functional with IExCor=  402 and IRadAn=       5 diagonalized for initial guess.
 HarFok:  IExCor=  402 AccDes= 0.00D+00 IRadAn=         5 IDoV= 1 UseB2=F ITyADJ=14
 ICtDFT=  3500011 ScaDFX=  1.000000  1.000000  1.000000  1.000000
 FoFCou: FMM=F IPFlag=           0 FMFlag=      100000 FMFlg1=           0
         NFxFlg=           0 DoJE=T BraDBF=F KetDBF=T FulRan=T
         wScrn=  0.000000 ICntrl=       500 IOpCl=  0 I1Cent=   200000004 NGrid=           0
         NMat0=    1 NMatS0=      1 NMatT0=    0 NMatD0=    1 NMtDS0=    0 NMtDT0=    0
 Petite list used in FoFCou.
 Harris En= -3542.97695058409    
 Leave Link  401 at Wed Jul  9 21:14:46 2025, MaxMem=  1342177280 cpu:             171.4 elap:              10.8
 (Enter /home/zhangying/bin/g16/l502.exe)
 Integral symmetry usage will be decided dynamically.
 Closed shell SCF:
 Using DIIS extrapolation, IDIIS=  1040.
 NGot=  1342177280 LenX=  1339466444 LenY=  1338124322
 Requested convergence on RMS density matrix=1.00D-08 within 128 cycles.
 Requested convergence on MAX density matrix=1.00D-06.
 Requested convergence on             energy=1.00D-06.
 No special actions if energy rises.
 Fock matrices will be formed incrementally for  20 cycles.

 Cycle   1  Pass 1  IDiag  1:
 FoFJK:  IHMeth= 1 ICntrl=       0 DoSepK=F KAlg= 0 I1Cent=           0 FoldK=F
 IRaf= 640000000 NMat=       1 IRICut=       1 DoRegI=T DoRafI=F ISym2E= 0 IDoP0=0 IntGTp=1.
 FoFCou: FMM=F IPFlag=           0 FMFlag=      100000 FMFlg1=           0
         NFxFlg=           0 DoJE=F BraDBF=F KetDBF=F FulRan=T
         wScrn=  0.000000 ICntrl=         0 IOpCl=  0 I1Cent=           0 NGrid=           0
         NMat0=    1 NMatS0=      1 NMatT0=    0 NMatD0=    1 NMtDS0=    0 NMtDT0=    0
 Symmetry not used in FoFCou.
 E= -3542.36298783809    
 DIIS: error= 9.03D-03 at cycle   1 NSaved=   1.
 NSaved= 1 IEnMin= 1 EnMin= -3542.36298783809     IErMin= 1 ErrMin= 9.03D-03
 ErrMax= 9.03D-03  0.00D+00 EMaxC= 1.00D-01 BMatC= 3.30D-01 BMatP= 3.30D-01
 IDIUse=3 WtCom= 9.10D-01 WtEn= 9.03D-02
 Coeff-Com:  0.100D+01
 Coeff-En:   0.100D+01
 Coeff:      0.100D+01
 Gap=     0.361 Goal=   None    Shift=    0.000
 GapD=    0.361 DampG=1.000 DampE=1.000 DampFc=1.0000 IDamp=-1.
 RMSDP=5.53D-03 MaxDP=1.40D+00              OVMax= 1.12D-01

 Cycle   2  Pass 1  IDiag  1:
 RMSU=  5.09D-03    CP:  1.04D+00
 E= -3542.78771106587     Delta-E=       -0.424723227781 Rises=F Damp=F
 DIIS: error= 3.23D-03 at cycle   2 NSaved=   2.
 NSaved= 2 IEnMin= 2 EnMin= -3542.78771106587     IErMin= 2 ErrMin= 3.23D-03
 ErrMax= 3.23D-03  0.00D+00 EMaxC= 1.00D-01 BMatC= 2.24D-02 BMatP= 3.30D-01
 IDIUse=3 WtCom= 9.68D-01 WtEn= 3.23D-02
 Coeff-Com:  0.489D-01 0.951D+00
 Coeff-En:   0.000D+00 0.100D+01
 Coeff:      0.473D-01 0.953D+00
 Gap=     0.061 Goal=   None    Shift=    0.000
 RMSDP=1.95D-03 MaxDP=4.50D-01 DE=-4.25D-01 OVMax= 6.60D-02

 Cycle   3  Pass 1  IDiag  1:
 RMSU=  1.62D-03    CP:  1.02D+00  9.69D-01
 E= -3542.74275287658     Delta-E=        0.044958189290 Rises=F Damp=F
 DIIS: error= 6.99D-03 at cycle   3 NSaved=   3.
 NSaved= 3 IEnMin= 2 EnMin= -3542.78771106587     IErMin= 2 ErrMin= 3.23D-03
 ErrMax= 6.99D-03  0.00D+00 EMaxC= 1.00D-01 BMatC= 8.48D-02 BMatP= 2.24D-02
 IDIUse=3 WtCom= 1.07D-01 WtEn= 8.93D-01
 Coeff-Com: -0.259D-01 0.683D+00 0.343D+00
 Coeff-En:   0.000D+00 0.744D+00 0.256D+00
 Coeff:     -0.277D-02 0.737D+00 0.265D+00
 Gap=     0.063 Goal=   None    Shift=    0.000
 RMSDP=8.85D-04 MaxDP=1.95D-01 DE= 4.50D-02 OVMax= 3.48D-02

 Cycle   4  Pass 1  IDiag  1:
 RMSU=  4.63D-04    CP:  1.03D+00  9.71D-01  6.18D-01
 E= -3542.80287847796     Delta-E=       -0.060125601380 Rises=F Damp=F
 DIIS: error= 1.18D-03 at cycle   4 NSaved=   4.
 NSaved= 4 IEnMin= 4 EnMin= -3542.80287847796     IErMin= 4 ErrMin= 1.18D-03
 ErrMax= 1.18D-03  0.00D+00 EMaxC= 1.00D-01 BMatC= 2.68D-03 BMatP= 2.24D-02
 IDIUse=3 WtCom= 9.88D-01 WtEn= 1.18D-02
 Coeff-Com: -0.149D-01 0.295D+00 0.403D-01 0.680D+00
 Coeff-En:   0.000D+00 0.493D-01 0.000D+00 0.951D+00
 Coeff:     -0.148D-01 0.292D+00 0.398D-01 0.683D+00
 Gap=     0.063 Goal=   None    Shift=    0.000
 RMSDP=3.91D-04 MaxDP=8.28D-02 DE=-6.01D-02 OVMax= 5.83D-03

 Cycle   5  Pass 1  IDiag  1:
 RMSU=  1.68D-04    CP:  1.03D+00  9.81D-01  4.57D-01  9.49D-01
 E= -3542.80459157261     Delta-E=       -0.001713094651 Rises=F Damp=F
 DIIS: error= 3.69D-04 at cycle   5 NSaved=   5.
 NSaved= 5 IEnMin= 5 EnMin= -3542.80459157261     IErMin= 5 ErrMin= 3.69D-04
 ErrMax= 3.69D-04  0.00D+00 EMaxC= 1.00D-01 BMatC= 3.19D-04 BMatP= 2.68D-03
 IDIUse=3 WtCom= 9.96D-01 WtEn= 3.69D-03
 Coeff-Com: -0.519D-02 0.891D-01-0.202D-01 0.423D+00 0.513D+00
 Coeff-En:   0.000D+00 0.000D+00 0.000D+00 0.000D+00 0.100D+01
 Coeff:     -0.517D-02 0.888D-01-0.202D-01 0.422D+00 0.515D+00
 Gap=     0.062 Goal=   None    Shift=    0.000
 RMSDP=9.97D-05 MaxDP=2.29D-02 DE=-1.71D-03 OVMax= 2.46D-03

 Cycle   6  Pass 1  IDiag  1:
 RMSU=  5.80D-05    CP:  1.03D+00  9.85D-01  4.77D-01  8.89D-01  6.37D-01
 E= -3542.80478873663     Delta-E=       -0.000197164021 Rises=F Damp=F
 DIIS: error= 1.38D-04 at cycle   6 NSaved=   6.
 NSaved= 6 IEnMin= 6 EnMin= -3542.80478873663     IErMin= 6 ErrMin= 1.38D-04
 ErrMax= 1.38D-04  0.00D+00 EMaxC= 1.00D-01 BMatC= 3.87D-05 BMatP= 3.19D-04
 IDIUse=3 WtCom= 9.99D-01 WtEn= 1.38D-03
 Coeff-Com: -0.152D-02 0.215D-01-0.185D-01 0.190D+00 0.317D+00 0.492D+00
 Coeff-En:   0.000D+00 0.000D+00 0.000D+00 0.000D+00 0.678D-01 0.932D+00
 Coeff:     -0.152D-02 0.214D-01-0.184D-01 0.189D+00 0.317D+00 0.493D+00
 Gap=     0.062 Goal=   None    Shift=    0.000
 RMSDP=3.94D-05 MaxDP=7.61D-03 DE=-1.97D-04 OVMax= 8.78D-04

 Cycle   7  Pass 1  IDiag  1:
 RMSU=  1.84D-05    CP:  1.03D+00  9.84D-01  4.74D-01  9.22D-01  6.94D-01
                    CP:  5.51D-01
 E= -3542.80481390289     Delta-E=       -0.000025166259 Rises=F Damp=F
 DIIS: error= 4.06D-05 at cycle   7 NSaved=   7.
 NSaved= 7 IEnMin= 7 EnMin= -3542.80481390289     IErMin= 7 ErrMin= 4.06D-05
 ErrMax= 4.06D-05  0.00D+00 EMaxC= 1.00D-01 BMatC= 3.48D-06 BMatP= 3.87D-05
 IDIUse=1 WtCom= 1.00D+00 WtEn= 0.00D+00
 Coeff-Com: -0.306D-03 0.149D-02-0.920D-02 0.628D-01 0.126D+00 0.291D+00
 Coeff-Com:  0.528D+00
 Coeff:     -0.306D-03 0.149D-02-0.920D-02 0.628D-01 0.126D+00 0.291D+00
 Coeff:      0.528D+00
 Gap=     0.062 Goal=   None    Shift=    0.000
 RMSDP=2.03D-05 MaxDP=6.01D-03 DE=-2.52D-05 OVMax= 2.80D-04

 Cycle   8  Pass 1  IDiag  1:
 RMSU=  6.93D-06    CP:  1.03D+00  9.83D-01  4.77D-01  9.30D-01  6.89D-01
                    CP:  6.11D-01  6.59D-01
 E= -3542.80481615428     Delta-E=       -0.000002251389 Rises=F Damp=F
 DIIS: error= 1.38D-05 at cycle   8 NSaved=   8.
 NSaved= 8 IEnMin= 8 EnMin= -3542.80481615428     IErMin= 8 ErrMin= 1.38D-05
 ErrMax= 1.38D-05  0.00D+00 EMaxC= 1.00D-01 BMatC= 3.66D-07 BMatP= 3.48D-06
 IDIUse=1 WtCom= 1.00D+00 WtEn= 0.00D+00
 Coeff-Com:  0.124D-04-0.237D-02-0.347D-02 0.135D-01 0.351D-01 0.110D+00
 Coeff-Com:  0.307D+00 0.540D+00
 Coeff:      0.124D-04-0.237D-02-0.347D-02 0.135D-01 0.351D-01 0.110D+00
 Coeff:      0.307D+00 0.540D+00
 Gap=     0.062 Goal=   None    Shift=    0.000
 RMSDP=7.60D-06 MaxDP=2.31D-03 DE=-2.25D-06 OVMax= 6.74D-05

 Cycle   9  Pass 1  IDiag  1:
 RMSU=  2.00D-06    CP:  1.03D+00  9.83D-01  4.77D-01  9.32D-01  6.87D-01
                    CP:  6.04D-01  7.04D-01  5.64D-01
 E= -3542.80481639403     Delta-E=       -0.000000239754 Rises=F Damp=F
 DIIS: error= 3.74D-06 at cycle   9 NSaved=   9.
 NSaved= 9 IEnMin= 9 EnMin= -3542.80481639403     IErMin= 9 ErrMin= 3.74D-06
 ErrMax= 3.74D-06  0.00D+00 EMaxC= 1.00D-01 BMatC= 4.57D-08 BMatP= 3.66D-07
 IDIUse=1 WtCom= 1.00D+00 WtEn= 0.00D+00
 Coeff-Com:  0.414D-04-0.171D-02-0.135D-02 0.268D-02 0.106D-01 0.422D-01
 Coeff-Com:  0.143D+00 0.329D+00 0.476D+00
 Coeff:      0.414D-04-0.171D-02-0.135D-02 0.268D-02 0.106D-01 0.422D-01
 Coeff:      0.143D+00 0.329D+00 0.476D+00
 Gap=     0.062 Goal=   None    Shift=    0.000
 RMSDP=1.50D-06 MaxDP=3.17D-04 DE=-2.40D-07 OVMax= 2.23D-05

 Cycle  10  Pass 1  IDiag  1:
 RMSU=  9.23D-07    CP:  1.03D+00  9.83D-01  4.77D-01  9.31D-01  6.90D-01
                    CP:  6.10D-01  6.88D-01  5.96D-01  6.33D-01
 E= -3542.80481642431     Delta-E=       -0.000000030283 Rises=F Damp=F
 DIIS: error= 1.25D-06 at cycle  10 NSaved=  10.
 NSaved=10 IEnMin=10 EnMin= -3542.80481642431     IErMin=10 ErrMin= 1.25D-06
 ErrMax= 1.25D-06  0.00D+00 EMaxC= 1.00D-01 BMatC= 2.32D-09 BMatP= 4.57D-08
 IDIUse=1 WtCom= 1.00D+00 WtEn= 0.00D+00
 Coeff-Com:  0.159D-04-0.498D-03-0.226D-03-0.148D-03 0.119D-02 0.710D-02
 Coeff-Com:  0.310D-01 0.905D-01 0.225D+00 0.646D+00
 Coeff:      0.159D-04-0.498D-03-0.226D-03-0.148D-03 0.119D-02 0.710D-02
 Coeff:      0.310D-01 0.905D-01 0.225D+00 0.646D+00
 Gap=     0.062 Goal=   None    Shift=    0.000
 RMSDP=4.53D-07 MaxDP=1.26D-04 DE=-3.03D-08 OVMax= 6.90D-06

 Cycle  11  Pass 1  IDiag  1:
 RMSU=  2.23D-07    CP:  1.03D+00  9.83D-01  4.77D-01  9.31D-01  6.89D-01
                    CP:  6.10D-01  6.95D-01  6.06D-01  6.62D-01  8.02D-01
 E= -3542.80481642580     Delta-E=       -0.000000001484 Rises=F Damp=F
 DIIS: error= 3.93D-07 at cycle  11 NSaved=  11.
 NSaved=11 IEnMin=11 EnMin= -3542.80481642580     IErMin=11 ErrMin= 3.93D-07
 ErrMax= 3.93D-07  0.00D+00 EMaxC= 1.00D-01 BMatC= 4.01D-10 BMatP= 2.32D-09
 IDIUse=1 WtCom= 1.00D+00 WtEn= 0.00D+00
 Coeff-Com:  0.280D-05-0.363D-04 0.521D-04-0.373D-03-0.673D-03-0.165D-02
 Coeff-Com: -0.186D-02 0.577D-02 0.610D-01 0.355D+00 0.582D+00
 Coeff:      0.280D-05-0.363D-04 0.521D-04-0.373D-03-0.673D-03-0.165D-02
 Coeff:     -0.186D-02 0.577D-02 0.610D-01 0.355D+00 0.582D+00
 Gap=     0.062 Goal=   None    Shift=    0.000
 RMSDP=1.49D-07 MaxDP=4.28D-05 DE=-1.48D-09 OVMax= 3.30D-06

 Cycle  12  Pass 1  IDiag  1:
 RMSU=  8.49D-08    CP:  1.03D+00  9.83D-01  4.77D-01  9.31D-01  6.89D-01
                    CP:  6.10D-01  6.95D-01  6.02D-01  6.73D-01  8.48D-01
                    CP:  6.40D-01
 E= -3542.80481642597     Delta-E=       -0.000000000171 Rises=F Damp=F
 DIIS: error= 1.76D-07 at cycle  12 NSaved=  12.
 NSaved=12 IEnMin=12 EnMin= -3542.80481642597     IErMin=12 ErrMin= 1.76D-07
 ErrMax= 1.76D-07  0.00D+00 EMaxC= 1.00D-01 BMatC= 6.22D-11 BMatP= 4.01D-10
 IDIUse=1 WtCom= 1.00D+00 WtEn= 0.00D+00
 Coeff-Com:  0.448D-06 0.191D-04 0.478D-04-0.204D-03-0.484D-03-0.153D-02
 Coeff-Com: -0.359D-02-0.417D-02 0.174D-01 0.159D+00 0.356D+00 0.478D+00
 Coeff:      0.448D-06 0.191D-04 0.478D-04-0.204D-03-0.484D-03-0.153D-02
 Coeff:     -0.359D-02-0.417D-02 0.174D-01 0.159D+00 0.356D+00 0.478D+00
 Gap=     0.062 Goal=   None    Shift=    0.000
 RMSDP=5.71D-08 MaxDP=1.74D-05 DE=-1.71D-10 OVMax= 1.58D-06

 Cycle  13  Pass 1  IDiag  1:
 RMSU=  2.47D-08    CP:  1.03D+00  9.83D-01  4.77D-01  9.31D-01  6.90D-01
                    CP:  6.10D-01  6.95D-01  6.05D-01  6.70D-01  8.53D-01
                    CP:  6.46D-01  6.66D-01
 E= -3542.80481642619     Delta-E=       -0.000000000220 Rises=F Damp=F
 DIIS: error= 7.85D-08 at cycle  13 NSaved=  13.
 NSaved=13 IEnMin=13 EnMin= -3542.80481642619     IErMin=13 ErrMin= 7.85D-08
 ErrMax= 7.85D-08  0.00D+00 EMaxC= 1.00D-01 BMatC= 9.51D-12 BMatP= 6.22D-11
 IDIUse=1 WtCom= 1.00D+00 WtEn= 0.00D+00
 Coeff-Com: -0.158D-06 0.185D-04 0.216D-04-0.690D-04-0.198D-03-0.699D-03
 Coeff-Com: -0.198D-02-0.369D-02 0.357D-03 0.394D-01 0.129D+00 0.309D+00
 Coeff-Com:  0.529D+00
 Coeff:     -0.158D-06 0.185D-04 0.216D-04-0.690D-04-0.198D-03-0.699D-03
 Coeff:     -0.198D-02-0.369D-02 0.357D-03 0.394D-01 0.129D+00 0.309D+00
 Coeff:      0.529D+00
 Gap=     0.062 Goal=   None    Shift=    0.000
 RMSDP=2.54D-08 MaxDP=7.82D-06 DE=-2.20D-10 OVMax= 4.02D-07

 Cycle  14  Pass 1  IDiag  1:
 RMSU=  1.01D-08    CP:  1.03D+00  9.83D-01  4.77D-01  9.31D-01  6.90D-01
                    CP:  6.10D-01  6.95D-01  6.04D-01  6.73D-01  8.50D-01
                    CP:  6.59D-01  6.56D-01  6.63D-01
 E= -3542.80481642605     Delta-E=        0.000000000135 Rises=F Damp=F
 DIIS: error= 1.10D-08 at cycle  14 NSaved=  14.
 NSaved=14 IEnMin=13 EnMin= -3542.80481642619     IErMin=14 ErrMin= 1.10D-08
 ErrMax= 1.10D-08  0.00D+00 EMaxC= 1.00D-01 BMatC= 3.89D-13 BMatP= 9.51D-12
 IDIUse=1 WtCom= 1.00D+00 WtEn= 0.00D+00
 Coeff-Com: -0.103D-06 0.586D-05 0.479D-05-0.121D-04-0.419D-04-0.154D-03
 Coeff-Com: -0.518D-03-0.118D-02-0.179D-02 0.727D-03 0.202D-01 0.833D-01
 Coeff-Com:  0.227D+00 0.672D+00
 Coeff:     -0.103D-06 0.586D-05 0.479D-05-0.121D-04-0.419D-04-0.154D-03
 Coeff:     -0.518D-03-0.118D-02-0.179D-02 0.727D-03 0.202D-01 0.833D-01
 Coeff:      0.227D+00 0.672D+00
 Gap=     0.062 Goal=   None    Shift=    0.000
 RMSDP=7.55D-09 MaxDP=2.34D-06 DE= 1.35D-10 OVMax= 1.07D-07

 Cycle  15  Pass 1  IDiag  1:
 RMSU=  3.18D-09    CP:  1.03D+00  9.83D-01  4.77D-01  9.31D-01  6.90D-01
                    CP:  6.10D-01  6.95D-01  6.04D-01  6.72D-01  8.53D-01
                    CP:  6.61D-01  6.98D-01  6.91D-01  7.82D-01
 E= -3542.80481642606     Delta-E=       -0.000000000005 Rises=F Damp=F
 DIIS: error= 6.08D-09 at cycle  15 NSaved=  15.
 NSaved=15 IEnMin=13 EnMin= -3542.80481642619     IErMin=15 ErrMin= 6.08D-09
 ErrMax= 6.08D-09  0.00D+00 EMaxC= 1.00D-01 BMatC= 1.00D-13 BMatP= 3.89D-13
 IDIUse=1 WtCom= 1.00D+00 WtEn= 0.00D+00
 Coeff-Com: -0.442D-07 0.160D-05 0.599D-06-0.315D-07-0.486D-05-0.189D-04
 Coeff-Com: -0.109D-03-0.324D-03-0.113D-02-0.356D-02-0.127D-02 0.164D-01
 Coeff-Com:  0.767D-01 0.395D+00 0.518D+00
 Coeff:     -0.442D-07 0.160D-05 0.599D-06-0.315D-07-0.486D-05-0.189D-04
 Coeff:     -0.109D-03-0.324D-03-0.113D-02-0.356D-02-0.127D-02 0.164D-01
 Coeff:      0.767D-01 0.395D+00 0.518D+00
 Gap=     0.062 Goal=   None    Shift=    0.000
 RMSDP=3.60D-09 MaxDP=1.18D-06 DE=-5.46D-12 OVMax= 5.51D-08

 Cycle  16  Pass 1  IDiag  1:
 RMSU=  9.97D-10    CP:  1.03D+00  9.83D-01  4.77D-01  9.31D-01  6.90D-01
                    CP:  6.10D-01  6.95D-01  6.04D-01  6.72D-01  8.52D-01
                    CP:  6.64D-01  6.89D-01  6.93D-01  8.19D-01  6.85D-01
 E= -3542.80481642607     Delta-E=       -0.000000000015 Rises=F Damp=F
 DIIS: error= 2.91D-09 at cycle  16 NSaved=  16.
 NSaved=16 IEnMin=13 EnMin= -3542.80481642619     IErMin=16 ErrMin= 2.91D-09
 ErrMax= 2.91D-09  0.00D+00 EMaxC= 1.00D-01 BMatC= 8.68D-15 BMatP= 1.00D-13
 IDIUse=1 WtCom= 1.00D+00 WtEn= 0.00D+00
 Coeff-Com: -0.115D-07 0.187D-06-0.232D-06 0.129D-05 0.187D-05 0.762D-05
 Coeff-Com:  0.169D-05-0.352D-04-0.393D-03-0.199D-02-0.299D-02-0.360D-03
 Coeff-Com:  0.163D-01 0.141D+00 0.280D+00 0.568D+00
 Coeff:     -0.115D-07 0.187D-06-0.232D-06 0.129D-05 0.187D-05 0.762D-05
 Coeff:      0.169D-05-0.352D-04-0.393D-03-0.199D-02-0.299D-02-0.360D-03
 Coeff:      0.163D-01 0.141D+00 0.280D+00 0.568D+00
 Gap=     0.062 Goal=   None    Shift=    0.000
 RMSDP=9.66D-10 MaxDP=2.75D-07 DE=-1.46D-11 OVMax= 2.48D-08

 SCF Done:  E(RB3LYP) =  -3542.80481643     A.U. after   16 cycles
            NFock= 16  Conv=0.97D-09     -V/T= 2.0027
 KE= 3.533245372288D+03 PE=-2.190765573321D+04 EE= 8.059206640270D+03
 Leave Link  502 at Wed Jul  9 21:28:52 2025, MaxMem=  1342177280 cpu:           13491.3 elap:             843.8
 (Enter /home/zhangying/bin/g16/l701.exe)
 ... and contract with generalized density number  0.
 Compute integral first derivatives.
 R6Disp: Adding Grimme-D3(BJ) dispersion energy 1st derivatives to the gradient.
 Leave Link  701 at Wed Jul  9 21:28:55 2025, MaxMem=  1342177280 cpu:              12.5 elap:               1.0
 (Enter /home/zhangying/bin/g16/l702.exe)
 L702 exits ... SP integral derivatives will be done elsewhere.
 Leave Link  702 at Wed Jul  9 21:28:55 2025, MaxMem=  1342177280 cpu:               0.4 elap:               0.1
 (Enter /home/zhangying/bin/g16/l703.exe)
 Integral derivatives from FoFJK, PRISM(SPDF).
 Compute integral first derivatives, UseDBF=F ICtDFT=           0.
 Calling FoFJK, ICntrl=      2127 FMM=F ISym2X=0 I1Cent= 0 IOpClX= 0 NMat=1 NMatS=1 NMatT=0.
 FoFJK:  IHMeth= 1 ICntrl=    2127 DoSepK=F KAlg= 0 I1Cent=           0 FoldK=F
 IRaf=         0 NMat=       1 IRICut=       1 DoRegI=T DoRafI=F ISym2E= 0 IDoP0=0 IntGTp=1.
 FoFCou: FMM=F IPFlag=           0 FMFlag=      100000 FMFlg1=         800
         NFxFlg=           0 DoJE=F BraDBF=F KetDBF=F FulRan=T
         wScrn=  0.000000 ICntrl=      2127 IOpCl=  0 I1Cent=           0 NGrid=           0
         NMat0=    1 NMatS0=      1 NMatT0=    0 NMatD0=    1 NMtDS0=    0 NMtDT0=    0
 Symmetry not used in FoFCou.
 Leave Link  703 at Wed Jul  9 21:32:59 2025, MaxMem=  1342177280 cpu:            3901.4 elap:             243.9
 (Enter /home/zhangying/bin/g16/l716.exe)
 Dipole        = 8.43728273D+00 9.55889680D+00 1.13350951D+00
 ***** Axes restored to original set *****
 -------------------------------------------------------------------
 Center     Atomic                   Forces (Hartrees/Bohr)
 Number     Number              X              Y              Z
 -------------------------------------------------------------------
      1        8           0.000152884    0.000774599    0.000280181
      2        6           0.000821697   -0.000783029    0.000170623
      3        8          -0.000209398    0.000399465   -0.000460973
      4        6          -0.000568740   -0.000210396    0.000316084
      5        6          -0.000063243    0.000020836   -0.000251817
      6        8          -0.000201945    0.000348838    0.000006055
      7        1          -0.000144794   -0.000268633    0.000385025
      8        1          -0.000719870    0.000361607   -0.000528822
      9        8           0.000151633    0.000952878    0.000163885
     10        6          -0.000455910   -0.001160865   -0.000645532
     11        8           0.000773859    0.000004759    0.000292717
     12        6          -0.000203810    0.000471667   -0.000109205
     13        6          -0.000074012   -0.000220114   -0.000041394
     14        8           0.000134520    0.000156302    0.000182615
     15        1           0.000011519    0.000305581   -0.000044926
     16        1          -0.000295396   -0.000381503   -0.000299175
     17        8           0.000314816   -0.000128875    0.000397502
     18        6          -0.003605152   -0.002825835    0.000196601
     19        8           0.002567040    0.002126734    0.000061098
     20        6           0.000623078   -0.000335119   -0.000354587
     21        6          -0.000366417   -0.000815730    0.000307743
     22        8           0.000639001    0.001591115   -0.000391090
     23        1          -0.000398951    0.000486204    0.000038904
     24        1           0.000347167    0.000284403    0.000091738
     25        8           0.000868691    0.000985691   -0.000212668
     26        6          -0.001686817   -0.002779466    0.003140894
     27        8           0.000629332    0.000701873   -0.001908930
     28        6           0.000193686    0.000017006    0.000098178
     29        8           0.000007025    0.000730591   -0.001049715
     30        1          -0.000261691   -0.000138668   -0.000854334
     31        8           0.005806923   -0.003479226    0.003432681
     32        6          -0.015953233    0.000496790   -0.000882396
     33        8           0.006355750    0.001809360   -0.000965904
     34        6          -0.003555282   -0.000587952   -0.000078396
     35        8           0.014533989   -0.003529359    0.000174096
     36        1           0.000887819    0.000013236   -0.000012439
     37        6          -0.002433354    0.000682043   -0.000893653
     38        1           0.000453662    0.000320967    0.000406268
     39        1           0.000362655   -0.000426754    0.000146974
     40        6           0.000599211   -0.000350905    0.000595390
     41        1           0.000003491   -0.000053877    0.000157712
     42        1           0.000000914    0.000004833    0.000018678
     43        7           0.007095564   -0.000749620   -0.002438609
     44       16          -0.003959285    0.000231324    0.030682476
     45       16          -0.010737614    0.014014970    0.022618038
     46        6           0.005996066    0.000036392    0.006371400
     47        6          -0.010016224   -0.009827245    0.003552673
     48        9           0.012846451    0.010774921    0.003361186
     49        9           0.002054123   -0.000336253   -0.010646294
     50        9           0.000360595    0.001575674   -0.007894378
     51        9          -0.006615025   -0.001884359    0.000630174
     52        9           0.000479773    0.000983431    0.000227270
     53        9          -0.002852784    0.003468259   -0.000512960
     54        8          -0.001408543   -0.001999388   -0.005520738
     55        8           0.003469141    0.001764877   -0.021989949
     56        8           0.004452530   -0.003987079   -0.001784825
     57        8           0.001293943   -0.009889343   -0.019500405
     58        3          -0.008501064    0.000252367    0.001769255
 -------------------------------------------------------------------
 Cartesian Forces:  Max     0.030682476 RMS     0.005072340
 Leave Link  716 at Wed Jul  9 21:32:59 2025, MaxMem=  1342177280 cpu:               0.6 elap:               0.1
 (Enter /home/zhangying/bin/g16/l103.exe)

 GradGradGradGradGradGradGradGradGradGradGradGradGradGradGradGradGradGrad
 Berny optimization.
 Using GEDIIS/GDIIS optimizer.
 FormGI is forming the generalized inverse of G from B-inverse, IUseBI=4.
 Internal  Forces:  Max     0.022214860 RMS     0.002589641
 Search for a local minimum.
 Step number   2 out of a maximum of  347
 All quantities printed in internal units (Hartrees-Bohrs-Radians)
 RMS Force = .25896D-02 SwitMx=.10000D-02 MixMth= 1
 Mixed Optimization -- RFO/linear search
 Update second derivatives using D2CorX and points    1    2
 DE= -1.45D-02 DEPred=-1.46D-02 R= 9.90D-01
 TightC=F SS=  1.41D+00  RLast= 3.84D-01 DXNew= 5.0454D-01 1.1535D+00
 Trust test= 9.90D-01 RLast= 3.84D-01 DXMaxT set to 5.05D-01
 ITU=  1  0
 Use linear search instead of GDIIS.
     Eigenvalues ---    0.00225   0.00230   0.00230   0.00230   0.00341
     Eigenvalues ---    0.00342   0.00393   0.00438   0.00440   0.00628
     Eigenvalues ---    0.00648   0.00651   0.00680   0.00740   0.00748
     Eigenvalues ---    0.01691   0.01708   0.01713   0.01721   0.01863
     Eigenvalues ---    0.02169   0.02175   0.02185   0.02193   0.02399
     Eigenvalues ---    0.02590   0.02653   0.02876   0.03346   0.03600
     Eigenvalues ---    0.03665   0.03722   0.03771   0.03856   0.03907
     Eigenvalues ---    0.04018   0.04212   0.04290   0.04542   0.04733
     Eigenvalues ---    0.04839   0.05019   0.05167   0.05175   0.05301
     Eigenvalues ---    0.05368   0.05569   0.05675   0.05998   0.07799
     Eigenvalues ---    0.07895   0.07904   0.07937   0.08179   0.08303
     Eigenvalues ---    0.08336   0.08446   0.08525   0.08545   0.08635
     Eigenvalues ---    0.08908   0.09843   0.10154   0.10546   0.10678
     Eigenvalues ---    0.10715   0.10854   0.11047   0.11219   0.13825
     Eigenvalues ---    0.13986   0.14368   0.14930   0.15267   0.15524
     Eigenvalues ---    0.15860   0.16984   0.17172   0.17188   0.18022
     Eigenvalues ---    0.18447   0.19278   0.19505   0.19518   0.19756
     Eigenvalues ---    0.19813   0.20459   0.20644   0.20866   0.21546
     Eigenvalues ---    0.23409   0.23496   0.23557   0.23613   0.23957
     Eigenvalues ---    0.24287   0.24978   0.24996   0.24996   0.24999
     Eigenvalues ---    0.25000   0.25000   0.25000   0.25000   0.25000
     Eigenvalues ---    0.25000   0.25000   0.25000   0.25000   0.26847
     Eigenvalues ---    0.26942   0.27174   0.27379   0.28357   0.29222
     Eigenvalues ---    0.29228   0.29580   0.29874   0.31778   0.34325
     Eigenvalues ---    0.34392   0.34618   0.34744   0.34759   0.34899
     Eigenvalues ---    0.34968   0.35004   0.35019   0.35019   0.35333
     Eigenvalues ---    0.35442   0.36780   0.37181   0.37812   0.37923
     Eigenvalues ---    0.38214   0.39084   0.39127   0.39878   0.40341
     Eigenvalues ---    0.40399   0.46732   0.47177   0.47262   0.47767
     Eigenvalues ---    0.47769   0.50449   0.50970   0.51058   0.51603
     Eigenvalues ---    0.51881   0.52118   0.52347   0.55569   0.57373
     Eigenvalues ---    0.59355   0.60650   0.61164   0.61471   0.68918
     Eigenvalues ---    0.75352   0.95421   0.96785   1.12604   1.13042
     Eigenvalues ---    1.13050   1.13692   1.14211
 RFO step:  Lambda=-1.41170841D-02 EMin= 2.24629697D-03
 Quartic linear search produced a step of  0.48462.
 Maximum step size (   0.505) exceeded in Quadratic search.
    -- Step size scaled by   0.927
 Iteration  1 RMS(Cart)=  0.33887943 RMS(Int)=  0.02946356
 Iteration  2 RMS(Cart)=  0.41395114 RMS(Int)=  0.01579453
 Iteration  3 RMS(Cart)=  0.04938028 RMS(Int)=  0.00032688
 Iteration  4 RMS(Cart)=  0.00021346 RMS(Int)=  0.00031935
 Iteration  5 RMS(Cart)=  0.00000009 RMS(Int)=  0.00031935
 ITry= 1 IFail=0 DXMaxC= 3.20D+00 DCOld= 1.00D+10 DXMaxT= 5.05D-01 DXLimC= 3.00D+00 Rises=F
 Iteration  1 RMS(Cart)=  0.34700891 RMS(Int)=  0.02584409
 Iteration  2 RMS(Cart)=  0.36175087 RMS(Int)=  0.01088711
 Iteration  3 RMS(Cart)=  0.02771739 RMS(Int)=  0.00032014
 Iteration  4 RMS(Cart)=  0.00006732 RMS(Int)=  0.00031882
 Iteration  5 RMS(Cart)=  0.00000003 RMS(Int)=  0.00031882
 ITry= 2 IFail=0 DXMaxC= 2.96D+00 DCOld= 3.20D+00 DXMaxT= 5.05D-01 DXLimC= 3.00D+00 Rises=F
 Variable       Old X    -DE/DX   Delta X   Delta X   Delta X     New X
                                 (Linear)    (Quad)   (Total)
    R1        2.57686  -0.00032  -0.00047  -0.00037  -0.00080   2.57606
    R2        2.71482   0.00071   0.00085   0.00200   0.00265   2.71747
    R3        2.57505  -0.00009  -0.00024   0.00006  -0.00018   2.57487
    R4        2.23439   0.00029   0.00002   0.00031   0.00030   2.23469
    R5        2.69856   0.00039   0.00017   0.00094   0.00103   2.69958
    R6        2.92018  -0.00078   0.00096  -0.00414  -0.00277   2.91741
    R7        2.06068  -0.00001  -0.00013  -0.00000  -0.00013   2.06055
    R8        2.88829   0.00012   0.00010   0.00047   0.00052   2.88881
    R9        2.05025  -0.00090   0.00006  -0.00305  -0.00268   2.04756
   R10        2.89511  -0.00046  -0.00008  -0.00185  -0.00175   2.89336
   R11        2.57858  -0.00038   0.00004  -0.00088  -0.00075   2.57783
   R12        2.70948  -0.00013   0.00015  -0.00053  -0.00033   2.70915
   R13        2.57881   0.00074   0.00100   0.00163   0.00247   2.58128
   R14        2.23587  -0.00017  -0.00010  -0.00017  -0.00025   2.23562
   R15        2.70908  -0.00053  -0.00060  -0.00138  -0.00185   2.70723
   R16        2.92493   0.00081  -0.00125   0.00360   0.00199   2.92692
   R17        2.05840   0.00008   0.00000   0.00027   0.00024   2.05864
   R18        2.06755  -0.00004  -0.00014  -0.00012  -0.00025   2.06730
   R19        2.88121   0.00092  -0.00015   0.00368   0.00316   2.88437
   R20        2.59201  -0.00088  -0.00072  -0.00189  -0.00241   2.58960
   R21        2.71130   0.00037   0.00004   0.00033   0.00035   2.71165
   R22        2.55945   0.00223   0.00194   0.00521   0.00663   2.56608
   R23        2.23671  -0.00159  -0.00075  -0.00160  -0.00220   2.23451
   R24        2.73062  -0.00071  -0.00079  -0.00161  -0.00225   2.72837
   R25        2.92339   0.00130  -0.00013   0.00481   0.00419   2.92758
   R26        2.05752   0.00003   0.00012   0.00007   0.00018   2.05770
   R27        2.89493   0.00024  -0.00017   0.00102   0.00075   2.89568
   R28        2.06662  -0.00004  -0.00006  -0.00013  -0.00018   2.06644
   R29        2.55085  -0.00128  -0.00011  -0.00300  -0.00280   2.54804
   R30        2.72209   0.00018  -0.00007   0.00027   0.00018   2.72227
   R31        2.60876   0.00205   0.00182   0.00475   0.00610   2.61485
   R32        2.23665  -0.00091  -0.00080  -0.00085  -0.00156   2.23509
   R33        2.71640  -0.00021  -0.00054  -0.00020  -0.00073   2.71567
   R34        2.05108   0.00066  -0.00026   0.00229   0.00180   2.05288
   R35        2.89385   0.00038   0.00035   0.00166   0.00185   2.89569
   R36        2.57543  -0.00465  -0.00658  -0.01092  -0.01640   2.55903
   R37        2.71467   0.00337   0.00410   0.01009   0.01317   2.72785
   R38        2.54431  -0.00490  -0.00712  -0.01106  -0.01704   2.52726
   R39        2.24834   0.00811   0.00495   0.00798   0.01213   2.26046
   R40        2.70220   0.00108   0.00185   0.00287   0.00443   2.70663
   R41        2.05595  -0.00035  -0.00024  -0.00115  -0.00128   2.05467
   R42        2.92022  -0.00074   0.00066  -0.00061   0.00008   2.92030
   R43        6.98257  -0.00755  -0.07939  -0.37097  -0.41326   6.56930
   R44        2.05599  -0.00062  -0.00037  -0.00203  -0.00220   2.05379
   R45        2.06183  -0.00020  -0.00056  -0.00058  -0.00108   2.06075
   R46        2.06075  -0.00004   0.00003  -0.00014  -0.00010   2.06065
   R47        2.05647  -0.00000   0.00002  -0.00001   0.00001   2.05648
   R48        3.02511   0.00224   0.00382   0.00455   0.00792   3.03302
   R49        3.01833  -0.00426  -0.00452  -0.00934  -0.01293   3.00540
   R50        3.57393   0.00057   0.00871   0.00136   0.00993   3.58386
   R51        2.74520   0.00515   0.00452   0.00575   0.00969   2.75489
   R52        2.79718  -0.02221  -0.02088  -0.03224  -0.04990   2.74728
   R53        3.56221   0.00066   0.00735   0.00211   0.00925   3.57146
   R54        2.75085   0.00608   0.00472   0.00698   0.01100   2.76186
   R55        2.80075  -0.02176  -0.02115  -0.03177  -0.04974   2.75101
   R56        2.52115   0.00797   0.01109   0.01383   0.02353   2.54469
   R57        2.51739   0.00689   0.00658   0.01264   0.01796   2.53535
   R58        2.53104   0.00099   0.00005   0.00209   0.00193   2.53297
   R59        2.52946   0.01362   0.01127   0.02541   0.03414   2.56360
   R60        2.52385   0.01071   0.01256   0.01897   0.02963   2.55348
   R61        2.52014   0.00423   0.00240   0.00825   0.00983   2.52997
   R62        8.22848  -0.00553  -0.06562  -0.31500  -0.34912   7.87936
    A1        1.93841  -0.00009   0.00099  -0.00028   0.00072   1.93913
    A2        1.91350   0.00003  -0.00065   0.00092   0.00013   1.91364
    A3        2.18421  -0.00001   0.00046  -0.00004   0.00038   2.18459
    A4        2.18445   0.00001  -0.00004   0.00015   0.00004   2.18449
    A5        1.93605   0.00001   0.00051  -0.00072  -0.00014   1.93591
    A6        1.81594   0.00000   0.00010   0.00104   0.00102   1.81696
    A7        1.87723   0.00021  -0.00021  -0.00018  -0.00038   1.87685
    A8        1.88691  -0.00035  -0.00344   0.00292  -0.00082   1.88609
    A9        1.94762  -0.00044   0.00222  -0.00594  -0.00312   1.94450
   A10        2.06691   0.00097  -0.00020   0.00769   0.00671   2.07362
   A11        1.86084  -0.00041   0.00125  -0.00550  -0.00370   1.85714
   A12        1.79436   0.00008  -0.00120   0.00155   0.00018   1.79454
   A13        1.88576  -0.00023  -0.00162   0.00010  -0.00152   1.88424
   A14        1.87297   0.00080   0.00044   0.00808   0.00773   1.88070
   A15        1.97755   0.00050   0.00067   0.00292   0.00329   1.98084
   A16        2.04070  -0.00092   0.00356  -0.00725  -0.00298   2.03772
   A17        1.88270  -0.00015  -0.00215  -0.00406  -0.00581   1.87690
   A18        1.92373   0.00029  -0.00023   0.00112   0.00078   1.92451
   A19        1.91733   0.00001   0.00031   0.00021   0.00050   1.91784
   A20        2.18291   0.00023   0.00054   0.00091   0.00135   2.18427
   A21        2.18278  -0.00024  -0.00088  -0.00103  -0.00181   2.18097
   A22        1.93277  -0.00014  -0.00084  -0.00008  -0.00091   1.93185
   A23        1.92205  -0.00006   0.00103  -0.00151  -0.00033   1.92173
   A24        2.07907  -0.00029   0.00023  -0.00250  -0.00202   2.07705
   A25        1.85435   0.00011  -0.00139   0.00120  -0.00031   1.85404
   A26        1.79227   0.00017   0.00113   0.00020   0.00131   1.79358
   A27        1.88337   0.00006   0.00113   0.00208   0.00301   1.88638
   A28        1.92585   0.00003  -0.00188   0.00088  -0.00109   1.92476
   A29        1.80394  -0.00025   0.00015  -0.00059  -0.00039   1.80355
   A30        1.89094   0.00002   0.00157  -0.00138   0.00033   1.89126
   A31        1.89061   0.00021   0.00192   0.00236   0.00405   1.89465
   A32        1.89602  -0.00005  -0.00202  -0.00051  -0.00248   1.89354
   A33        2.05842   0.00034  -0.00153   0.00296   0.00113   2.05955
   A34        1.91548  -0.00028   0.00026  -0.00296  -0.00241   1.91306
   A35        1.91132   0.00033   0.00106  -0.00115   0.00004   1.91136
   A36        1.91005  -0.00018  -0.00082  -0.00034  -0.00114   1.90891
   A37        2.16989   0.00084   0.00312   0.00322   0.00600   2.17589
   A38        2.20319  -0.00065  -0.00233  -0.00273  -0.00480   2.19838
   A39        1.92933  -0.00005  -0.00042   0.00040  -0.00008   1.92926
   A40        1.76305  -0.00014   0.00106  -0.00372  -0.00227   1.76078
   A41        1.87106   0.00023  -0.00079  -0.00202  -0.00262   1.86844
   A42        1.89647  -0.00112  -0.00233  -0.00805  -0.00954   1.88693
   A43        1.92631  -0.00042   0.00168  -0.00079   0.00094   1.92725
   A44        2.12320   0.00170  -0.00194   0.01357   0.01025   2.13345
   A45        1.86860  -0.00039   0.00208  -0.00105   0.00107   1.86967
   A46        1.88838  -0.00110   0.00354  -0.00387   0.00001   1.88839
   A47        2.15560   0.00206  -0.00305   0.01653   0.01184   2.16743
   A48        1.85459  -0.00075   0.00016  -0.00780  -0.00684   1.84775
   A49        1.79334  -0.00002  -0.00128   0.00097  -0.00045   1.79289
   A50        1.88284   0.00039  -0.00077  -0.00059  -0.00130   1.88153
   A51        1.87572  -0.00066   0.00150  -0.00642  -0.00426   1.87146
   A52        1.92059   0.00034   0.00102   0.00018   0.00117   1.92176
   A53        1.91143  -0.00042  -0.00101  -0.00206  -0.00287   1.90855
   A54        2.21509   0.00121   0.00283   0.00530   0.00760   2.22269
   A55        2.15646  -0.00079  -0.00188  -0.00318  -0.00474   2.15172
   A56        1.91410   0.00016  -0.00014   0.00166   0.00134   1.91544
   A57        1.88983   0.00005  -0.00147  -0.00098  -0.00235   1.88748
   A58        1.93509  -0.00008   0.00014   0.00126   0.00126   1.93635
   A59        1.98785   0.00022   0.00055   0.00053   0.00102   1.98887
   A60        1.89175   0.00018  -0.00128   0.00197   0.00050   1.89225
   A61        1.78685  -0.00050   0.00046  -0.00449  -0.00359   1.78326
   A62        1.96307   0.00011   0.00137   0.00127   0.00251   1.96558
   A63        1.92236  -0.00106  -0.00374  -0.00358  -0.00698   1.91539
   A64        1.93103   0.00228   0.00631   0.00591   0.01162   1.94265
   A65        2.17310   0.00165   0.00097   0.00934   0.00935   2.18245
   A66        2.17905  -0.00393  -0.00727  -0.01522  -0.02100   2.15805
   A67        1.92564   0.00059  -0.00122   0.00072  -0.00058   1.92506
   A68        1.85978  -0.00020  -0.00093  -0.00616  -0.00650   1.85328
   A69        1.92810   0.00053   0.00243   0.00873   0.01030   1.93840
   A70        2.04195  -0.00003  -0.00182  -0.00258  -0.00420   2.03775
   A71        1.87497   0.00029   0.00121   0.00110   0.00223   1.87720
   A72        1.78928  -0.00057   0.00002  -0.00321  -0.00292   1.78636
   A73        1.95465  -0.00008  -0.00087   0.00083  -0.00009   1.95455
   A74        2.61820  -0.01134  -0.00889  -0.05158  -0.05531   2.56289
   A75        1.80836  -0.00131  -0.00175  -0.00260  -0.00413   1.80424
   A76        1.88557   0.00025  -0.00113  -0.00304  -0.00383   1.88175
   A77        1.89926   0.00016  -0.00085  -0.00137  -0.00207   1.89719
   A78        2.01124   0.00050   0.00130   0.00259   0.00360   2.01483
   A79        1.94936   0.00065   0.00216   0.00419   0.00594   1.95531
   A80        1.90432  -0.00031  -0.00005  -0.00039  -0.00045   1.90387
   A81        1.79420   0.00033  -0.00081   0.00164   0.00065   1.79485
   A82        1.89933  -0.00009   0.00046   0.00019   0.00064   1.89996
   A83        1.89867  -0.00023  -0.00017  -0.00233  -0.00227   1.89640
   A84        1.95407   0.00011   0.00064   0.00156   0.00204   1.95611
   A85        1.98591  -0.00014  -0.00009  -0.00111  -0.00109   1.98482
   A86        1.92509   0.00003  -0.00006   0.00004  -0.00002   1.92506
   A87        2.26883  -0.00739   0.01236  -0.03728  -0.02120   2.24763
   A88        1.80234  -0.00053  -0.01510  -0.00435  -0.01974   1.78259
   A89        1.89548  -0.00047  -0.02561  -0.00243  -0.02924   1.86624
   A90        2.03021  -0.00165   0.02501  -0.01761   0.00940   2.03961
   A91        1.81895  -0.00154  -0.01536  -0.00499  -0.02112   1.79783
   A92        1.80334   0.00237   0.01279   0.01329   0.02480   1.82814
   A93        2.07581   0.00171   0.01338   0.01586   0.02803   2.10384
   A94        1.72987  -0.00106  -0.02959   0.00331  -0.02726   1.70261
   A95        1.94301  -0.00100  -0.01244  -0.01182  -0.02639   1.91662
   A96        2.07032  -0.00127   0.04125  -0.01886   0.02382   2.09415
   A97        1.78902   0.00043  -0.03049   0.01161  -0.02151   1.76751
   A98        1.78567   0.00400  -0.00459   0.03136   0.02424   1.80991
   A99        2.07186  -0.00009   0.01642  -0.00044   0.01521   2.08707
   A100       1.95114  -0.00091   0.01043  -0.00780   0.00330   1.95443
   A101       1.91712  -0.00036   0.00520  -0.00363   0.00185   1.91897
   A102       1.92634   0.00069   0.01147   0.00322   0.01418   1.94052
   A103       1.89145  -0.00009  -0.01223  -0.00225  -0.01427   1.87717
   A104       1.88599   0.00038  -0.00987   0.00539  -0.00522   1.88077
   A105       1.89033   0.00033  -0.00558   0.00552  -0.00076   1.88957
   A106       1.91220   0.00200   0.00816   0.00950   0.01667   1.92887
   A107       1.95834   0.00080   0.02023   0.00032   0.02038   1.97872
   A108       1.95225   0.00164   0.01834   0.00849   0.02565   1.97790
   A109       1.86890  -0.00207  -0.02283  -0.00976  -0.03194   1.83696
   A110       1.88003  -0.00162  -0.01377  -0.00410  -0.01810   1.86194
   A111       1.88862  -0.00105  -0.01176  -0.00556  -0.01829   1.87033
   A112       2.12384  -0.01034  -0.00893  -0.04687  -0.05111   2.07273
   A113       1.66429  -0.00851  -0.00529  -0.03896  -0.04035   1.62394
    D1       -0.13119   0.00061  -0.00233   0.01524   0.01139  -0.11981
    D2        3.05685  -0.00024   0.00375  -0.00830  -0.00372   3.05313
    D3        0.20666  -0.00033   0.00168  -0.01331  -0.01029   0.19636
    D4        2.30197   0.00018   0.00110  -0.00914  -0.00713   2.29485
    D5       -1.95523   0.00030  -0.00200  -0.00966  -0.01070  -1.96593
    D6       -0.01499  -0.00056   0.00185  -0.00998  -0.00713  -0.02212
    D7        3.08015   0.00028  -0.00422   0.01356   0.00798   3.08813
    D8        0.13960   0.00037  -0.00072   0.00159   0.00071   0.14031
    D9        2.20764  -0.00004   0.00177  -0.00477  -0.00253   2.20511
   D10       -2.07231  -0.00059   0.00139  -0.00981  -0.00743  -2.07974
   D11       -0.20227   0.00001  -0.00040   0.00680   0.00571  -0.19655
   D12       -2.23296   0.00000   0.00191   0.00440   0.00587  -2.22709
   D13        1.84401   0.00058   0.00115   0.01409   0.01383   1.85784
   D14       -2.22136  -0.00003  -0.00124   0.00921   0.00705  -2.21431
   D15        2.03114  -0.00004   0.00107   0.00681   0.00720   2.03834
   D16       -0.17508   0.00054   0.00031   0.01650   0.01517  -0.15992
   D17        1.89190   0.00014  -0.00488   0.01598   0.00951   1.90140
   D18       -0.13879   0.00014  -0.00256   0.01358   0.00966  -0.12913
   D19       -2.34502   0.00072  -0.00332   0.02327   0.01763  -2.32739
   D20       -3.07468   0.00070   0.00565   0.01857   0.02236  -3.05232
   D21        1.11843   0.00022   0.00640   0.00836   0.01392   1.13235
   D22       -1.05662   0.00025   0.00654   0.01209   0.01743  -1.03919
   D23        1.15137   0.00034   0.00837   0.00987   0.01724   1.16861
   D24       -0.93870  -0.00015   0.00912  -0.00034   0.00880  -0.92990
   D25       -3.11376  -0.00012   0.00926   0.00338   0.01231  -3.10144
   D26       -1.06067   0.00056   0.00437   0.01700   0.01967  -1.04100
   D27        3.13245   0.00008   0.00511   0.00680   0.01122  -3.13951
   D28        0.95739   0.00011   0.00526   0.01052   0.01474   0.97213
   D29        1.30113   0.00039   0.00717   0.01901   0.02428   1.32541
   D30       -2.91976   0.00036   0.00971   0.01626   0.02434  -2.89542
   D31       -0.73410   0.00029   0.00608   0.01666   0.02107  -0.71304
   D32       -0.70175   0.00025   0.00633   0.01557   0.02035  -0.68140
   D33        1.36055   0.00022   0.00887   0.01281   0.02041   1.38096
   D34       -2.73698   0.00014   0.00524   0.01321   0.01713  -2.71985
   D35       -2.95406   0.00045   0.00442   0.02121   0.02350  -2.93055
   D36       -0.89175   0.00042   0.00696   0.01846   0.02356  -0.86819
   D37        1.29390   0.00035   0.00332   0.01886   0.02029   1.31419
   D38        0.11458  -0.00012  -0.00056  -0.00360  -0.00381   0.11078
   D39       -3.04556  -0.00001  -0.00244   0.00167  -0.00094  -3.04650
   D40       -0.26110   0.00026   0.00129   0.00377   0.00468  -0.25641
   D41        1.74834   0.00009  -0.00027   0.00234   0.00183   1.75017
   D42       -2.45791  -0.00011   0.00199  -0.00065   0.00141  -2.45650
   D43        0.10200   0.00002  -0.00060   0.00222   0.00140   0.10339
   D44       -3.02105  -0.00009   0.00126  -0.00308  -0.00151  -3.02256
   D45        1.97907  -0.00013   0.00280  -0.00347  -0.00033   1.97874
   D46       -0.25260   0.00015   0.00121   0.00027   0.00146  -0.25114
   D47       -2.28710   0.00000   0.00233  -0.00168   0.00082  -2.28628
   D48       -1.82730  -0.00009  -0.00368   0.00099  -0.00278  -1.83008
   D49        2.45009   0.00003  -0.00469   0.00306  -0.00193   2.44816
   D50        0.25754   0.00019  -0.00200   0.00525   0.00272   0.26026
   D51        0.30112  -0.00021  -0.00130  -0.00233  -0.00340   0.29772
   D52       -1.70468  -0.00009  -0.00231  -0.00027  -0.00255  -1.70723
   D53        2.38595   0.00007   0.00037   0.00193   0.00210   2.38806
   D54        2.30499  -0.00004  -0.00020   0.00053   0.00027   2.30526
   D55        0.29919   0.00008  -0.00121   0.00259   0.00112   0.30031
   D56       -1.89336   0.00024   0.00147   0.00478   0.00577  -1.88760
   D57        2.94595  -0.00013  -0.01065  -0.01289  -0.02224   2.92371
   D58        0.87276  -0.00033  -0.00825  -0.01543  -0.02213   0.85063
   D59       -1.36224  -0.00059  -0.01070  -0.01870  -0.02753  -1.38977
   D60        0.90712  -0.00018  -0.01133  -0.01582  -0.02556   0.88157
   D61       -1.16606  -0.00038  -0.00893  -0.01836  -0.02545  -1.19152
   D62        2.88212  -0.00065  -0.01138  -0.02163  -0.03085   2.85127
   D63       -1.27588  -0.00013  -0.00750  -0.01485  -0.02086  -1.29674
   D64        2.93412  -0.00033  -0.00510  -0.01739  -0.02075   2.91337
   D65        0.69912  -0.00060  -0.00755  -0.02067  -0.02615   0.67297
   D66        0.13764  -0.00048   0.00332  -0.00120   0.00224   0.13988
   D67       -3.01484   0.00039   0.00111   0.01304   0.01288  -3.00197
   D68       -2.67034  -0.00156  -0.00002  -0.02218  -0.01996  -2.69030
   D69       -0.36511   0.00026  -0.00241  -0.00384  -0.00586  -0.37097
   D70        1.61331  -0.00033  -0.00160  -0.01082  -0.01133   1.60198
   D71        0.17782   0.00066  -0.00270   0.00660   0.00324   0.18106
   D72       -2.95262  -0.00024  -0.00046  -0.00803  -0.00765  -2.96027
   D73       -0.38494  -0.00035   0.00089  -0.00765  -0.00600  -0.39094
   D74       -2.40188   0.00009  -0.00115  -0.00441  -0.00510  -2.40698
   D75        1.86738   0.00098  -0.00199   0.00192  -0.00025   1.86713
   D76        2.57103  -0.00003   0.00248   0.01377   0.01488   2.58591
   D77        0.43716   0.00010   0.00087   0.00689   0.00706   0.44422
   D78       -1.54647  -0.00007   0.00171   0.00959   0.01034  -1.53613
   D79       -1.73671   0.00002   0.00272   0.00938   0.01117  -1.72554
   D80        2.41261   0.00015   0.00111   0.00250   0.00334   2.41595
   D81        0.42898  -0.00003   0.00195   0.00520   0.00663   0.43561
   D82        0.47328   0.00056   0.00580   0.01948   0.02335   0.49663
   D83       -1.66058   0.00069   0.00419   0.01260   0.01552  -1.64506
   D84        2.63897   0.00051   0.00503   0.01530   0.01881   2.65778
   D85        1.25410  -0.00115  -0.00763  -0.03656  -0.04051   1.21359
   D86       -2.99765  -0.00064  -0.00546  -0.03421  -0.03624  -3.03389
   D87       -0.73392  -0.00028  -0.00600  -0.02687  -0.03017  -0.76409
   D88       -2.99703  -0.00113  -0.00952  -0.03923  -0.04485  -3.04187
   D89       -0.96559  -0.00063  -0.00736  -0.03688  -0.04058  -1.00617
   D90        1.29813  -0.00026  -0.00790  -0.02954  -0.03450   1.26363
   D91       -0.76142  -0.00066  -0.00662  -0.02962  -0.03326  -0.79468
   D92        1.27002  -0.00015  -0.00445  -0.02727  -0.02900   1.24102
   D93       -2.74944   0.00021  -0.00499  -0.01993  -0.02292  -2.77236
   D94        0.15235  -0.00010   0.00066  -0.00322  -0.00223   0.15011
   D95       -3.01057  -0.00004  -0.00287  -0.00009  -0.00296  -3.01354
   D96       -0.34963  -0.00016  -0.00097  -0.00272  -0.00342  -0.35304
   D97        1.72480   0.00009  -0.00045  -0.00000  -0.00045   1.72435
   D98       -2.46040  -0.00007  -0.00035  -0.00121  -0.00145  -2.46185
   D99        0.13256   0.00027   0.00011   0.00799   0.00731   0.13987
   D100      -2.98857   0.00019   0.00345   0.00487   0.00782  -2.98075
   D101       1.76974  -0.00017  -0.00055  -0.01046  -0.00996   1.75978
   D102      -2.41301  -0.00013  -0.00199  -0.00838  -0.00952  -2.42253
   D103      -0.33537  -0.00019  -0.00075  -0.00832  -0.00824  -0.34361
   D104      -1.63467   0.00030   0.00215   0.00979   0.01096  -1.62371
   D105       2.61277   0.00016   0.00178   0.00793   0.00891   2.62169
   D106       0.41526   0.00015   0.00140   0.00748   0.00813   0.42339
   D107       0.40116   0.00016   0.00094   0.00615   0.00647   0.40764
   D108      -1.63457   0.00002   0.00056   0.00429   0.00442  -1.63015
   D109       2.45110   0.00001   0.00019   0.00384   0.00364   2.45474
   D110       2.42793   0.00012   0.00031   0.00648   0.00614   2.43406
   D111       0.39219  -0.00001  -0.00006   0.00461   0.00409   0.39627
   D112      -1.80532  -0.00002  -0.00044   0.00416   0.00330  -1.80202
   D113      -0.12379  -0.00037  -0.00161  -0.01482  -0.01497  -0.13876
   D114       3.02023  -0.00075  -0.00421  -0.02396  -0.02592   2.99431
   D115      -1.90281   0.00076   0.00392   0.02044   0.02227  -1.88054
   D116       2.31374   0.00011   0.00096   0.01290   0.01253   2.32627
   D117       0.25165   0.00035   0.00142   0.01303   0.01309   0.26474
   D118      -0.07860   0.00028   0.00106   0.00979   0.00993  -0.06867
   D119       3.06056   0.00067   0.00372   0.01901   0.02075   3.08131
   D120      -2.61878   0.00085   0.00275   0.01786   0.01876  -2.60002
   D121       0.52558   0.00041  -0.00028   0.00740   0.00645   0.53203
   D122       0.22805   0.00005  -0.00007  -0.00083  -0.00077   0.22728
   D123       2.36948   0.00004  -0.00007  -0.00074  -0.00070   2.36878
   D124      -1.84828  -0.00010  -0.00125  -0.00367  -0.00451  -1.85279
   D125       1.74569  -0.00054  -0.00284  -0.01748  -0.01857   1.72712
   D126      -0.31020  -0.00025  -0.00099  -0.01341  -0.01303  -0.32323
   D127      -2.49600  -0.00079  -0.00382  -0.01858  -0.02055  -2.51655
   D128      -0.28151   0.00010  -0.00081  -0.00646  -0.00660  -0.28811
   D129      -2.33739   0.00040   0.00105  -0.00238  -0.00107  -2.33846
   D130       1.75999  -0.00014  -0.00178  -0.00756  -0.00858   1.75141
   D131      -2.28636   0.00012  -0.00185  -0.00633  -0.00755  -2.29390
   D132       1.94094   0.00041   0.00001  -0.00226  -0.00201   1.93893
   D133      -0.24486  -0.00013  -0.00282  -0.00744  -0.00953  -0.25439
   D134      -0.58916   0.00324   0.02792   0.21977   0.22572  -0.36344
   D135       1.62942  -0.00014   0.00051  -0.03130  -0.02847   1.60095
   D136      -2.73007  -0.00227  -0.03551  -0.03974  -0.07027  -2.80034
   D137      -0.33204  -0.00190  -0.01705  -0.03651  -0.05011  -0.38215
   D138      -2.07700  -0.00181  -0.02316  -0.01925  -0.03911  -2.11611
   D139       2.33278  -0.00152   0.03090  -0.03026   0.00324   2.33602
   D140      -0.16613   0.00183  -0.03034   0.01350  -0.01912  -0.18526
   D141       0.81142   0.00067  -0.01643   0.02815   0.00940   0.82082
   D142       2.91176  -0.00028  -0.02159   0.01778  -0.00517   2.90659
   D143      -1.28828   0.00033  -0.01829   0.02432   0.00403  -1.28425
   D144      -1.16855   0.00195   0.02485   0.03429   0.05530  -1.11325
   D145       0.93179   0.00100   0.01969   0.02392   0.04073   0.97252
   D146       3.01493   0.00161   0.02298   0.03046   0.04993   3.06486
   D147       2.93378  -0.00039   0.01056   0.01235   0.02174   2.95551
   D148      -1.24907  -0.00134   0.00540   0.00199   0.00717  -1.24190
   D149       0.83407  -0.00073   0.00870   0.00853   0.01637   0.85044
   D150      -3.14076   0.00077   0.02673   0.01237   0.03716  -3.10360
   D151      -1.06737   0.00001   0.01613   0.00665   0.02122  -1.04615
   D152       1.05896   0.00043   0.02734   0.00584   0.03186   1.09082
   D153      -1.14438  -0.00051  -0.00849   0.00409  -0.00394  -1.14832
   D154       0.92901  -0.00127  -0.01908  -0.00163  -0.01988   0.90913
   D155       3.05534  -0.00085  -0.00787  -0.00244  -0.00924   3.04610
   D156       1.01118   0.00121  -0.00541   0.02121   0.01376   1.02494
   D157       3.08457   0.00045  -0.01601   0.01550  -0.00218   3.08238
   D158      -1.07228   0.00087  -0.00480   0.01468   0.00846  -1.06383
   D159       2.61826  -0.00118  -0.00834  -0.02529  -0.03112   2.58714
   D160       0.49035  -0.00206  -0.02399  -0.02527  -0.04569   0.44466
   D161      -1.53757   0.00101   0.01050  -0.01180  -0.00115  -1.53871
   D162       1.16964  -0.00257  -0.01451  -0.18121  -0.17760   0.99204
         Item               Value     Threshold  Converged?
 Maximum Force            0.022215     0.000450     NO 
 RMS     Force            0.002590     0.000300     NO 
 Maximum Displacement     2.956080     0.001800     NO 
 RMS     Displacement     0.719806     0.001200     NO 
 Predicted change in Energy=-1.021802D-02
 Lowest energy point so far.  Saving SCF results.
 GradGradGradGradGradGradGradGradGradGradGradGradGradGradGradGradGradGrad

 Leave Link  103 at Wed Jul  9 21:33:00 2025, MaxMem=  1342177280 cpu:              18.9 elap:               1.4
 (Enter /home/zhangying/bin/g16/l202.exe)
 Stoichiometry    C17H12F6LiNO19S2
 Framework group  C1[X(C17H12F6LiNO19S2)]
 Deg. of freedom   168
 Full point group                 C1      NOp   1
 RotChk:  IX=0 Diff= 5.61D-02
 Largest Abelian subgroup         C1      NOp   1
 Largest concise Abelian subgroup C1      NOp   1
                         Standard orientation:                         
 ---------------------------------------------------------------------
 Center     Atomic      Atomic             Coordinates (Angstroms)
 Number     Number       Type             X           Y           Z
 ---------------------------------------------------------------------
      1          8           0        5.074985    0.682564   -1.321269
      2          6           0        6.022081    1.248203   -0.520421
      3          8           0        5.731288    0.990057    0.785482
      4          6           0        4.520721    0.240248    0.899910
      5          6           0        4.169778   -0.132201   -0.556635
      6          8           0        6.937481    1.893742   -0.899546
      7          1           0        4.738540   -0.646384    1.496067
      8          1           0        3.158774    0.135967   -0.839441
      9          8           0        3.985788   -3.356014    0.513291
     10          6           0        5.318294   -3.065038    0.538051
     11          8           0        5.597965   -2.089916   -0.376692
     12          6           0        4.392655   -1.590050   -0.968064
     13          6           0        3.344143   -2.654386   -0.559685
     14          8           0        6.112201   -3.568766    1.256071
     15          1           0        4.523664   -1.584562   -2.049529
     16          1           0        3.211165   -3.348659   -1.394590
     17          8           0        2.351159    0.272770    1.928472
     18          6           0        1.267752    1.092128    2.109452
     19          8           0        1.624730    2.375596    1.846381
     20          6           0        2.933257    2.422869    1.238057
     21          6           0        3.523744    1.070154    1.708729
     22          8           0        0.194555    0.724370    2.442920
     23          1           0        3.469260    3.251883    1.697532
     24          1           0        3.996906    1.243486    2.679214
     25          8           0        0.278254   -3.079264   -1.370122
     26          6           0        0.541044   -1.846734   -1.849604
     27          8           0        1.473801   -1.227623   -1.036370
     28          6           0        1.980685   -2.168326   -0.075476
     29          8           0        0.088960   -1.342572   -2.819323
     30          1           0        2.065689   -1.666515    0.884255
     31          8           0        2.316016    4.139820   -0.290333
     32          6           0        1.008929    4.189263   -0.640887
     33          8           0        0.557899    2.984414   -1.006219
     34          6           0        2.757073    2.766089   -0.244910
     35          8           0        0.329618    5.173672   -0.622522
     36          1           0        3.704818    2.708244   -0.774646
     37          6           0        1.626591    2.030841   -0.999597
     38          1           0        1.260608    1.124509   -0.524420
     39          1           0        1.901590    1.806704   -2.030778
     40          6           0        0.896480   -3.251157   -0.080368
     41          1           0        0.147527   -3.084739    0.694522
     42          1           0        1.289011   -4.264014   -0.014700
     43          7           0       -5.203887   -0.434887    0.936565
     44         16           0       -5.003650   -2.008958    0.695203
     45         16           0       -5.889881    0.639380   -0.014593
     46          6           0       -3.292698   -2.072754   -0.120443
     47          6           0       -4.401853    1.788927   -0.204792
     48          9           0       -4.726878    2.865883   -0.963006
     49          9           0       -3.964934    2.298677    0.967862
     50          9           0       -2.392025   -1.318693    0.537955
     51          9           0       -2.835981   -3.334250   -0.128048
     52          9           0       -3.343302   -1.636673   -1.386904
     53          9           0       -3.352838    1.204607   -0.796851
     54          8           0       -4.767244   -2.611957    2.001248
     55          8           0       -5.893840   -2.645200   -0.262026
     56          8           0       -6.801277    1.477914    0.761443
     57          8           0       -6.229853    0.285830   -1.385247
     58          3           0       -2.850726    6.507209   -0.184428
 ---------------------------------------------------------------------
 Rotational constants (GHZ):           0.1014339           0.0393823           0.0317152
 Leave Link  202 at Wed Jul  9 21:33:03 2025, MaxMem=  1342177280 cpu:               0.4 elap:               0.3
 (Enter /home/zhangying/bin/g16/l301.exe)
 Standard basis: 6-311++G(d,p) (5D, 7F)
 Ernie: Thresh=  0.10000D-02 Tol=  0.10000D-05 Strict=F.
 There are  1158 symmetry adapted cartesian basis functions of A   symmetry.
 There are  1112 symmetry adapted basis functions of A   symmetry.
  1112 basis functions,  1792 primitive gaussians,  1158 cartesian basis functions
   181 alpha electrons      181 beta electrons
       nuclear repulsion energy      7126.5041439289 Hartrees.
 IExCor=  402 DFT=T Ex+Corr=B3LYP ExCW=0 ScaHFX=  0.200000
 ScaDFX=  0.800000  0.720000  1.000000  0.810000 ScalE2=  1.000000  1.000000
 IRadAn=      5 IRanWt=     -1 IRanGd=            0 ICorTp=0 IEmpDi=141
 NAtoms=   58 NActive=   58 NUniq=   58 SFac= 1.00D+00 NAtFMM=   60 NAOKFM=F Big=F
 Integral buffers will be    131072 words long.
 Raffenetti 2 integral format.
 Two-electron integral symmetry is turned on.
 R6Disp:  Grimme-D3(BJ) Dispersion energy=       -0.1376261843 Hartrees.
 Nuclear repulsion after empirical dispersion term =     7126.3665177447 Hartrees.
 Leave Link  301 at Wed Jul  9 21:33:04 2025, MaxMem=  1342177280 cpu:               1.3 elap:               0.2
 (Enter /home/zhangying/bin/g16/l302.exe)
 NPDir=0 NMtPBC=     1 NCelOv=     1 NCel=       1 NClECP=     1 NCelD=      1
         NCelK=      1 NCelE2=     1 NClLst=     1 CellRange=     0.0.
 One-electron integrals computed using PRISM.
 One-electron integral symmetry used in STVInt
 NBasis=  1112 RedAO= T EigKep=  1.12D-06  NBF=  1112
 NBsUse=  1111 1.00D-06 EigRej=  5.10D-07 NBFU=  1111
 Precomputing XC quadrature grid using
 IXCGrd= 4 IRadAn=           5 IRanWt=          -1 IRanGd=           0 AccXCQ= 0.00D+00.
 Generated NRdTot=       0 NPtTot=           0 NUsed=           0 NTot=          32
 NSgBfM=  1078  1060  1060  1066  1078 MxSgAt=    58 MxSgA2=    58.
 Leave Link  302 at Wed Jul  9 21:33:07 2025, MaxMem=  1342177280 cpu:              39.1 elap:               2.5
 (Enter /home/zhangying/bin/g16/l303.exe)
 DipDrv:  MaxL=1.
 Leave Link  303 at Wed Jul  9 21:33:09 2025, MaxMem=  1342177280 cpu:               3.5 elap:               0.3
 (Enter /home/zhangying/bin/g16/l401.exe)
 Initial guess from the checkpoint file:  "/home_zz/zhangying/wangchenyu/zhang/diffusion/PVC/1/Gau-5212.chk"
 B after Tr=     0.000000   -0.000000    0.000000
         Rot=    0.999944   -0.007676    0.005588   -0.004573 Ang=  -1.21 deg.
 Guess basis will be translated and rotated to current coordinates.
 JPrj=2 DoOrth=T DoCkMO=T.
 Generating alternative initial guess.
 ExpMin= 7.40D-03 ExpMax= 9.34D+04 ExpMxC= 3.17D+03 IAcc=3 IRadAn=         5 AccDes= 0.00D+00
 Harris functional with IExCor=  402 and IRadAn=       5 diagonalized for initial guess.
 HarFok:  IExCor=  402 AccDes= 0.00D+00 IRadAn=         5 IDoV= 1 UseB2=F ITyADJ=14
 ICtDFT=  3500011 ScaDFX=  1.000000  1.000000  1.000000  1.000000
 FoFCou: FMM=F IPFlag=           0 FMFlag=      100000 FMFlg1=           0
         NFxFlg=           0 DoJE=T BraDBF=F KetDBF=T FulRan=T
         wScrn=  0.000000 ICntrl=       500 IOpCl=  0 I1Cent=   200000004 NGrid=           0
         NMat0=    1 NMatS0=      1 NMatT0=    0 NMatD0=    1 NMtDS0=    0 NMtDT0=    0
 Petite list used in FoFCou.
 Harris En= -3542.97913085025    
 Leave Link  401 at Wed Jul  9 21:33:21 2025, MaxMem=  1342177280 cpu:             186.8 elap:              11.8
 (Enter /home/zhangying/bin/g16/l502.exe)
 Integral symmetry usage will be decided dynamically.
 Closed shell SCF:
 Using DIIS extrapolation, IDIIS=  1040.
 NGot=  1342177280 LenX=  1339466444 LenY=  1338124322
 Requested convergence on RMS density matrix=1.00D-08 within 128 cycles.
 Requested convergence on MAX density matrix=1.00D-06.
 Requested convergence on             energy=1.00D-06.
 No special actions if energy rises.
 Fock matrices will be formed incrementally for  20 cycles.

 Cycle   1  Pass 1  IDiag  1:
 FoFJK:  IHMeth= 1 ICntrl=       0 DoSepK=F KAlg= 0 I1Cent=           0 FoldK=F
 IRaf= 680000000 NMat=       1 IRICut=       1 DoRegI=T DoRafI=F ISym2E= 0 IDoP0=0 IntGTp=1.
 FoFCou: FMM=F IPFlag=           0 FMFlag=      100000 FMFlg1=           0
         NFxFlg=           0 DoJE=F BraDBF=F KetDBF=F FulRan=T
         wScrn=  0.000000 ICntrl=         0 IOpCl=  0 I1Cent=           0 NGrid=           0
         NMat0=    1 NMatS0=      1 NMatT0=    0 NMatD0=    1 NMtDS0=    0 NMtDT0=    0
 Symmetry not used in FoFCou.
 E= -3541.18400299896    
 DIIS: error= 1.82D-02 at cycle   1 NSaved=   1.
 NSaved= 1 IEnMin= 1 EnMin= -3541.18400299896     IErMin= 1 ErrMin= 1.82D-02
 ErrMax= 1.82D-02  0.00D+00 EMaxC= 1.00D-01 BMatC= 1.23D+00 BMatP= 1.23D+00
 IDIUse=3 WtCom= 8.18D-01 WtEn= 1.82D-01
 Coeff-Com:  0.100D+01
 Coeff-En:   0.100D+01
 Coeff:      0.100D+01
 Recover alternate guess density for next cycle.
 RMSDP=1.50D-02 MaxDP=3.30D+00              OVMax= 0.00D+00

 Cycle   2  Pass 1  IDiag  1:
 RMSU=  1.50D-02    CP:  1.03D+00
 E= -3541.41130826088     Delta-E=       -0.227305261929 Rises=F Damp=F
 DIIS: error= 2.28D-02 at cycle   2 NSaved=   2.
 NSaved= 2 IEnMin= 2 EnMin= -3541.41130826088     IErMin= 1 ErrMin= 1.82D-02
 ErrMax= 2.28D-02  0.00D+00 EMaxC= 1.00D-01 BMatC= 2.24D+00 BMatP= 1.23D+00
 IDIUse=2 WtCom= 0.00D+00 WtEn= 1.00D+00
 Coeff-En:   0.345D+00 0.655D+00
 Coeff:      0.345D+00 0.655D+00
 Gap=     0.116 Goal=   None    Shift=    0.000
 RMSDP=4.03D-02 MaxDP=1.00D+01 DE=-2.27D-01 OVMax= 3.14D-01

 Cycle   3  Pass 1  IDiag  1:
 RMSU=  2.68D-02    CP:  1.57D+00  1.18D+00
 E= -3540.32468692637     Delta-E=        1.086621334511 Rises=F Damp=F
 DIIS: error= 3.85D-02 at cycle   3 NSaved=   3.
 NSaved= 3 IEnMin= 2 EnMin= -3541.41130826088     IErMin= 1 ErrMin= 1.82D-02
 ErrMax= 3.85D-02  0.00D+00 EMaxC= 1.00D-01 BMatC= 3.58D+00 BMatP= 1.23D+00
 IDIUse=2 WtCom= 0.00D+00 WtEn= 1.00D+00
 Coeff-En:   0.000D+00 0.612D+00 0.388D+00
 Coeff:      0.000D+00 0.612D+00 0.388D+00
 Gap=     0.062 Goal=   None    Shift=    0.000
 RMSDP=2.54D-02 MaxDP=6.04D+00 DE= 1.09D+00 OVMax= 2.22D-01

 Cycle   4  Pass 1  IDiag  1:
 RMSU=  5.86D-03    CP:  1.21D+00  1.00D+00  4.64D-01
 E= -3542.73609134787     Delta-E=       -2.411404421498 Rises=F Damp=F
 DIIS: error= 5.35D-03 at cycle   4 NSaved=   4.
 NSaved= 4 IEnMin= 4 EnMin= -3542.73609134787     IErMin= 4 ErrMin= 5.35D-03
 ErrMax= 5.35D-03  0.00D+00 EMaxC= 1.00D-01 BMatC= 1.16D-01 BMatP= 1.23D+00
 IDIUse=3 WtCom= 9.47D-01 WtEn= 5.35D-02
 Coeff-Com:  0.145D-01 0.259D+00 0.165D+00 0.561D+00
 Coeff-En:   0.000D+00 0.000D+00 0.000D+00 0.100D+01
 Coeff:      0.138D-01 0.245D+00 0.156D+00 0.585D+00
 Gap=     0.102 Goal=   None    Shift=    0.000
 RMSDP=3.15D-03 MaxDP=7.32D-01 DE=-2.41D+00 OVMax= 5.55D-02

 Cycle   5  Pass 1  IDiag  1:
 RMSU=  2.18D-03    CP:  1.21D+00  9.81D-01  4.36D-01  6.38D-01
 E= -3542.78847567555     Delta-E=       -0.052384327673 Rises=F Damp=F
 DIIS: error= 4.37D-03 at cycle   5 NSaved=   5.
 NSaved= 5 IEnMin= 5 EnMin= -3542.78847567555     IErMin= 5 ErrMin= 4.37D-03
 ErrMax= 4.37D-03  0.00D+00 EMaxC= 1.00D-01 BMatC= 4.22D-02 BMatP= 1.16D-01
 IDIUse=3 WtCom= 9.56D-01 WtEn= 4.37D-02
 Coeff-Com: -0.601D-03 0.596D-01 0.233D-01 0.390D+00 0.527D+00
 Coeff-En:   0.000D+00 0.000D+00 0.000D+00 0.295D+00 0.705D+00
 Coeff:     -0.575D-03 0.570D-01 0.223D-01 0.386D+00 0.535D+00
 Gap=     0.082 Goal=   None    Shift=    0.000
 RMSDP=1.59D-03 MaxDP=4.17D-01 DE=-5.24D-02 OVMax= 3.63D-02

 Cycle   6  Pass 1  IDiag  1:
 RMSU=  5.37D-04    CP:  1.19D+00  9.89D-01  4.42D-01  7.47D-01  5.60D-01
 E= -3542.81803524506     Delta-E=       -0.029559569513 Rises=F Damp=F
 DIIS: error= 7.69D-04 at cycle   6 NSaved=   6.
 NSaved= 6 IEnMin= 6 EnMin= -3542.81803524506     IErMin= 6 ErrMin= 7.69D-04
 ErrMax= 7.69D-04  0.00D+00 EMaxC= 1.00D-01 BMatC= 1.69D-03 BMatP= 4.22D-02
 IDIUse=3 WtCom= 9.92D-01 WtEn= 7.69D-03
 Coeff-Com: -0.299D-03 0.117D-01-0.131D-02 0.161D+00 0.271D+00 0.558D+00
 Coeff-En:   0.000D+00 0.000D+00 0.000D+00 0.000D+00 0.000D+00 0.100D+01
 Coeff:     -0.296D-03 0.116D-01-0.130D-02 0.160D+00 0.269D+00 0.561D+00
 Gap=     0.081 Goal=   None    Shift=    0.000
 RMSDP=5.15D-04 MaxDP=1.30D-01 DE=-2.96D-02 OVMax= 8.00D-03

 Cycle   7  Pass 1  IDiag  1:
 RMSU=  2.33D-04    CP:  1.19D+00  9.83D-01  4.34D-01  7.33D-01  5.85D-01
                    CP:  6.54D-01
 E= -3542.81926988889     Delta-E=       -0.001234643833 Rises=F Damp=F
 DIIS: error= 3.02D-04 at cycle   7 NSaved=   7.
 NSaved= 7 IEnMin= 7 EnMin= -3542.81926988889     IErMin= 7 ErrMin= 3.02D-04
 ErrMax= 3.02D-04  0.00D+00 EMaxC= 1.00D-01 BMatC= 2.61D-04 BMatP= 1.69D-03
 IDIUse=3 WtCom= 9.97D-01 WtEn= 3.02D-03
 Coeff-Com: -0.249D-04 0.170D-02-0.336D-02 0.599D-01 0.107D+00 0.334D+00
 Coeff-Com:  0.500D+00
 Coeff-En:   0.000D+00 0.000D+00 0.000D+00 0.000D+00 0.000D+00 0.720D-01
 Coeff-En:   0.928D+00
 Coeff:     -0.248D-04 0.169D-02-0.335D-02 0.597D-01 0.107D+00 0.334D+00
 Coeff:      0.501D+00
 Gap=     0.080 Goal=   None    Shift=    0.000
 RMSDP=1.43D-04 MaxDP=4.14D-02 DE=-1.23D-03 OVMax= 2.21D-03

 Cycle   8  Pass 1  IDiag  1:
 RMSU=  6.56D-05    CP:  1.19D+00  9.84D-01  4.34D-01  7.43D-01  5.87D-01
                    CP:  7.17D-01  5.74D-01
 E= -3542.81944593845     Delta-E=       -0.000176049562 Rises=F Damp=F
 DIIS: error= 1.15D-04 at cycle   8 NSaved=   8.
 NSaved= 8 IEnMin= 8 EnMin= -3542.81944593845     IErMin= 8 ErrMin= 1.15D-04
 ErrMax= 1.15D-04  0.00D+00 EMaxC= 1.00D-01 BMatC= 3.22D-05 BMatP= 2.61D-04
 IDIUse=3 WtCom= 9.99D-01 WtEn= 1.15D-03
 Coeff-Com: -0.161D-04 0.775D-04-0.212D-02 0.239D-01 0.432D-01 0.164D+00
 Coeff-Com:  0.321D+00 0.449D+00
 Coeff-En:   0.000D+00 0.000D+00 0.000D+00 0.000D+00 0.000D+00 0.000D+00
 Coeff-En:   0.415D-01 0.958D+00
 Coeff:     -0.160D-04 0.774D-04-0.211D-02 0.238D-01 0.431D-01 0.164D+00
 Coeff:      0.321D+00 0.450D+00
 Gap=     0.079 Goal=   None    Shift=    0.000
 RMSDP=5.28D-05 MaxDP=1.78D-02 DE=-1.76D-04 OVMax= 7.63D-04

 Cycle   9  Pass 1  IDiag  1:
 RMSU=  2.40D-05    CP:  1.19D+00  9.84D-01  4.35D-01  7.44D-01  5.91D-01
                    CP:  7.08D-01  5.82D-01  6.40D-01
 E= -3542.81946736400     Delta-E=       -0.000021425547 Rises=F Damp=F
 DIIS: error= 2.53D-05 at cycle   9 NSaved=   9.
 NSaved= 9 IEnMin= 9 EnMin= -3542.81946736400     IErMin= 9 ErrMin= 2.53D-05
 ErrMax= 2.53D-05  0.00D+00 EMaxC= 1.00D-01 BMatC= 2.10D-06 BMatP= 3.22D-05
 IDIUse=1 WtCom= 1.00D+00 WtEn= 0.00D+00
 Coeff-Com: -0.251D-04-0.104D-03-0.839D-03 0.725D-02 0.130D-01 0.597D-01
 Coeff-Com:  0.131D+00 0.252D+00 0.538D+00
 Coeff:     -0.251D-04-0.104D-03-0.839D-03 0.725D-02 0.130D-01 0.597D-01
 Coeff:      0.131D+00 0.252D+00 0.538D+00
 Gap=     0.080 Goal=   None    Shift=    0.000
 RMSDP=1.09D-05 MaxDP=2.63D-03 DE=-2.14D-05 OVMax= 2.40D-04

 Cycle  10  Pass 1  IDiag  1:
 RMSU=  7.00D-06    CP:  1.19D+00  9.84D-01  4.35D-01  7.45D-01  5.90D-01
                    CP:  7.04D-01  5.89D-01  6.28D-01  7.40D-01
 E= -3542.81946872977     Delta-E=       -0.000001365772 Rises=F Damp=F
 DIIS: error= 9.43D-06 at cycle  10 NSaved=  10.
 NSaved=10 IEnMin=10 EnMin= -3542.81946872977     IErMin=10 ErrMin= 9.43D-06
 ErrMax= 9.43D-06  0.00D+00 EMaxC= 1.00D-01 BMatC= 2.72D-07 BMatP= 2.10D-06
 IDIUse=1 WtCom= 1.00D+00 WtEn= 0.00D+00
 Coeff-Com: -0.418D-05-0.690D-04-0.172D-03 0.895D-03 0.159D-02 0.124D-01
 Coeff-Com:  0.303D-01 0.748D-01 0.298D+00 0.582D+00
 Coeff:     -0.418D-05-0.690D-04-0.172D-03 0.895D-03 0.159D-02 0.124D-01
 Coeff:      0.303D-01 0.748D-01 0.298D+00 0.582D+00
 Gap=     0.080 Goal=   None    Shift=    0.000
 RMSDP=8.82D-06 MaxDP=2.86D-03 DE=-1.37D-06 OVMax= 9.58D-05

 Cycle  11  Pass 1  IDiag  1:
 RMSU=  2.45D-06    CP:  1.19D+00  9.84D-01  4.35D-01  7.44D-01  5.89D-01
                    CP:  7.07D-01  5.93D-01  6.21D-01  6.80D-01  7.22D-01
 E= -3542.81946887517     Delta-E=       -0.000000145401 Rises=F Damp=F
 DIIS: error= 5.17D-06 at cycle  11 NSaved=  11.
 NSaved=11 IEnMin=11 EnMin= -3542.81946887517     IErMin=11 ErrMin= 5.17D-06
 ErrMax= 5.17D-06  0.00D+00 EMaxC= 1.00D-01 BMatC= 6.39D-08 BMatP= 2.72D-07
 IDIUse=1 WtCom= 1.00D+00 WtEn= 0.00D+00
 Coeff-Com: -0.821D-06-0.417D-04-0.251D-04-0.119D-03-0.185D-03 0.234D-02
 Coeff-Com:  0.650D-02 0.215D-01 0.135D+00 0.381D+00 0.455D+00
 Coeff:     -0.821D-06-0.417D-04-0.251D-04-0.119D-03-0.185D-03 0.234D-02
 Coeff:      0.650D-02 0.215D-01 0.135D+00 0.381D+00 0.455D+00
 Gap=     0.080 Goal=   None    Shift=    0.000
 RMSDP=2.11D-06 MaxDP=5.58D-04 DE=-1.45D-07 OVMax= 3.76D-05

 Cycle  12  Pass 1  IDiag  1:
 RMSU=  9.70D-07    CP:  1.19D+00  9.84D-01  4.35D-01  7.44D-01  5.89D-01
                    CP:  7.07D-01  5.92D-01  6.23D-01  7.15D-01  7.00D-01
                    CP:  6.28D-01
 E= -3542.81946891929     Delta-E=       -0.000000044118 Rises=F Damp=F
 DIIS: error= 1.45D-06 at cycle  12 NSaved=  12.
 NSaved=12 IEnMin=12 EnMin= -3542.81946891929     IErMin=12 ErrMin= 1.45D-06
 ErrMax= 1.45D-06  0.00D+00 EMaxC= 1.00D-01 BMatC= 5.06D-09 BMatP= 6.39D-08
 IDIUse=1 WtCom= 1.00D+00 WtEn= 0.00D+00
 Coeff-Com:  0.647D-06-0.178D-04 0.649D-05-0.148D-03-0.234D-03 0.130D-03
 Coeff-Com:  0.656D-03 0.418D-02 0.446D-01 0.153D+00 0.266D+00 0.532D+00
 Coeff:      0.647D-06-0.178D-04 0.649D-05-0.148D-03-0.234D-03 0.130D-03
 Coeff:      0.656D-03 0.418D-02 0.446D-01 0.153D+00 0.266D+00 0.532D+00
 Gap=     0.080 Goal=   None    Shift=    0.000
 RMSDP=9.06D-07 MaxDP=3.22D-04 DE=-4.41D-08 OVMax= 1.14D-05

 Cycle  13  Pass 1  IDiag  1:
 RMSU=  3.20D-07    CP:  1.19D+00  9.84D-01  4.35D-01  7.44D-01  5.89D-01
                    CP:  7.07D-01  5.91D-01  6.27D-01  7.23D-01  7.21D-01
                    CP:  6.03D-01  6.65D-01
 E= -3542.81946892272     Delta-E=       -0.000000003434 Rises=F Damp=F
 DIIS: error= 4.67D-07 at cycle  13 NSaved=  13.
 NSaved=13 IEnMin=13 EnMin= -3542.81946892272     IErMin=13 ErrMin= 4.67D-07
 ErrMax= 4.67D-07  0.00D+00 EMaxC= 1.00D-01 BMatC= 6.21D-10 BMatP= 5.06D-09
 IDIUse=1 WtCom= 1.00D+00 WtEn= 0.00D+00
 Coeff-Com: -0.548D-07-0.567D-05 0.789D-05-0.810D-04-0.128D-03-0.271D-03
 Coeff-Com: -0.496D-03-0.493D-03 0.829D-02 0.387D-01 0.949D-01 0.316D+00
 Coeff-Com:  0.543D+00
 Coeff:     -0.548D-07-0.567D-05 0.789D-05-0.810D-04-0.128D-03-0.271D-03
 Coeff:     -0.496D-03-0.493D-03 0.829D-02 0.387D-01 0.949D-01 0.316D+00
 Coeff:      0.543D+00
 Gap=     0.080 Goal=   None    Shift=    0.000
 RMSDP=2.11D-07 MaxDP=3.90D-05 DE=-3.43D-09 OVMax= 2.93D-06

 Cycle  14  Pass 1  IDiag  1:
 RMSU=  1.06D-07    CP:  1.19D+00  9.84D-01  4.35D-01  7.44D-01  5.89D-01
                    CP:  7.07D-01  5.91D-01  6.27D-01  7.21D-01  7.28D-01
                    CP:  6.33D-01  6.92D-01  6.46D-01
 E= -3542.81946892315     Delta-E=       -0.000000000429 Rises=F Damp=F
 DIIS: error= 1.09D-07 at cycle  14 NSaved=  14.
 NSaved=14 IEnMin=14 EnMin= -3542.81946892315     IErMin=14 ErrMin= 1.09D-07
 ErrMax= 1.09D-07  0.00D+00 EMaxC= 1.00D-01 BMatC= 4.16D-11 BMatP= 6.21D-10
 IDIUse=1 WtCom= 1.00D+00 WtEn= 0.00D+00
 Coeff-Com: -0.549D-07-0.147D-05 0.333D-05-0.290D-04-0.480D-04-0.159D-03
 Coeff-Com: -0.310D-03-0.628D-03 0.287D-03 0.544D-02 0.231D-01 0.110D+00
 Coeff-Com:  0.273D+00 0.590D+00
 Coeff:     -0.549D-07-0.147D-05 0.333D-05-0.290D-04-0.480D-04-0.159D-03
 Coeff:     -0.310D-03-0.628D-03 0.287D-03 0.544D-02 0.231D-01 0.110D+00
 Coeff:      0.273D+00 0.590D+00
 Gap=     0.080 Goal=   None    Shift=    0.000
 RMSDP=6.67D-08 MaxDP=1.47D-05 DE=-4.29D-10 OVMax= 8.90D-07

 Cycle  15  Pass 1  IDiag  1:
 RMSU=  3.40D-08    CP:  1.19D+00  9.84D-01  4.35D-01  7.44D-01  5.89D-01
                    CP:  7.07D-01  5.91D-01  6.26D-01  7.21D-01  7.28D-01
                    CP:  6.31D-01  7.11D-01  6.88D-01  7.24D-01
 E= -3542.81946892322     Delta-E=       -0.000000000067 Rises=F Damp=F
 DIIS: error= 7.52D-08 at cycle  15 NSaved=  15.
 NSaved=15 IEnMin=15 EnMin= -3542.81946892322     IErMin=15 ErrMin= 7.52D-08
 ErrMax= 7.52D-08  0.00D+00 EMaxC= 1.00D-01 BMatC= 1.13D-11 BMatP= 4.16D-11
 IDIUse=1 WtCom= 1.00D+00 WtEn= 0.00D+00
 Coeff-Com:  0.630D-08-0.741D-07 0.670D-06-0.458D-05-0.958D-05-0.531D-04
 Coeff-Com: -0.105D-03-0.300D-03-0.105D-02-0.271D-02-0.482D-03 0.194D-01
 Coeff-Com:  0.854D-01 0.377D+00 0.522D+00
 Coeff:      0.630D-08-0.741D-07 0.670D-06-0.458D-05-0.958D-05-0.531D-04
 Coeff:     -0.105D-03-0.300D-03-0.105D-02-0.271D-02-0.482D-03 0.194D-01
 Coeff:      0.854D-01 0.377D+00 0.522D+00
 Gap=     0.080 Goal=   None    Shift=    0.000
 RMSDP=2.62D-08 MaxDP=7.09D-06 DE=-6.73D-11 OVMax= 6.01D-07

 Cycle  16  Pass 1  IDiag  1:
 RMSU=  1.69D-08    CP:  1.19D+00  9.84D-01  4.35D-01  7.44D-01  5.89D-01
                    CP:  7.07D-01  5.91D-01  6.26D-01  7.21D-01  7.27D-01
                    CP:  6.34D-01  7.13D-01  6.87D-01  6.98D-01  6.75D-01
 E= -3542.81946892314     Delta-E=        0.000000000085 Rises=F Damp=F
 DIIS: error= 2.92D-08 at cycle  16 NSaved=  16.
 NSaved=16 IEnMin=15 EnMin= -3542.81946892322     IErMin=16 ErrMin= 2.92D-08
 ErrMax= 2.92D-08  0.00D+00 EMaxC= 1.00D-01 BMatC= 9.78D-13 BMatP= 1.13D-11
 IDIUse=1 WtCom= 1.00D+00 WtEn= 0.00D+00
 Coeff-Com:  0.101D-07 0.105D-06 0.311D-07-0.175D-06-0.203D-05-0.157D-04
 Coeff-Com: -0.292D-04-0.106D-03-0.552D-03-0.188D-02-0.217D-02 0.884D-03
 Coeff-Com:  0.217D-01 0.157D+00 0.298D+00 0.527D+00
 Coeff:      0.101D-07 0.105D-06 0.311D-07-0.175D-06-0.203D-05-0.157D-04
 Coeff:     -0.292D-04-0.106D-03-0.552D-03-0.188D-02-0.217D-02 0.884D-03
 Coeff:      0.217D-01 0.157D+00 0.298D+00 0.527D+00
 Gap=     0.080 Goal=   None    Shift=    0.000
 RMSDP=1.70D-08 MaxDP=5.84D-06 DE= 8.55D-11 OVMax= 1.82D-07

 Cycle  17  Pass 1  IDiag  1:
 RMSU=  4.83D-09    CP:  1.19D+00  9.84D-01  4.35D-01  7.44D-01  5.89D-01
                    CP:  7.07D-01  5.91D-01  6.26D-01  7.21D-01  7.27D-01
                    CP:  6.34D-01  7.14D-01  6.90D-01  7.37D-01  6.71D-01
                    CP:  6.45D-01
 E= -3542.81946892316     Delta-E=       -0.000000000022 Rises=F Damp=F
 DIIS: error= 5.04D-09 at cycle  17 NSaved=  17.
 NSaved=17 IEnMin=15 EnMin= -3542.81946892322     IErMin=17 ErrMin= 5.04D-09
 ErrMax= 5.04D-09  0.00D+00 EMaxC= 1.00D-01 BMatC= 9.78D-14 BMatP= 9.78D-13
 IDIUse=1 WtCom= 1.00D+00 WtEn= 0.00D+00
 Coeff-Com:  0.220D-08 0.812D-07-0.561D-07 0.301D-06-0.461D-06-0.427D-05
 Coeff-Com: -0.774D-05-0.328D-04-0.202D-03-0.747D-03-0.111D-02-0.155D-02
 Coeff-Com:  0.231D-02 0.445D-01 0.106D+00 0.292D+00 0.559D+00
 Coeff:      0.220D-08 0.812D-07-0.561D-07 0.301D-06-0.461D-06-0.427D-05
 Coeff:     -0.774D-05-0.328D-04-0.202D-03-0.747D-03-0.111D-02-0.155D-02
 Coeff:      0.231D-02 0.445D-01 0.106D+00 0.292D+00 0.559D+00
 Gap=     0.080 Goal=   None    Shift=    0.000
 RMSDP=2.67D-09 MaxDP=8.60D-07 DE=-2.18D-11 OVMax= 4.08D-08

 SCF Done:  E(RB3LYP) =  -3542.81946892     A.U. after   17 cycles
            NFock= 17  Conv=0.27D-08     -V/T= 2.0027
 KE= 3.533236436536D+03 PE=-2.261610553893D+04 EE= 8.413683115730D+03
 Leave Link  502 at Wed Jul  9 21:51:01 2025, MaxMem=  1342177280 cpu:           16941.8 elap:            1059.1
 (Enter /home/zhangying/bin/g16/l701.exe)
 ... and contract with generalized density number  0.
 Compute integral first derivatives.
 R6Disp: Adding Grimme-D3(BJ) dispersion energy 1st derivatives to the gradient.
 Leave Link  701 at Wed Jul  9 21:51:04 2025, MaxMem=  1342177280 cpu:              12.7 elap:               1.0
 (Enter /home/zhangying/bin/g16/l702.exe)
 L702 exits ... SP integral derivatives will be done elsewhere.
 Leave Link  702 at Wed Jul  9 21:51:04 2025, MaxMem=  1342177280 cpu:               0.5 elap:               0.1
 (Enter /home/zhangying/bin/g16/l703.exe)
 Integral derivatives from FoFJK, PRISM(SPDF).
 Compute integral first derivatives, UseDBF=F ICtDFT=           0.
 Calling FoFJK, ICntrl=      2127 FMM=F ISym2X=0 I1Cent= 0 IOpClX= 0 NMat=1 NMatS=1 NMatT=0.
 FoFJK:  IHMeth= 1 ICntrl=    2127 DoSepK=F KAlg= 0 I1Cent=           0 FoldK=F
 IRaf=         0 NMat=       1 IRICut=       1 DoRegI=T DoRafI=F ISym2E= 0 IDoP0=0 IntGTp=1.
 FoFCou: FMM=F IPFlag=           0 FMFlag=      100000 FMFlg1=         800
         NFxFlg=           0 DoJE=F BraDBF=F KetDBF=F FulRan=T
         wScrn=  0.000000 ICntrl=      2127 IOpCl=  0 I1Cent=           0 NGrid=           0
         NMat0=    1 NMatS0=      1 NMatT0=    0 NMatD0=    1 NMtDS0=    0 NMtDT0=    0
 Symmetry not used in FoFCou.
 Leave Link  703 at Wed Jul  9 21:55:47 2025, MaxMem=  1342177280 cpu:            4520.5 elap:             282.6
 (Enter /home/zhangying/bin/g16/l716.exe)
 Dipole        = 5.42200512D+00 9.56453924D+00-4.25061922D-01
 ***** Axes restored to original set *****
 -------------------------------------------------------------------
 Center     Atomic                   Forces (Hartrees/Bohr)
 Number     Number              X              Y              Z
 -------------------------------------------------------------------
      1        8           0.000689183    0.000462242    0.000200749
      2        6          -0.000969333   -0.001660483    0.000491715
      3        8           0.000394341    0.000457423   -0.000257286
      4        6           0.000043425   -0.000595670    0.000003071
      5        6           0.000990410    0.000155042   -0.000327858
      6        8           0.000628094    0.000778444   -0.000093126
      7        1           0.000066052   -0.000139678    0.000203644
      8        1           0.000327264    0.000210505   -0.000424376
      9        8          -0.000033376    0.001414016   -0.000396331
     10        6          -0.000057148   -0.001432818    0.000823417
     11        8          -0.000146943   -0.000143432    0.000230888
     12        6           0.000039246    0.000758651   -0.000182020
     13        6           0.000455528   -0.000216074    0.000098204
     14        8          -0.000145023    0.000222316   -0.000413355
     15        1          -0.000240719    0.000366090   -0.000224266
     16        1          -0.000442361   -0.000504016   -0.000269284
     17        8          -0.000640668    0.001163012    0.000837979
     18        6          -0.001217593   -0.005294573   -0.000441810
     19        8           0.001870056    0.002628584   -0.000214432
     20        6           0.000794901   -0.000599072   -0.000374877
     21        6          -0.000079158   -0.000832854    0.000764777
     22        8          -0.000101052    0.002466001   -0.000288518
     23        1          -0.000806031    0.000793122   -0.000111025
     24        1           0.000673157    0.000277134   -0.000136248
     25        8           0.002077044    0.002570288    0.001069862
     26        6          -0.003716225   -0.004169393   -0.001535738
     27        8           0.000871650    0.000199820   -0.000189675
     28        6          -0.000022492   -0.000761597    0.000394955
     29        8           0.001183483    0.001079699    0.001582097
     30        1          -0.000686066   -0.000352351   -0.000322839
     31        8           0.002659216   -0.000518859    0.002207123
     32        6          -0.004846215   -0.004992224    0.001241734
     33        8           0.000970653    0.000839815    0.001001091
     34        6          -0.003280399   -0.001494467    0.000705776
     35        8           0.011546956   -0.000473361   -0.001370937
     36        1           0.000189392    0.000950679   -0.000731635
     37        6          -0.001193544   -0.000041805   -0.001005129
     38        1           0.000028734    0.000382711    0.000090445
     39        1           0.000026817   -0.000091391    0.000128572
     40        6           0.000586581   -0.001019991   -0.000724148
     41        1           0.000261054    0.000002884    0.000672663
     42        1           0.000007115   -0.000065161    0.000061893
     43        7          -0.001661282   -0.003523536    0.001841465
     44       16          -0.000639129    0.004562941   -0.008832416
     45       16           0.007925392    0.004866233   -0.008990449
     46        6           0.001982839    0.000668543    0.004969878
     47        6           0.000473769    0.007945030   -0.005727584
     48        9           0.005486644    0.001343537    0.004926782
     49        9          -0.001226986   -0.003239290   -0.000235945
     50        9          -0.000744891   -0.000284373   -0.001224261
     51        9          -0.002670087    0.000123864   -0.000152390
     52        9          -0.000509635   -0.001123695   -0.001745139
     53        9          -0.001742002   -0.001488195    0.001374968
     54        8          -0.002005933   -0.000123853    0.002173226
     55        8           0.000430034   -0.001098876    0.002464275
     56        8           0.000184433   -0.000922157    0.003758275
     57        8          -0.003148007   -0.001374290    0.002558755
     58        3          -0.010891164    0.000888910    0.000064819
 -------------------------------------------------------------------
 Cartesian Forces:  Max     0.011546956 RMS     0.002408946
 Leave Link  716 at Wed Jul  9 21:55:47 2025, MaxMem=  1342177280 cpu:               0.6 elap:               0.1
 (Enter /home/zhangying/bin/g16/l103.exe)

 GradGradGradGradGradGradGradGradGradGradGradGradGradGradGradGradGradGrad
 Berny optimization.
 Using GEDIIS/GDIIS optimizer.
 FormGI is forming the generalized inverse of G from B-inverse, IUseBI=4.
 Internal  Forces:  Max     0.044637063 RMS     0.004117822
 Search for a local minimum.
 Step number   3 out of a maximum of  347
 All quantities printed in internal units (Hartrees-Bohrs-Radians)
 RMS Force = .41178D-02 SwitMx=.10000D-02 MixMth= 1
 Mixed Optimization -- RFO/linear search
 Update second derivatives using D2CorX and points    2    3
 DE= -1.47D-02 DEPred=-1.02D-02 R= 1.43D+00
 TightC=F SS=  1.41D+00  RLast= 6.79D-01 DXNew= 8.4853D-01 2.0383D+00
 Trust test= 1.43D+00 RLast= 6.79D-01 DXMaxT set to 8.49D-01
 ITU=  1  1  0
 Use linear search instead of GDIIS.
     Eigenvalues ---   -2.06417   0.00015   0.00230   0.00230   0.00255
     Eigenvalues ---    0.00302   0.00343   0.00392   0.00439   0.00548
     Eigenvalues ---    0.00589   0.00636   0.00646   0.00660   0.00750
     Eigenvalues ---    0.00963   0.01693   0.01708   0.01713   0.01719
     Eigenvalues ---    0.01864   0.02169   0.02175   0.02185   0.02201
     Eigenvalues ---    0.02443   0.02514   0.02610   0.02984   0.03424
     Eigenvalues ---    0.03558   0.03733   0.03751   0.03795   0.03849
     Eigenvalues ---    0.03886   0.04016   0.04208   0.04287   0.04511
     Eigenvalues ---    0.04743   0.04839   0.05022   0.05157   0.05195
     Eigenvalues ---    0.05274   0.05377   0.05575   0.05619   0.06018
     Eigenvalues ---    0.06699   0.07509   0.07691   0.07924   0.07944
     Eigenvalues ---    0.08157   0.08257   0.08370   0.08434   0.08531
     Eigenvalues ---    0.08633   0.08701   0.08970   0.09877   0.10399
     Eigenvalues ---    0.10686   0.10841   0.10858   0.11057   0.11237
     Eigenvalues ---    0.13664   0.13837   0.14161   0.14463   0.14888
     Eigenvalues ---    0.15228   0.15454   0.16514   0.17184   0.17245
     Eigenvalues ---    0.18083   0.18578   0.19245   0.19470   0.19518
     Eigenvalues ---    0.19678   0.19836   0.20404   0.20682   0.20829
     Eigenvalues ---    0.21693   0.23220   0.23487   0.23573   0.23604
     Eigenvalues ---    0.23940   0.24295   0.24990   0.24990   0.24995
     Eigenvalues ---    0.24997   0.24999   0.25000   0.25000   0.25000
     Eigenvalues ---    0.25000   0.25000   0.25000   0.25000   0.26843
     Eigenvalues ---    0.26866   0.27173   0.27335   0.28352   0.29041
     Eigenvalues ---    0.29228   0.29377   0.29718   0.29984   0.34050
     Eigenvalues ---    0.34328   0.34395   0.34644   0.34744   0.34759
     Eigenvalues ---    0.34899   0.34968   0.35006   0.35019   0.35078
     Eigenvalues ---    0.35336   0.35478   0.36800   0.37176   0.37819
     Eigenvalues ---    0.37939   0.38144   0.39086   0.39119   0.39886
     Eigenvalues ---    0.40377   0.41246   0.46891   0.47180   0.47770
     Eigenvalues ---    0.47783   0.48760   0.50963   0.51061   0.51254
     Eigenvalues ---    0.51866   0.52068   0.52316   0.52390   0.57358
     Eigenvalues ---    0.59353   0.60649   0.61033   0.61468   0.65501
     Eigenvalues ---    0.75342   0.95144   0.96686   1.12198   1.12958
     Eigenvalues ---    1.13046   1.13689   1.14206
 Eigenvalue     1 is  -2.06D+00 should be greater than     0.000000 Eigenvector:
                         A113       A74       R52       R55      A112
   1                   -0.47045  -0.46235   0.31662   0.31434  -0.16834
                         D162       R60       R59       A65       R49
   1                   -0.16016  -0.14625  -0.13079   0.12610   0.12326
 RFO step:  Lambda=-2.06596358D+00 EMin=-2.06416888D+00
 I=     1 Eig=   -2.06D+00 Dot1=  3.65D-02
 I=     1 Stepn=  6.00D-01 RXN=   6.00D-01 EDone=F
 Mixed    1 eigenvectors in step.  Raw Step.Grad=  3.65D-02.
 RFO eigenvector is Hessian eigenvector with negative curvature.
 Taking step of  6.00D-01 in eigenvector direction(s).  Step.Grad= -9.06D-04.
 Skip linear search -- no minimum in search direction.
 Iteration  1 RMS(Cart)=  0.34673341 RMS(Int)=  0.02584785
 Iteration  2 RMS(Cart)=  0.26105956 RMS(Int)=  0.02123716
 Iteration  3 RMS(Cart)=  0.22286213 RMS(Int)=  0.01751078
 Iteration  4 RMS(Cart)=  0.24544635 RMS(Int)=  0.01353067
 Iteration  5 RMS(Cart)=  0.30452539 RMS(Int)=  0.00907389
 Iteration  6 RMS(Cart)=  0.38064263 RMS(Int)=  0.00493261
 Iteration  7 RMS(Cart)=  0.01810093 RMS(Int)=  0.00023095
 Iteration  8 RMS(Cart)=  0.00004357 RMS(Int)=  0.00023070
 Iteration  9 RMS(Cart)=  0.00000001 RMS(Int)=  0.00023070
 ITry= 1 IFail=0 DXMaxC= 8.26D+00 DCOld= 1.00D+10 DXMaxT= 8.49D-01 DXLimC= 3.00D+00 Rises=F
 Iteration  1 RMS(Cart)=  0.35690742 RMS(Int)=  0.01029988
 Iteration  2 RMS(Cart)=  0.38348210 RMS(Int)=  0.00555578
 Iteration  3 RMS(Cart)=  0.14376909 RMS(Int)=  0.00064414
 Iteration  4 RMS(Cart)=  0.00221812 RMS(Int)=  0.00005719
 Iteration  5 RMS(Cart)=  0.00000051 RMS(Int)=  0.00005719
 ITry= 2 IFail=0 DXMaxC= 4.05D+00 DCOld= 8.26D+00 DXMaxT= 8.49D-01 DXLimC= 3.00D+00 Rises=F
 Iteration  1 RMS(Cart)=  0.32257377 RMS(Int)=  0.00348149
 Iteration  2 RMS(Cart)=  0.11864954 RMS(Int)=  0.00039173
 Iteration  3 RMS(Cart)=  0.00122801 RMS(Int)=  0.00001423
 Iteration  4 RMS(Cart)=  0.00000018 RMS(Int)=  0.00001423
 ITry= 3 IFail=0 DXMaxC= 2.00D+00 DCOld= 4.05D+00 DXMaxT= 8.49D-01 DXLimC= 3.00D+00 Rises=F
 Variable       Old X    -DE/DX   Delta X   Delta X   Delta X     New X
                                 (Linear)    (Quad)   (Total)
    R1        2.57606  -0.00027   0.00000   0.00062   0.00016   2.57622
    R2        2.71747   0.00017   0.00000  -0.00479  -0.00120   2.71627
    R3        2.57487  -0.00013   0.00000  -0.00030  -0.00007   2.57480
    R4        2.23469   0.00087   0.00000   0.00342   0.00085   2.23554
    R5        2.69958  -0.00005   0.00000  -0.00381  -0.00095   2.69863
    R6        2.91741  -0.00033   0.00000   0.00446   0.00111   2.91852
    R7        2.06055  -0.00008   0.00000  -0.00063  -0.00016   2.06039
    R8        2.88881  -0.00290   0.00000  -0.02558  -0.00640   2.88241
    R9        2.04756  -0.00017   0.00000   0.00671   0.00168   2.04924
   R10        2.89336   0.00051   0.00000   0.00858   0.00215   2.89551
   R11        2.57783  -0.00074   0.00000  -0.00257  -0.00064   2.57719
   R12        2.70915  -0.00006   0.00000   0.00067   0.00017   2.70932
   R13        2.58128   0.00044   0.00000  -0.00291  -0.00073   2.58055
   R14        2.23562   0.00043   0.00000   0.00380   0.00095   2.23657
   R15        2.70723  -0.00025   0.00000   0.00267   0.00067   2.70790
   R16        2.92692   0.00235   0.00000   0.01258   0.00315   2.93006
   R17        2.05864   0.00005   0.00000  -0.00031  -0.00008   2.05856
   R18        2.06730   0.00003   0.00000   0.00059   0.00015   2.06745
   R19        2.88437   0.00228   0.00000   0.01069   0.00267   2.88705
   R20        2.58960  -0.00028   0.00000   0.00508   0.00127   2.59087
   R21        2.71165  -0.00027   0.00000  -0.00530  -0.00132   2.71033
   R22        2.56608   0.00202   0.00000  -0.00335  -0.00084   2.56525
   R23        2.23451  -0.00247   0.00000  -0.00450  -0.00112   2.23339
   R24        2.72837  -0.00007   0.00000   0.00592   0.00148   2.72985
   R25        2.92758  -0.00132   0.00000  -0.02313  -0.00578   2.92179
   R26        2.05770   0.00007   0.00000   0.00030   0.00008   2.05778
   R27        2.89568  -0.00015   0.00000  -0.00351  -0.00088   2.89481
   R28        2.06644   0.00014   0.00000   0.00155   0.00039   2.06682
   R29        2.54804  -0.00318   0.00000  -0.01385  -0.00346   2.54458
   R30        2.72227   0.00075   0.00000   0.00444   0.00111   2.72338
   R31        2.61485   0.00070   0.00000  -0.01216  -0.00304   2.61181
   R32        2.23509   0.00218   0.00000   0.01975   0.00494   2.24003
   R33        2.71567   0.00028   0.00000   0.00426   0.00107   2.71673
   R34        2.05288   0.00004   0.00000  -0.00559  -0.00140   2.05148
   R35        2.89569   0.00078   0.00000   0.00334   0.00084   2.89653
   R36        2.55903  -0.00013   0.00000   0.03911   0.00978   2.56882
   R37        2.72785   0.00474   0.00000   0.00839   0.00210   2.72995
   R38        2.52726  -0.00128   0.00000   0.03173   0.00793   2.53520
   R39        2.26046   0.00144   0.00000  -0.04645  -0.01161   2.24885
   R40        2.70663  -0.00378   0.00000  -0.04021  -0.01006   2.69657
   R41        2.05467   0.00073   0.00000   0.00917   0.00229   2.05696
   R42        2.92030  -0.00196   0.00000  -0.01058  -0.00265   2.91765
   R43        6.56930  -0.01169   0.00000  -0.03741  -0.00935   6.55995
   R44        2.05379  -0.00033   0.00000   0.00279   0.00070   2.05449
   R45        2.06075   0.00004   0.00000   0.00208   0.00052   2.06127
   R46        2.06065  -0.00011   0.00000  -0.00054  -0.00014   2.06051
   R47        2.05648  -0.00000   0.00000  -0.00001  -0.00000   2.05648
   R48        3.03302   0.00280   0.00000   0.00263   0.00066   3.03368
   R49        3.00540   0.00489   0.00000   0.07395   0.01849   3.02389
   R50        3.58386   0.00027   0.00000  -0.00294  -0.00074   3.58313
   R51        2.75489  -0.00090   0.00000  -0.04296  -0.01074   2.74415
   R52        2.74728   0.00258   0.00000   0.18997   0.04749   2.79477
   R53        3.57146  -0.00257   0.00000  -0.02863  -0.00716   3.56431
   R54        2.76186  -0.00042   0.00000  -0.04666  -0.01166   2.75019
   R55        2.75101   0.00282   0.00000   0.18860   0.04715   2.79816
   R56        2.54469   0.00066   0.00000  -0.05993  -0.01498   2.52971
   R57        2.53535   0.00264   0.00000  -0.03655  -0.00914   2.52621
   R58        2.53297  -0.00214   0.00000  -0.02432  -0.00608   2.52689
   R59        2.56360   0.00440   0.00000  -0.07847  -0.01962   2.54398
   R60        2.55348  -0.00008   0.00000  -0.08775  -0.02194   2.53154
   R61        2.52997   0.00050   0.00000  -0.03102  -0.00776   2.52222
   R62        7.87936  -0.00662   0.00000  -0.00930  -0.00233   7.87704
    A1        1.93913   0.00004   0.00000   0.00135   0.00034   1.93946
    A2        1.91364   0.00050   0.00000   0.00395   0.00098   1.91462
    A3        2.18459  -0.00027   0.00000  -0.00222  -0.00056   2.18403
    A4        2.18449  -0.00027   0.00000  -0.00240  -0.00061   2.18389
    A5        1.93591  -0.00081   0.00000  -0.00702  -0.00176   1.93415
    A6        1.81696   0.00089   0.00000   0.00770   0.00193   1.81889
    A7        1.87685  -0.00043   0.00000  -0.00547  -0.00138   1.87547
    A8        1.88609   0.00223   0.00000   0.02336   0.00584   1.89193
    A9        1.94450   0.00149   0.00000   0.01779   0.00444   1.94894
   A10        2.07362  -0.00463   0.00000  -0.05092  -0.01272   2.06089
   A11        1.85714   0.00078   0.00000   0.01073   0.00268   1.85982
   A12        1.79454  -0.00054   0.00000  -0.00562  -0.00141   1.79313
   A13        1.88424  -0.00000   0.00000   0.00187   0.00047   1.88471
   A14        1.88070   0.00100   0.00000   0.00152   0.00038   1.88108
   A15        1.98084   0.00006   0.00000  -0.00439  -0.00110   1.97974
   A16        2.03772   0.00056   0.00000   0.01406   0.00352   2.04124
   A17        1.87690  -0.00099   0.00000  -0.00745  -0.00186   1.87504
   A18        1.92451   0.00060   0.00000   0.00241   0.00060   1.92511
   A19        1.91784   0.00031   0.00000   0.00243   0.00061   1.91844
   A20        2.18427   0.00009   0.00000  -0.00136  -0.00034   2.18393
   A21        2.18097  -0.00040   0.00000  -0.00109  -0.00027   2.18069
   A22        1.93185  -0.00011   0.00000   0.00036   0.00009   1.93194
   A23        1.92173   0.00058   0.00000   0.00587   0.00147   1.92320
   A24        2.07705  -0.00059   0.00000  -0.00247  -0.00062   2.07643
   A25        1.85404   0.00013   0.00000   0.00002   0.00001   1.85404
   A26        1.79358  -0.00004   0.00000  -0.00185  -0.00046   1.79312
   A27        1.88638  -0.00008   0.00000  -0.00140  -0.00035   1.88603
   A28        1.92476   0.00004   0.00000  -0.00009  -0.00002   1.92474
   A29        1.80355  -0.00071   0.00000  -0.00367  -0.00092   1.80264
   A30        1.89126  -0.00006   0.00000  -0.00079  -0.00020   1.89106
   A31        1.89465   0.00025   0.00000   0.00009   0.00002   1.89468
   A32        1.89354  -0.00010   0.00000  -0.00048  -0.00012   1.89342
   A33        2.05955   0.00121   0.00000   0.00748   0.00187   2.06142
   A34        1.91306  -0.00065   0.00000  -0.00311  -0.00078   1.91229
   A35        1.91136  -0.00012   0.00000  -0.00392  -0.00097   1.91039
   A36        1.90891  -0.00112   0.00000  -0.00808  -0.00202   1.90689
   A37        2.17589   0.00081   0.00000  -0.00088  -0.00022   2.17566
   A38        2.19838   0.00032   0.00000   0.00895   0.00223   2.20062
   A39        1.92926   0.00090   0.00000   0.00859   0.00214   1.93139
   A40        1.76078  -0.00084   0.00000  -0.00605  -0.00150   1.75928
   A41        1.86844  -0.00042   0.00000  -0.00596  -0.00149   1.86695
   A42        1.88693   0.00165   0.00000   0.02533   0.00632   1.89325
   A43        1.92725   0.00232   0.00000   0.02526   0.00631   1.93356
   A44        2.13345  -0.00224   0.00000  -0.03685  -0.00920   2.12424
   A45        1.86967  -0.00034   0.00000   0.00085   0.00022   1.86989
   A46        1.88839  -0.00229   0.00000  -0.01019  -0.00255   1.88584
   A47        2.16743  -0.00065   0.00000  -0.02582  -0.00646   2.16098
   A48        1.84775   0.00182   0.00000   0.02401   0.00601   1.85376
   A49        1.79289   0.00134   0.00000   0.01159   0.00288   1.79577
   A50        1.88153  -0.00012   0.00000  -0.00454  -0.00114   1.88040
   A51        1.87146  -0.00014   0.00000   0.00542   0.00136   1.87282
   A52        1.92176   0.00018   0.00000  -0.00189  -0.00047   1.92129
   A53        1.90855   0.00056   0.00000   0.00841   0.00210   1.91066
   A54        2.22269   0.00030   0.00000  -0.00858  -0.00214   2.22055
   A55        2.15172  -0.00087   0.00000   0.00012   0.00003   2.15175
   A56        1.91544  -0.00003   0.00000  -0.00176  -0.00044   1.91500
   A57        1.88748   0.00015   0.00000   0.00075   0.00019   1.88767
   A58        1.93635  -0.00048   0.00000  -0.00344  -0.00086   1.93549
   A59        1.98887   0.00106   0.00000   0.00721   0.00180   1.99067
   A60        1.89225   0.00036   0.00000   0.00129   0.00032   1.89257
   A61        1.78326  -0.00094   0.00000  -0.00310  -0.00077   1.78249
   A62        1.96558  -0.00017   0.00000  -0.00267  -0.00067   1.96491
   A63        1.91539  -0.00408   0.00000  -0.02477  -0.00618   1.90920
   A64        1.94265   0.00121   0.00000  -0.00994  -0.00249   1.94017
   A65        2.18245   0.01065   0.00000   0.07566   0.01890   2.20135
   A66        2.15805  -0.01189   0.00000  -0.06595  -0.01650   2.14155
   A67        1.92506   0.00193   0.00000   0.01087   0.00271   1.92777
   A68        1.85328  -0.00183   0.00000  -0.01424  -0.00356   1.84971
   A69        1.93840   0.00141   0.00000   0.00718   0.00179   1.94019
   A70        2.03775  -0.00054   0.00000  -0.00405  -0.00101   2.03674
   A71        1.87720   0.00102   0.00000   0.00718   0.00180   1.87900
   A72        1.78636   0.00159   0.00000   0.01906   0.00477   1.79113
   A73        1.95455  -0.00152   0.00000  -0.01324  -0.00331   1.95124
   A74        2.56289  -0.04464   0.00000  -0.27741  -0.06935   2.49353
   A75        1.80424  -0.00078   0.00000   0.00422   0.00105   1.80529
   A76        1.88175  -0.00053   0.00000  -0.00659  -0.00164   1.88011
   A77        1.89719   0.00108   0.00000   0.00856   0.00214   1.89933
   A78        2.01483   0.00038   0.00000  -0.00126  -0.00031   2.01453
   A79        1.95531   0.00004   0.00000  -0.00557  -0.00140   1.95390
   A80        1.90387  -0.00016   0.00000   0.00143   0.00036   1.90423
   A81        1.79485  -0.00000   0.00000  -0.00281  -0.00070   1.79415
   A82        1.89996  -0.00030   0.00000  -0.00200  -0.00050   1.89946
   A83        1.89640  -0.00012   0.00000   0.00093   0.00023   1.89663
   A84        1.95611   0.00047   0.00000   0.00307   0.00077   1.95688
   A85        1.98482  -0.00011   0.00000   0.00037   0.00009   1.98491
   A86        1.92506   0.00002   0.00000   0.00007   0.00002   1.92508
   A87        2.24763  -0.00441   0.00000   0.03172   0.00793   2.25556
   A88        1.78259   0.00570   0.00000   0.05539   0.01383   1.79642
   A89        1.86624   0.00235   0.00000   0.02689   0.00667   1.87291
   A90        2.03961  -0.00369   0.00000  -0.01663  -0.00412   2.03549
   A91        1.79783  -0.00116   0.00000   0.00545   0.00129   1.79913
   A92        1.82814  -0.00159   0.00000  -0.03689  -0.00922   1.81892
   A93        2.10384  -0.00038   0.00000  -0.02128  -0.00534   2.09850
   A94        1.70261  -0.00123   0.00000  -0.00055  -0.00016   1.70245
   A95        1.91662   0.00324   0.00000   0.03993   0.00997   1.92658
   A96        2.09415  -0.00421   0.00000  -0.02568  -0.00643   2.08771
   A97        1.76751   0.00380   0.00000   0.02977   0.00743   1.77493
   A98        1.80991   0.00194   0.00000  -0.02274  -0.00570   1.80421
   A99        2.08707  -0.00177   0.00000  -0.01499  -0.00373   2.08334
   A100       1.95443  -0.00047   0.00000   0.00478   0.00119   1.95563
   A101       1.91897   0.00059   0.00000   0.00855   0.00214   1.92110
   A102       1.94052   0.00022   0.00000  -0.00450  -0.00112   1.93939
   A103       1.87717  -0.00064   0.00000  -0.00477  -0.00119   1.87598
   A104       1.88077   0.00051   0.00000   0.00070   0.00018   1.88095
   A105       1.88957  -0.00023   0.00000  -0.00528  -0.00132   1.88825
   A106       1.92887   0.00625   0.00000   0.03513   0.00882   1.93769
   A107       1.97872  -0.00429   0.00000  -0.04507  -0.01132   1.96740
   A108       1.97790  -0.00440   0.00000  -0.05448  -0.01366   1.96424
   A109       1.83696   0.00074   0.00000   0.02767   0.00695   1.84391
   A110       1.86194  -0.00097   0.00000   0.00795   0.00202   1.86396
   A111       1.87033   0.00310   0.00000   0.03730   0.00921   1.87954
   A112       2.07273  -0.02303   0.00000  -0.10100  -0.02525   2.04748
   A113       1.62394  -0.04211   0.00000  -0.28227  -0.07057   1.55337
    D1       -0.11981  -0.00086   0.00000  -0.01375  -0.00344  -0.12325
    D2        3.05313   0.00066   0.00000   0.00878   0.00219   3.05532
    D3        0.19636   0.00010   0.00000   0.00412   0.00103   0.19740
    D4        2.29485  -0.00010   0.00000  -0.00291  -0.00073   2.29412
    D5       -1.96593  -0.00075   0.00000  -0.00988  -0.00247  -1.96840
    D6       -0.02212   0.00125   0.00000   0.01699   0.00425  -0.01788
    D7        3.08813  -0.00027   0.00000  -0.00553  -0.00139   3.08675
    D8        0.14031  -0.00104   0.00000  -0.01320  -0.00330   0.13701
    D9        2.20511   0.00091   0.00000   0.00845   0.00211   2.20722
   D10       -2.07974   0.00270   0.00000   0.02977   0.00744  -2.07230
   D11       -0.19655   0.00050   0.00000   0.00469   0.00117  -0.19538
   D12       -2.22709   0.00080   0.00000   0.00789   0.00197  -2.22512
   D13        1.85784   0.00166   0.00000   0.01003   0.00251   1.86034
   D14       -2.21431  -0.00018   0.00000  -0.00149  -0.00037  -2.21468
   D15        2.03834   0.00012   0.00000   0.00172   0.00043   2.03877
   D16       -0.15992   0.00098   0.00000   0.00386   0.00096  -0.15896
   D17        1.90140   0.00126   0.00000   0.00985   0.00247   1.90387
   D18       -0.12913   0.00156   0.00000   0.01306   0.00327  -0.12587
   D19       -2.32739   0.00241   0.00000   0.01520   0.00380  -2.32359
   D20       -3.05232  -0.00015   0.00000  -0.00855  -0.00214  -3.05446
   D21        1.13235   0.00068   0.00000   0.00481   0.00118   1.13353
   D22       -1.03919  -0.00046   0.00000  -0.00661  -0.00166  -1.04085
   D23        1.16861  -0.00002   0.00000  -0.00355  -0.00087   1.16774
   D24       -0.92990   0.00080   0.00000   0.00981   0.00245  -0.92745
   D25       -3.10144  -0.00033   0.00000  -0.00161  -0.00039  -3.10184
   D26       -1.04100   0.00081   0.00000   0.00169   0.00043  -1.04057
   D27       -3.13951   0.00163   0.00000   0.01505   0.00375  -3.13576
   D28        0.97213   0.00050   0.00000   0.00363   0.00091   0.97304
   D29        1.32541   0.00068   0.00000   0.00287   0.00072   1.32612
   D30       -2.89542   0.00069   0.00000   0.00345   0.00086  -2.89455
   D31       -0.71304   0.00042   0.00000   0.00151   0.00038  -0.71266
   D32       -0.68140   0.00033   0.00000   0.00063   0.00016  -0.68125
   D33        1.38096   0.00034   0.00000   0.00122   0.00030   1.38126
   D34       -2.71985   0.00007   0.00000  -0.00073  -0.00018  -2.72003
   D35       -2.93055   0.00069   0.00000   0.00201   0.00050  -2.93005
   D36       -0.86819   0.00069   0.00000   0.00259   0.00065  -0.86754
   D37        1.31419   0.00042   0.00000   0.00065   0.00016   1.31435
   D38        0.11078  -0.00006   0.00000   0.00066   0.00017   0.11094
   D39       -3.04650  -0.00008   0.00000  -0.00075  -0.00019  -3.04668
   D40       -0.25641   0.00023   0.00000  -0.00052  -0.00013  -0.25654
   D41        1.75017  -0.00025   0.00000  -0.00315  -0.00079   1.74938
   D42       -2.45650  -0.00092   0.00000  -0.00727  -0.00182  -2.45832
   D43        0.10339   0.00011   0.00000   0.00077   0.00019   0.10359
   D44       -3.02256   0.00013   0.00000   0.00218   0.00054  -3.02201
   D45        1.97874  -0.00033   0.00000  -0.00152  -0.00038   1.97836
   D46       -0.25114   0.00008   0.00000  -0.00069  -0.00017  -0.25131
   D47       -2.28628   0.00009   0.00000   0.00088   0.00022  -2.28606
   D48       -1.83008  -0.00056   0.00000  -0.00433  -0.00108  -1.83116
   D49        2.44816  -0.00011   0.00000  -0.00148  -0.00037   2.44779
   D50        0.26026  -0.00007   0.00000  -0.00264  -0.00066   0.25959
   D51        0.29772  -0.00020   0.00000   0.00029   0.00007   0.29780
   D52       -1.70723   0.00024   0.00000   0.00315   0.00079  -1.70644
   D53        2.38806   0.00028   0.00000   0.00198   0.00050   2.38855
   D54        2.30526  -0.00030   0.00000  -0.00230  -0.00057   2.30468
   D55        0.30031   0.00014   0.00000   0.00056   0.00014   0.30045
   D56       -1.88760   0.00019   0.00000  -0.00061  -0.00015  -1.88775
   D57        2.92371   0.00008   0.00000   0.00157   0.00039   2.92410
   D58        0.85063  -0.00017   0.00000   0.00155   0.00039   0.85101
   D59       -1.38977  -0.00040   0.00000   0.00217   0.00054  -1.38923
   D60        0.88157   0.00002   0.00000   0.00144   0.00036   0.88193
   D61       -1.19152  -0.00022   0.00000   0.00142   0.00035  -1.19116
   D62        2.85127  -0.00045   0.00000   0.00204   0.00051   2.85178
   D63       -1.29674  -0.00022   0.00000  -0.00111  -0.00028  -1.29701
   D64        2.91337  -0.00046   0.00000  -0.00114  -0.00028   2.91308
   D65        0.67297  -0.00069   0.00000  -0.00051  -0.00013   0.67284
   D66        0.13988   0.00097   0.00000   0.01381   0.00345   0.14333
   D67       -3.00197  -0.00030   0.00000  -0.00686  -0.00171  -3.00368
   D68       -2.69030   0.00060   0.00000   0.02110   0.00528  -2.68502
   D69       -0.37097  -0.00072   0.00000  -0.00897  -0.00225  -0.37322
   D70        1.60198  -0.00032   0.00000   0.00051   0.00012   1.60210
   D71        0.18106  -0.00121   0.00000  -0.01772  -0.00443   0.17663
   D72       -2.96027   0.00009   0.00000   0.00328   0.00082  -2.95945
   D73       -0.39094   0.00095   0.00000   0.01231   0.00308  -0.38786
   D74       -2.40698  -0.00111   0.00000  -0.01086  -0.00272  -2.40970
   D75        1.86713  -0.00131   0.00000  -0.02130  -0.00533   1.86180
   D76        2.58591  -0.00258   0.00000  -0.02442  -0.00610   2.57981
   D77        0.44422  -0.00019   0.00000  -0.00301  -0.00074   0.44348
   D78       -1.53613  -0.00058   0.00000  -0.00506  -0.00126  -1.53739
   D79       -1.72554  -0.00260   0.00000  -0.02482  -0.00620  -1.73174
   D80        2.41595  -0.00021   0.00000  -0.00341  -0.00085   2.41511
   D81        0.43561  -0.00061   0.00000  -0.00547  -0.00137   0.43424
   D82        0.49663  -0.00275   0.00000  -0.03130  -0.00784   0.48879
   D83       -1.64506  -0.00036   0.00000  -0.00989  -0.00248  -1.64754
   D84        2.65778  -0.00075   0.00000  -0.01195  -0.00300   2.65478
   D85        1.21359  -0.00235   0.00000  -0.01223  -0.00305   1.21054
   D86       -3.03389  -0.00146   0.00000  -0.00818  -0.00203  -3.03593
   D87       -0.76409  -0.00280   0.00000  -0.02412  -0.00602  -0.77011
   D88       -3.04187  -0.00358   0.00000  -0.02345  -0.00587  -3.04775
   D89       -1.00617  -0.00269   0.00000  -0.01940  -0.00486  -1.01103
   D90        1.26363  -0.00402   0.00000  -0.03534  -0.00885   1.25478
   D91       -0.79468  -0.00251   0.00000  -0.01822  -0.00455  -0.79923
   D92        1.24102  -0.00162   0.00000  -0.01417  -0.00354   1.23748
   D93       -2.77236  -0.00296   0.00000  -0.03011  -0.00753  -2.77989
   D94        0.15011   0.00012   0.00000   0.00212   0.00053   0.15064
   D95       -3.01354  -0.00004   0.00000  -0.00016  -0.00004  -3.01357
   D96       -0.35304  -0.00044   0.00000  -0.00246  -0.00062  -0.35366
   D97        1.72435  -0.00004   0.00000  -0.00129  -0.00032   1.72403
   D98       -2.46185  -0.00026   0.00000  -0.00183  -0.00046  -2.46231
   D99        0.13987   0.00028   0.00000  -0.00031  -0.00008   0.13979
   D100      -2.98075   0.00041   0.00000   0.00199   0.00050  -2.98025
   D101       1.75978   0.00048   0.00000   0.00601   0.00150   1.76128
   D102      -2.42253   0.00019   0.00000   0.00305   0.00076  -2.42176
   D103      -0.34361  -0.00032   0.00000  -0.00098  -0.00024  -0.34386
   D104      -1.62371   0.00019   0.00000  -0.00112  -0.00028  -1.62399
   D105       2.62169   0.00032   0.00000   0.00142   0.00035   2.62204
   D106       0.42339  -0.00001   0.00000  -0.00155  -0.00039   0.42300
   D107       0.40764   0.00029   0.00000   0.00123   0.00031   0.40795
   D108      -1.63015   0.00042   0.00000   0.00377   0.00094  -1.62921
   D109       2.45474   0.00009   0.00000   0.00080   0.00020   2.45494
   D110       2.43406   0.00010   0.00000  -0.00020  -0.00005   2.43401
   D111       0.39627   0.00023   0.00000   0.00233   0.00058   0.39686
   D112      -1.80202  -0.00010   0.00000  -0.00064  -0.00016  -1.80218
   D113      -0.13876  -0.00118   0.00000  -0.00775  -0.00192  -0.14068
   D114       2.99431  -0.00481   0.00000  -0.03811  -0.00960   2.98470
   D115      -1.88054   0.00144   0.00000   0.00623   0.00156  -1.87898
   D116       2.32627   0.00023   0.00000   0.00167   0.00043   2.32670
   D117       0.26474   0.00077   0.00000   0.00455   0.00113   0.26588
   D118      -0.06867   0.00133   0.00000   0.00944   0.00237  -0.06630
   D119       3.08131   0.00476   0.00000   0.03850   0.00954   3.09084
   D120      -2.60002   0.00260   0.00000   0.01619   0.00406  -2.59597
   D121       0.53203  -0.00138   0.00000  -0.01741  -0.00436   0.52767
   D122       0.22728  -0.00048   0.00000  -0.00492  -0.00125   0.22603
   D123       2.36878  -0.00072   0.00000  -0.00735  -0.00184   2.36694
   D124      -1.85279  -0.00062   0.00000  -0.00465  -0.00117  -1.85395
   D125       1.72712  -0.00179   0.00000  -0.01095  -0.00273   1.72439
   D126      -0.32323  -0.00083   0.00000  -0.00503  -0.00126  -0.32449
   D127      -2.51655  -0.00095   0.00000  -0.00107  -0.00027  -2.51682
   D128      -0.28811  -0.00035   0.00000  -0.00426  -0.00105  -0.28916
   D129      -2.33846   0.00062   0.00000   0.00165   0.00042  -2.33804
   D130       1.75141   0.00049   0.00000   0.00561   0.00140   1.75281
   D131      -2.29390  -0.00175   0.00000  -0.01734  -0.00432  -2.29822
   D132       1.93893  -0.00078   0.00000  -0.01142  -0.00285   1.93608
   D133      -0.25439  -0.00090   0.00000  -0.00746  -0.00186  -0.25625
   D134      -0.36344   0.00347   0.00000   0.00141   0.00035  -0.36309
   D135       1.60095  -0.00150   0.00000  -0.01242  -0.00315   1.59780
   D136      -2.80034   0.00020   0.00000   0.02378   0.00599  -2.79435
   D137      -0.38215  -0.00159   0.00000   0.00399   0.00099  -0.38116
   D138      -2.11611   0.00201   0.00000   0.03643   0.00911  -2.10700
   D139       2.33602  -0.00237   0.00000  -0.00505  -0.00128   2.33473
   D140      -0.18526   0.00203   0.00000  -0.00065  -0.00015  -0.18540
   D141       0.82082   0.00280   0.00000   0.01878   0.00472   0.82554
   D142       2.90659   0.00209   0.00000   0.02160   0.00542   2.91201
   D143      -1.28425   0.00233   0.00000   0.01772   0.00445  -1.27979
   D144      -1.11325  -0.00122   0.00000  -0.03006  -0.00752  -1.12077
   D145       0.97252  -0.00194   0.00000  -0.02724  -0.00682   0.96570
   D146       3.06486  -0.00170   0.00000  -0.03111  -0.00778   3.05708
   D147       2.95551   0.00056   0.00000   0.00947   0.00235   2.95786
   D148      -1.24190  -0.00015   0.00000   0.01229   0.00306  -1.23885
   D149       0.85044   0.00009   0.00000   0.00841   0.00209   0.85253
   D150      -3.10360  -0.00357   0.00000  -0.04025  -0.01006  -3.11366
   D151      -1.04615  -0.00113   0.00000  -0.01037  -0.00263  -1.04879
   D152       1.09082  -0.00379   0.00000  -0.03851  -0.00959   1.08123
   D153      -1.14832   0.00033   0.00000   0.00795   0.00200  -1.14632
   D154       0.90913   0.00277   0.00000   0.03783   0.00943   0.91855
   D155       3.04610   0.00011   0.00000   0.00969   0.00247   3.04857
   D156       1.02494   0.00081   0.00000  -0.00508  -0.00127   1.02367
   D157       3.08238   0.00325   0.00000   0.02480   0.00615   3.08854
   D158      -1.06383   0.00059   0.00000  -0.00334  -0.00081  -1.06463
   D159       2.58714   0.00119   0.00000   0.02317   0.00581   2.59295
   D160       0.44466   0.00238   0.00000   0.04060   0.01014   0.45480
   D161      -1.53871  -0.00104   0.00000  -0.01725  -0.00432  -1.54303
   D162       0.99204  -0.01263   0.00000  -0.09610  -0.02402   0.96802
         Item               Value     Threshold  Converged?
 Maximum Force            0.044637     0.000450     NO 
 RMS     Force            0.004118     0.000300     NO 
 Maximum Displacement     1.996156     0.001800     NO 
 RMS     Displacement     0.440213     0.001200     NO 
 Predicted change in Energy=-3.235298D-02
 Lowest energy point so far.  Saving SCF results.
 GradGradGradGradGradGradGradGradGradGradGradGradGradGradGradGradGradGrad

 Leave Link  103 at Wed Jul  9 21:55:49 2025, MaxMem=  1342177280 cpu:              24.1 elap:               1.8
 (Enter /home/zhangying/bin/g16/l202.exe)
 Stoichiometry    C17H12F6LiNO19S2
 Framework group  C1[X(C17H12F6LiNO19S2)]
 Deg. of freedom   168
 Full point group                 C1      NOp   1
 RotChk:  IX=0 Diff= 2.44D-02
 Largest Abelian subgroup         C1      NOp   1
 Largest concise Abelian subgroup C1      NOp   1
                         Standard orientation:                         
 ---------------------------------------------------------------------
 Center     Atomic      Atomic             Coordinates (Angstroms)
 Number     Number       Type             X           Y           Z
 ---------------------------------------------------------------------
      1          8           0        4.646625    0.565979   -1.358612
      2          6           0        5.661654    1.041491   -0.582643
      3          8           0        5.389759    0.796828    0.729870
      4          6           0        4.126561    0.146492    0.873849
      5          6           0        3.700903   -0.180126   -0.574376
      6          8           0        6.614571    1.615656   -0.984845
      7          1           0        4.289561   -0.758704    1.459369
      8          1           0        2.706598    0.174803   -0.822025
      9          8           0        3.276490   -3.393113    0.464379
     10          6           0        4.628797   -3.217243    0.448408
     11          8           0        4.962326   -2.256966   -0.463409
     12          6           0        3.786282   -1.646845   -1.009341
     13          6           0        2.662567   -2.624544   -0.578658
     14          8           0        5.399157   -3.797205    1.134675
     15          1           0        3.883274   -1.637485   -2.094318
     16          1           0        2.444659   -3.293322   -1.416624
     17          8           0        1.991652    0.334533    1.944431
     18          6           0        0.975061    1.232389    2.144720
     19          8           0        1.423127    2.484300    1.871444
     20          6           0        2.722853    2.434594    1.242928
     21          6           0        3.215125    1.043670    1.705063
     22          8           0       -0.116475    0.944663    2.494797
     23          1           0        3.322866    3.225286    1.690766
     24          1           0        3.715655    1.179129    2.668046
     25          8           0       -0.455471   -2.776889   -1.291978
     26          6           0       -0.104048   -1.565700   -1.763869
     27          8           0        0.902733   -1.039008   -0.976961
     28          6           0        1.359443   -2.032887   -0.044002
     29          8           0       -0.544237   -1.011089   -2.714522
     30          1           0        1.517299   -1.554338    0.917553
     31          8           0        2.212733    4.180300   -0.288208
     32          6           0        0.902721    4.311174   -0.626730
     33          8           0        0.374102    3.130558   -0.982417
     34          6           0        2.558071    2.778361   -0.240744
     35          8           0        0.269987    5.318853   -0.606082
     36          1           0        3.494843    2.650605   -0.780153
     37          6           0        1.375982    2.114460   -0.979460
     38          1           0        0.955938    1.236942   -0.494177
     39          1           0        1.627917    1.865617   -2.011158
     40          6           0        0.186721   -3.019679   -0.024874
     41          1           0       -0.520588   -2.801357    0.775734
     42          1           0        0.493060   -4.063108    0.016131
     43          7           0       -4.471240   -0.565998    0.958170
     44         16           0       -4.070760   -2.098566    0.697370
     45         16           0       -5.321616    0.428665    0.037268
     46          6           0       -2.389654   -1.956346   -0.168013
     47          6           0       -3.996614    1.752159   -0.186988
     48          9           0       -4.459270    2.778475   -0.925180
     49          9           0       -3.601945    2.291265    0.974142
     50          9           0       -1.569199   -1.108229    0.464101
     51          9           0       -1.787469   -3.149431   -0.199482
     52          9           0       -2.530372   -1.526505   -1.426374
     53          9           0       -2.910428    1.288588   -0.808862
     54          8           0       -3.730272   -2.681007    1.983271
     55          8           0       -4.910386   -2.849101   -0.261255
     56          8           0       -6.312612    1.135501    0.834965
     57          8           0       -5.652798    0.036787   -1.351720
     58          3           0       -2.929624    6.567907   -0.103282
 ---------------------------------------------------------------------
 Rotational constants (GHZ):           0.1019786           0.0496007           0.0380302
 Leave Link  202 at Wed Jul  9 21:55:50 2025, MaxMem=  1342177280 cpu:               0.4 elap:               0.1
 (Enter /home/zhangying/bin/g16/l301.exe)
 Standard basis: 6-311++G(d,p) (5D, 7F)
 Ernie: Thresh=  0.10000D-02 Tol=  0.10000D-05 Strict=F.
 There are  1158 symmetry adapted cartesian basis functions of A   symmetry.
 There are  1112 symmetry adapted basis functions of A   symmetry.
  1112 basis functions,  1792 primitive gaussians,  1158 cartesian basis functions
   181 alpha electrons      181 beta electrons
       nuclear repulsion energy      7494.8011602384 Hartrees.
 IExCor=  402 DFT=T Ex+Corr=B3LYP ExCW=0 ScaHFX=  0.200000
 ScaDFX=  0.800000  0.720000  1.000000  0.810000 ScalE2=  1.000000  1.000000
 IRadAn=      5 IRanWt=     -1 IRanGd=            0 ICorTp=0 IEmpDi=141
 NAtoms=   58 NActive=   58 NUniq=   58 SFac= 1.00D+00 NAtFMM=   60 NAOKFM=F Big=F
 Integral buffers will be    131072 words long.
 Raffenetti 2 integral format.
 Two-electron integral symmetry is turned on.
 R6Disp:  Grimme-D3(BJ) Dispersion energy=       -0.1470649455 Hartrees.
 Nuclear repulsion after empirical dispersion term =     7494.6540952928 Hartrees.
 Leave Link  301 at Wed Jul  9 21:55:50 2025, MaxMem=  1342177280 cpu:               1.2 elap:               0.1
 (Enter /home/zhangying/bin/g16/l302.exe)
 NPDir=0 NMtPBC=     1 NCelOv=     1 NCel=       1 NClECP=     1 NCelD=      1
         NCelK=      1 NCelE2=     1 NClLst=     1 CellRange=     0.0.
 One-electron integrals computed using PRISM.
 One-electron integral symmetry used in STVInt
 NBasis=  1112 RedAO= T EigKep=  1.02D-06  NBF=  1112
 NBsUse=  1111 1.00D-06 EigRej=  4.29D-07 NBFU=  1111
 Precomputing XC quadrature grid using
 IXCGrd= 4 IRadAn=           5 IRanWt=          -1 IRanGd=           0 AccXCQ= 0.00D+00.
 Generated NRdTot=       0 NPtTot=           0 NUsed=           0 NTot=          32
 NSgBfM=  1099  1092  1092  1099  1099 MxSgAt=    58 MxSgA2=    58.
 Leave Link  302 at Wed Jul  9 21:55:53 2025, MaxMem=  1342177280 cpu:              36.9 elap:               2.4
 (Enter /home/zhangying/bin/g16/l303.exe)
 DipDrv:  MaxL=1.
 Leave Link  303 at Wed Jul  9 21:55:54 2025, MaxMem=  1342177280 cpu:               3.6 elap:               0.3
 (Enter /home/zhangying/bin/g16/l401.exe)
 Initial guess from the checkpoint file:  "/home_zz/zhangying/wangchenyu/zhang/diffusion/PVC/1/Gau-5212.chk"
 B after Tr=    -0.000000   -0.000000   -0.000000
         Rot=    0.999971   -0.004873   -0.005757   -0.000895 Ang=  -0.87 deg.
 Guess basis will be translated and rotated to current coordinates.
 JPrj=2 DoOrth=T DoCkMO=T.
 Generating alternative initial guess.
 ExpMin= 7.40D-03 ExpMax= 9.34D+04 ExpMxC= 3.17D+03 IAcc=3 IRadAn=         5 AccDes= 0.00D+00
 Harris functional with IExCor=  402 and IRadAn=       5 diagonalized for initial guess.
 HarFok:  IExCor=  402 AccDes= 0.00D+00 IRadAn=         5 IDoV= 1 UseB2=F ITyADJ=14
 ICtDFT=  3500011 ScaDFX=  1.000000  1.000000  1.000000  1.000000
 FoFCou: FMM=F IPFlag=           0 FMFlag=      100000 FMFlg1=           0
         NFxFlg=           0 DoJE=T BraDBF=F KetDBF=T FulRan=T
         wScrn=  0.000000 ICntrl=       500 IOpCl=  0 I1Cent=   200000004 NGrid=           0
         NMat0=    1 NMatS0=      1 NMatT0=    0 NMatD0=    1 NMtDS0=    0 NMtDT0=    0
 Petite list used in FoFCou.
 Harris En= -3542.84272773894    
 Leave Link  401 at Wed Jul  9 21:56:07 2025, MaxMem=  1342177280 cpu:             207.1 elap:              13.1
 (Enter /home/zhangying/bin/g16/l502.exe)
 Integral symmetry usage will be decided dynamically.
 Closed shell SCF:
 Using DIIS extrapolation, IDIIS=  1040.
 NGot=  1342177280 LenX=  1339466444 LenY=  1338124322
 Requested convergence on RMS density matrix=1.00D-08 within 128 cycles.
 Requested convergence on MAX density matrix=1.00D-06.
 Requested convergence on             energy=1.00D-06.
 No special actions if energy rises.
 Fock matrices will be formed incrementally for  20 cycles.

 Cycle   1  Pass 1  IDiag  1:
 FoFJK:  IHMeth= 1 ICntrl=       0 DoSepK=F KAlg= 0 I1Cent=           0 FoldK=F
 IRaf= 710000000 NMat=       1 IRICut=       1 DoRegI=T DoRafI=F ISym2E= 0 IDoP0=0 IntGTp=1.
 FoFCou: FMM=F IPFlag=           0 FMFlag=      100000 FMFlg1=           0
         NFxFlg=           0 DoJE=F BraDBF=F KetDBF=F FulRan=T
         wScrn=  0.000000 ICntrl=         0 IOpCl=  0 I1Cent=           0 NGrid=           0
         NMat0=    1 NMatS0=      1 NMatT0=    0 NMatD0=    1 NMtDS0=    0 NMtDT0=    0
 Symmetry not used in FoFCou.
 E= -3542.35276898192    
 DIIS: error= 1.02D-02 at cycle   1 NSaved=   1.
 NSaved= 1 IEnMin= 1 EnMin= -3542.35276898192     IErMin= 1 ErrMin= 1.02D-02
 ErrMax= 1.02D-02  0.00D+00 EMaxC= 1.00D-01 BMatC= 2.66D-01 BMatP= 2.66D-01
 IDIUse=3 WtCom= 8.98D-01 WtEn= 1.02D-01
 Coeff-Com:  0.100D+01
 Coeff-En:   0.100D+01
 Coeff:      0.100D+01
 Recover alternate guess density for next cycle.
 RMSDP=1.67D-02 MaxDP=3.90D+00              OVMax= 0.00D+00

 Cycle   2  Pass 1  IDiag  1:
 RMSU=  1.67D-02    CP:  9.81D-01
 E= -3541.25109093571     Delta-E=        1.101678046211 Rises=F Damp=F
 Switch densities from cycles 1 and 2 for lowest energy.
 DIIS: error= 2.34D-02 at cycle   2 NSaved=   2.
 NSaved= 2 IEnMin= 1 EnMin= -3542.35276898192     IErMin= 1 ErrMin= 1.02D-02
 ErrMax= 2.34D-02  0.00D+00 EMaxC= 1.00D+00 BMatC= 2.27D+00 BMatP= 2.66D-01
 IDIUse=1 WtCom= 1.00D+00 WtEn= 0.00D+00
 Coeff-Com:  0.907D+00 0.930D-01
 Coeff:      0.907D+00 0.930D-01
 Gap=     0.110 Goal=   None    Shift=    0.000
 RMSDP=2.89D-02 MaxDP=8.27D+00 DE= 1.10D+00 OVMax= 1.47D-01

 Cycle   3  Pass 1  IDiag  1:
 RMSU=  1.80D-02    CP:  1.23D+00  9.52D-01
 E= -3542.61429288838     Delta-E=       -1.363201952669 Rises=F Damp=F
 DIIS: error= 4.77D-03 at cycle   3 NSaved=   3.
 NSaved= 3 IEnMin= 3 EnMin= -3542.61429288838     IErMin= 3 ErrMin= 4.77D-03
 ErrMax= 4.77D-03  0.00D+00 EMaxC= 1.00D+00 BMatC= 9.94D-02 BMatP= 2.66D-01
 IDIUse=1 WtCom= 1.00D+00 WtEn= 0.00D+00
 Coeff-Com:  0.866D-01 0.141D+00 0.772D+00
 Coeff:      0.866D-01 0.141D+00 0.772D+00
 Gap=     0.086 Goal=   None    Shift=    0.000
 RMSDP=6.84D-03 MaxDP=1.77D+00 DE=-1.36D+00 OVMax= 4.20D-02

 Cycle   4  Pass 1  IDiag  1:
 RMSU=  3.01D-03    CP:  1.16D+00  9.85D-01  8.33D-01
 E= -3542.65053704732     Delta-E=       -0.036244158937 Rises=F Damp=F
 DIIS: error= 3.49D-03 at cycle   4 NSaved=   4.
 NSaved= 4 IEnMin= 4 EnMin= -3542.65053704732     IErMin= 4 ErrMin= 3.49D-03
 ErrMax= 3.49D-03  0.00D+00 EMaxC= 1.00D+00 BMatC= 4.40D-02 BMatP= 9.94D-02
 IDIUse=1 WtCom= 1.00D+00 WtEn= 0.00D+00
 Coeff-Com: -0.813D-02 0.789D-01 0.506D+00 0.423D+00
 Coeff:     -0.813D-02 0.789D-01 0.506D+00 0.423D+00
 Gap=     0.088 Goal=   None    Shift=    0.000
 RMSDP=2.10D-03 MaxDP=3.87D-01 DE=-3.62D-02 OVMax= 2.77D-02

 Cycle   5  Pass 1  IDiag  1:
 RMSU=  9.28D-04    CP:  1.17D+00  9.77D-01  8.59D-01  4.74D-01
 E= -3542.67858491274     Delta-E=       -0.028047865419 Rises=F Damp=F
 DIIS: error= 1.25D-03 at cycle   5 NSaved=   5.
 NSaved= 5 IEnMin= 5 EnMin= -3542.67858491274     IErMin= 5 ErrMin= 1.25D-03
 ErrMax= 1.25D-03  0.00D+00 EMaxC= 1.00D+00 BMatC= 3.11D-03 BMatP= 4.40D-02
 IDIUse=1 WtCom= 1.00D+00 WtEn= 0.00D+00
 Coeff-Com: -0.849D-02 0.272D-01 0.221D+00 0.254D+00 0.506D+00
 Coeff:     -0.849D-02 0.272D-01 0.221D+00 0.254D+00 0.506D+00
 Gap=     0.085 Goal=   None    Shift=    0.000
 RMSDP=5.41D-04 MaxDP=9.30D-02 DE=-2.80D-02 OVMax= 9.85D-03

 Cycle   6  Pass 1  IDiag  1:
 RMSU=  2.30D-04    CP:  1.17D+00  9.78D-01  8.70D-01  5.35D-01  6.09D-01
 E= -3542.68053259997     Delta-E=       -0.001947687237 Rises=F Damp=F
 DIIS: error= 4.64D-04 at cycle   6 NSaved=   6.
 NSaved= 6 IEnMin= 6 EnMin= -3542.68053259997     IErMin= 6 ErrMin= 4.64D-04
 ErrMax= 4.64D-04  0.00D+00 EMaxC= 1.00D+00 BMatC= 4.79D-04 BMatP= 3.11D-03
 IDIUse=1 WtCom= 1.00D+00 WtEn= 0.00D+00
 Coeff-Com: -0.275D-02 0.429D-02 0.649D-01 0.992D-01 0.326D+00 0.508D+00
 Coeff:     -0.275D-02 0.429D-02 0.649D-01 0.992D-01 0.326D+00 0.508D+00
 Gap=     0.085 Goal=   None    Shift=    0.000
 RMSDP=1.91D-04 MaxDP=5.12D-02 DE=-1.95D-03 OVMax= 3.07D-03

 Cycle   7  Pass 1  IDiag  1:
 RMSU=  1.15D-04    CP:  1.17D+00  9.77D-01  8.71D-01  5.30D-01  6.38D-01
                    CP:  6.20D-01
 E= -3542.68083820197     Delta-E=       -0.000305601996 Rises=F Damp=F
 DIIS: error= 1.06D-04 at cycle   7 NSaved=   7.
 NSaved= 7 IEnMin= 7 EnMin= -3542.68083820197     IErMin= 7 ErrMin= 1.06D-04
 ErrMax= 1.06D-04  0.00D+00 EMaxC= 1.00D+00 BMatC= 3.65D-05 BMatP= 4.79D-04
 IDIUse=1 WtCom= 1.00D+00 WtEn= 0.00D+00
 Coeff-Com: -0.906D-03 0.177D-03 0.164D-01 0.329D-01 0.139D+00 0.293D+00
 Coeff-Com:  0.519D+00
 Coeff:     -0.906D-03 0.177D-03 0.164D-01 0.329D-01 0.139D+00 0.293D+00
 Coeff:      0.519D+00
 Gap=     0.085 Goal=   None    Shift=    0.000
 RMSDP=5.93D-05 MaxDP=1.51D-02 DE=-3.06D-04 OVMax= 8.91D-04

 Cycle   8  Pass 1  IDiag  1:
 RMSU=  3.58D-05    CP:  1.17D+00  9.78D-01  8.71D-01  5.28D-01  6.43D-01
                    CP:  6.89D-01  6.82D-01
 E= -3542.68086011178     Delta-E=       -0.000021909807 Rises=F Damp=F
 DIIS: error= 4.97D-05 at cycle   8 NSaved=   8.
 NSaved= 8 IEnMin= 8 EnMin= -3542.68086011178     IErMin= 8 ErrMin= 4.97D-05
 ErrMax= 4.97D-05  0.00D+00 EMaxC= 1.00D+00 BMatC= 6.75D-06 BMatP= 3.65D-05
 IDIUse=1 WtCom= 1.00D+00 WtEn= 0.00D+00
 Coeff-Com: -0.306D-03-0.368D-03 0.245D-02 0.903D-02 0.508D-01 0.132D+00
 Coeff-Com:  0.345D+00 0.461D+00
 Coeff:     -0.306D-03-0.368D-03 0.245D-02 0.903D-02 0.508D-01 0.132D+00
 Coeff:      0.345D+00 0.461D+00
 Gap=     0.085 Goal=   None    Shift=    0.000
 RMSDP=2.35D-05 MaxDP=4.40D-03 DE=-2.19D-05 OVMax= 2.92D-04

 Cycle   9  Pass 1  IDiag  1:
 RMSU=  9.43D-06    CP:  1.17D+00  9.78D-01  8.70D-01  5.30D-01  6.49D-01
                    CP:  6.84D-01  7.07D-01  5.74D-01
 E= -3542.68086460527     Delta-E=       -0.000004493488 Rises=F Damp=F
 DIIS: error= 7.67D-06 at cycle   9 NSaved=   9.
 NSaved= 9 IEnMin= 9 EnMin= -3542.68086460527     IErMin= 9 ErrMin= 7.67D-06
 ErrMax= 7.67D-06  0.00D+00 EMaxC= 1.00D+00 BMatC= 2.79D-07 BMatP= 6.75D-06
 IDIUse=1 WtCom= 1.00D+00 WtEn= 0.00D+00
 Coeff-Com: -0.829D-04-0.221D-03-0.132D-03 0.202D-02 0.154D-01 0.460D-01
 Coeff-Com:  0.141D+00 0.244D+00 0.552D+00
 Coeff:     -0.829D-04-0.221D-03-0.132D-03 0.202D-02 0.154D-01 0.460D-01
 Coeff:      0.141D+00 0.244D+00 0.552D+00
 Gap=     0.085 Goal=   None    Shift=    0.000
 RMSDP=1.29D-05 MaxDP=3.68D-03 DE=-4.49D-06 OVMax= 7.31D-05

 Cycle  10  Pass 1  IDiag  1:
 RMSU=  4.95D-06    CP:  1.17D+00  9.78D-01  8.71D-01  5.30D-01  6.50D-01
                    CP:  6.85D-01  6.92D-01  5.61D-01  7.48D-01
 E= -3542.68086478116     Delta-E=       -0.000000175891 Rises=F Damp=F
 DIIS: error= 3.59D-06 at cycle  10 NSaved=  10.
 NSaved=10 IEnMin=10 EnMin= -3542.68086478116     IErMin=10 ErrMin= 3.59D-06
 ErrMax= 3.59D-06  0.00D+00 EMaxC= 1.00D+00 BMatC= 5.01D-08 BMatP= 2.79D-07
 IDIUse=1 WtCom= 1.00D+00 WtEn= 0.00D+00
 Coeff-Com: -0.135D-04-0.817D-04-0.400D-03 0.186D-04 0.241D-02 0.101D-01
 Coeff-Com:  0.398D-01 0.852D-01 0.332D+00 0.531D+00
 Coeff:     -0.135D-04-0.817D-04-0.400D-03 0.186D-04 0.241D-02 0.101D-01
 Coeff:      0.398D-01 0.852D-01 0.332D+00 0.531D+00
 Gap=     0.085 Goal=   None    Shift=    0.000
 RMSDP=2.82D-06 MaxDP=7.86D-04 DE=-1.76D-07 OVMax= 3.22D-05

 Cycle  11  Pass 1  IDiag  1:
 RMSU=  1.37D-06    CP:  1.17D+00  9.78D-01  8.71D-01  5.30D-01  6.50D-01
                    CP:  6.86D-01  6.98D-01  5.69D-01  7.51D-01  6.88D-01
 E= -3542.68086481190     Delta-E=       -0.000000030743 Rises=F Damp=F
 DIIS: error= 1.41D-06 at cycle  11 NSaved=  11.
 NSaved=11 IEnMin=11 EnMin= -3542.68086481190     IErMin=11 ErrMin= 1.41D-06
 ErrMax= 1.41D-06  0.00D+00 EMaxC= 1.00D+00 BMatC= 7.82D-09 BMatP= 5.01D-08
 IDIUse=1 WtCom= 1.00D+00 WtEn= 0.00D+00
 Coeff-Com:  0.224D-05-0.173D-04-0.224D-03-0.275D-03-0.756D-03-0.504D-03
 Coeff-Com:  0.397D-02 0.148D-01 0.113D+00 0.325D+00 0.544D+00
 Coeff:      0.224D-05-0.173D-04-0.224D-03-0.275D-03-0.756D-03-0.504D-03
 Coeff:      0.397D-02 0.148D-01 0.113D+00 0.325D+00 0.544D+00
 Gap=     0.085 Goal=   None    Shift=    0.000
 RMSDP=1.57D-06 MaxDP=3.64D-04 DE=-3.07D-08 OVMax= 1.05D-05

 Cycle  12  Pass 1  IDiag  1:
 RMSU=  4.62D-07    CP:  1.17D+00  9.78D-01  8.71D-01  5.30D-01  6.50D-01
                    CP:  6.86D-01  7.01D-01  5.73D-01  7.51D-01  6.80D-01
                    CP:  6.50D-01
 E= -3542.68086481717     Delta-E=       -0.000000005275 Rises=F Damp=F
 DIIS: error= 3.93D-07 at cycle  12 NSaved=  12.
 NSaved=12 IEnMin=12 EnMin= -3542.68086481717     IErMin=12 ErrMin= 3.93D-07
 ErrMax= 3.93D-07  0.00D+00 EMaxC= 1.00D+00 BMatC= 6.01D-10 BMatP= 7.82D-09
 IDIUse=1 WtCom= 1.00D+00 WtEn= 0.00D+00
 Coeff-Com:  0.234D-05-0.246D-05-0.814D-04-0.148D-03-0.619D-03-0.116D-02
 Coeff-Com: -0.120D-02 0.766D-03 0.347D-01 0.134D+00 0.296D+00 0.538D+00
 Coeff:      0.234D-05-0.246D-05-0.814D-04-0.148D-03-0.619D-03-0.116D-02
 Coeff:     -0.120D-02 0.766D-03 0.347D-01 0.134D+00 0.296D+00 0.538D+00
 Gap=     0.085 Goal=   None    Shift=    0.000
 RMSDP=4.71D-07 MaxDP=1.28D-04 DE=-5.28D-09 OVMax= 3.08D-06

 Cycle  13  Pass 1  IDiag  1:
 RMSU=  1.57D-07    CP:  1.17D+00  9.78D-01  8.71D-01  5.30D-01  6.50D-01
                    CP:  6.86D-01  7.00D-01  5.73D-01  7.57D-01  7.05D-01
                    CP:  6.44D-01  6.73D-01
 E= -3542.68086481732     Delta-E=       -0.000000000149 Rises=F Damp=F
 DIIS: error= 1.60D-07 at cycle  13 NSaved=  13.
 NSaved=13 IEnMin=13 EnMin= -3542.68086481732     IErMin=13 ErrMin= 1.60D-07
 ErrMax= 1.60D-07  0.00D+00 EMaxC= 1.00D+00 BMatC= 8.46D-11 BMatP= 6.01D-10
 IDIUse=1 WtCom= 1.00D+00 WtEn= 0.00D+00
 Coeff-Com:  0.101D-05 0.681D-06-0.194D-04-0.540D-04-0.269D-03-0.620D-03
 Coeff-Com: -0.116D-02-0.136D-02 0.649D-02 0.372D-01 0.103D+00 0.317D+00
 Coeff-Com:  0.540D+00
 Coeff:      0.101D-05 0.681D-06-0.194D-04-0.540D-04-0.269D-03-0.620D-03
 Coeff:     -0.116D-02-0.136D-02 0.649D-02 0.372D-01 0.103D+00 0.317D+00
 Coeff:      0.540D+00
 Gap=     0.085 Goal=   None    Shift=    0.000
 RMSDP=1.00D-07 MaxDP=2.34D-05 DE=-1.49D-10 OVMax= 1.39D-06

 Cycle  14  Pass 1  IDiag  1:
 RMSU=  5.08D-08    CP:  1.17D+00  9.78D-01  8.71D-01  5.30D-01  6.50D-01
                    CP:  6.86D-01  7.00D-01  5.73D-01  7.61D-01  7.07D-01
                    CP:  6.64D-01  6.80D-01  6.85D-01
 E= -3542.68086481776     Delta-E=       -0.000000000442 Rises=F Damp=F
 DIIS: error= 6.48D-08 at cycle  14 NSaved=  14.
 NSaved=14 IEnMin=14 EnMin= -3542.68086481776     IErMin=14 ErrMin= 6.48D-08
 ErrMax= 6.48D-08  0.00D+00 EMaxC= 1.00D+00 BMatC= 1.20D-11 BMatP= 8.46D-11
 IDIUse=1 WtCom= 1.00D+00 WtEn= 0.00D+00
 Coeff-Com:  0.390D-06 0.670D-06-0.320D-05-0.180D-04-0.991D-04-0.258D-03
 Coeff-Com: -0.573D-03-0.895D-03 0.390D-03 0.824D-02 0.301D-01 0.136D+00
 Coeff-Com:  0.331D+00 0.496D+00
 Coeff:      0.390D-06 0.670D-06-0.320D-05-0.180D-04-0.991D-04-0.258D-03
 Coeff:     -0.573D-03-0.895D-03 0.390D-03 0.824D-02 0.301D-01 0.136D+00
 Coeff:      0.331D+00 0.496D+00
 Gap=     0.085 Goal=   None    Shift=    0.000
 RMSDP=3.05D-08 MaxDP=6.61D-06 DE=-4.42D-10 OVMax= 5.91D-07

 Cycle  15  Pass 1  IDiag  1:
 RMSU=  1.93D-08    CP:  1.17D+00  9.78D-01  8.71D-01  5.30D-01  6.50D-01
                    CP:  6.86D-01  7.00D-01  5.73D-01  7.61D-01  7.08D-01
                    CP:  6.67D-01  6.91D-01  6.99D-01  7.15D-01
 E= -3542.68086481805     Delta-E=       -0.000000000287 Rises=F Damp=F
 DIIS: error= 2.57D-08 at cycle  15 NSaved=  15.
 NSaved=15 IEnMin=15 EnMin= -3542.68086481805     IErMin=15 ErrMin= 2.57D-08
 ErrMax= 2.57D-08  0.00D+00 EMaxC= 1.00D+00 BMatC= 1.51D-12 BMatP= 1.20D-11
 IDIUse=1 WtCom= 1.00D+00 WtEn= 0.00D+00
 Coeff-Com:  0.374D-07 0.234D-06 0.208D-05 0.336D-06-0.302D-05-0.258D-04
 Coeff-Com: -0.101D-03-0.243D-03-0.104D-02-0.289D-02-0.412D-02 0.113D-01
 Coeff-Com:  0.767D-01 0.293D+00 0.628D+00
 Coeff:      0.374D-07 0.234D-06 0.208D-05 0.336D-06-0.302D-05-0.258D-04
 Coeff:     -0.101D-03-0.243D-03-0.104D-02-0.289D-02-0.412D-02 0.113D-01
 Coeff:      0.767D-01 0.293D+00 0.628D+00
 Gap=     0.085 Goal=   None    Shift=    0.000
 RMSDP=1.57D-08 MaxDP=5.77D-06 DE=-2.87D-10 OVMax= 2.01D-07

 Cycle  16  Pass 1  IDiag  1:
 RMSU=  9.33D-09    CP:  1.17D+00  9.78D-01  8.71D-01  5.30D-01  6.50D-01
                    CP:  6.86D-01  7.00D-01  5.73D-01  7.61D-01  7.08D-01
                    CP:  6.67D-01  6.97D-01  7.22D-01  7.24D-01  7.23D-01
 E= -3542.68086481767     Delta-E=        0.000000000386 Rises=F Damp=F
 DIIS: error= 4.67D-09 at cycle  16 NSaved=  16.
 NSaved=16 IEnMin=15 EnMin= -3542.68086481805     IErMin=16 ErrMin= 4.67D-09
 ErrMax= 4.67D-09  0.00D+00 EMaxC= 1.00D+00 BMatC= 1.35D-13 BMatP= 1.51D-12
 IDIUse=1 WtCom= 1.00D+00 WtEn= 0.00D+00
 Coeff-Com: -0.812D-08 0.652D-07 0.122D-05 0.150D-05 0.577D-05 0.621D-05
 Coeff-Com: -0.765D-05-0.538D-04-0.552D-03-0.214D-02-0.455D-02-0.523D-02
 Coeff-Com:  0.138D-01 0.118D+00 0.338D+00 0.543D+00
 Coeff:     -0.812D-08 0.652D-07 0.122D-05 0.150D-05 0.577D-05 0.621D-05
 Coeff:     -0.765D-05-0.538D-04-0.552D-03-0.214D-02-0.455D-02-0.523D-02
 Coeff:      0.138D-01 0.118D+00 0.338D+00 0.543D+00
 Gap=     0.085 Goal=   None    Shift=    0.000
 RMSDP=4.75D-09 MaxDP=1.17D-06 DE= 3.86D-10 OVMax= 5.02D-08

 Cycle  17  Pass 1  IDiag  1:
 RMSU=  2.53D-09    CP:  1.17D+00  9.78D-01  8.71D-01  5.30D-01  6.50D-01
                    CP:  6.86D-01  7.00D-01  5.73D-01  7.61D-01  7.08D-01
                    CP:  6.67D-01  6.98D-01  7.20D-01  7.50D-01  7.28D-01
                    CP:  7.55D-01
 E= -3542.68086481754     Delta-E=        0.000000000122 Rises=F Damp=F
 DIIS: error= 2.32D-09 at cycle  17 NSaved=  17.
 NSaved=17 IEnMin=15 EnMin= -3542.68086481805     IErMin=17 ErrMin= 2.32D-09
 ErrMax= 2.32D-09  0.00D+00 EMaxC= 1.00D+00 BMatC= 1.74D-14 BMatP= 1.35D-13
 IDIUse=1 WtCom= 1.00D+00 WtEn= 0.00D+00
 Coeff-Com: -0.636D-08 0.901D-08 0.406D-06 0.813D-06 0.352D-05 0.666D-05
 Coeff-Com:  0.820D-05-0.231D-07-0.181D-03-0.832D-03-0.199D-02-0.435D-02
 Coeff-Com: -0.181D-02 0.292D-01 0.111D+00 0.307D+00 0.562D+00
 Coeff:     -0.636D-08 0.901D-08 0.406D-06 0.813D-06 0.352D-05 0.666D-05
 Coeff:      0.820D-05-0.231D-07-0.181D-03-0.832D-03-0.199D-02-0.435D-02
 Coeff:     -0.181D-02 0.292D-01 0.111D+00 0.307D+00 0.562D+00
 Gap=     0.085 Goal=   None    Shift=    0.000
 RMSDP=1.99D-09 MaxDP=4.49D-07 DE= 1.22D-10 OVMax= 2.00D-08

 SCF Done:  E(RB3LYP) =  -3542.68086482     A.U. after   17 cycles
            NFock= 17  Conv=0.20D-08     -V/T= 2.0024
 KE= 3.534088654971D+03 PE=-2.335393423740D+04 EE= 8.782510622322D+03
 Leave Link  502 at Wed Jul  9 22:15:42 2025, MaxMem=  1342177280 cpu:           18775.6 elap:            1173.7
 (Enter /home/zhangying/bin/g16/l701.exe)
 ... and contract with generalized density number  0.
 Compute integral first derivatives.
 R6Disp: Adding Grimme-D3(BJ) dispersion energy 1st derivatives to the gradient.
 Leave Link  701 at Wed Jul  9 22:15:45 2025, MaxMem=  1342177280 cpu:              12.8 elap:               1.0
 (Enter /home/zhangying/bin/g16/l702.exe)
 L702 exits ... SP integral derivatives will be done elsewhere.
 Leave Link  702 at Wed Jul  9 22:15:45 2025, MaxMem=  1342177280 cpu:               0.5 elap:               0.1
 (Enter /home/zhangying/bin/g16/l703.exe)
 Integral derivatives from FoFJK, PRISM(SPDF).
 Compute integral first derivatives, UseDBF=F ICtDFT=           0.
 Calling FoFJK, ICntrl=      2127 FMM=F ISym2X=0 I1Cent= 0 IOpClX= 0 NMat=1 NMatS=1 NMatT=0.
 FoFJK:  IHMeth= 1 ICntrl=    2127 DoSepK=F KAlg= 0 I1Cent=           0 FoldK=F
 IRaf=         0 NMat=       1 IRICut=       1 DoRegI=T DoRafI=F ISym2E= 0 IDoP0=0 IntGTp=1.
 FoFCou: FMM=F IPFlag=           0 FMFlag=      100000 FMFlg1=         800
         NFxFlg=           0 DoJE=F BraDBF=F KetDBF=F FulRan=T
         wScrn=  0.000000 ICntrl=      2127 IOpCl=  0 I1Cent=           0 NGrid=           0
         NMat0=    1 NMatS0=      1 NMatT0=    0 NMatD0=    1 NMtDS0=    0 NMtDT0=    0
 Symmetry not used in FoFCou.
 Leave Link  703 at Wed Jul  9 22:21:04 2025, MaxMem=  1342177280 cpu:            5106.3 elap:             319.2
 (Enter /home/zhangying/bin/g16/l716.exe)
 Dipole        = 3.24635430D+00 1.00032083D+01-1.66293038D-01
 ***** Axes restored to original set *****
 -------------------------------------------------------------------
 Center     Atomic                   Forces (Hartrees/Bohr)
 Number     Number              X              Y              Z
 -------------------------------------------------------------------
      1        8           0.000403685    0.001857016   -0.000454042
      2        6          -0.000240581   -0.001869468    0.000882353
      3        8           0.000490722    0.001034609    0.000162819
      4        6          -0.001247010   -0.001116708    0.001166042
      5        6          -0.000694918   -0.000808810   -0.000042107
      6        8           0.000316601    0.000903694   -0.000154940
      7        1          -0.000092948   -0.000234905    0.000605920
      8        1          -0.001294727    0.000524155   -0.001023416
      9        8          -0.000973632    0.002546548   -0.001496164
     10        6           0.000863073   -0.003144027    0.001839782
     11        8           0.000038604    0.000695777   -0.000251155
     12        6          -0.000127764   -0.000479963   -0.000262339
     13        6           0.002474676    0.001019875    0.000450846
     14        8          -0.000561518    0.000596157   -0.000854484
     15        1          -0.000166391    0.000351747   -0.000203450
     16        1          -0.000132028   -0.000484939   -0.000497406
     17        8           0.000680424    0.000726091    0.000265478
     18        6          -0.003259651   -0.004355336    0.000517642
     19        8           0.003439671    0.003530382    0.000278744
     20        6           0.000798299   -0.000859686   -0.000061775
     21        6          -0.000170164   -0.001219071   -0.001324171
     22        8           0.000790033    0.001709753   -0.000677796
     23        1          -0.001171102    0.000663975   -0.000242357
     24        1           0.000443609    0.000503153   -0.000161823
     25        8          -0.023607981    0.156698735    0.012024490
     26        6          -0.020586886    0.014883159    0.003138734
     27        8           0.003130469    0.003427545   -0.004688235
     28        6          -0.003810306    0.001703326    0.004871718
     29        8          -0.000423023    0.010297810   -0.000639981
     30        1          -0.000873554   -0.001069568   -0.000266453
     31        8           0.006035527   -0.002819059    0.006000723
     32        6          -0.018453844   -0.006849029    0.001499891
     33        8           0.004169184    0.002098292   -0.000011560
     34        6          -0.002849207   -0.001204189   -0.000067773
     35        8           0.022380992    0.001367618   -0.002687114
     36        1           0.001098316    0.000134207   -0.001201410
     37        6          -0.002611020   -0.000316793   -0.001150395
     38        1           0.000127361    0.000853749    0.000408225
     39        1          -0.000082945   -0.000352362    0.000134779
     40        6          -0.017900917    0.037867990   -0.036164538
     41        1          -0.018431460    0.027785301   -0.022683089
     42        1          -0.000019571    0.000080740    0.000268935
     43        7          -0.001741571   -0.002079571    0.001783758
     44       16           0.000928051   -0.005661153    0.023876149
     45       16          -0.003742389    0.012336433    0.019576528
     46        6           0.014674388   -0.025398602    0.024206038
     47        6          -0.003155644    0.003624641   -0.002195576
     48        9           0.009924677    0.001315647    0.008774503
     49        9           0.000713714   -0.002316794   -0.008392532
     50        9           0.012272515    0.001103805   -0.009109360
     51        9           0.045132682   -0.210790495    0.033912090
     52        9           0.008338997   -0.020217431   -0.001041129
     53        9          -0.005310840    0.002377786    0.000568528
     54        8          -0.005637737   -0.000834120   -0.005103531
     55        8           0.006265417    0.008743341   -0.021812822
     56        8           0.003066268   -0.005307299    0.000688730
     57        8           0.001549677   -0.005493325   -0.022634762
     58        3          -0.011176302    0.001919647   -0.000345762
 -------------------------------------------------------------------
 Cartesian Forces:  Max     0.210790495 RMS     0.022044477
 Leave Link  716 at Wed Jul  9 22:21:04 2025, MaxMem=  1342177280 cpu:               0.5 elap:               0.1
 (Enter /home/zhangying/bin/g16/l103.exe)

 GradGradGradGradGradGradGradGradGradGradGradGradGradGradGradGradGradGrad
 Berny optimization.
 Using GEDIIS/GDIIS optimizer.
 FormGI is forming the generalized inverse of G from B-inverse, IUseBI=4.
 Internal  Forces:  Max     4.494805288 RMS     0.413052086
 Search for a local minimum.
 Step number   4 out of a maximum of  347
 All quantities printed in internal units (Hartrees-Bohrs-Radians)
 RMS Force = .41305D+00 SwitMx=.10000D-02 MixMth= 1
 Mixed Optimization -- RFO/linear search
 Update second derivatives using D2CorX and points    4    3
 ITU=  0  1  1  0
 Use linear search instead of GDIIS.
     Eigenvalues ---    0.00015   0.00230   0.00230   0.00250   0.00302
     Eigenvalues ---    0.00342   0.00391   0.00439   0.00547   0.00588
     Eigenvalues ---    0.00635   0.00647   0.00659   0.00750   0.00938
     Eigenvalues ---    0.01694   0.01707   0.01714   0.01719   0.01848
     Eigenvalues ---    0.02169   0.02175   0.02186   0.02200   0.02437
     Eigenvalues ---    0.02475   0.02590   0.02933   0.03440   0.03546
     Eigenvalues ---    0.03718   0.03741   0.03784   0.03865   0.03882
     Eigenvalues ---    0.04012   0.04217   0.04285   0.04497   0.04732
     Eigenvalues ---    0.04755   0.04910   0.05024   0.05162   0.05286
     Eigenvalues ---    0.05358   0.05508   0.05571   0.05886   0.06017
     Eigenvalues ---    0.07522   0.07751   0.07917   0.07930   0.08154
     Eigenvalues ---    0.08230   0.08335   0.08443   0.08500   0.08561
     Eigenvalues ---    0.08618   0.08953   0.09881   0.10477   0.10683
     Eigenvalues ---    0.10791   0.10842   0.11057   0.11235   0.13188
     Eigenvalues ---    0.13828   0.14049   0.14421   0.14931   0.15228
     Eigenvalues ---    0.15425   0.16416   0.17137   0.17185   0.18013
     Eigenvalues ---    0.18561   0.19232   0.19417   0.19526   0.19650
     Eigenvalues ---    0.19798   0.20441   0.20670   0.20827   0.21634
     Eigenvalues ---    0.22903   0.23462   0.23523   0.23583   0.23893
     Eigenvalues ---    0.24003   0.24339   0.24986   0.24995   0.24997
     Eigenvalues ---    0.24997   0.24999   0.25000   0.25000   0.25000
     Eigenvalues ---    0.25000   0.25000   0.25000   0.26754   0.26854
     Eigenvalues ---    0.27166   0.27334   0.28351   0.28806   0.29228
     Eigenvalues ---    0.29330   0.29688   0.29962   0.33311   0.34326
     Eigenvalues ---    0.34393   0.34630   0.34743   0.34759   0.34899
     Eigenvalues ---    0.34968   0.35003   0.35019   0.35057   0.35334
     Eigenvalues ---    0.35458   0.36789   0.37173   0.37819   0.37938
     Eigenvalues ---    0.38147   0.39083   0.39115   0.39888   0.40373
     Eigenvalues ---    0.41015   0.46885   0.47164   0.47759   0.47771
     Eigenvalues ---    0.48587   0.50957   0.51062   0.51248   0.51829
     Eigenvalues ---    0.52065   0.52292   0.52344   0.57336   0.59352
     Eigenvalues ---    0.60648   0.61002   0.61465   0.65128   0.75341
     Eigenvalues ---    0.95115   0.96677   1.12198   1.12912   1.13046
     Eigenvalues ---    1.13688   1.14203  69.48825
 RFO step:  Lambda=-1.85846142D+00 EMin= 1.50808181D-04
 Quartic linear search produced a step of -0.50212.
 Maximum step size (   0.849) exceeded in Quadratic search.
    -- Step size scaled by   0.945
 Iteration  1 RMS(Cart)=  0.31341157 RMS(Int)=  0.02821587
 Iteration  2 RMS(Cart)=  0.21592937 RMS(Int)=  0.00686822
 Iteration  3 RMS(Cart)=  0.01651675 RMS(Int)=  0.00136768
 Iteration  4 RMS(Cart)=  0.00011916 RMS(Int)=  0.00136737
 Iteration  5 RMS(Cart)=  0.00000091 RMS(Int)=  0.00136737
 ITry= 1 IFail=0 DXMaxC= 2.99D+00 DCOld= 1.00D+10 DXMaxT= 8.49D-01 DXLimC= 3.00D+00 Rises=F
 Variable       Old X    -DE/DX   Delta X   Delta X   Delta X     New X
                                 (Linear)    (Quad)   (Total)
    R1        2.57622  -0.09692  -0.00008  -0.00955  -0.00962   2.56660
    R2        2.71627   0.01235   0.00060  -0.00982  -0.00926   2.70701
    R3        2.57480  -0.07138   0.00004  -0.00883  -0.00875   2.56605
    R4        2.23554   0.00094  -0.00043   0.00625   0.00582   2.24136
    R5        2.69863   0.04789   0.00048  -0.00278  -0.00227   2.69636
    R6        2.91852   0.09709  -0.00056   0.02322   0.02263   2.94115
    R7        2.06039  -0.00007   0.00008  -0.00133  -0.00125   2.05914
    R8        2.88241   0.18093   0.00321  -0.03369  -0.03047   2.85194
    R9        2.04924  -0.00170  -0.00084   0.01527   0.01443   2.06367
   R10        2.89551   0.00665  -0.00108   0.02023   0.01915   2.91466
   R11        2.57719  -0.01322   0.00032  -0.00639  -0.00610   2.57109
   R12        2.70932   0.00109  -0.00008   0.00155   0.00147   2.71079
   R13        2.58055  -0.00445   0.00036  -0.00759  -0.00725   2.57331
   R14        2.23657   0.00103  -0.00048   0.00745   0.00697   2.24354
   R15        2.70790   0.01061  -0.00033   0.00769   0.00737   2.71527
   R16        2.93006  -0.22426  -0.00158  -0.00131  -0.00285   2.92721
   R17        2.05856   0.00004   0.00004  -0.00076  -0.00072   2.05784
   R18        2.06745  -0.00033  -0.00007   0.00132   0.00125   2.06869
   R19        2.88705  -0.23328  -0.00134  -0.00670  -0.00804   2.87901
   R20        2.59087   0.10742  -0.00064   0.02470   0.02426   2.61513
   R21        2.71033   0.01270   0.00066  -0.01023  -0.00960   2.70073
   R22        2.56525   0.06317   0.00042  -0.00265  -0.00201   2.56324
   R23        2.23339  -0.00163   0.00056  -0.00674  -0.00618   2.22721
   R24        2.72985  -0.06320  -0.00074   0.00567   0.00491   2.73476
   R25        2.92179  -0.07518   0.00290  -0.06232  -0.05974   2.86206
   R26        2.05778  -0.00001  -0.00004   0.00059   0.00055   2.05833
   R27        2.89481  -0.06378   0.00044  -0.01595  -0.01551   2.87930
   R28        2.06682   0.00015  -0.00019   0.00344   0.00324   2.07007
   R29        2.54458  -0.02999   0.00174  -0.03108  -0.02934   2.51524
   R30        2.72338   0.05339  -0.00056   0.01599   0.01542   2.73880
   R31        2.61181  -0.06075   0.00153  -0.03570  -0.03417   2.57765
   R32        2.24003   0.00210  -0.00248   0.03868   0.03620   2.27622
   R33        2.71673  -0.01520  -0.00054   0.00780   0.00727   2.72400
   R34        2.05148   0.00003   0.00070  -0.01274  -0.01204   2.03944
   R35        2.89653  -0.13725  -0.00042  -0.01007  -0.01050   2.88603
   R36        2.56882  -0.21993  -0.00491   0.06449   0.05965   2.62846
   R37        2.72995  -0.38933  -0.00106  -0.03394  -0.03507   2.69488
   R38        2.53520   0.13591  -0.00398   0.09008   0.08622   2.62142
   R39        2.24885   0.11978   0.00583  -0.08686  -0.08103   2.16782
   R40        2.69657   0.54525   0.00505  -0.02255  -0.01748   2.67910
   R41        2.05696  -0.00050  -0.00115   0.02028   0.01913   2.07609
   R42        2.91765   0.14950   0.00133  -0.00452  -0.00332   2.91433
   R43        6.55995   0.22258   0.00470  -0.05457  -0.04987   6.51008
   R44        2.05449  -0.00082  -0.00035   0.00672   0.00637   2.06086
   R45        2.06127  -0.00006  -0.00026   0.00489   0.00463   2.06590
   R46        2.06051  -0.02243   0.00007  -0.00390  -0.00383   2.05669
   R47        2.05648  -0.00000   0.00000  -0.00002  -0.00002   2.05646
   R48        3.03368  -0.04619  -0.00033  -0.00365  -0.00398   3.02971
   R49        3.02389  -0.06414  -0.00928   0.15387   0.14459   3.16848
   R50        3.58313  -0.26831   0.00037  -0.04399  -0.04362   3.53951
   R51        2.74415   0.00680   0.00539  -0.08965  -0.08426   2.65989
   R52        2.79477  -0.02431  -0.02385   0.40946   0.38561   3.18039
   R53        3.56431   0.21174   0.00359  -0.03872  -0.03513   3.52918
   R54        2.75019   0.00537   0.00586  -0.09802  -0.09216   2.65803
   R55        2.79816  -0.02303  -0.02367   0.40703   0.38336   3.18151
   R56        2.52971   0.01205   0.00752  -0.13482  -0.12730   2.40241
   R57        2.52621  -0.04923   0.00459  -0.09037  -0.08579   2.44043
   R58        2.52689  -0.00858   0.00305  -0.05224  -0.04919   2.47771
   R59        2.54398  -0.00310   0.00985  -0.18035  -0.17050   2.37348
   R60        2.53154   0.00826   0.01102  -0.19567  -0.18465   2.34689
   R61        2.52222   0.00541   0.00389  -0.06858  -0.06469   2.45753
   R62        7.87704   0.10126   0.00117  -0.00709  -0.00592   7.87111
    A1        1.93946   0.03452  -0.00017   0.00717   0.00695   1.94642
    A2        1.91462  -0.04523  -0.00049   0.00262   0.00196   1.91659
    A3        2.18403   0.02498   0.00028  -0.00177  -0.00171   2.18232
    A4        2.18389   0.02385   0.00030  -0.00220  -0.00212   2.18176
    A5        1.93415   0.13184   0.00089   0.00139   0.00236   1.93651
    A6        1.81889  -0.15569  -0.00097  -0.00285  -0.00404   1.81485
    A7        1.87547   0.05872   0.00069  -0.00557  -0.00486   1.87062
    A8        1.89193  -0.36076  -0.00293   0.00443   0.00122   1.89315
    A9        1.94894  -0.10846  -0.00223   0.02697   0.02484   1.97378
   A10        2.06089   0.62001   0.00639  -0.03414  -0.02774   2.03315
   A11        1.85982  -0.10214  -0.00135   0.01179   0.01060   1.87042
   A12        1.79313   0.02918   0.00071  -0.00835  -0.00751   1.78561
   A13        1.88471  -0.05174  -0.00023  -0.00307  -0.00338   1.88133
   A14        1.88108  -0.13686  -0.00019  -0.01654  -0.01663   1.86445
   A15        1.97974   0.02120   0.00055  -0.00749  -0.00713   1.97261
   A16        2.04124  -0.00107  -0.00177   0.03231   0.03050   2.07173
   A17        1.87504   0.11443   0.00093  -0.00048   0.00029   1.87533
   A18        1.92511  -0.03659  -0.00030   0.00013  -0.00016   1.92495
   A19        1.91844  -0.02772  -0.00031   0.00184   0.00152   1.91996
   A20        2.18393   0.01484   0.00017  -0.00153  -0.00135   2.18258
   A21        2.18069   0.01343   0.00014  -0.00029  -0.00014   2.18055
   A22        1.93194  -0.00373  -0.00004   0.00043   0.00042   1.93236
   A23        1.92320  -0.08791  -0.00074   0.00190   0.00108   1.92428
   A24        2.07643   0.19257   0.00031   0.02059   0.02089   2.09733
   A25        1.85404  -0.03021  -0.00000  -0.00407  -0.00398   1.85006
   A26        1.79312  -0.00398   0.00023  -0.00489  -0.00471   1.78840
   A27        1.88603   0.02066   0.00018  -0.00067  -0.00055   1.88548
   A28        1.92474  -0.10167   0.00001  -0.01416  -0.01415   1.91059
   A29        1.80264   0.05946   0.00046  -0.00008   0.00038   1.80302
   A30        1.89106   0.00068   0.00010  -0.00181  -0.00170   1.88936
   A31        1.89468   0.05526  -0.00001   0.00779   0.00773   1.90241
   A32        1.89342  -0.00730   0.00006  -0.00226  -0.00219   1.89123
   A33        2.06142  -0.08377  -0.00094   0.00580   0.00481   2.06624
   A34        1.91229  -0.01452   0.00039  -0.00922  -0.00880   1.90348
   A35        1.91039   0.01162   0.00049  -0.00793  -0.00775   1.90264
   A36        1.90689   0.04490   0.00102  -0.01130  -0.01066   1.89622
   A37        2.17566  -0.02131   0.00011  -0.00669  -0.00701   2.16866
   A38        2.20062  -0.02383  -0.00112   0.01770   0.01611   2.21673
   A39        1.93139  -0.17621  -0.00107  -0.00389  -0.00516   1.92623
   A40        1.75928   0.21553   0.00075   0.01422   0.01501   1.77429
   A41        1.86695  -0.00003   0.00075  -0.01252  -0.01266   1.85428
   A42        1.89325  -0.17798  -0.00317   0.03438   0.03106   1.92431
   A43        1.93356  -0.21729  -0.00317   0.02846   0.02586   1.95942
   A44        2.12424  -0.09115   0.00462  -0.09698  -0.09201   2.03224
   A45        1.86989   0.26465  -0.00011   0.03786   0.03750   1.90739
   A46        1.88584   0.46363   0.00128   0.03988   0.04071   1.92655
   A47        2.16098  -0.25760   0.00324  -0.09486  -0.09089   2.07009
   A48        1.85376  -0.18164  -0.00302   0.03066   0.02765   1.88140
   A49        1.79577  -0.12499  -0.00145   0.00921   0.00780   1.80357
   A50        1.88040  -0.03067   0.00057  -0.01439  -0.01457   1.86583
   A51        1.87282   0.15690  -0.00068   0.03406   0.03371   1.90654
   A52        1.92129   0.06095   0.00024   0.00298   0.00321   1.92451
   A53        1.91066  -0.03028  -0.00106   0.01493   0.01387   1.92452
   A54        2.22055   0.02287   0.00108  -0.01782  -0.01677   2.20378
   A55        2.15175   0.00635  -0.00001   0.00263   0.00259   2.15433
   A56        1.91500  -0.03046   0.00022  -0.00818  -0.00796   1.90704
   A57        1.88767  -0.06701  -0.00009  -0.00738  -0.00748   1.88019
   A58        1.93549   0.11879   0.00043   0.00834   0.00878   1.94427
   A59        1.99067  -0.18179  -0.00090  -0.00849  -0.00937   1.98129
   A60        1.89257  -0.02662  -0.00016  -0.00082  -0.00096   1.89160
   A61        1.78249   0.10099   0.00039   0.00689   0.00723   1.78972
   A62        1.96491   0.05124   0.00033   0.00097   0.00130   1.96622
   A63        1.90920   0.43851   0.00310   0.00247   0.00549   1.91469
   A64        1.94017  -0.06761   0.00125  -0.03412  -0.03275   1.90741
   A65        2.20135  -1.38728  -0.00949  -0.01218  -0.02172   2.17963
   A66        2.14155   1.46174   0.00828   0.04625   0.05448   2.19604
   A67        1.92777  -0.23589  -0.00136  -0.00523  -0.00648   1.92129
   A68        1.84971   0.34824   0.00179   0.01497   0.01718   1.86690
   A69        1.94019  -0.04260  -0.00090   0.00929   0.00826   1.94845
   A70        2.03674  -0.26596   0.00051  -0.04426  -0.04376   1.99298
   A71        1.87900  -0.18641  -0.00090  -0.00881  -0.00995   1.86905
   A72        1.79113  -0.16480  -0.00239   0.02100   0.01866   1.80978
   A73        1.95124   0.30387   0.00166   0.01120   0.01279   1.96403
   A74        2.49353   3.89358   0.03482  -0.10310  -0.06828   2.42526
   A75        1.80529   0.03201  -0.00053   0.01478   0.01406   1.81935
   A76        1.88011   0.08267   0.00082  -0.00383  -0.00292   1.87718
   A77        1.89933  -0.10629  -0.00107   0.00551   0.00458   1.90391
   A78        2.01453  -0.04921   0.00015  -0.01010  -0.00991   2.00462
   A79        1.95390   0.03638   0.00070  -0.00860  -0.00793   1.94597
   A80        1.90423   0.00160  -0.00018   0.00374   0.00346   1.90769
   A81        1.79415  -0.09518   0.00035  -0.01846  -0.01808   1.77607
   A82        1.89946   0.07125   0.00025   0.00496   0.00522   1.90468
   A83        1.89663   0.01188  -0.00012   0.00322   0.00310   1.89973
   A84        1.95688   0.00095  -0.00039   0.00680   0.00640   1.96328
   A85        1.98491   0.01751  -0.00005   0.00303   0.00297   1.98788
   A86        1.92508  -0.00687  -0.00001  -0.00047  -0.00051   1.92457
   A87        2.25556  -0.24473  -0.00398   0.04436   0.04038   2.29594
   A88        1.79642   0.42146  -0.00694   0.18215   0.17263   1.96905
   A89        1.87291  -0.06871  -0.00335   0.05603   0.04601   1.91893
   A90        2.03549  -0.11029   0.00207  -0.05238  -0.04547   1.99002
   A91        1.79913  -0.06323  -0.00065   0.00765  -0.00107   1.79806
   A92        1.81892  -0.12841   0.00463  -0.10379  -0.09789   1.72102
   A93        2.09850   0.03120   0.00268  -0.05035  -0.05001   2.04849
   A94        1.70245   1.16155   0.00008   0.15532   0.15397   1.85641
   A95        1.92658  -0.27253  -0.00500   0.05818   0.04848   1.97507
   A96        2.08771  -0.17417   0.00323  -0.08440  -0.07939   2.00832
   A97        1.77493  -0.52113  -0.00373   0.00333  -0.00568   1.76925
   A98        1.80421  -0.03981   0.00286  -0.05989  -0.05481   1.74939
   A99        2.08334   0.08221   0.00187  -0.02694  -0.02624   2.05711
   A100       1.95563   0.06373  -0.00060   0.01759   0.01708   1.97270
   A101       1.92110  -0.37478  -0.00107  -0.03019  -0.03136   1.88974
   A102       1.93939   0.02465   0.00056  -0.00985  -0.00945   1.92995
   A103       1.87598   0.15579   0.00060   0.01173   0.01249   1.88847
   A104       1.88095   0.00670  -0.00009   0.00503   0.00496   1.88591
   A105       1.88825   0.13949   0.00066   0.00683   0.00713   1.89537
   A106       1.93769  -1.29242  -0.00443  -0.09213  -0.09682   1.84087
   A107       1.96740  -0.02793   0.00569  -0.11187  -0.10556   1.86184
   A108       1.96424   0.58325   0.00686  -0.05188  -0.04418   1.92007
   A109       1.84391   0.39622  -0.00349   0.11897   0.10749   1.95140
   A110       1.86396   0.50811  -0.00101   0.08983   0.08392   1.94788
   A111       1.87954  -0.12593  -0.00463   0.07097   0.05771   1.93724
   A112       2.04748   1.35563   0.01268  -0.03744  -0.02477   2.02271
   A113       1.55337   4.49481   0.03543  -0.04073  -0.00530   1.54807
    D1       -0.12325   0.08421   0.00173  -0.02072  -0.01905  -0.14229
    D2        3.05532  -0.01967  -0.00110   0.01820   0.01708   3.07240
    D3        0.19740  -0.01090  -0.00052   0.00810   0.00761   0.20501
    D4        2.29412   0.00484   0.00037  -0.00607  -0.00575   2.28837
    D5       -1.96840   0.04164   0.00124  -0.01673  -0.01551  -1.98391
    D6       -0.01788  -0.12486  -0.00213   0.02283   0.02071   0.00284
    D7        3.08675  -0.02096   0.00070  -0.01608  -0.01539   3.07135
    D8        0.13701   0.09970   0.00166  -0.01743  -0.01575   0.12126
    D9        2.20722  -0.07474  -0.00106   0.00946   0.00843   2.21565
   D10       -2.07230  -0.34428  -0.00374   0.02258   0.01891  -2.05339
   D11       -0.19538  -0.03629  -0.00059   0.00602   0.00542  -0.18996
   D12       -2.22512  -0.00220  -0.00099   0.01812   0.01706  -2.20806
   D13        1.86034  -0.18603  -0.00126  -0.00333  -0.00464   1.85570
   D14       -2.21468   0.03356   0.00019   0.00144   0.00163  -2.21305
   D15        2.03877   0.06764  -0.00021   0.01353   0.01327   2.05203
   D16       -0.15896  -0.11618  -0.00048  -0.00792  -0.00843  -0.16739
   D17        1.90387  -0.24397  -0.00124  -0.01112  -0.01223   1.89164
   D18       -0.12587  -0.20988  -0.00164   0.00098  -0.00059  -0.12646
   D19       -2.32359  -0.39371  -0.00191  -0.02048  -0.02229  -2.34588
   D20       -3.05446   0.09445   0.00107  -0.00635  -0.00595  -3.06041
   D21        1.13353   0.02327  -0.00059   0.01461   0.01443   1.14796
   D22       -1.04085   0.18933   0.00084   0.01132   0.01248  -1.02837
   D23        1.16774   0.17070   0.00044   0.01652   0.01623   1.18397
   D24       -0.92745   0.09951  -0.00123   0.03748   0.03661  -0.89084
   D25       -3.10184   0.26558   0.00020   0.03419   0.03466  -3.06718
   D26       -1.04057  -0.06509  -0.00022  -0.00465  -0.00556  -1.04613
   D27       -3.13576  -0.13628  -0.00188   0.01630   0.01482  -3.12094
   D28        0.97304   0.02979  -0.00046   0.01301   0.01287   0.98591
   D29        1.32612   0.02694  -0.00036   0.01095   0.01046   1.33659
   D30       -2.89455   0.08649  -0.00043   0.02062   0.02015  -2.87441
   D31       -0.71266   0.06441  -0.00019   0.01304   0.01279  -0.69987
   D32       -0.68125   0.08784  -0.00008   0.01419   0.01418  -0.66707
   D33        1.38126   0.14739  -0.00015   0.02386   0.02386   1.40512
   D34       -2.72003   0.12532   0.00009   0.01628   0.01650  -2.70353
   D35       -2.93005  -0.04430  -0.00025  -0.00127  -0.00162  -2.93166
   D36       -0.86754   0.01525  -0.00033   0.00841   0.00807  -0.85948
   D37        1.31435  -0.00682  -0.00008   0.00082   0.00071   1.31506
   D38        0.11094  -0.03110  -0.00008  -0.00256  -0.00265   0.10829
   D39       -3.04668   0.00574   0.00009  -0.00092  -0.00083  -3.04751
   D40       -0.25654  -0.01500   0.00007  -0.00353  -0.00348  -0.26002
   D41        1.74938   0.00529   0.00039  -0.00687  -0.00648   1.74290
   D42       -2.45832   0.01949   0.00091  -0.01454  -0.01364  -2.47196
   D43        0.10359   0.04290  -0.00010   0.00770   0.00761   0.11119
   D44       -3.02201   0.00613  -0.00027   0.00607   0.00580  -3.01621
   D45        1.97836   0.12803   0.00019   0.01392   0.01408   1.99244
   D46       -0.25131  -0.05202   0.00009  -0.00892  -0.00882  -0.26014
   D47       -2.28606   0.05629  -0.00011   0.00971   0.00959  -2.27647
   D48       -1.83116   0.03884   0.00054  -0.00474  -0.00422  -1.83538
   D49        2.44779   0.01270   0.00019  -0.00172  -0.00157   2.44622
   D50        0.25959   0.10539   0.00033   0.00846   0.00876   0.26836
   D51        0.29780   0.03959  -0.00004   0.00644   0.00638   0.30418
   D52       -1.70644   0.01345  -0.00040   0.00947   0.00904  -1.69740
   D53        2.38855   0.10614  -0.00025   0.01964   0.01937   2.40792
   D54        2.30468   0.01837   0.00029  -0.00280  -0.00245   2.30223
   D55        0.30045  -0.00777  -0.00007   0.00023   0.00020   0.30065
   D56       -1.88775   0.08492   0.00008   0.01040   0.01053  -1.87722
   D57        2.92410  -0.01804  -0.00020   0.00096   0.00077   2.92488
   D58        0.85101  -0.01367  -0.00019   0.00163   0.00147   0.85249
   D59       -1.38923  -0.03519  -0.00027   0.00016  -0.00005  -1.38928
   D60        0.88193  -0.08394  -0.00018  -0.00870  -0.00893   0.87300
   D61       -1.19116  -0.07957  -0.00018  -0.00803  -0.00823  -1.19939
   D62        2.85178  -0.10109  -0.00026  -0.00950  -0.00976   2.84202
   D63       -1.29701   0.00669   0.00014  -0.00195  -0.00184  -1.29886
   D64        2.91308   0.01105   0.00014  -0.00128  -0.00114   2.91194
   D65        0.67284  -0.01046   0.00006  -0.00275  -0.00267   0.67017
   D66        0.14333   0.05637  -0.00173   0.03996   0.03800   0.18134
   D67       -3.00368   0.00990   0.00086  -0.01454  -0.01326  -3.01694
   D68       -2.68502   0.07167  -0.00265   0.05795   0.05532  -2.62970
   D69       -0.37322  -0.04065   0.00113  -0.02705  -0.02579  -0.39901
   D70        1.60210   0.06727  -0.00006   0.00960   0.00968   1.61178
   D71        0.17663  -0.03836   0.00223  -0.04587  -0.04348   0.13315
   D72       -2.95945   0.00893  -0.00041   0.00970   0.00968  -2.94977
   D73       -0.38786  -0.03449  -0.00155   0.02322   0.02205  -0.36582
   D74       -2.40970   0.11279   0.00136  -0.00989  -0.00840  -2.41811
   D75        1.86180  -0.10734   0.00268  -0.06458  -0.06155   1.80025
   D76        2.57981   0.42632   0.00306   0.00239   0.00596   2.58578
   D77        0.44348   0.07832   0.00037   0.00433   0.00460   0.44808
   D78       -1.53739   0.10704   0.00063   0.00323   0.00400  -1.53339
   D79       -1.73174   0.45259   0.00312   0.00572   0.00913  -1.72261
   D80        2.41511   0.10459   0.00043   0.00766   0.00777   2.42288
   D81        0.43424   0.13331   0.00069   0.00656   0.00717   0.44141
   D82        0.48879   0.53441   0.00394   0.00138   0.00561   0.49440
   D83       -1.64754   0.18641   0.00125   0.00332   0.00425  -1.64329
   D84        2.65478   0.21513   0.00151   0.00222   0.00364   2.65842
   D85        1.21054   0.25529   0.00153   0.00912   0.01110   1.22164
   D86       -3.03593   0.21263   0.00102   0.01207   0.01366  -3.02227
   D87       -0.77011   0.36632   0.00302  -0.00347   0.00032  -0.76980
   D88       -3.04775   0.33449   0.00295  -0.00767  -0.00508  -3.05283
   D89       -1.01103   0.29183   0.00244  -0.00472  -0.00251  -1.01355
   D90        1.25478   0.44552   0.00444  -0.02026  -0.01586   1.23892
   D91       -0.79923   0.20787   0.00229  -0.01284  -0.01109  -0.81032
   D92        1.23748   0.16521   0.00178  -0.00990  -0.00852   1.22896
   D93       -2.77989   0.31890   0.00378  -0.02543  -0.02187  -2.80175
   D94        0.15064   0.03624  -0.00027   0.01000   0.00978   0.16042
   D95       -3.01357  -0.01553   0.00002  -0.00247  -0.00235  -3.01593
   D96       -0.35366  -0.00730   0.00031  -0.00676  -0.00641  -0.36007
   D97        1.72403  -0.02334   0.00016  -0.00625  -0.00609   1.71794
   D98       -2.46231   0.01731   0.00023  -0.00200  -0.00176  -2.46407
   D99        0.13979  -0.05233   0.00004  -0.00803  -0.00801   0.13178
   D100      -2.98025  -0.00331  -0.00025   0.00418   0.00402  -2.97623
   D101       1.76128  -0.17015  -0.00075  -0.00940  -0.01019   1.75109
   D102      -2.42176  -0.08156  -0.00038  -0.00413  -0.00453  -2.42629
   D103      -0.34386   0.01589   0.00012   0.00007   0.00018  -0.34368
   D104      -1.62399   0.08469   0.00014   0.00933   0.00945  -1.61454
   D105       2.62204   0.05488  -0.00018   0.01090   0.01074   2.63279
   D106       0.42300   0.04909   0.00019   0.00335   0.00355   0.42656
   D107       0.40795  -0.01778  -0.00015   0.00080   0.00059   0.40854
   D108      -1.62921  -0.04759  -0.00047   0.00237   0.00189  -1.62732
   D109       2.45494  -0.05338  -0.00010  -0.00518  -0.00530   2.44963
   D110       2.43401   0.03115   0.00003   0.00419   0.00418   2.43820
   D111       0.39686   0.00135  -0.00029   0.00576   0.00548   0.40234
   D112      -1.80218  -0.00445   0.00008  -0.00179  -0.00171  -1.80389
   D113      -0.14068   0.12812   0.00097  -0.00030   0.00063  -0.14006
   D114       2.98470   0.61544   0.00482  -0.00291   0.00194   2.98664
   D115      -1.87898   0.17357  -0.00078   0.03686   0.03586  -1.84312
   D116       2.32670   0.13502  -0.00021   0.02266   0.02230   2.34900
   D117       0.26588  -0.05076  -0.00057   0.00363   0.00310   0.26898
   D118      -0.06630  -0.16515  -0.00119  -0.00087  -0.00201  -0.06831
   D119       3.09084  -0.60255  -0.00479   0.00223  -0.00250   3.08834
   D120      -2.59597   0.14141  -0.00204   0.05695   0.05489  -2.54108
   D121       0.52767   0.66416   0.00219   0.05329   0.05551   0.58318
   D122       0.22603   0.08941   0.00063   0.00113   0.00175   0.22778
   D123       2.36694   0.08988   0.00093  -0.00455  -0.00368   2.36326
   D124      -1.85395   0.07997   0.00059   0.00076   0.00130  -1.85265
   D125       1.72439   0.19675   0.00137   0.00197   0.00321   1.72760
   D126      -0.32449   0.10004   0.00063   0.00210   0.00272  -0.32178
   D127      -2.51682   0.10719   0.00014   0.01287   0.01288  -2.50394
   D128      -0.28916   0.01031   0.00053  -0.00869  -0.00816  -0.29732
   D129      -2.33804  -0.08640  -0.00021  -0.00856  -0.00866  -2.34670
   D130       1.75281  -0.07925  -0.00071   0.00221   0.00151   1.75432
   D131      -2.29822   0.18479   0.00217  -0.01481  -0.01274  -2.31096
   D132       1.93608   0.08808   0.00143  -0.01468  -0.01324   1.92284
   D133      -0.25625   0.09523   0.00094  -0.00391  -0.00307  -0.25932
   D134      -0.36309   0.74813  -0.00018   0.11233   0.11215  -0.25094
   D135       1.59780  -0.02939   0.00158  -0.03496  -0.03738   1.56043
   D136      -2.79435   0.04763  -0.00301   0.06648   0.06784  -2.72652
   D137      -0.38116  -0.09428  -0.00050  -0.00226  -0.00313  -0.38428
   D138      -2.10700  -0.62619  -0.00457   0.00059   0.00092  -2.10608
   D139       2.33473  -0.48135   0.00064  -0.08266  -0.08507   2.24966
   D140      -0.18540   0.02458   0.00007   0.00069  -0.00110  -0.18650
   D141       0.82554   0.04864  -0.00237   0.05220   0.05242   0.87795
   D142       2.91201   0.03413  -0.00272   0.05809   0.05778   2.96979
   D143      -1.27979  -0.02106  -0.00224   0.04052   0.04094  -1.23885
   D144      -1.12077   0.00090   0.00378  -0.07294  -0.06950  -1.19027
   D145       0.96570  -0.01362   0.00342  -0.06705  -0.06414   0.90156
   D146       3.05708  -0.06881   0.00391  -0.08461  -0.08097   2.97611
   D147       2.95786   0.05707  -0.00118   0.02977   0.02646   2.98432
   D148      -1.23885   0.04256  -0.00153   0.03567   0.03182  -1.20703
   D149       0.85253  -0.01263  -0.00105   0.01810   0.01498   0.86751
   D150      -3.11366   0.33652   0.00505  -0.04888  -0.04612   3.12341
   D151      -1.04879  -0.06096   0.00132  -0.03471  -0.03349  -1.08227
   D152       1.08123   0.19158   0.00482  -0.06430  -0.06082   1.02041
   D153      -1.14632   0.25634  -0.00100   0.05627   0.05482  -1.09150
   D154       0.91855  -0.14114  -0.00473   0.07043   0.06745   0.98601
   D155       3.04857   0.11140  -0.00124   0.04085   0.04012   3.08869
   D156       1.02367   0.10725   0.00064   0.00312   0.00334   1.02701
   D157       3.08854  -0.29023  -0.00309   0.01729   0.01597   3.10451
   D158      -1.06463  -0.03769   0.00040  -0.01230  -0.01136  -1.07599
   D159       2.59295  -0.70478  -0.00292  -0.04356  -0.04757   2.54538
   D160       0.45480  -0.17629  -0.00509   0.07029   0.07367   0.52847
   D161      -1.54303  -0.44137   0.00217  -0.10490  -0.11011  -1.65314
   D162       0.96802   1.54890   0.01206  -0.00364   0.00842   0.97644
         Item               Value     Threshold  Converged?
 Maximum Force            4.494805     0.000450     NO 
 RMS     Force            0.413052     0.000300     NO 
 Maximum Displacement     2.985050     0.001800     NO 
 RMS     Displacement     0.512862     0.001200     NO 
 Predicted change in Energy=-2.240959D-01
 GradGradGradGradGradGradGradGradGradGradGradGradGradGradGradGradGradGrad

 Leave Link  103 at Wed Jul  9 22:21:06 2025, MaxMem=  1342177280 cpu:              18.4 elap:               1.3
 (Enter /home/zhangying/bin/g16/l202.exe)
 Stoichiometry    C17H12F6LiNO19S2
 Framework group  C1[X(C17H12F6LiNO19S2)]
 Deg. of freedom   168
 Full point group                 C1      NOp   1
 RotChk:  IX=2 Diff= 1.87D-01
 Largest Abelian subgroup         C1      NOp   1
 Largest concise Abelian subgroup C1      NOp   1
                         Standard orientation:                         
 ---------------------------------------------------------------------
 Center     Atomic      Atomic             Coordinates (Angstroms)
 Number     Number       Type             X           Y           Z
 ---------------------------------------------------------------------
      1          8           0        4.843311    0.534281   -0.754334
      2          6           0        5.728196    0.748323    0.253552
      3          8           0        5.198446    0.322827    1.429220
      4          6           0        3.890822   -0.214120    1.235029
      5          6           0        3.718411   -0.234258   -0.311653
      6          8           0        6.772984    1.297566    0.137242
      7          1           0        3.882344   -1.209215    1.678936
      8          1           0        2.812962    0.275824   -0.647129
      9          8           0        2.891562   -3.556146   -0.147719
     10          6           0        4.222992   -3.519043    0.129845
     11          8           0        4.790245   -2.427165   -0.453550
     12          6           0        3.785736   -1.588436   -1.046894
     13          6           0        2.548270   -2.519644   -1.078076
     14          8           0        4.803102   -4.312647    0.795567
     15          1           0        4.095032   -1.361593   -2.066068
     16          1           0        2.476503   -2.964428   -2.075772
     17          8           0        1.597592    0.063211    1.932724
     18          6           0        0.662298    1.078420    2.031041
     19          8           0        1.303747    2.269755    1.935656
     20          6           0        2.693984    2.066832    1.588713
     21          6           0        2.907997    0.628200    2.011030
     22          8           0       -0.499920    0.903481    2.118893
     23          1           0        3.265303    2.765378    2.198661
     24          1           0        3.203771    0.601777    3.065446
     25          8           0       -0.297967   -2.206840   -2.437118
     26          6           0        0.197066   -0.973756   -2.514765
     27          8           0        1.008887   -0.722463   -1.447815
     28          6           0        1.193755   -1.937339   -0.694312
     29          8           0        0.006051   -0.183936   -3.403911
     30          1           0        1.152589   -1.695544    0.356673
     31          8           0        2.784569    3.794032   -0.033578
     32          6           0        1.571414    4.085144   -0.648538
     33          8           0        0.979768    2.905544   -1.076101
     34          6           0        2.921494    2.382409    0.115556
     35          8           0        1.130644    5.137871   -0.764587
     36          1           0        3.940367    2.121555   -0.201966
     37          6           0        1.843828    1.809477   -0.827186
     38          1           0        1.241836    1.006281   -0.400806
     39          1           0        2.276708    1.473522   -1.773176
     40          6           0        0.012252   -2.792088   -1.148029
     41          1           0       -0.850990   -2.690297   -0.493078
     42          1           0        0.256824   -3.843094   -1.288812
     43          7           0       -4.583881   -0.108727    1.063993
     44         16           0       -4.594889   -1.710837    1.004509
     45         16           0       -4.961267    1.049486   -0.088135
     46          6           0       -2.962333   -2.427647    0.430773
     47          6           0       -3.422122    2.081331   -0.320748
     48          9           0       -3.716006    2.927811   -1.200875
     49          9           0       -3.183794    2.617578    0.773789
     50          9           0       -1.964171   -1.961751    1.065451
     51          9           0       -2.995075   -3.705794    0.612513
     52          9           0       -2.778489   -2.191387   -0.845739
     53          9           0       -2.432049    1.325649   -0.694802
     54          8           0       -4.734499   -2.238561    2.301897
     55          8           0       -5.585361   -2.344882   -0.199402
     56          8           0       -5.874270    2.013909    0.375271
     57          8           0       -5.165366    0.460078   -1.651913
     58          3           0       -1.951292    6.677143   -0.779812
 ---------------------------------------------------------------------
 Rotational constants (GHZ):           0.0975999           0.0488455           0.0384178
 Leave Link  202 at Wed Jul  9 22:21:07 2025, MaxMem=  1342177280 cpu:               0.3 elap:               0.1
 (Enter /home/zhangying/bin/g16/l301.exe)
 Standard basis: 6-311++G(d,p) (5D, 7F)
 Ernie: Thresh=  0.10000D-02 Tol=  0.10000D-05 Strict=F.
 There are  1158 symmetry adapted cartesian basis functions of A   symmetry.
 There are  1112 symmetry adapted basis functions of A   symmetry.
  1112 basis functions,  1792 primitive gaussians,  1158 cartesian basis functions
   181 alpha electrons      181 beta electrons
       nuclear repulsion energy      7406.4908152845 Hartrees.
 IExCor=  402 DFT=T Ex+Corr=B3LYP ExCW=0 ScaHFX=  0.200000
 ScaDFX=  0.800000  0.720000  1.000000  0.810000 ScalE2=  1.000000  1.000000
 IRadAn=      5 IRanWt=     -1 IRanGd=            0 ICorTp=0 IEmpDi=141
 NAtoms=   58 NActive=   58 NUniq=   58 SFac= 1.00D+00 NAtFMM=   60 NAOKFM=F Big=F
 Integral buffers will be    131072 words long.
 Raffenetti 2 integral format.
 Two-electron integral symmetry is turned on.
 R6Disp:  Grimme-D3(BJ) Dispersion energy=       -0.1448143160 Hartrees.
 Nuclear repulsion after empirical dispersion term =     7406.3460009685 Hartrees.
 Leave Link  301 at Wed Jul  9 22:21:07 2025, MaxMem=  1342177280 cpu:               1.2 elap:               0.1
 (Enter /home/zhangying/bin/g16/l302.exe)
 NPDir=0 NMtPBC=     1 NCelOv=     1 NCel=       1 NClECP=     1 NCelD=      1
         NCelK=      1 NCelE2=     1 NClLst=     1 CellRange=     0.0.
 One-electron integrals computed using PRISM.
 One-electron integral symmetry used in STVInt
 NBasis=  1112 RedAO= T EigKep=  1.53D-06  NBF=  1112
 NBsUse=  1109 1.00D-06 EigRej=  8.86D-07 NBFU=  1109
 Precomputing XC quadrature grid using
 IXCGrd= 4 IRadAn=           5 IRanWt=          -1 IRanGd=           0 AccXCQ= 0.00D+00.
 Generated NRdTot=       0 NPtTot=           0 NUsed=           0 NTot=          32
 NSgBfM=  1091  1078  1083  1089  1091 MxSgAt=    58 MxSgA2=    58.
 Leave Link  302 at Wed Jul  9 22:21:10 2025, MaxMem=  1342177280 cpu:              36.9 elap:               2.4
 (Enter /home/zhangying/bin/g16/l303.exe)
 DipDrv:  MaxL=1.
 Leave Link  303 at Wed Jul  9 22:21:11 2025, MaxMem=  1342177280 cpu:               3.5 elap:               0.3
 (Enter /home/zhangying/bin/g16/l401.exe)
 Lowest energy guess from the checkpoint file:  "/home_zz/zhangying/wangchenyu/zhang/diffusion/PVC/1/Gau-5212.chk"
 B after Tr=    -0.000000    0.000000   -0.000000
         Rot=    0.998612   -0.028882    0.010555    0.042759 Ang=  -6.04 deg.
 Guess basis will be translated and rotated to current coordinates.
 B after Tr=    -0.000000    0.000000    0.000000
         Rot=    0.998437   -0.020680    0.022265    0.046902 Ang=  -6.41 deg.
 Guess basis will be translated and rotated to current coordinates.
 CkInt1:  FT= 4.98D-01
 Max alpha theta= 23.650 degrees.
 JPrj=2 DoOrth=T DoCkMO=T.
 Leave Link  401 at Wed Jul  9 22:21:15 2025, MaxMem=  1342177280 cpu:              64.8 elap:               4.2
 (Enter /home/zhangying/bin/g16/l502.exe)
 Integral symmetry usage will be decided dynamically.
 Closed shell SCF:
 Using DIIS extrapolation, IDIIS=  1040.
 NGot=  1342177280 LenX=  1339466444 LenY=  1338124322
 Requested convergence on RMS density matrix=1.00D-08 within 128 cycles.
 Requested convergence on MAX density matrix=1.00D-06.
 Requested convergence on             energy=1.00D-06.
 No special actions if energy rises.
 Fock matrices will be formed incrementally for  20 cycles.

 Cycle   1  Pass 1  IDiag  1:
 FoFJK:  IHMeth= 1 ICntrl=       0 DoSepK=F KAlg= 0 I1Cent=           0 FoldK=F
 IRaf= 710000000 NMat=       1 IRICut=       1 DoRegI=T DoRafI=F ISym2E= 0 IDoP0=0 IntGTp=1.
 FoFCou: FMM=F IPFlag=           0 FMFlag=      100000 FMFlg1=           0
         NFxFlg=           0 DoJE=F BraDBF=F KetDBF=F FulRan=T
         wScrn=  0.000000 ICntrl=         0 IOpCl=  0 I1Cent=           0 NGrid=           0
         NMat0=    1 NMatS0=      1 NMatT0=    0 NMatD0=    1 NMtDS0=    0 NMtDT0=    0
 Symmetry not used in FoFCou.
 E= -3540.61518209108    
 DIIS: error= 2.08D-02 at cycle   1 NSaved=   1.
 NSaved= 1 IEnMin= 1 EnMin= -3540.61518209108     IErMin= 1 ErrMin= 2.08D-02
 ErrMax= 2.08D-02  0.00D+00 EMaxC= 1.00D-01 BMatC= 1.68D+00 BMatP= 1.68D+00
 IDIUse=3 WtCom= 7.92D-01 WtEn= 2.08D-01
 Coeff-Com:  0.100D+01
 Coeff-En:   0.100D+01
 Coeff:      0.100D+01
 Gap=    88.692 Goal=   None    Shift=    0.000
 GapD=   88.692 DampG=2.000 DampE=0.500 DampFc=1.0000 IDamp=-1.
 RMSDP=3.12D-02 MaxDP=8.66D+00              OVMax= 1.95D-01

 Cycle   2  Pass 1  IDiag  1:
 RMSU=  2.31D-02    CP:  1.49D+00
 E= -3542.52672301767     Delta-E=       -1.911540926594 Rises=F Damp=F
 DIIS: error= 8.05D-03 at cycle   2 NSaved=   2.
 NSaved= 2 IEnMin= 2 EnMin= -3542.52672301767     IErMin= 2 ErrMin= 8.05D-03
 ErrMax= 8.05D-03  0.00D+00 EMaxC= 1.00D-01 BMatC= 1.85D-01 BMatP= 1.68D+00
 IDIUse=3 WtCom= 9.19D-01 WtEn= 8.05D-02
 Coeff-Com:  0.111D+00 0.889D+00
 Coeff-En:   0.000D+00 0.100D+01
 Coeff:      0.102D+00 0.898D+00
 Gap=     0.144 Goal=   None    Shift=    0.000
 RMSDP=1.06D-02 MaxDP=2.53D+00 DE=-1.91D+00 OVMax= 1.66D-01

 Cycle   3  Pass 1  IDiag  1:
 RMSU=  6.15D-03    CP:  1.30D+00  8.82D-01
 E= -3542.18892624737     Delta-E=        0.337796770304 Rises=F Damp=F
 DIIS: error= 1.68D-02 at cycle   3 NSaved=   3.
 NSaved= 3 IEnMin= 2 EnMin= -3542.52672301767     IErMin= 2 ErrMin= 8.05D-03
 ErrMax= 1.68D-02  0.00D+00 EMaxC= 1.00D-01 BMatC= 6.34D-01 BMatP= 1.85D-01
 IDIUse=2 WtCom= 0.00D+00 WtEn= 1.00D+00
 Coeff-En:   0.000D+00 0.719D+00 0.281D+00
 Coeff:      0.000D+00 0.719D+00 0.281D+00
 Gap=     0.078 Goal=   None    Shift=    0.000
 RMSDP=3.29D-03 MaxDP=6.17D-01 DE= 3.38D-01 OVMax= 1.16D-01

 Cycle   4  Pass 1  IDiag  1:
 RMSU=  1.66D-03    CP:  1.34D+00  9.15D-01  6.44D-01
 E= -3542.65394625616     Delta-E=       -0.465020008793 Rises=F Damp=F
 DIIS: error= 2.80D-03 at cycle   4 NSaved=   4.
 NSaved= 4 IEnMin= 4 EnMin= -3542.65394625616     IErMin= 4 ErrMin= 2.80D-03
 ErrMax= 2.80D-03  0.00D+00 EMaxC= 1.00D-01 BMatC= 2.50D-02 BMatP= 1.85D-01
 IDIUse=3 WtCom= 9.72D-01 WtEn= 2.80D-02
 Coeff-Com: -0.115D-01 0.324D+00 0.664D-01 0.621D+00
 Coeff-En:   0.000D+00 0.109D+00 0.000D+00 0.891D+00
 Coeff:     -0.112D-01 0.318D+00 0.646D-01 0.628D+00
 Gap=     0.043 Goal=   None    Shift=    0.000
 RMSDP=2.36D-03 MaxDP=6.20D-01 DE=-4.65D-01 OVMax= 2.12D-02

 Cycle   5  Pass 1  IDiag  1:
 RMSU=  5.58D-04    CP:  1.38D+00  9.51D-01  4.82D-01  8.81D-01
 E= -3542.67183119827     Delta-E=       -0.017884942114 Rises=F Damp=F
 DIIS: error= 1.05D-03 at cycle   5 NSaved=   5.
 NSaved= 5 IEnMin= 5 EnMin= -3542.67183119827     IErMin= 5 ErrMin= 1.05D-03
 ErrMax= 1.05D-03  0.00D+00 EMaxC= 1.00D-01 BMatC= 2.23D-03 BMatP= 2.50D-02
 IDIUse=3 WtCom= 9.89D-01 WtEn= 1.05D-02
 Coeff-Com: -0.529D-02 0.126D+00 0.682D-02 0.368D+00 0.505D+00
 Coeff-En:   0.000D+00 0.000D+00 0.000D+00 0.000D+00 0.100D+01
 Coeff:     -0.523D-02 0.125D+00 0.675D-02 0.364D+00 0.510D+00
 Gap=     0.042 Goal=   None    Shift=    0.000
 RMSDP=3.26D-04 MaxDP=5.91D-02 DE=-1.79D-02 OVMax= 1.09D-02

 Cycle   6  Pass 1  IDiag  1:
 RMSU=  2.38D-04    CP:  1.38D+00  9.51D-01  4.83D-01  8.23D-01  6.44D-01
 E= -3542.67318229907     Delta-E=       -0.001351100793 Rises=F Damp=F
 DIIS: error= 4.34D-04 at cycle   6 NSaved=   6.
 NSaved= 6 IEnMin= 6 EnMin= -3542.67318229907     IErMin= 6 ErrMin= 4.34D-04
 ErrMax= 4.34D-04  0.00D+00 EMaxC= 1.00D-01 BMatC= 4.13D-04 BMatP= 2.23D-03
 IDIUse=3 WtCom= 9.96D-01 WtEn= 4.34D-03
 Coeff-Com: -0.131D-02 0.239D-01-0.516D-02 0.122D+00 0.332D+00 0.529D+00
 Coeff-En:   0.000D+00 0.000D+00 0.000D+00 0.000D+00 0.180D+00 0.820D+00
 Coeff:     -0.131D-02 0.238D-01-0.514D-02 0.121D+00 0.331D+00 0.530D+00
 Gap=     0.043 Goal=   None    Shift=    0.000
 RMSDP=1.67D-04 MaxDP=5.19D-02 DE=-1.35D-03 OVMax= 4.55D-03

 Cycle   7  Pass 1  IDiag  1:
 RMSU=  1.13D-04    CP:  1.38D+00  9.49D-01  4.84D-01  8.22D-01  6.69D-01
                    CP:  5.77D-01
 E= -3542.67345022926     Delta-E=       -0.000267930191 Rises=F Damp=F
 DIIS: error= 2.12D-04 at cycle   7 NSaved=   7.
 NSaved= 7 IEnMin= 7 EnMin= -3542.67345022926     IErMin= 7 ErrMin= 2.12D-04
 ErrMax= 2.12D-04  0.00D+00 EMaxC= 1.00D-01 BMatC= 7.32D-05 BMatP= 4.13D-04
 IDIUse=3 WtCom= 9.98D-01 WtEn= 2.12D-03
 Coeff-Com: -0.484D-03 0.494D-02-0.418D-02 0.507D-01 0.182D+00 0.370D+00
 Coeff-Com:  0.397D+00
 Coeff-En:   0.000D+00 0.000D+00 0.000D+00 0.000D+00 0.000D+00 0.126D+00
 Coeff-En:   0.874D+00
 Coeff:     -0.483D-03 0.493D-02-0.417D-02 0.506D-01 0.182D+00 0.369D+00
 Coeff:      0.398D+00
 Gap=     0.042 Goal=   None    Shift=    0.000
 RMSDP=5.77D-05 MaxDP=9.98D-03 DE=-2.68D-04 OVMax= 1.70D-03

 Cycle   8  Pass 1  IDiag  1:
 RMSU=  2.86D-05    CP:  1.38D+00  9.49D-01  4.86D-01  8.32D-01  6.90D-01
                    CP:  6.25D-01  6.58D-01
 E= -3542.67350138759     Delta-E=       -0.000051158335 Rises=F Damp=F
 DIIS: error= 5.00D-05 at cycle   8 NSaved=   8.
 NSaved= 8 IEnMin= 8 EnMin= -3542.67350138759     IErMin= 8 ErrMin= 5.00D-05
 ErrMax= 5.00D-05  0.00D+00 EMaxC= 1.00D-01 BMatC= 4.09D-06 BMatP= 7.32D-05
 IDIUse=1 WtCom= 1.00D+00 WtEn= 0.00D+00
 Coeff-Com: -0.551D-04-0.154D-02-0.195D-02 0.982D-02 0.536D-01 0.138D+00
 Coeff-Com:  0.225D+00 0.578D+00
 Coeff:     -0.551D-04-0.154D-02-0.195D-02 0.982D-02 0.536D-01 0.138D+00
 Coeff:      0.225D+00 0.578D+00
 Gap=     0.042 Goal=   None    Shift=    0.000
 RMSDP=1.60D-05 MaxDP=2.24D-03 DE=-5.12D-05 OVMax= 4.79D-04

 Cycle   9  Pass 1  IDiag  1:
 RMSU=  9.46D-06    CP:  1.38D+00  9.49D-01  4.86D-01  8.34D-01  6.97D-01
                    CP:  6.35D-01  6.35D-01  6.56D-01
 E= -3542.67350375056     Delta-E=       -0.000002362971 Rises=F Damp=F
 DIIS: error= 1.99D-05 at cycle   9 NSaved=   9.
 NSaved= 9 IEnMin= 9 EnMin= -3542.67350375056     IErMin= 9 ErrMin= 1.99D-05
 ErrMax= 1.99D-05  0.00D+00 EMaxC= 1.00D-01 BMatC= 1.03D-06 BMatP= 4.09D-06
 IDIUse=1 WtCom= 1.00D+00 WtEn= 0.00D+00
 Coeff-Com:  0.207D-04-0.170D-02-0.864D-03 0.439D-03 0.136D-01 0.476D-01
 Coeff-Com:  0.100D+00 0.390D+00 0.451D+00
 Coeff:      0.207D-04-0.170D-02-0.864D-03 0.439D-03 0.136D-01 0.476D-01
 Coeff:      0.100D+00 0.390D+00 0.451D+00
 Gap=     0.042 Goal=   None    Shift=    0.000
 RMSDP=8.39D-06 MaxDP=1.88D-03 DE=-2.36D-06 OVMax= 1.72D-04

 Cycle  10  Pass 1  IDiag  1:
 RMSU=  4.58D-06    CP:  1.38D+00  9.49D-01  4.86D-01  8.33D-01  6.96D-01
                    CP:  6.34D-01  6.53D-01  6.87D-01  5.65D-01
 E= -3542.67350444849     Delta-E=       -0.000000697932 Rises=F Damp=F
 DIIS: error= 4.66D-06 at cycle  10 NSaved=  10.
 NSaved=10 IEnMin=10 EnMin= -3542.67350444849     IErMin=10 ErrMin= 4.66D-06
 ErrMax= 4.66D-06  0.00D+00 EMaxC= 1.00D-01 BMatC= 8.14D-08 BMatP= 1.03D-06
 IDIUse=1 WtCom= 1.00D+00 WtEn= 0.00D+00
 Coeff-Com:  0.152D-04-0.742D-03-0.303D-03-0.709D-03 0.132D-02 0.103D-01
 Coeff-Com:  0.287D-01 0.153D+00 0.265D+00 0.543D+00
 Coeff:      0.152D-04-0.742D-03-0.303D-03-0.709D-03 0.132D-02 0.103D-01
 Coeff:      0.287D-01 0.153D+00 0.265D+00 0.543D+00
 Gap=     0.042 Goal=   None    Shift=    0.000
 RMSDP=2.15D-06 MaxDP=3.08D-04 DE=-6.98D-07 OVMax= 5.10D-05

 Cycle  11  Pass 1  IDiag  1:
 RMSU=  1.50D-06    CP:  1.38D+00  9.49D-01  4.86D-01  8.33D-01  6.96D-01
                    CP:  6.35D-01  6.50D-01  6.94D-01  6.19D-01  7.12D-01
 E= -3542.67350450167     Delta-E=       -0.000000053175 Rises=F Damp=F
 DIIS: error= 1.82D-06 at cycle  11 NSaved=  11.
 NSaved=11 IEnMin=11 EnMin= -3542.67350450167     IErMin=11 ErrMin= 1.82D-06
 ErrMax= 1.82D-06  0.00D+00 EMaxC= 1.00D-01 BMatC= 1.34D-08 BMatP= 8.14D-08
 IDIUse=1 WtCom= 1.00D+00 WtEn= 0.00D+00
 Coeff-Com:  0.578D-05-0.134D-03-0.226D-04-0.546D-03-0.184D-02-0.277D-02
 Coeff-Com: -0.129D-02 0.206D-01 0.811D-01 0.332D+00 0.573D+00
 Coeff:      0.578D-05-0.134D-03-0.226D-04-0.546D-03-0.184D-02-0.277D-02
 Coeff:     -0.129D-02 0.206D-01 0.811D-01 0.332D+00 0.573D+00
 Gap=     0.042 Goal=   None    Shift=    0.000
 RMSDP=1.10D-06 MaxDP=2.50D-04 DE=-5.32D-08 OVMax= 2.08D-05

 Cycle  12  Pass 1  IDiag  1:
 RMSU=  5.64D-07    CP:  1.38D+00  9.49D-01  4.86D-01  8.33D-01  6.96D-01
                    CP:  6.35D-01  6.55D-01  6.98D-01  6.22D-01  7.65D-01
                    CP:  6.77D-01
 E= -3542.67350451127     Delta-E=       -0.000000009602 Rises=F Damp=F
 DIIS: error= 5.56D-07 at cycle  12 NSaved=  12.
 NSaved=12 IEnMin=12 EnMin= -3542.67350451127     IErMin=12 ErrMin= 5.56D-07
 ErrMax= 5.56D-07  0.00D+00 EMaxC= 1.00D-01 BMatC= 1.01D-09 BMatP= 1.34D-08
 IDIUse=1 WtCom= 1.00D+00 WtEn= 0.00D+00
 Coeff-Com:  0.160D-05 0.152D-05 0.117D-04-0.204D-03-0.105D-02-0.231D-02
 Coeff-Com: -0.314D-02-0.313D-02 0.192D-01 0.119D+00 0.294D+00 0.577D+00
 Coeff:      0.160D-05 0.152D-05 0.117D-04-0.204D-03-0.105D-02-0.231D-02
 Coeff:     -0.314D-02-0.313D-02 0.192D-01 0.119D+00 0.294D+00 0.577D+00
 Gap=     0.042 Goal=   None    Shift=    0.000
 RMSDP=3.13D-07 MaxDP=4.90D-05 DE=-9.60D-09 OVMax= 4.20D-06

 Cycle  13  Pass 1  IDiag  1:
 RMSU=  2.20D-07    CP:  1.38D+00  9.49D-01  4.86D-01  8.33D-01  6.96D-01
                    CP:  6.35D-01  6.54D-01  6.99D-01  6.27D-01  7.73D-01
                    CP:  6.63D-01  7.57D-01
 E= -3542.67350451180     Delta-E=       -0.000000000533 Rises=F Damp=F
 DIIS: error= 1.48D-07 at cycle  13 NSaved=  13.
 NSaved=13 IEnMin=13 EnMin= -3542.67350451180     IErMin=13 ErrMin= 1.48D-07
 ErrMax= 1.48D-07  0.00D+00 EMaxC= 1.00D-01 BMatC= 1.36D-10 BMatP= 1.01D-09
 IDIUse=1 WtCom= 1.00D+00 WtEn= 0.00D+00
 Coeff-Com:  0.262D-06 0.167D-04 0.866D-05-0.509D-04-0.369D-03-0.934D-03
 Coeff-Com: -0.151D-02-0.423D-02 0.843D-03 0.234D-01 0.864D-01 0.312D+00
 Coeff-Com:  0.584D+00
 Coeff:      0.262D-06 0.167D-04 0.866D-05-0.509D-04-0.369D-03-0.934D-03
 Coeff:     -0.151D-02-0.423D-02 0.843D-03 0.234D-01 0.864D-01 0.312D+00
 Coeff:      0.584D+00
 Gap=     0.042 Goal=   None    Shift=    0.000
 RMSDP=1.16D-07 MaxDP=2.68D-05 DE=-5.33D-10 OVMax= 2.22D-06

 Cycle  14  Pass 1  IDiag  1:
 RMSU=  6.00D-08    CP:  1.38D+00  9.49D-01  4.86D-01  8.33D-01  6.96D-01
                    CP:  6.35D-01  6.54D-01  6.98D-01  6.29D-01  7.75D-01
                    CP:  6.73D-01  7.55D-01  7.39D-01
 E= -3542.67350451196     Delta-E=       -0.000000000160 Rises=F Damp=F
 DIIS: error= 8.38D-08 at cycle  14 NSaved=  14.
 NSaved=14 IEnMin=14 EnMin= -3542.67350451196     IErMin=14 ErrMin= 8.38D-08
 ErrMax= 8.38D-08  0.00D+00 EMaxC= 1.00D-01 BMatC= 2.29D-11 BMatP= 1.36D-10
 IDIUse=1 WtCom= 1.00D+00 WtEn= 0.00D+00
 Coeff-Com: -0.126D-08 0.868D-05 0.361D-05-0.567D-05-0.828D-04-0.248D-03
 Coeff-Com: -0.458D-03-0.205D-02-0.191D-02-0.133D-02 0.119D-01 0.109D+00
 Coeff-Com:  0.346D+00 0.540D+00
 Coeff:     -0.126D-08 0.868D-05 0.361D-05-0.567D-05-0.828D-04-0.248D-03
 Coeff:     -0.458D-03-0.205D-02-0.191D-02-0.133D-02 0.119D-01 0.109D+00
 Coeff:      0.346D+00 0.540D+00
 Gap=     0.042 Goal=   None    Shift=    0.000
 RMSDP=3.82D-08 MaxDP=7.22D-06 DE=-1.60D-10 OVMax= 8.84D-07

 Cycle  15  Pass 1  IDiag  1:
 RMSU=  2.22D-08    CP:  1.38D+00  9.49D-01  4.86D-01  8.33D-01  6.96D-01
                    CP:  6.35D-01  6.54D-01  6.98D-01  6.29D-01  7.75D-01
                    CP:  6.76D-01  7.68D-01  7.85D-01  7.15D-01
 E= -3542.67350451201     Delta-E=       -0.000000000047 Rises=F Damp=F
 DIIS: error= 4.46D-08 at cycle  15 NSaved=  15.
 NSaved=15 IEnMin=15 EnMin= -3542.67350451201     IErMin=15 ErrMin= 4.46D-08
 ErrMax= 4.46D-08  0.00D+00 EMaxC= 1.00D-01 BMatC= 2.87D-12 BMatP= 2.29D-11
 IDIUse=1 WtCom= 1.00D+00 WtEn= 0.00D+00
 Coeff-Com: -0.329D-07 0.250D-05 0.114D-05 0.199D-05-0.366D-05-0.253D-04
 Coeff-Com: -0.654D-04-0.586D-03-0.116D-02-0.341D-02-0.483D-02 0.208D-01
 Coeff-Com:  0.120D+00 0.311D+00 0.558D+00
 Coeff:     -0.329D-07 0.250D-05 0.114D-05 0.199D-05-0.366D-05-0.253D-04
 Coeff:     -0.654D-04-0.586D-03-0.116D-02-0.341D-02-0.483D-02 0.208D-01
 Coeff:      0.120D+00 0.311D+00 0.558D+00
 Gap=     0.042 Goal=   None    Shift=    0.000
 RMSDP=1.71D-08 MaxDP=2.89D-06 DE=-4.73D-11 OVMax= 3.23D-07

 Cycle  16  Pass 1  IDiag  1:
 RMSU=  7.97D-09    CP:  1.38D+00  9.49D-01  4.86D-01  8.33D-01  6.96D-01
                    CP:  6.35D-01  6.54D-01  6.98D-01  6.28D-01  7.75D-01
                    CP:  6.75D-01  7.78D-01  7.94D-01  7.07D-01  6.80D-01
 E= -3542.67350451190     Delta-E=        0.000000000115 Rises=F Damp=F
 DIIS: error= 1.24D-08 at cycle  16 NSaved=  16.
 NSaved=16 IEnMin=15 EnMin= -3542.67350451201     IErMin=16 ErrMin= 1.24D-08
 ErrMax= 1.24D-08  0.00D+00 EMaxC= 1.00D-01 BMatC= 3.78D-13 BMatP= 2.87D-12
 IDIUse=1 WtCom= 1.00D+00 WtEn= 0.00D+00
 Coeff-Com: -0.192D-07 0.598D-06 0.282D-06 0.237D-05 0.793D-05 0.134D-04
 Coeff-Com:  0.942D-05-0.133D-03-0.531D-03-0.196D-02-0.442D-02 0.647D-03
 Coeff-Com:  0.342D-01 0.125D+00 0.328D+00 0.519D+00
 Coeff:     -0.192D-07 0.598D-06 0.282D-06 0.237D-05 0.793D-05 0.134D-04
 Coeff:      0.942D-05-0.133D-03-0.531D-03-0.196D-02-0.442D-02 0.647D-03
 Coeff:      0.342D-01 0.125D+00 0.328D+00 0.519D+00
 Gap=     0.042 Goal=   None    Shift=    0.000
 RMSDP=5.22D-09 MaxDP=1.16D-06 DE= 1.15D-10 OVMax= 9.81D-08

 Cycle  17  Pass 1  IDiag  1:
 RMSU=  2.68D-09    CP:  1.38D+00  9.49D-01  4.86D-01  8.33D-01  6.96D-01
                    CP:  6.35D-01  6.54D-01  6.98D-01  6.28D-01  7.75D-01
                    CP:  6.75D-01  7.77D-01  7.95D-01  7.22D-01  7.27D-01
                    CP:  6.95D-01
 E= -3542.67350451206     Delta-E=       -0.000000000162 Rises=F Damp=F
 DIIS: error= 4.64D-09 at cycle  17 NSaved=  17.
 NSaved=17 IEnMin=17 EnMin= -3542.67350451206     IErMin=17 ErrMin= 4.64D-09
 ErrMax= 4.64D-09  0.00D+00 EMaxC= 1.00D-01 BMatC= 5.60D-14 BMatP= 3.78D-13
 IDIUse=1 WtCom= 1.00D+00 WtEn= 0.00D+00
 Coeff-Com: -0.629D-08-0.314D-07-0.815D-08 0.122D-05 0.556D-05 0.128D-04
 Coeff-Com:  0.165D-04 0.164D-04-0.140D-03-0.631D-03-0.194D-02-0.287D-02
 Coeff-Com:  0.212D-02 0.287D-01 0.117D+00 0.319D+00 0.538D+00
 Coeff:     -0.629D-08-0.314D-07-0.815D-08 0.122D-05 0.556D-05 0.128D-04
 Coeff:      0.165D-04 0.164D-04-0.140D-03-0.631D-03-0.194D-02-0.287D-02
 Coeff:      0.212D-02 0.287D-01 0.117D+00 0.319D+00 0.538D+00
 Gap=     0.042 Goal=   None    Shift=    0.000
 RMSDP=2.69D-09 MaxDP=5.86D-07 DE=-1.62D-10 OVMax= 4.02D-08

 SCF Done:  E(RB3LYP) =  -3542.67350451     A.U. after   17 cycles
            NFock= 17  Conv=0.27D-08     -V/T= 2.0024
 KE= 3.534088396640D+03 PE=-2.317542079351D+04 EE= 8.692312891393D+03
 Leave Link  502 at Wed Jul  9 22:40:36 2025, MaxMem=  1342177280 cpu:           18557.0 elap:            1160.0
 (Enter /home/zhangying/bin/g16/l701.exe)
 ... and contract with generalized density number  0.
 Compute integral first derivatives.
 R6Disp: Adding Grimme-D3(BJ) dispersion energy 1st derivatives to the gradient.
 Leave Link  701 at Wed Jul  9 22:40:39 2025, MaxMem=  1342177280 cpu:              12.8 elap:               1.0
 (Enter /home/zhangying/bin/g16/l702.exe)
 L702 exits ... SP integral derivatives will be done elsewhere.
 Leave Link  702 at Wed Jul  9 22:40:39 2025, MaxMem=  1342177280 cpu:               0.5 elap:               0.1
 (Enter /home/zhangying/bin/g16/l703.exe)
 Integral derivatives from FoFJK, PRISM(SPDF).
 Compute integral first derivatives, UseDBF=F ICtDFT=           0.
 Calling FoFJK, ICntrl=      2127 FMM=F ISym2X=0 I1Cent= 0 IOpClX= 0 NMat=1 NMatS=1 NMatT=0.
 FoFJK:  IHMeth= 1 ICntrl=    2127 DoSepK=F KAlg= 0 I1Cent=           0 FoldK=F
 IRaf=         0 NMat=       1 IRICut=       1 DoRegI=T DoRafI=F ISym2E= 0 IDoP0=0 IntGTp=1.
 FoFCou: FMM=F IPFlag=           0 FMFlag=      100000 FMFlg1=         800
         NFxFlg=           0 DoJE=F BraDBF=F KetDBF=F FulRan=T
         wScrn=  0.000000 ICntrl=      2127 IOpCl=  0 I1Cent=           0 NGrid=           0
         NMat0=    1 NMatS0=      1 NMatT0=    0 NMatD0=    1 NMtDS0=    0 NMtDT0=    0
 Symmetry not used in FoFCou.
 Leave Link  703 at Wed Jul  9 22:45:52 2025, MaxMem=  1342177280 cpu:            5010.3 elap:             313.2
 (Enter /home/zhangying/bin/g16/l716.exe)
 Dipole        = 5.90667052D+00 1.03521700D+01-5.84030908D-01
 ***** Axes restored to original set *****
 -------------------------------------------------------------------
 Center     Atomic                   Forces (Hartrees/Bohr)
 Number     Number              X              Y              Z
 -------------------------------------------------------------------
      1        8          -0.011443376    0.006031124    0.005349180
      2        6           0.002347578    0.007392048   -0.007217170
      3        8          -0.000412063    0.000540180   -0.000668183
      4        6          -0.012903278   -0.002849225    0.006204839
      5        6          -0.012033772   -0.005969416    0.000531660
      6        8          -0.002015466   -0.004040522    0.002245694
      7        1          -0.002397297    0.000297536    0.003096013
      8        1          -0.021392776    0.005152752   -0.010935271
      9        8           0.001632363   -0.000767096    0.000993523
     10        6          -0.005849912   -0.002615549   -0.004761110
     11        8           0.003810827    0.002126011    0.001393250
     12        6           0.000523593   -0.000056217   -0.004677566
     13        6          -0.000153814    0.000981243   -0.001413603
     14        8           0.004372733    0.000717333    0.003960386
     15        1           0.000431721    0.001322173   -0.000811446
     16        1          -0.000408970   -0.000128356   -0.000631887
     17        8          -0.000250045   -0.003814783    0.003370325
     18        6          -0.010317949    0.005106140    0.004752405
     19        8           0.004629369    0.002208139    0.000219190
     20        6           0.008806231    0.000611195   -0.002403667
     21        6          -0.000323175   -0.006180169   -0.012513073
     22        8           0.003226919   -0.002357876   -0.001570282
     23        1          -0.001547617    0.002048081    0.000953077
     24        1          -0.000746262    0.002776323    0.000332322
     25        8          -0.006156943   -0.006640783   -0.000552110
     26        6           0.015909328    0.008778926    0.031317118
     27        8          -0.008363551   -0.002828477   -0.005035089
     28        6          -0.002353015    0.001246531    0.000804201
     29        8          -0.013084242   -0.007750544   -0.020541262
     30        1           0.001728307   -0.001925988   -0.005953270
     31        8           0.018345583   -0.008877032    0.021087087
     32        6          -0.112482152   -0.008222040   -0.025106234
     33        8           0.030302389    0.014488498   -0.008311390
     34        6           0.006366491    0.001885734   -0.002629872
     35        8           0.090811431   -0.000956038    0.022311503
     36        1           0.014352278   -0.010726194    0.001788591
     37        6           0.010260620    0.000890082    0.000478511
     38        1           0.007169208    0.005922461    0.001887400
     39        1           0.004613508   -0.002018309    0.002513235
     40        6           0.000094486    0.000936687    0.000945715
     41        1          -0.005908144    0.012602739    0.001803398
     42        1          -0.000022350    0.000978653    0.000687817
     43        7           0.024655036    0.020229459    0.003555371
     44       16          -0.004139835   -0.022360980    0.175892564
     45       16          -0.144524384    0.023760125    0.113940107
     46        6           0.029344014   -0.036198520    0.036991997
     47        6          -0.081888553   -0.071053546    0.025314052
     48        9           0.059096129    0.043434591    0.058941497
     49        9           0.052903887    0.013821971   -0.099854303
     50        9           0.017664596    0.044493951   -0.066416590
     51        9          -0.043425236   -0.022625415   -0.002442949
     52        9           0.005944365    0.016322604    0.031287122
     53        9          -0.029891378    0.032284572   -0.001533880
     54        8          -0.010411677   -0.035291465   -0.059797665
     55        8           0.026630776    0.039384941   -0.104015062
     56        8           0.064233697   -0.039031435   -0.011942071
     57        8           0.044164417   -0.014951069   -0.101550621
     58        3          -0.009524652    0.001464240   -0.001663523
 -------------------------------------------------------------------
 Cartesian Forces:  Max     0.175892564 RMS     0.032390677
 Leave Link  716 at Wed Jul  9 22:45:52 2025, MaxMem=  1342177280 cpu:               0.5 elap:               0.1
 (Enter /home/zhangying/bin/g16/l103.exe)

 GradGradGradGradGradGradGradGradGradGradGradGradGradGradGradGradGradGrad
 Berny optimization.
 Using GEDIIS/GDIIS optimizer.
 FormGI is forming the generalized inverse of G from B-inverse, IUseBI=4.
 Internal  Forces:  Max     0.200783047 RMS     0.030553688
 Search for a local minimum.
 Step number   5 out of a maximum of  347
 All quantities printed in internal units (Hartrees-Bohrs-Radians)
 RMS Force = .30554D-01 SwitMx=.10000D-02 MixMth= 1
 Mixed Optimization -- RFO/linear search
 Iteration  1 RMS(Cart)=  0.32010253 RMS(Int)=  0.02752770
 Iteration  2 RMS(Cart)=  0.20995221 RMS(Int)=  0.00828658
 Iteration  3 RMS(Cart)=  0.01799595 RMS(Int)=  0.00003440
 Iteration  4 RMS(Cart)=  0.00007669 RMS(Int)=  0.00000000
 Iteration  5 RMS(Cart)=  0.00000001 RMS(Int)=  0.00000000
 Update second derivatives using D2CorX and points    4    3
 DE=  1.39D-01 DEPred=-2.24D-01 R=-6.19D-01
 Trust test=-6.19D-01 RLast= 1.50D-01 DXMaxT set to 4.24D-01
 ITU= -1  0  1  1  0
 Use linear search instead of GDIIS.
 Energy rises -- skip Quadratic/GDIIS search.
 Quartic linear search produced a step of -0.50212.
 Iteration  1 RMS(Cart)=  0.20568889 RMS(Int)=  0.00105785
 Iteration  2 RMS(Cart)=  0.01563004 RMS(Int)=  0.00011790
 Iteration  3 RMS(Cart)=  0.00002708 RMS(Int)=  0.00011776
 Iteration  4 RMS(Cart)=  0.00000000 RMS(Int)=  0.00011776
 ITry= 1 IFail=0 DXMaxC= 9.72D-01 DCOld= 1.00D+10 DXMaxT= 4.24D-01 DXLimC= 3.00D+00 Rises=T
 Variable       Old X    -DE/DX   Delta X   Delta X   Delta X     New X
                                 (Linear)    (Quad)   (Total)
    R1        2.57622  -0.09692  -0.00008   0.00000  -0.00970   2.56652
    R2        2.71627   0.01235   0.00060   0.00000  -0.00866   2.70761
    R3        2.57480  -0.07138   0.00004   0.00000  -0.00872   2.56608
    R4        2.23554   0.00094  -0.00043   0.00000   0.00539   2.24093
    R5        2.69863   0.04789   0.00048   0.00000  -0.00179   2.69684
    R6        2.91852   0.09709  -0.00056   0.00000   0.02208   2.94060
    R7        2.06039  -0.00007   0.00008   0.00000  -0.00117   2.05922
    R8        2.88241   0.18093   0.00321   0.00000  -0.02726   2.85515
    R9        2.04924  -0.00170  -0.00084   0.00000   0.01358   2.06283
   R10        2.89551   0.00665  -0.00108   0.00000   0.01807   2.91358
   R11        2.57719  -0.01322   0.00032   0.00000  -0.00578   2.57141
   R12        2.70932   0.00109  -0.00008   0.00000   0.00138   2.71070
   R13        2.58055  -0.00445   0.00036   0.00000  -0.00688   2.57367
   R14        2.23657   0.00103  -0.00048   0.00000   0.00650   2.24307
   R15        2.70790   0.01061  -0.00033   0.00000   0.00703   2.71493
   R16        2.93006  -0.22426  -0.00158   0.00000  -0.00443   2.92563
   R17        2.05856   0.00004   0.00004   0.00000  -0.00068   2.05788
   R18        2.06745  -0.00033  -0.00007   0.00000   0.00118   2.06862
   R19        2.88705  -0.23328  -0.00134   0.00000  -0.00938   2.87766
   R20        2.59087   0.10742  -0.00064   0.00000   0.02360   2.61447
   R21        2.71033   0.01270   0.00066   0.00000  -0.00896   2.70137
   R22        2.56525   0.06317   0.00042   0.00000  -0.00158   2.56366
   R23        2.23339  -0.00163   0.00056   0.00000  -0.00562   2.22777
   R24        2.72985  -0.06320  -0.00074   0.00000   0.00420   2.73404
   R25        2.92179  -0.07518   0.00290   0.00000  -0.05682   2.86497
   R26        2.05778  -0.00001  -0.00004   0.00000   0.00052   2.05830
   R27        2.89481  -0.06378   0.00044   0.00000  -0.01507   2.87974
   R28        2.06682   0.00015  -0.00019   0.00000   0.00305   2.06987
   R29        2.54458  -0.02999   0.00174   0.00000  -0.02761   2.51697
   R30        2.72338   0.05339  -0.00056   0.00000   0.01487   2.73824
   R31        2.61181  -0.06075   0.00153   0.00000  -0.03264   2.57917
   R32        2.24003   0.00210  -0.00248   0.00000   0.03372   2.27374
   R33        2.71673  -0.01520  -0.00054   0.00000   0.00674   2.72347
   R34        2.05148   0.00003   0.00070   0.00000  -0.01133   2.04014
   R35        2.89653  -0.13725  -0.00042   0.00000  -0.01091   2.88561
   R36        2.56882  -0.21993  -0.00491   0.00000   0.05473   2.62355
   R37        2.72995  -0.38933  -0.00106   0.00000  -0.03614   2.69381
   R38        2.53520   0.13591  -0.00398   0.00000   0.08226   2.61745
   R39        2.24885   0.11978   0.00583   0.00000  -0.07520   2.17365
   R40        2.69657   0.54525   0.00505   0.00000  -0.01241   2.68416
   R41        2.05696  -0.00050  -0.00115   0.00000   0.01798   2.07494
   R42        2.91765   0.14950   0.00133   0.00000  -0.00200   2.91565
   R43        6.55995   0.22258   0.00470   0.00000  -0.04518   6.51477
   R44        2.05449  -0.00082  -0.00035   0.00000   0.00602   2.06051
   R45        2.06127  -0.00006  -0.00026   0.00000   0.00437   2.06564
   R46        2.06051  -0.02243   0.00007   0.00000  -0.00376   2.05676
   R47        2.05648  -0.00000   0.00000   0.00000  -0.00002   2.05646
   R48        3.03368  -0.04619  -0.00033   0.00000  -0.00431   3.02938
   R49        3.02389  -0.06414  -0.00928   0.00000   0.13530   3.15919
   R50        3.58313  -0.26831   0.00037   0.00000  -0.04325   3.53988
   R51        2.74415   0.00680   0.00539   0.00000  -0.07887   2.66528
   R52        2.79477  -0.02431  -0.02385   0.00000   0.36177   3.15654
   R53        3.56431   0.21174   0.00359   0.00000  -0.03154   3.53277
   R54        2.75019   0.00537   0.00586   0.00000  -0.08631   2.66388
   R55        2.79816  -0.02303  -0.02367   0.00000   0.35968   3.15784
   R56        2.52971   0.01205   0.00752   0.00000  -0.11978   2.40993
   R57        2.52621  -0.04923   0.00459   0.00000  -0.08120   2.44501
   R58        2.52689  -0.00858   0.00305   0.00000  -0.04613   2.48076
   R59        2.54398  -0.00310   0.00985   0.00000  -0.16065   2.38334
   R60        2.53154   0.00826   0.01102   0.00000  -0.17363   2.35791
   R61        2.52222   0.00541   0.00389   0.00000  -0.06080   2.46142
   R62        7.87704   0.10126   0.00117   0.00000  -0.00476   7.87228
    A1        1.93946   0.03452  -0.00017   0.00000   0.00678   1.94624
    A2        1.91462  -0.04523  -0.00049   0.00000   0.00150   1.91612
    A3        2.18403   0.02498   0.00028   0.00000  -0.00139   2.18264
    A4        2.18389   0.02385   0.00030   0.00000  -0.00178   2.18210
    A5        1.93415   0.13184   0.00089   0.00000   0.00324   1.93739
    A6        1.81889  -0.15569  -0.00097   0.00000  -0.00499   1.81390
    A7        1.87547   0.05872   0.00069   0.00000  -0.00413   1.87134
    A8        1.89193  -0.36076  -0.00293   0.00000  -0.00165   1.89028
    A9        1.94894  -0.10846  -0.00223   0.00000   0.02258   1.97153
   A10        2.06089   0.62001   0.00639   0.00000  -0.02139   2.03950
   A11        1.85982  -0.10214  -0.00135   0.00000   0.00920   1.86902
   A12        1.79313   0.02918   0.00071   0.00000  -0.00681   1.78632
   A13        1.88471  -0.05174  -0.00023   0.00000  -0.00360   1.88110
   A14        1.88108  -0.13686  -0.00019   0.00000  -0.01682   1.86426
   A15        1.97974   0.02120   0.00055   0.00000  -0.00658   1.97316
   A16        2.04124  -0.00107  -0.00177   0.00000   0.02872   2.06996
   A17        1.87504   0.11443   0.00093   0.00000   0.00123   1.87627
   A18        1.92511  -0.03659  -0.00030   0.00000  -0.00047   1.92464
   A19        1.91844  -0.02772  -0.00031   0.00000   0.00121   1.91966
   A20        2.18393   0.01484   0.00017   0.00000  -0.00118   2.18275
   A21        2.18069   0.01343   0.00014   0.00000  -0.00000   2.18069
   A22        1.93194  -0.00373  -0.00004   0.00000   0.00037   1.93231
   A23        1.92320  -0.08791  -0.00074   0.00000   0.00035   1.92354
   A24        2.07643   0.19257   0.00031   0.00000   0.02121   2.09764
   A25        1.85404  -0.03021  -0.00000   0.00000  -0.00399   1.85006
   A26        1.79312  -0.00398   0.00023   0.00000  -0.00448   1.78864
   A27        1.88603   0.02066   0.00018   0.00000  -0.00038   1.88565
   A28        1.92474  -0.10167   0.00001   0.00000  -0.01414   1.91060
   A29        1.80264   0.05946   0.00046   0.00000   0.00084   1.80348
   A30        1.89106   0.00068   0.00010   0.00000  -0.00160   1.88946
   A31        1.89468   0.05526  -0.00001   0.00000   0.00773   1.90240
   A32        1.89342  -0.00730   0.00006   0.00000  -0.00213   1.89128
   A33        2.06142  -0.08377  -0.00094   0.00000   0.00387   2.06530
   A34        1.91229  -0.01452   0.00039   0.00000  -0.00842   1.90387
   A35        1.91039   0.01162   0.00049   0.00000  -0.00729   1.90310
   A36        1.90689   0.04490   0.00102   0.00000  -0.00960   1.89729
   A37        2.17566  -0.02131   0.00011   0.00000  -0.00685   2.16881
   A38        2.20062  -0.02383  -0.00112   0.00000   0.01503   2.21565
   A39        1.93139  -0.17621  -0.00107   0.00000  -0.00616   1.92523
   A40        1.75928   0.21553   0.00075   0.00000   0.01570   1.77498
   A41        1.86695  -0.00003   0.00075   0.00000  -0.01183   1.85512
   A42        1.89325  -0.17798  -0.00317   0.00000   0.02795   1.92120
   A43        1.93356  -0.21729  -0.00317   0.00000   0.02268   1.95624
   A44        2.12424  -0.09115   0.00462   0.00000  -0.08744   2.03680
   A45        1.86989   0.26465  -0.00011   0.00000   0.03738   1.90727
   A46        1.88584   0.46363   0.00128   0.00000   0.04206   1.92790
   A47        2.16098  -0.25760   0.00324   0.00000  -0.08768   2.07330
   A48        1.85376  -0.18164  -0.00302   0.00000   0.02458   1.87833
   A49        1.79577  -0.12499  -0.00145   0.00000   0.00644   1.80221
   A50        1.88040  -0.03067   0.00057   0.00000  -0.01393   1.86647
   A51        1.87282   0.15690  -0.00068   0.00000   0.03293   1.90575
   A52        1.92129   0.06095   0.00024   0.00000   0.00345   1.92474
   A53        1.91066  -0.03028  -0.00106   0.00000   0.01281   1.92346
   A54        2.22055   0.02287   0.00108   0.00000  -0.01569   2.20486
   A55        2.15175   0.00635  -0.00001   0.00000   0.00257   2.15432
   A56        1.91500  -0.03046   0.00022   0.00000  -0.00773   1.90726
   A57        1.88767  -0.06701  -0.00009   0.00000  -0.00757   1.88009
   A58        1.93549   0.11879   0.00043   0.00000   0.00921   1.94470
   A59        1.99067  -0.18179  -0.00090   0.00000  -0.01028   1.98039
   A60        1.89257  -0.02662  -0.00016   0.00000  -0.00113   1.89144
   A61        1.78249   0.10099   0.00039   0.00000   0.00762   1.79011
   A62        1.96491   0.05124   0.00033   0.00000   0.00164   1.96655
   A63        1.90920   0.43851   0.00310   0.00000   0.00855   1.91776
   A64        1.94017  -0.06761   0.00125   0.00000  -0.03150   1.90867
   A65        2.20135  -1.38728  -0.00949   0.00000  -0.03121   2.17014
   A66        2.14155   1.46174   0.00828   0.00000   0.06277   2.20432
   A67        1.92777  -0.23589  -0.00136   0.00000  -0.00781   1.91995
   A68        1.84971   0.34824   0.00179   0.00000   0.01893   1.86865
   A69        1.94019  -0.04260  -0.00090   0.00000   0.00739   1.94758
   A70        2.03674  -0.26596   0.00051   0.00000  -0.04325   1.99348
   A71        1.87900  -0.18641  -0.00090   0.00000  -0.01084   1.86816
   A72        1.79113  -0.16480  -0.00239   0.00000   0.01627   1.80740
   A73        1.95124   0.30387   0.00166   0.00000   0.01448   1.96572
   A74        2.49353   3.89358   0.03482   0.00000  -0.03346   2.46008
   A75        1.80529   0.03201  -0.00053   0.00000   0.01353   1.81882
   A76        1.88011   0.08267   0.00082   0.00000  -0.00209   1.87801
   A77        1.89933  -0.10629  -0.00107   0.00000   0.00350   1.90282
   A78        2.01453  -0.04921   0.00015   0.00000  -0.00976   2.00476
   A79        1.95390   0.03638   0.00070   0.00000  -0.00721   1.94670
   A80        1.90423   0.00160  -0.00018   0.00000   0.00329   1.90752
   A81        1.79415  -0.09518   0.00035   0.00000  -0.01773   1.77643
   A82        1.89946   0.07125   0.00025   0.00000   0.00546   1.90493
   A83        1.89663   0.01188  -0.00012   0.00000   0.00298   1.89961
   A84        1.95688   0.00095  -0.00039   0.00000   0.00602   1.96290
   A85        1.98491   0.01751  -0.00005   0.00000   0.00292   1.98784
   A86        1.92508  -0.00687  -0.00001   0.00000  -0.00052   1.92456
   A87        2.25556  -0.24473  -0.00398   0.00000   0.03640   2.29196
   A88        1.79642   0.42146  -0.00694   0.00000   0.16594   1.96236
   A89        1.87291  -0.06871  -0.00335   0.00000   0.04329   1.91620
   A90        2.03549  -0.11029   0.00207   0.00000  -0.04386   1.99163
   A91        1.79913  -0.06323  -0.00065   0.00000  -0.00093   1.79819
   A92        1.81892  -0.12841   0.00463   0.00000  -0.09336   1.72556
   A93        2.09850   0.03120   0.00268   0.00000  -0.04712   2.05138
   A94        1.70245   1.16155   0.00008   0.00000   0.15425   1.85670
   A95        1.92658  -0.27253  -0.00500   0.00000   0.04395   1.97053
   A96        2.08771  -0.17417   0.00323   0.00000  -0.07642   2.01129
   A97        1.77493  -0.52113  -0.00373   0.00000  -0.00894   1.76599
   A98        1.80421  -0.03981   0.00286   0.00000  -0.05207   1.75213
   A99        2.08334   0.08221   0.00187   0.00000  -0.02448   2.05886
   A100       1.95563   0.06373  -0.00060   0.00000   0.01647   1.97210
   A101       1.92110  -0.37478  -0.00107   0.00000  -0.03244   1.88867
   A102       1.93939   0.02465   0.00056   0.00000  -0.00888   1.93051
   A103       1.87598   0.15579   0.00060   0.00000   0.01309   1.88907
   A104       1.88095   0.00670  -0.00009   0.00000   0.00486   1.88582
   A105       1.88825   0.13949   0.00066   0.00000   0.00779   1.89604
   A106       1.93769  -1.29242  -0.00443   0.00000  -0.10134   1.83635
   A107       1.96740  -0.02793   0.00569   0.00000  -0.09975   1.86765
   A108       1.96424   0.58325   0.00686   0.00000  -0.03706   1.92718
   A109       1.84391   0.39622  -0.00349   0.00000   0.10402   1.94793
   A110       1.86396   0.50811  -0.00101   0.00000   0.08320   1.94716
   A111       1.87954  -0.12593  -0.00463   0.00000   0.05405   1.93359
   A112       2.04748   1.35563   0.01268   0.00000  -0.01209   2.03539
   A113       1.55337   4.49481   0.03543   0.00000   0.03013   1.58350
    D1       -0.12325   0.08421   0.00173   0.00000  -0.01731  -0.14055
    D2        3.05532  -0.01967  -0.00110   0.00000   0.01599   3.07131
    D3        0.19740  -0.01090  -0.00052   0.00000   0.00709   0.20449
    D4        2.29412   0.00484   0.00037   0.00000  -0.00539   2.28873
    D5       -1.96840   0.04164   0.00124   0.00000  -0.01427  -1.98267
    D6       -0.01788  -0.12486  -0.00213   0.00000   0.01858   0.00071
    D7        3.08675  -0.02096   0.00070   0.00000  -0.01469   3.07205
    D8        0.13701   0.09970   0.00166   0.00000  -0.01410   0.12292
    D9        2.20722  -0.07474  -0.00106   0.00000   0.00736   2.21458
   D10       -2.07230  -0.34428  -0.00374   0.00000   0.01515  -2.05715
   D11       -0.19538  -0.03629  -0.00059   0.00000   0.00483  -0.19056
   D12       -2.22512  -0.00220  -0.00099   0.00000   0.01607  -2.20905
   D13        1.86034  -0.18603  -0.00126   0.00000  -0.00589   1.85445
   D14       -2.21468   0.03356   0.00019   0.00000   0.00183  -2.21286
   D15        2.03877   0.06764  -0.00021   0.00000   0.01307   2.05184
   D16       -0.15896  -0.11618  -0.00048   0.00000  -0.00889  -0.16785
   D17        1.90387  -0.24397  -0.00124   0.00000  -0.01351   1.89036
   D18       -0.12587  -0.20988  -0.00164   0.00000  -0.00226  -0.12813
   D19       -2.32359  -0.39371  -0.00191   0.00000  -0.02423  -2.34782
   D20       -3.05446   0.09445   0.00107   0.00000  -0.00487  -3.05933
   D21        1.13353   0.02327  -0.00059   0.00000   0.01390   1.14743
   D22       -1.04085   0.18933   0.00084   0.00000   0.01329  -1.02757
   D23        1.16774   0.17070   0.00044   0.00000   0.01665   1.18439
   D24       -0.92745   0.09951  -0.00123   0.00000   0.03541  -0.89203
   D25       -3.10184   0.26558   0.00020   0.00000   0.03480  -3.06703
   D26       -1.04057  -0.06509  -0.00022   0.00000  -0.00579  -1.04636
   D27       -3.13576  -0.13628  -0.00188   0.00000   0.01298  -3.12278
   D28        0.97304   0.02979  -0.00046   0.00000   0.01237   0.98540
   D29        1.32612   0.02694  -0.00036   0.00000   0.01011   1.33624
   D30       -2.89455   0.08649  -0.00043   0.00000   0.01971  -2.87484
   D31       -0.71266   0.06441  -0.00019   0.00000   0.01260  -0.70005
   D32       -0.68125   0.08784  -0.00008   0.00000   0.01410  -0.66714
   D33        1.38126   0.14739  -0.00015   0.00000   0.02370   1.40496
   D34       -2.72003   0.12532   0.00009   0.00000   0.01659  -2.70344
   D35       -2.93005  -0.04430  -0.00025   0.00000  -0.00187  -2.93192
   D36       -0.86754   0.01525  -0.00033   0.00000   0.00773  -0.85981
   D37        1.31435  -0.00682  -0.00008   0.00000   0.00062   1.31498
   D38        0.11094  -0.03110  -0.00008   0.00000  -0.00273   0.10821
   D39       -3.04668   0.00574   0.00009   0.00000  -0.00073  -3.04741
   D40       -0.25654  -0.01500   0.00007   0.00000  -0.00341  -0.25995
   D41        1.74938   0.00529   0.00039   0.00000  -0.00609   1.74329
   D42       -2.45832   0.01949   0.00091   0.00000  -0.01273  -2.47105
   D43        0.10359   0.04290  -0.00010   0.00000   0.00751   0.11109
   D44       -3.02201   0.00613  -0.00027   0.00000   0.00552  -3.01649
   D45        1.97836   0.12803   0.00019   0.00000   0.01427   1.99263
   D46       -0.25131  -0.05202   0.00009   0.00000  -0.00874  -0.26005
   D47       -2.28606   0.05629  -0.00011   0.00000   0.00948  -2.27657
   D48       -1.83116   0.03884   0.00054   0.00000  -0.00368  -1.83484
   D49        2.44779   0.01270   0.00019   0.00000  -0.00138   2.44641
   D50        0.25959   0.10539   0.00033   0.00000   0.00909   0.26869
   D51        0.29780   0.03959  -0.00004   0.00000   0.00635   0.30414
   D52       -1.70644   0.01345  -0.00040   0.00000   0.00865  -1.69779
   D53        2.38855   0.10614  -0.00025   0.00000   0.01912   2.40767
   D54        2.30468   0.01837   0.00029   0.00000  -0.00217   2.30251
   D55        0.30045  -0.00777  -0.00007   0.00000   0.00013   0.30058
   D56       -1.88775   0.08492   0.00008   0.00000   0.01061  -1.87714
   D57        2.92410  -0.01804  -0.00020   0.00000   0.00057   2.92467
   D58        0.85101  -0.01367  -0.00019   0.00000   0.00128   0.85229
   D59       -1.38923  -0.03519  -0.00027   0.00000  -0.00032  -1.38955
   D60        0.88193  -0.08394  -0.00018   0.00000  -0.00911   0.87281
   D61       -1.19116  -0.07957  -0.00018   0.00000  -0.00840  -1.19957
   D62        2.85178  -0.10109  -0.00026   0.00000  -0.01000   2.84178
   D63       -1.29701   0.00669   0.00014   0.00000  -0.00171  -1.29872
   D64        2.91308   0.01105   0.00014   0.00000  -0.00100   2.91208
   D65        0.67284  -0.01046   0.00006   0.00000  -0.00260   0.67024
   D66        0.14333   0.05637  -0.00173   0.00000   0.03628   0.17962
   D67       -3.00368   0.00990   0.00086   0.00000  -0.01245  -3.01612
   D68       -2.68502   0.07167  -0.00265   0.00000   0.05267  -2.63236
   D69       -0.37322  -0.04065   0.00113   0.00000  -0.02463  -0.39785
   D70        1.60210   0.06727  -0.00006   0.00000   0.00960   1.61171
   D71        0.17663  -0.03836   0.00223   0.00000  -0.04126   0.13537
   D72       -2.95945   0.00893  -0.00041   0.00000   0.00922  -2.95023
   D73       -0.38786  -0.03449  -0.00155   0.00000   0.02049  -0.36737
   D74       -2.40970   0.11279   0.00136   0.00000  -0.00705  -2.41675
   D75        1.86180  -0.10734   0.00268   0.00000  -0.05889   1.80291
   D76        2.57981   0.42632   0.00306   0.00000   0.00900   2.58881
   D77        0.44348   0.07832   0.00037   0.00000   0.00495   0.44843
   D78       -1.53739   0.10704   0.00063   0.00000   0.00460  -1.53279
   D79       -1.73174   0.45259   0.00312   0.00000   0.01223  -1.71952
   D80        2.41511   0.10459   0.00043   0.00000   0.00818   2.42328
   D81        0.43424   0.13331   0.00069   0.00000   0.00783   0.44207
   D82        0.48879   0.53441   0.00394   0.00000   0.00960   0.49840
   D83       -1.64754   0.18641   0.00125   0.00000   0.00556  -1.64199
   D84        2.65478   0.21513   0.00151   0.00000   0.00521   2.65998
   D85        1.21054   0.25529   0.00153   0.00000   0.01253   1.22307
   D86       -3.03593   0.21263   0.00102   0.00000   0.01460  -3.02133
   D87       -0.77011   0.36632   0.00302   0.00000   0.00329  -0.76683
   D88       -3.04775   0.33449   0.00295   0.00000  -0.00208  -3.04983
   D89       -1.01103   0.29183   0.00244   0.00000  -0.00001  -1.01104
   D90        1.25478   0.44552   0.00444   0.00000  -0.01132   1.24346
   D91       -0.79923   0.20787   0.00229   0.00000  -0.00881  -0.80804
   D92        1.23748   0.16521   0.00178   0.00000  -0.00674   1.23074
   D93       -2.77989   0.31890   0.00378   0.00000  -0.01805  -2.79794
   D94        0.15064   0.03624  -0.00027   0.00000   0.00951   0.16015
   D95       -3.01357  -0.01553   0.00002   0.00000  -0.00234  -3.01592
   D96       -0.35366  -0.00730   0.00031   0.00000  -0.00611  -0.35977
   D97        1.72403  -0.02334   0.00016   0.00000  -0.00593   1.71810
   D98       -2.46231   0.01731   0.00023   0.00000  -0.00153  -2.46384
   D99        0.13979  -0.05233   0.00004   0.00000  -0.00797   0.13182
   D100      -2.98025  -0.00331  -0.00025   0.00000   0.00376  -2.97649
   D101       1.76128  -0.17015  -0.00075   0.00000  -0.01094   1.75034
   D102      -2.42176  -0.08156  -0.00038   0.00000  -0.00491  -2.42667
   D103      -0.34386   0.01589   0.00012   0.00000   0.00030  -0.34355
   D104      -1.62399   0.08469   0.00014   0.00000   0.00959  -1.61439
   D105       2.62204   0.05488  -0.00018   0.00000   0.01056   2.63261
   D106       0.42300   0.04909   0.00019   0.00000   0.00375   0.42675
   D107       0.40795  -0.01778  -0.00015   0.00000   0.00044   0.40839
   D108      -1.62921  -0.04759  -0.00047   0.00000   0.00141  -1.62780
   D109       2.45494  -0.05338  -0.00010   0.00000  -0.00540   2.44954
   D110       2.43401   0.03115   0.00003   0.00000   0.00421   2.43823
   D111       0.39686   0.00135  -0.00029   0.00000   0.00518   0.40204
   D112      -1.80218  -0.00445   0.00008   0.00000  -0.00163  -1.80381
   D113      -0.14068   0.12812   0.00097   0.00000   0.00158  -0.13910
   D114       2.98470   0.61544   0.00482   0.00000   0.00666   2.99136
   D115      -1.87898   0.17357  -0.00078   0.00000   0.03506  -1.84392
   D116       2.32670   0.13502  -0.00021   0.00000   0.02207   2.34877
   D117       0.26588  -0.05076  -0.00057   0.00000   0.00250   0.26838
   D118      -0.06630  -0.16515  -0.00119   0.00000  -0.00319  -0.06949
   D119       3.09084  -0.60255  -0.00479   0.00000  -0.00734   3.08350
   D120      -2.59597   0.14141  -0.00204   0.00000   0.05281  -2.54315
   D121       0.52767   0.66416   0.00219   0.00000   0.05774   0.58541
   D122       0.22603   0.08941   0.00063   0.00000   0.00239   0.22842
   D123       2.36694   0.08988   0.00093   0.00000  -0.00274   2.36420
   D124      -1.85395   0.07997   0.00059   0.00000   0.00191  -1.85204
   D125       1.72439   0.19675   0.00137   0.00000   0.00462   1.72901
   D126      -0.32449   0.10004   0.00063   0.00000   0.00338  -0.32112
   D127      -2.51682   0.10719   0.00014   0.00000   0.01305  -2.50377
   D128      -0.28916   0.01031   0.00053   0.00000  -0.00763  -0.29679
   D129      -2.33804  -0.08640  -0.00021   0.00000  -0.00887  -2.34692
   D130       1.75281  -0.07925  -0.00071   0.00000   0.00080   1.75362
   D131      -2.29822   0.18479   0.00217   0.00000  -0.01058  -2.30880
   D132       1.93608   0.08808   0.00143   0.00000  -0.01182   1.92426
   D133      -0.25625   0.09523   0.00094   0.00000  -0.00214  -0.25839
   D134      -0.36309   0.74813  -0.00018   0.00000   0.11197  -0.25111
   D135       1.59780  -0.02939   0.00158   0.00000  -0.03541   1.56240
   D136      -2.79435   0.04763  -0.00301   0.00000   0.06438  -2.72997
   D137      -0.38116  -0.09428  -0.00050   0.00000  -0.00356  -0.38472
   D138      -2.10700  -0.62619  -0.00457   0.00000  -0.00395  -2.11095
   D139       2.33473  -0.48135   0.00064   0.00000  -0.08411   2.25063
   D140      -0.18540   0.02458   0.00007   0.00000  -0.00104  -0.18645
   D141       0.82554   0.04864  -0.00237   0.00000   0.04981   0.87535
   D142       2.91201   0.03413  -0.00272   0.00000   0.05482   2.96683
   D143      -1.27979  -0.02106  -0.00224   0.00000   0.03846  -1.24133
   D144      -1.12077   0.00090   0.00378   0.00000  -0.06569  -1.18646
   D145       0.96570  -0.01362   0.00342   0.00000  -0.06068   0.90502
   D146       3.05708  -0.06881   0.00391   0.00000  -0.07703   2.98005
   D147       2.95786   0.05707  -0.00118   0.00000   0.02548   2.98334
   D148      -1.23885   0.04256  -0.00153   0.00000   0.03049  -1.20836
   D149       0.85253  -0.01263  -0.00105   0.00000   0.01414   0.86667
   D150       3.16953   0.33652   0.00505   0.00000  -0.04097   3.12856
   D151      -1.04879  -0.06096   0.00132   0.00000  -0.03178  -1.08057
   D152       1.08123   0.19158   0.00482   0.00000  -0.05595   1.02527
   D153      -1.14632   0.25634  -0.00100   0.00000   0.05361  -1.09271
   D154       0.91855  -0.14114  -0.00473   0.00000   0.06279   0.98135
   D155       3.04857   0.11140  -0.00124   0.00000   0.03862   3.08719
   D156       1.02367   0.10725   0.00064   0.00000   0.00386   1.02753
   D157       3.08854  -0.29023  -0.00309   0.00000   0.01305   3.10159
   D158      -1.06463  -0.03769   0.00040   0.00000  -0.01112  -1.07576
   D159       2.59295  -0.70478  -0.00292   0.00000  -0.05046   2.54249
   D160       0.45480  -0.17629  -0.00509   0.00000   0.06820   0.52300
   D161      -1.54303  -0.44137   0.00217   0.00000  -0.10759  -1.65062
   D162       0.96802   1.54890   0.01206   0.00000   0.02049   0.98850
         Item               Value     Threshold  Converged?
 Maximum Force            0.200783     0.000450     NO 
 RMS     Force            0.030554     0.000300     NO 
 Maximum Displacement     0.972156     0.001800     NO 
 RMS     Displacement     0.220839     0.001200     NO 
 Predicted change in Energy=-2.409620D-01
 GradGradGradGradGradGradGradGradGradGradGradGradGradGradGradGradGradGrad

 Leave Link  103 at Wed Jul  9 22:45:54 2025, MaxMem=  1342177280 cpu:              19.8 elap:               1.4
 (Enter /home/zhangying/bin/g16/l202.exe)
 Stoichiometry    C17H12F6LiNO19S2
 Framework group  C1[X(C17H12F6LiNO19S2)]
 Deg. of freedom   168
 Full point group                 C1      NOp   1
 RotChk:  IX=2 Diff= 3.17D-02
 Largest Abelian subgroup         C1      NOp   1
 Largest concise Abelian subgroup C1      NOp   1
                         Standard orientation:                         
 ---------------------------------------------------------------------
 Center     Atomic      Atomic             Coordinates (Angstroms)
 Number     Number       Type             X           Y           Z
 ---------------------------------------------------------------------
      1          8           0        5.034924    0.628826   -0.744110
      2          6           0        5.899079    0.907751    0.265834
      3          8           0        5.383505    0.474159    1.444861
      4          6           0        4.106851   -0.133826    1.252149
      5          6           0        3.948469   -0.190141   -0.294843
      6          8           0        6.914713    1.508238    0.146922
      7          1           0        4.147080   -1.121127    1.711551
      8          1           0        3.020562    0.264827   -0.646390
      9          8           0        3.299421   -3.547044   -0.071396
     10          6           0        4.624574   -3.432858    0.215875
     11          8           0        5.137249   -2.323312   -0.384894
     12          6           0        4.094284   -1.552122   -1.002585
     13          6           0        2.909668   -2.548636   -1.024756
     14          8           0        5.240580   -4.180787    0.901484
     15          1           0        4.399738   -1.328621   -2.023677
     16          1           0        2.870465   -3.015783   -2.013965
     17          8           0        1.798269    0.038015    1.942882
     18          6           0        0.812960    1.005475    2.028360
     19          8           0        1.392471    2.227386    1.920898
     20          6           0        2.790849    2.091298    1.575602
     21          6           0        3.078924    0.669078    2.014689
     22          8           0       -0.339270    0.773150    2.118740
     23          1           0        3.327087    2.822685    2.178832
     24          1           0        3.375191    0.670822    3.069190
     25          8           0        0.064311   -2.415202   -2.411689
     26          6           0        0.493551   -1.158229   -2.510668
     27          8           0        1.281461   -0.843576   -1.441568
     28          6           0        1.523690   -2.031882   -0.662909
     29          8           0        0.269169   -0.397541   -3.415505
     30          1           0        1.460375   -1.772084    0.383048
     31          8           0        2.792365    3.808832   -0.061281
     32          6           0        1.568288    4.038827   -0.674612
     33          8           0        1.029796    2.832696   -1.091467
     34          6           0        2.998328    2.407468    0.099377
     35          8           0        1.088479    5.077105   -0.796398
     36          1           0        4.027631    2.195043   -0.218492
     37          6           0        1.945998    1.777595   -0.836782
     38          1           0        1.383668    0.949993   -0.403455
     39          1           0        2.390961    1.456146   -1.782046
     40          6           0        0.394019   -2.957393   -1.109012
     41          1           0       -0.479065   -2.889442   -0.462719
     42          1           0        0.695862   -3.996259   -1.226907
     43          7           0       -4.932874   -0.061625    1.027972
     44         16           0       -5.025020   -1.661052    0.971431
     45         16           0       -5.233396    1.103053   -0.133078
     46          6           0       -3.416280   -2.450995    0.426535
     47          6           0       -3.642298    2.062010   -0.342117
     48          9           0       -3.888447    2.921846   -1.231350
     49          9           0       -3.391250    2.596600    0.757007
     50          9           0       -2.406462   -2.025943    1.079174
     51          9           0       -3.509763   -3.728092    0.611787
     52          9           0       -3.200090   -2.226829   -0.848750
     53          9           0       -2.675641    1.265933   -0.700469
     54          8           0       -5.207147   -2.175157    2.272110
     55          8           0       -6.020540   -2.244950   -0.236103
     56          8           0       -6.105265    2.114897    0.317671
     57          8           0       -5.442219    0.523422   -1.686414
     58          3           0       -1.997936    6.612595   -0.833248
 ---------------------------------------------------------------------
 Rotational constants (GHZ):           0.0977568           0.0434311           0.0349944
 Leave Link  202 at Wed Jul  9 22:45:55 2025, MaxMem=  1342177280 cpu:               0.3 elap:               0.1
 (Enter /home/zhangying/bin/g16/l301.exe)
 Standard basis: 6-311++G(d,p) (5D, 7F)
 Ernie: Thresh=  0.10000D-02 Tol=  0.10000D-05 Strict=F.
 There are  1158 symmetry adapted cartesian basis functions of A   symmetry.
 There are  1112 symmetry adapted basis functions of A   symmetry.
  1112 basis functions,  1792 primitive gaussians,  1158 cartesian basis functions
   181 alpha electrons      181 beta electrons
       nuclear repulsion energy      7240.6448792038 Hartrees.
 IExCor=  402 DFT=T Ex+Corr=B3LYP ExCW=0 ScaHFX=  0.200000
 ScaDFX=  0.800000  0.720000  1.000000  0.810000 ScalE2=  1.000000  1.000000
 IRadAn=      5 IRanWt=     -1 IRanGd=            0 ICorTp=0 IEmpDi=141
 NAtoms=   58 NActive=   58 NUniq=   58 SFac= 1.00D+00 NAtFMM=   60 NAOKFM=F Big=F
 Integral buffers will be    131072 words long.
 Raffenetti 2 integral format.
 Two-electron integral symmetry is turned on.
 R6Disp:  Grimme-D3(BJ) Dispersion energy=       -0.1410819960 Hartrees.
 Nuclear repulsion after empirical dispersion term =     7240.5037972078 Hartrees.
 Leave Link  301 at Wed Jul  9 22:45:55 2025, MaxMem=  1342177280 cpu:               1.3 elap:               0.1
 (Enter /home/zhangying/bin/g16/l302.exe)
 NPDir=0 NMtPBC=     1 NCelOv=     1 NCel=       1 NClECP=     1 NCelD=      1
         NCelK=      1 NCelE2=     1 NClLst=     1 CellRange=     0.0.
 One-electron integrals computed using PRISM.
 One-electron integral symmetry used in STVInt
 NBasis=  1112 RedAO= T EigKep=  1.65D-06  NBF=  1112
 NBsUse=  1109 1.00D-06 EigRej=  9.41D-07 NBFU=  1109
 Precomputing XC quadrature grid using
 IXCGrd= 4 IRadAn=           5 IRanWt=          -1 IRanGd=           0 AccXCQ= 0.00D+00.
 Generated NRdTot=       0 NPtTot=           0 NUsed=           0 NTot=          32
 NSgBfM=  1095  1089  1091  1094  1095 MxSgAt=    58 MxSgA2=    58.
 Leave Link  302 at Wed Jul  9 22:45:58 2025, MaxMem=  1342177280 cpu:              36.4 elap:               2.3
 (Enter /home/zhangying/bin/g16/l303.exe)
 DipDrv:  MaxL=1.
 Leave Link  303 at Wed Jul  9 22:45:59 2025, MaxMem=  1342177280 cpu:               3.4 elap:               0.3
 (Enter /home/zhangying/bin/g16/l401.exe)
 Lowest energy guess from the checkpoint file:  "/home_zz/zhangying/wangchenyu/zhang/diffusion/PVC/1/Gau-5212.chk"
 B after Tr=    -0.000000   -0.000000   -0.000000
         Rot=    0.998910   -0.023436    0.013769    0.037956 Ang=  -5.35 deg.
 Guess basis will be translated and rotated to current coordinates.
 B after Tr=     0.000000   -0.000000    0.000000
         Rot=    0.999953    0.007169    0.005738   -0.003198 Ang=   1.11 deg.
 Guess basis will be translated and rotated to current coordinates.
 CkInt1:  FT= 4.98D-01
 Max alpha theta= 30.886 degrees.
 JPrj=2 DoOrth=T DoCkMO=T.
 Leave Link  401 at Wed Jul  9 22:46:03 2025, MaxMem=  1342177280 cpu:              64.8 elap:               4.2
 (Enter /home/zhangying/bin/g16/l502.exe)
 Integral symmetry usage will be decided dynamically.
 Closed shell SCF:
 Using DIIS extrapolation, IDIIS=  1040.
 NGot=  1342177280 LenX=  1339466444 LenY=  1338124322
 Requested convergence on RMS density matrix=1.00D-08 within 128 cycles.
 Requested convergence on MAX density matrix=1.00D-06.
 Requested convergence on             energy=1.00D-06.
 No special actions if energy rises.
 Fock matrices will be formed incrementally for  20 cycles.

 Cycle   1  Pass 1  IDiag  1:
 FoFJK:  IHMeth= 1 ICntrl=       0 DoSepK=F KAlg= 0 I1Cent=           0 FoldK=F
 IRaf= 690000000 NMat=       1 IRICut=       1 DoRegI=T DoRafI=F ISym2E= 0 IDoP0=0 IntGTp=1.
 FoFCou: FMM=F IPFlag=           0 FMFlag=      100000 FMFlg1=           0
         NFxFlg=           0 DoJE=F BraDBF=F KetDBF=F FulRan=T
         wScrn=  0.000000 ICntrl=         0 IOpCl=  0 I1Cent=           0 NGrid=           0
         NMat0=    1 NMatS0=      1 NMatT0=    0 NMatD0=    1 NMtDS0=    0 NMtDT0=    0
 Symmetry not used in FoFCou.
 E= -3542.22869854974    
 DIIS: error= 1.20D-02 at cycle   1 NSaved=   1.
 NSaved= 1 IEnMin= 1 EnMin= -3542.22869854974     IErMin= 1 ErrMin= 1.20D-02
 ErrMax= 1.20D-02  0.00D+00 EMaxC= 1.00D-01 BMatC= 3.72D-01 BMatP= 3.72D-01
 IDIUse=3 WtCom= 8.80D-01 WtEn= 1.20D-01
 Coeff-Com:  0.100D+01
 Coeff-En:   0.100D+01
 Coeff:      0.100D+01
 Gap=    88.526 Goal=   None    Shift=    0.000
 GapD=   88.526 DampG=2.000 DampE=0.500 DampFc=1.0000 IDamp=-1.
 RMSDP=1.01D-02 MaxDP=2.75D+00              OVMax= 9.73D-02

 Cycle   2  Pass 1  IDiag  1:
 RMSU=  8.76D-03    CP:  1.11D+00
 E= -3542.65860922242     Delta-E=       -0.429910672683 Rises=F Damp=F
 DIIS: error= 4.70D-03 at cycle   2 NSaved=   2.
 NSaved= 2 IEnMin= 2 EnMin= -3542.65860922242     IErMin= 2 ErrMin= 4.70D-03
 ErrMax= 4.70D-03  0.00D+00 EMaxC= 1.00D-01 BMatC= 4.27D-02 BMatP= 3.72D-01
 IDIUse=3 WtCom= 9.53D-01 WtEn= 4.70D-02
 Coeff-Com:  0.115D+00 0.885D+00
 Coeff-En:   0.000D+00 0.100D+01
 Coeff:      0.110D+00 0.890D+00
 Gap=     0.079 Goal=   None    Shift=    0.000
 RMSDP=3.84D-03 MaxDP=7.29D-01 DE=-4.30D-01 OVMax= 1.00D-01

 Cycle   3  Pass 1  IDiag  1:
 RMSU=  2.27D-03    CP:  1.04D+00  9.16D-01
 E= -3542.55970794099     Delta-E=        0.098901281435 Rises=F Damp=F
 DIIS: error= 1.02D-02 at cycle   3 NSaved=   3.
 NSaved= 3 IEnMin= 2 EnMin= -3542.65860922242     IErMin= 2 ErrMin= 4.70D-03
 ErrMax= 1.02D-02  0.00D+00 EMaxC= 1.00D-01 BMatC= 1.72D-01 BMatP= 4.27D-02
 IDIUse=2 WtCom= 0.00D+00 WtEn= 1.00D+00
 Coeff-En:   0.000D+00 0.743D+00 0.257D+00
 Coeff:      0.000D+00 0.743D+00 0.257D+00
 Gap=     0.072 Goal=   None    Shift=    0.000
 RMSDP=1.36D-03 MaxDP=2.76D-01 DE= 9.89D-02 OVMax= 6.02D-02

 Cycle   4  Pass 1  IDiag  1:
 RMSU=  5.34D-04    CP:  1.06D+00  9.56D-01  5.68D-01
 E= -3542.68430370817     Delta-E=       -0.124595767185 Rises=F Damp=F
 DIIS: error= 2.14D-03 at cycle   4 NSaved=   4.
 NSaved= 4 IEnMin= 4 EnMin= -3542.68430370817     IErMin= 4 ErrMin= 2.14D-03
 ErrMax= 2.14D-03  0.00D+00 EMaxC= 1.00D-01 BMatC= 9.46D-03 BMatP= 4.27D-02
 IDIUse=3 WtCom= 9.79D-01 WtEn= 2.14D-02
 Coeff-Com: -0.141D-01 0.357D+00 0.402D-01 0.617D+00
 Coeff-En:   0.000D+00 0.217D+00 0.000D+00 0.783D+00
 Coeff:     -0.138D-01 0.354D+00 0.393D-01 0.621D+00
 Gap=     0.040 Goal=   None    Shift=    0.000
 RMSDP=9.06D-04 MaxDP=1.76D-01 DE=-1.25D-01 OVMax= 1.61D-02

 Cycle   5  Pass 1  IDiag  1:
 RMSU=  2.25D-04    CP:  1.07D+00  9.83D-01  3.87D-01  9.64D-01
 E= -3542.69112252215     Delta-E=       -0.006818813979 Rises=F Damp=F
 DIIS: error= 3.83D-04 at cycle   5 NSaved=   5.
 NSaved= 5 IEnMin= 5 EnMin= -3542.69112252215     IErMin= 5 ErrMin= 3.83D-04
 ErrMax= 3.83D-04  0.00D+00 EMaxC= 1.00D-01 BMatC= 3.66D-04 BMatP= 9.46D-03
 IDIUse=3 WtCom= 9.96D-01 WtEn= 3.83D-03
 Coeff-Com: -0.516D-02 0.113D+00-0.183D-01 0.357D+00 0.554D+00
 Coeff-En:   0.000D+00 0.000D+00 0.000D+00 0.000D+00 0.100D+01
 Coeff:     -0.514D-02 0.112D+00-0.183D-01 0.356D+00 0.555D+00
 Gap=     0.041 Goal=   None    Shift=    0.000
 RMSDP=1.17D-04 MaxDP=1.72D-02 DE=-6.82D-03 OVMax= 4.32D-03

 Cycle   6  Pass 1  IDiag  1:
 RMSU=  8.04D-05    CP:  1.07D+00  9.81D-01  4.00D-01  8.95D-01  7.26D-01
 E= -3542.69135233830     Delta-E=       -0.000229816151 Rises=F Damp=F
 DIIS: error= 1.76D-04 at cycle   6 NSaved=   6.
 NSaved= 6 IEnMin= 6 EnMin= -3542.69135233830     IErMin= 6 ErrMin= 1.76D-04
 ErrMax= 1.76D-04  0.00D+00 EMaxC= 1.00D-01 BMatC= 5.07D-05 BMatP= 3.66D-04
 IDIUse=3 WtCom= 9.98D-01 WtEn= 1.76D-03
 Coeff-Com: -0.141D-02 0.248D-01-0.143D-01 0.139D+00 0.331D+00 0.521D+00
 Coeff-En:   0.000D+00 0.000D+00 0.000D+00 0.000D+00 0.977D-01 0.902D+00
 Coeff:     -0.141D-02 0.247D-01-0.143D-01 0.138D+00 0.331D+00 0.522D+00
 Gap=     0.041 Goal=   None    Shift=    0.000
 RMSDP=4.04D-05 MaxDP=6.11D-03 DE=-2.30D-04 OVMax= 1.44D-03

 Cycle   7  Pass 1  IDiag  1:
 RMSU=  2.79D-05    CP:  1.07D+00  9.82D-01  4.04D-01  9.00D-01  7.44D-01
                    CP:  6.88D-01
 E= -3542.69138488963     Delta-E=       -0.000032551321 Rises=F Damp=F
 DIIS: error= 7.50D-05 at cycle   7 NSaved=   7.
 NSaved= 7 IEnMin= 7 EnMin= -3542.69138488963     IErMin= 7 ErrMin= 7.50D-05
 ErrMax= 7.50D-05  0.00D+00 EMaxC= 1.00D-01 BMatC= 9.39D-06 BMatP= 5.07D-05
 IDIUse=1 WtCom= 1.00D+00 WtEn= 0.00D+00
 Coeff-Com: -0.402D-03 0.349D-02-0.754D-02 0.520D-01 0.158D+00 0.352D+00
 Coeff-Com:  0.443D+00
 Coeff:     -0.402D-03 0.349D-02-0.754D-02 0.520D-01 0.158D+00 0.352D+00
 Coeff:      0.443D+00
 Gap=     0.041 Goal=   None    Shift=    0.000
 RMSDP=1.94D-05 MaxDP=4.34D-03 DE=-3.26D-05 OVMax= 5.96D-04

 Cycle   8  Pass 1  IDiag  1:
 RMSU=  8.35D-06    CP:  1.07D+00  9.81D-01  4.04D-01  9.12D-01  7.46D-01
                    CP:  6.97D-01  6.56D-01
 E= -3542.69139092592     Delta-E=       -0.000006036298 Rises=F Damp=F
 DIIS: error= 2.21D-05 at cycle   8 NSaved=   8.
 NSaved= 8 IEnMin= 8 EnMin= -3542.69139092592     IErMin= 8 ErrMin= 2.21D-05
 ErrMax= 2.21D-05  0.00D+00 EMaxC= 1.00D-01 BMatC= 1.07D-06 BMatP= 9.39D-06
 IDIUse=1 WtCom= 1.00D+00 WtEn= 0.00D+00
 Coeff-Com: -0.207D-04-0.231D-02-0.295D-02 0.112D-01 0.500D-01 0.150D+00
 Coeff-Com:  0.286D+00 0.508D+00
 Coeff:     -0.207D-04-0.231D-02-0.295D-02 0.112D-01 0.500D-01 0.150D+00
 Coeff:      0.286D+00 0.508D+00
 Gap=     0.041 Goal=   None    Shift=    0.000
 RMSDP=5.05D-06 MaxDP=6.01D-04 DE=-6.04D-06 OVMax= 2.42D-04

 Cycle   9  Pass 1  IDiag  1:
 RMSU=  2.71D-06    CP:  1.07D+00  9.81D-01  4.05D-01  9.15D-01  7.52D-01
                    CP:  7.06D-01  6.59D-01  5.83D-01
 E= -3542.69139164264     Delta-E=       -0.000000716718 Rises=F Damp=F
 DIIS: error= 8.24D-06 at cycle   9 NSaved=   9.
 NSaved= 9 IEnMin= 9 EnMin= -3542.69139164264     IErMin= 9 ErrMin= 8.24D-06
 ErrMax= 8.24D-06  0.00D+00 EMaxC= 1.00D-01 BMatC= 1.37D-07 BMatP= 1.07D-06
 IDIUse=1 WtCom= 1.00D+00 WtEn= 0.00D+00
 Coeff-Com:  0.403D-04-0.201D-02-0.102D-02 0.354D-03 0.114D-01 0.495D-01
 Coeff-Com:  0.121D+00 0.320D+00 0.501D+00
 Coeff:      0.403D-04-0.201D-02-0.102D-02 0.354D-03 0.114D-01 0.495D-01
 Coeff:      0.121D+00 0.320D+00 0.501D+00
 Gap=     0.041 Goal=   None    Shift=    0.000
 RMSDP=2.80D-06 MaxDP=6.54D-04 DE=-7.17D-07 OVMax= 6.43D-05

 Cycle  10  Pass 1  IDiag  1:
 RMSU=  1.15D-06    CP:  1.07D+00  9.81D-01  4.04D-01  9.14D-01  7.54D-01
                    CP:  7.09D-01  6.66D-01  6.35D-01  6.30D-01
 E= -3542.69139173285     Delta-E=       -0.000000090213 Rises=F Damp=F
 DIIS: error= 2.96D-06 at cycle  10 NSaved=  10.
 NSaved=10 IEnMin=10 EnMin= -3542.69139173285     IErMin=10 ErrMin= 2.96D-06
 ErrMax= 2.96D-06  0.00D+00 EMaxC= 1.00D-01 BMatC= 1.47D-08 BMatP= 1.37D-07
 IDIUse=1 WtCom= 1.00D+00 WtEn= 0.00D+00
 Coeff-Com:  0.250D-04-0.960D-03-0.354D-03-0.807D-03 0.192D-02 0.145D-01
 Coeff-Com:  0.433D-01 0.141D+00 0.306D+00 0.495D+00
 Coeff:      0.250D-04-0.960D-03-0.354D-03-0.807D-03 0.192D-02 0.145D-01
 Coeff:      0.433D-01 0.141D+00 0.306D+00 0.495D+00
 Gap=     0.041 Goal=   None    Shift=    0.000
 RMSDP=7.27D-07 MaxDP=1.12D-04 DE=-9.02D-08 OVMax= 2.24D-05

 Cycle  11  Pass 1  IDiag  1:
 RMSU=  4.80D-07    CP:  1.07D+00  9.81D-01  4.04D-01  9.14D-01  7.54D-01
                    CP:  7.10D-01  6.61D-01  6.33D-01  7.30D-01  6.72D-01
 E= -3542.69139174229     Delta-E=       -0.000000009433 Rises=F Damp=F
 DIIS: error= 9.92D-07 at cycle  11 NSaved=  11.
 NSaved=11 IEnMin=11 EnMin= -3542.69139174229     IErMin=11 ErrMin= 9.92D-07
 ErrMax= 9.92D-07  0.00D+00 EMaxC= 1.00D-01 BMatC= 2.21D-09 BMatP= 1.47D-08
 IDIUse=1 WtCom= 1.00D+00 WtEn= 0.00D+00
 Coeff-Com:  0.549D-05-0.962D-04 0.249D-04-0.591D-03-0.162D-02-0.309D-02
 Coeff-Com: -0.224D-02 0.119D-01 0.730D-01 0.309D+00 0.614D+00
 Coeff:      0.549D-05-0.962D-04 0.249D-04-0.591D-03-0.162D-02-0.309D-02
 Coeff:     -0.224D-02 0.119D-01 0.730D-01 0.309D+00 0.614D+00
 Gap=     0.041 Goal=   None    Shift=    0.000
 RMSDP=3.95D-07 MaxDP=7.04D-05 DE=-9.43D-09 OVMax= 8.08D-06

 Cycle  12  Pass 1  IDiag  1:
 RMSU=  1.69D-07    CP:  1.07D+00  9.81D-01  4.04D-01  9.14D-01  7.54D-01
                    CP:  7.10D-01  6.67D-01  6.41D-01  7.22D-01  7.64D-01
                    CP:  6.73D-01
 E= -3542.69139174378     Delta-E=       -0.000000001488 Rises=F Damp=F
 DIIS: error= 1.99D-07 at cycle  12 NSaved=  12.
 NSaved=12 IEnMin=12 EnMin= -3542.69139174378     IErMin=12 ErrMin= 1.99D-07
 ErrMax= 1.99D-07  0.00D+00 EMaxC= 1.00D-01 BMatC= 1.31D-10 BMatP= 2.21D-09
 IDIUse=1 WtCom= 1.00D+00 WtEn= 0.00D+00
 Coeff-Com:  0.110D-05 0.208D-04 0.346D-04-0.225D-03-0.918D-03-0.245D-02
 Coeff-Com: -0.393D-02-0.378D-02 0.150D-01 0.117D+00 0.303D+00 0.576D+00
 Coeff:      0.110D-05 0.208D-04 0.346D-04-0.225D-03-0.918D-03-0.245D-02
 Coeff:     -0.393D-02-0.378D-02 0.150D-01 0.117D+00 0.303D+00 0.576D+00
 Gap=     0.041 Goal=   None    Shift=    0.000
 RMSDP=1.46D-07 MaxDP=3.69D-05 DE=-1.49D-09 OVMax= 1.83D-06

 Cycle  13  Pass 1  IDiag  1:
 RMSU=  6.61D-08    CP:  1.07D+00  9.81D-01  4.04D-01  9.14D-01  7.54D-01
                    CP:  7.10D-01  6.66D-01  6.40D-01  7.31D-01  7.62D-01
                    CP:  6.90D-01  7.25D-01
 E= -3542.69139174398     Delta-E=       -0.000000000202 Rises=F Damp=F
 DIIS: error= 9.90D-08 at cycle  13 NSaved=  13.
 NSaved=13 IEnMin=13 EnMin= -3542.69139174398     IErMin=13 ErrMin= 9.90D-08
 ErrMax= 9.90D-08  0.00D+00 EMaxC= 1.00D-01 BMatC= 2.56D-11 BMatP= 1.31D-10
 IDIUse=1 WtCom= 1.00D+00 WtEn= 0.00D+00
 Coeff-Com: -0.148D-06 0.272D-04 0.173D-04-0.466D-04-0.320D-03-0.997D-03
 Coeff-Com: -0.197D-02-0.403D-02-0.198D-02 0.223D-01 0.845D-01 0.336D+00
 Coeff-Com:  0.566D+00
 Coeff:     -0.148D-06 0.272D-04 0.173D-04-0.466D-04-0.320D-03-0.997D-03
 Coeff:     -0.197D-02-0.403D-02-0.198D-02 0.223D-01 0.845D-01 0.336D+00
 Coeff:      0.566D+00
 Gap=     0.041 Goal=   None    Shift=    0.000
 RMSDP=4.06D-08 MaxDP=7.93D-06 DE=-2.02D-10 OVMax= 7.74D-07

 Cycle  14  Pass 1  IDiag  1:
 RMSU=  2.37D-08    CP:  1.07D+00  9.81D-01  4.04D-01  9.14D-01  7.54D-01
                    CP:  7.10D-01  6.66D-01  6.40D-01  7.34D-01  7.67D-01
                    CP:  6.90D-01  7.59D-01  7.42D-01
 E= -3542.69139174410     Delta-E=       -0.000000000120 Rises=F Damp=F
 DIIS: error= 2.64D-08 at cycle  14 NSaved=  14.
 NSaved=14 IEnMin=14 EnMin= -3542.69139174410     IErMin=14 ErrMin= 2.64D-08
 ErrMax= 2.64D-08  0.00D+00 EMaxC= 1.00D-01 BMatC= 2.68D-12 BMatP= 2.56D-11
 IDIUse=1 WtCom= 1.00D+00 WtEn= 0.00D+00
 Coeff-Com: -0.151D-06 0.112D-04 0.556D-05-0.193D-05-0.736D-04-0.257D-03
 Coeff-Com: -0.599D-03-0.170D-02-0.262D-02-0.700D-03 0.114D-01 0.115D+00
 Coeff-Com:  0.306D+00 0.574D+00
 Coeff:     -0.151D-06 0.112D-04 0.556D-05-0.193D-05-0.736D-04-0.257D-03
 Coeff:     -0.599D-03-0.170D-02-0.262D-02-0.700D-03 0.114D-01 0.115D+00
 Coeff:      0.306D+00 0.574D+00
 Gap=     0.041 Goal=   None    Shift=    0.000
 RMSDP=1.24D-08 MaxDP=2.55D-06 DE=-1.20D-10 OVMax= 2.55D-07

 Cycle  15  Pass 1  IDiag  1:
 RMSU=  6.59D-09    CP:  1.07D+00  9.81D-01  4.04D-01  9.14D-01  7.54D-01
                    CP:  7.10D-01  6.66D-01  6.40D-01  7.33D-01  7.68D-01
                    CP:  6.93D-01  7.68D-01  7.69D-01  7.07D-01
 E= -3542.69139174399     Delta-E=        0.000000000111 Rises=F Damp=F
 DIIS: error= 9.15D-09 at cycle  15 NSaved=  15.
 NSaved=15 IEnMin=14 EnMin= -3542.69139174410     IErMin=15 ErrMin= 9.15D-09
 ErrMax= 9.15D-09  0.00D+00 EMaxC= 1.00D-01 BMatC= 4.02D-13 BMatP= 2.68D-12
 IDIUse=1 WtCom= 1.00D+00 WtEn= 0.00D+00
 Coeff-Com: -0.610D-07 0.254D-05 0.103D-05 0.434D-05-0.208D-05-0.184D-04
 Coeff-Com: -0.833D-04-0.426D-03-0.119D-02-0.315D-02-0.472D-02 0.208D-01
 Coeff-Com:  0.993D-01 0.328D+00 0.561D+00
 Coeff:     -0.610D-07 0.254D-05 0.103D-05 0.434D-05-0.208D-05-0.184D-04
 Coeff:     -0.833D-04-0.426D-03-0.119D-02-0.315D-02-0.472D-02 0.208D-01
 Coeff:      0.993D-01 0.328D+00 0.561D+00
 Gap=     0.041 Goal=   None    Shift=    0.000
 RMSDP=4.06D-09 MaxDP=6.12D-07 DE= 1.11D-10 OVMax= 9.55D-08

 SCF Done:  E(RB3LYP) =  -3542.69139174     A.U. after   15 cycles
            NFock= 15  Conv=0.41D-08     -V/T= 2.0025
 KE= 3.533936128299D+03 PE=-2.284348581977D+04 EE= 8.526354502515D+03
 Leave Link  502 at Wed Jul  9 23:02:15 2025, MaxMem=  1342177280 cpu:           15528.9 elap:             970.7
 (Enter /home/zhangying/bin/g16/l701.exe)
 ... and contract with generalized density number  0.
 Compute integral first derivatives.
 R6Disp: Adding Grimme-D3(BJ) dispersion energy 1st derivatives to the gradient.
 Leave Link  701 at Wed Jul  9 23:02:18 2025, MaxMem=  1342177280 cpu:              13.2 elap:               1.0
 (Enter /home/zhangying/bin/g16/l702.exe)
 L702 exits ... SP integral derivatives will be done elsewhere.
 Leave Link  702 at Wed Jul  9 23:02:18 2025, MaxMem=  1342177280 cpu:               0.6 elap:               0.1
 (Enter /home/zhangying/bin/g16/l703.exe)
 Integral derivatives from FoFJK, PRISM(SPDF).
 Compute integral first derivatives, UseDBF=F ICtDFT=           0.
 Calling FoFJK, ICntrl=      2127 FMM=F ISym2X=0 I1Cent= 0 IOpClX= 0 NMat=1 NMatS=1 NMatT=0.
 FoFJK:  IHMeth= 1 ICntrl=    2127 DoSepK=F KAlg= 0 I1Cent=           0 FoldK=F
 IRaf=         0 NMat=       1 IRICut=       1 DoRegI=T DoRafI=F ISym2E= 0 IDoP0=0 IntGTp=1.
 FoFCou: FMM=F IPFlag=           0 FMFlag=      100000 FMFlg1=         800
         NFxFlg=           0 DoJE=F BraDBF=F KetDBF=F FulRan=T
         wScrn=  0.000000 ICntrl=      2127 IOpCl=  0 I1Cent=           0 NGrid=           0
         NMat0=    1 NMatS0=      1 NMatT0=    0 NMatD0=    1 NMtDS0=    0 NMtDT0=    0
 Symmetry not used in FoFCou.
 Leave Link  703 at Wed Jul  9 23:07:15 2025, MaxMem=  1342177280 cpu:            4741.1 elap:             296.4
 (Enter /home/zhangying/bin/g16/l716.exe)
 Dipole        = 6.82880560D+00 1.00127961D+01-6.84868714D-01
 ***** Axes restored to original set *****
 -------------------------------------------------------------------
 Center     Atomic                   Forces (Hartrees/Bohr)
 Number     Number              X              Y              Z
 -------------------------------------------------------------------
      1        8          -0.010030231    0.005462635    0.005391555
      2        6           0.002663834    0.007222753   -0.006906933
      3        8          -0.000490023    0.000231074   -0.000927677
      4        6          -0.012231295   -0.002333234    0.005449349
      5        6          -0.010376684   -0.005164783    0.000447824
      6        8          -0.002084873   -0.003932845    0.002115003
      7        1          -0.002367824    0.000381604    0.002887827
      8        1          -0.018560520    0.005425927   -0.009899518
      9        8           0.001727441   -0.001233869    0.001408322
     10        6          -0.005932455   -0.001604528   -0.005270467
     11        8           0.003678722    0.001619844    0.001617516
     12        6           0.000702968    0.000448085   -0.004561527
     13        6          -0.000749262    0.000857898   -0.001488484
     14        8           0.004345985    0.000359092    0.004129255
     15        1           0.000463034    0.001308417   -0.000807796
     16        1          -0.000457683   -0.000083910   -0.000557253
     17        8          -0.000889813   -0.003508770    0.003443859
     18        6          -0.009036995    0.004917896    0.004440109
     19        8           0.003876655    0.001762864    0.000051573
     20        6           0.008625479    0.000428423   -0.002595978
     21        6          -0.000319523   -0.005563371   -0.011341566
     22        8           0.002668320   -0.002145068   -0.001504628
     23        1          -0.001314811    0.002132095    0.001044585
     24        1          -0.000543451    0.002700802    0.000368069
     25        8          -0.006927486   -0.007305059   -0.000374177
     26        6           0.016256609    0.009308496    0.029922386
     27        8          -0.007465071   -0.002425399   -0.005165720
     28        6          -0.001300777    0.001570365    0.000003519
     29        8          -0.012884808   -0.007339236   -0.020058749
     30        1           0.001694145   -0.001681976   -0.005818459
     31        8           0.016541966   -0.008984158    0.019093721
     32        6          -0.104819511   -0.003678259   -0.024061273
     33        8           0.029208273    0.013385795   -0.008095178
     34        6           0.005210783    0.001413194   -0.001968699
     35        8           0.084014441   -0.004674629    0.021884869
     36        1           0.012543136   -0.010494485    0.001783308
     37        6           0.008920452    0.000580692    0.000837837
     38        1           0.006460839    0.005304766    0.001973938
     39        1           0.004041089   -0.002135892    0.002193941
     40        6           0.002031478    0.000390038    0.003158096
     41        1           0.001094070   -0.000224093    0.000788920
     42        1           0.000231788    0.000316638    0.000462124
     43        7           0.024448377    0.021497774    0.002868526
     44       16          -0.001248075   -0.020383832    0.170105543
     45       16          -0.136018713    0.016475450    0.114443970
     46        6           0.026739755   -0.023414271    0.034941435
     47        6          -0.073390076   -0.071697082    0.026686342
     48        9           0.055106586    0.045228035    0.052208082
     49        9           0.045902412    0.014679832   -0.094237630
     50        9           0.010293337    0.042825993   -0.060862098
     51        9          -0.039658819   -0.023771393   -0.000956712
     52        9           0.002084554    0.019597775    0.025672631
     53        9          -0.028340468    0.028731412   -0.000647075
     54        8          -0.009087354   -0.034647967   -0.055426039
     55        8           0.021375772    0.037974388   -0.103387140
     56        8           0.061860561   -0.033475536   -0.012567362
     57        8           0.041117571   -0.013765447   -0.100901024
     58        3          -0.009403835    0.001129040   -0.001434872
 -------------------------------------------------------------------
 Cartesian Forces:  Max     0.170105543 RMS     0.030788005
 Leave Link  716 at Wed Jul  9 23:07:15 2025, MaxMem=  1342177280 cpu:               0.6 elap:               0.1
 (Enter /home/zhangying/bin/g16/l103.exe)

 GradGradGradGradGradGradGradGradGradGradGradGradGradGradGradGradGradGrad
 Berny optimization.
 Using GEDIIS/GDIIS optimizer.
 FormGI is forming the generalized inverse of G from B-inverse, IUseBI=4.
 Internal  Forces:  Max     0.112189813 RMS     0.020908170
 Search for a local minimum.
 Step number   6 out of a maximum of  347
 All quantities printed in internal units (Hartrees-Bohrs-Radians)
 RMS Force = .20908D-01 SwitMx=.10000D-02 MixMth= 1
 Mixed Optimization -- RFO/linear search
 Update second derivatives using D2CorX and points    4    6    3
 ITU=  0 -1  0  1  1  0
 Use linear search instead of GDIIS.
 Energy rises -- skip Quadratic/GDIIS search.
 Quartic linear search produced a step of -0.95147.
 Iteration  1 RMS(Cart)=  0.33400693 RMS(Int)=  0.02606360
 Iteration  2 RMS(Cart)=  0.16875921 RMS(Int)=  0.00624418
 Iteration  3 RMS(Cart)=  0.01068768 RMS(Int)=  0.00006991
 Iteration  4 RMS(Cart)=  0.00003287 RMS(Int)=  0.00006687
 Iteration  5 RMS(Cart)=  0.00000001 RMS(Int)=  0.00006687
 ITry= 1 IFail=0 DXMaxC= 1.85D+00 DCOld= 1.00D+10 DXMaxT= 4.24D-01 DXLimC= 3.00D+00 Rises=T
 Variable       Old X    -DE/DX   Delta X   Delta X   Delta X     New X
                                 (Linear)    (Quad)   (Total)
    R1        2.56652   0.00262   0.00908   0.00000   0.00908   2.57560
    R2        2.70761   0.00381   0.00938   0.00000   0.00938   2.71699
    R3        2.56608   0.00135   0.00836   0.00000   0.00836   2.57444
    R4        2.24093  -0.00465  -0.00594   0.00000  -0.00594   2.23499
    R5        2.69684   0.00452   0.00261   0.00000   0.00261   2.69945
    R6        2.94060  -0.00608  -0.02206   0.00000  -0.02206   2.91854
    R7        2.05922   0.00075   0.00126   0.00000   0.00126   2.06049
    R8        2.85515   0.04450   0.03203   0.00000   0.03203   2.88717
    R9        2.06283  -0.02062  -0.01452   0.00000  -0.01452   2.04830
   R10        2.91358   0.00233  -0.01924   0.00000  -0.01924   2.89434
   R11        2.57141  -0.00128   0.00611   0.00000   0.00611   2.57752
   R12        2.71070  -0.00033  -0.00148   0.00000  -0.00148   2.70923
   R13        2.57367  -0.00021   0.00724   0.00000   0.00724   2.58091
   R14        2.24307  -0.00600  -0.00708   0.00000  -0.00708   2.23598
   R15        2.71493  -0.00206  -0.00733   0.00000  -0.00733   2.70761
   R16        2.92563   0.01210   0.00123   0.00000   0.00123   2.92685
   R17        2.05788   0.00030   0.00072   0.00000   0.00072   2.05860
   R18        2.06862  -0.00028  -0.00126   0.00000  -0.00126   2.06736
   R19        2.87766   0.00108   0.00638   0.00000   0.00638   2.88405
   R20        2.61447  -0.00514  -0.02367   0.00000  -0.02368   2.59079
   R21        2.70137   0.00880   0.00979   0.00000   0.00979   2.71115
   R22        2.56366  -0.00459   0.00231   0.00000   0.00230   2.56596
   R23        2.22777   0.00194   0.00641   0.00000   0.00641   2.23419
   R24        2.73404  -0.00438  -0.00540   0.00000  -0.00540   2.72865
   R25        2.86497   0.06559   0.05957   0.00000   0.05958   2.92455
   R26        2.05830  -0.00050  -0.00056   0.00000  -0.00056   2.05773
   R27        2.87974   0.00998   0.01517   0.00000   0.01517   2.89491
   R28        2.06987  -0.00076  -0.00327   0.00000  -0.00327   2.06660
   R29        2.51697   0.00503   0.02956   0.00000   0.02956   2.54654
   R30        2.73824  -0.00182  -0.01520   0.00000  -0.01520   2.72304
   R31        2.57917   0.00928   0.03395   0.00000   0.03395   2.61312
   R32        2.27374  -0.02476  -0.03678   0.00000  -0.03678   2.23696
   R33        2.72347  -0.00537  -0.00742   0.00000  -0.00742   2.71605
   R34        2.04014   0.00625   0.01211   0.00000   0.01211   2.05226
   R35        2.88561   0.00495   0.00959   0.00000   0.00959   2.89520
   R36        2.62355  -0.01799  -0.06139   0.00000  -0.06139   2.56216
   R37        2.69381   0.01462   0.03239   0.00000   0.03239   2.72620
   R38        2.61745  -0.02980  -0.08581   0.00000  -0.08582   2.53164
   R39        2.17365   0.07800   0.08260   0.00000   0.08260   2.25625
   R40        2.68416   0.00268   0.02138   0.00000   0.02138   2.70554
   R41        2.07494  -0.01569  -0.01929   0.00000  -0.01929   2.05565
[truncated: 9,787,526 more chars]
