# Supplementary material for: Tailoring electrolyte phase separation for high-rate solid-state lithium metal batteries
Source: Nat Commun. 2026 Jun 8;17:7310. doi: 10.1038/s41467-026-74094-w (PMC13402737; doi:10.1038/s41467-026-74094-w)
Supplement: Supplementary file 3 — Supplementary Data [file 41467_2026_74094_MOESM3_ESM.zip › Supplementary Data/Supplementary Data 3/PVC-DB/PVC2.log]

 Entering Gaussian System, Link 0=g16
 Input=PVC2.gjf
 Output=PVC2.log
 Initial command:
 /home/zhangying/bin/g16/l1.exe "/home_zz/zhangying/wangchenyu/zhang/diffusion/PVC/2/Gau-24061.inp" -scrdir="/home_zz/zhangying/wangchenyu/zhang/diffusion/PVC/2/"
 Entering Link 1 = /home/zhangying/bin/g16/l1.exe PID=     24062.
  
 Copyright (c) 1988,1990,1992,1993,1995,1998,2003,2009,2016,
            Gaussian, Inc.  All Rights Reserved.
  
 This is part of the Gaussian(R) 16 program.  It is based on
 the Gaussian(R) 09 system (copyright 2009, Gaussian, Inc.),
 the Gaussian(R) 03 system (copyright 2003, Gaussian, Inc.),
 the Gaussian(R) 98 system (copyright 1998, Gaussian, Inc.),
 the Gaussian(R) 94 system (copyright 1995, Gaussian, Inc.),
 the Gaussian 92(TM) system (copyright 1992, Gaussian, Inc.),
 the Gaussian 90(TM) system (copyright 1990, Gaussian, Inc.),
 the Gaussian 88(TM) system (copyright 1988, Gaussian, Inc.),
 the Gaussian 86(TM) system (copyright 1986, Carnegie Mellon
 University), and the Gaussian 82(TM) system (copyright 1983,
 Carnegie Mellon University). Gaussian is a federally registered
 trademark of Gaussian, Inc.
  
 This software contains proprietary and confidential information,
 including trade secrets, belonging to Gaussian, Inc.
  
 This software is provided under written license and may be
 used, copied, transmitted, or stored only in accord with that
 written license.
  
 The following legend is applicable only to US Government
 contracts under FAR:
  
                    RESTRICTED RIGHTS LEGEND
  
 Use, reproduction and disclosure by the US Government is
 subject to restrictions as set forth in subparagraphs (a)
 and (c) of the Commercial Computer Software - Restricted
 Rights clause in FAR 52.227-19.
  
 Gaussian, Inc.
 340 Quinnipiac St., Bldg. 40, Wallingford CT 06492
  
  
 ---------------------------------------------------------------
 Warning -- This program may not be used in any manner that
 competes with the business of Gaussian, Inc. or will provide
 assistance to any competitor of Gaussian, Inc.  The licensee
 of this program is prohibited from giving any competitor of
 Gaussian, Inc. access to this program.  By using this program,
 the user acknowledges that Gaussian, Inc. is engaged in the
 business of creating and licensing software in the field of
 computational chemistry and represents and warrants to the
 licensee that it is not a competitor of Gaussian, Inc. and that
 it will not use this program in any manner prohibited above.
 ---------------------------------------------------------------
  

 Cite this work as:
 Gaussian 16, Revision A.03,
 M. J. Frisch, G. W. Trucks, H. B. Schlegel, G. E. Scuseria, 
 M. A. Robb, J. R. Cheeseman, G. Scalmani, V. Barone, 
 G. A. Petersson, H. Nakatsuji, X. Li, M. Caricato, A. V. Marenich, 
 J. Bloino, B. G. Janesko, R. Gomperts, B. Mennucci, H. P. Hratchian, 
 J. V. Ortiz, A. F. Izmaylov, J. L. Sonnenberg, D. Williams-Young, 
 F. Ding, F. Lipparini, F. Egidi, J. Goings, B. Peng, A. Petrone, 
 T. Henderson, D. Ranasinghe, V. G. Zakrzewski, J. Gao, N. Rega, 
 G. Zheng, W. Liang, M. Hada, M. Ehara, K. Toyota, R. Fukuda, 
 J. Hasegawa, M. Ishida, T. Nakajima, Y. Honda, O. Kitao, H. Nakai, 
 T. Vreven, K. Throssell, J. A. Montgomery, Jr., J. E. Peralta, 
 F. Ogliaro, M. J. Bearpark, J. J. Heyd, E. N. Brothers, K. N. Kudin, 
 V. N. Staroverov, T. A. Keith, R. Kobayashi, J. Normand, 
 K. Raghavachari, A. P. Rendell, J. C. Burant, S. S. Iyengar, 
 J. Tomasi, M. Cossi, J. M. Millam, M. Klene, C. Adamo, R. Cammi, 
 J. W. Ochterski, R. L. Martin, K. Morokuma, O. Farkas, 
 J. B. Foresman, and D. J. Fox, Gaussian, Inc., Wallingford CT, 2016.
 
 ******************************************
 Gaussian 16:  ES64L-G16RevA.03 25-Dec-2016
                 9-Jul-2025 
 ******************************************
 %lindaworkers=:16
 %nprocshared=16
 Will use up to   16 processors via shared memory.
 %mem=10GB
 SetLPE:    new flags="-opt 'Tsnet.Node.lindarsharg: ssh' -mp 16 -nodelist 'Diy21' -opt 'Tsnet.Diy21.speedfactor: 16' -env GAUSS_MDEF=1342177280 -env GAUSS_EXEDIR="/home/zhangying/bin/g16/bsd:/home/zhangying/bin/g16""
 Will use up to   16 processors via Linda.
 ----------------------------------------
 #p opt freq b3lyp/6-311++g(d,p) em=gd3bj
 ----------------------------------------
 1/18=20,19=15,26=3,38=1/1,3;
 2/9=110,12=2,17=6,18=5,40=1/2;
 3/5=4,6=6,7=1111,11=2,25=1,30=1,71=1,74=-5,124=41/1,2,3;
 4//1;
 5/5=2,38=5/2;
 6/7=2,8=2,9=2,10=2,28=1/1;
 7//1,2,3,16;
 1/18=20,19=15,26=3/3(2);
 2/9=110/2;
 99//99;
 2/9=110/2;
 3/5=4,6=6,7=1111,11=2,25=1,30=1,71=1,74=-5,124=41/1,2,3;
 4/5=5,16=3,69=1/1;
 5/5=2,38=5/2;
 7//1,2,3,16;
 1/18=20,19=15,26=3/3(-5);
 2/9=110/2;
 6/7=2,8=2,9=2,10=2,19=2,28=1/1;
 99/9=1/99;
 Leave Link    1 at Wed Jul  9 23:37:33 2025, MaxMem=  1342177280 cpu:               1.1 elap:               0.2
 (Enter /home/zhangying/bin/g16/l101.exe)
 ---
 PVC
 ---
 Symbolic Z-matrix:
 Charge =  0 Multiplicity = 1
 O                     1.84807  -0.81547   2.25679 
 C                     2.10334   0.05085   1.23444 
 O                     1.97983  -0.59665   0.04153 
 C                     1.64959  -1.97139   0.24081 
 C                     1.3711   -2.07373   1.75629 
 O                     2.42019   1.1824    1.36546 
 H                     0.75262  -2.18265  -0.34247 
 H                     1.93081  -2.86632   2.24157 
 O                    -1.63631  -3.37716   0.85885 
 C                    -1.74246  -2.04803   0.56909 
 O                    -0.9121   -1.33067   1.37853 
 C                    -0.09724  -2.20218   2.17447 
 C                    -0.80936  -3.56862   2.01418 
 O                    -2.43931  -1.58977  -0.27029 
 H                    -0.15424  -1.8598    3.20694 
 H                    -1.46188  -3.73111   2.87744 
 O                     2.38287  -4.20528  -0.21211 
 C                     3.50901  -4.98729  -0.15055 
 O                     4.60437  -4.19768  -0.0774 
 C                     4.22513  -2.82257   0.15867 
 C                     2.76542  -2.8298   -0.35398 
 O                     3.49312  -6.17161  -0.15543 
 H                     4.84571  -2.20069  -0.48425 
 H                     2.79477  -2.59619  -1.42201 
 O                    -0.42932  -6.46538   3.33438 
 C                     0.66268  -5.7993    3.76597 
 O                     1.04363  -4.87193   2.81985 
 C                     0.05207  -4.80492   1.78047 
 O                     1.22126  -5.95377   4.79896 
 H                     0.55954  -4.74697   0.82245 
 O                     5.99918  -2.33356   1.66546 
 C                     6.53801  -3.36935   2.38226 
 O                     5.54911  -4.10585   2.94208 
 C                     4.57334  -2.4519    1.60392 
 O                     7.69941  -3.57287   2.49388 
 H                     4.157    -1.47766   1.85241 
 C                     4.27754  -3.50537   2.69409 
 H                     3.58296  -4.2903    2.40081 
 H                     3.92124  -3.03815   3.61416 
 C                    -0.70018  -6.12609   1.96081 
 H                    -0.3002   -6.91234   1.31976 
 H                    -1.77665  -6.04031   1.82637 
 N                     6.25035  -11.76461   5.99841 
 S                     4.91929  -12.11655   6.80691 
 S                     7.54542  -10.96934   6.50563 
 C                     3.72851  -10.71089   6.42341 
 C                     7.54444  -9.4442    5.41151 
 F                     8.54577  -8.65739   5.7818 
 F                     7.69847  -9.79938   4.14762 
 F                     3.68427  -10.4819   5.12212 
 F                     2.52056  -11.02966   6.86474 
 F                     4.14351  -9.60359   7.05223 
 F                     6.39392  -8.79048   5.55454 
 O                     4.29198  -13.32053   6.30398 
 O                     5.07548  -11.9897   8.29639 
 O                     8.78299  -11.66953   6.2189 
 O                     7.39855  -10.3904   7.88724 
 Li                    4.16364  -7.35933   3.93343 
 
 Add virtual bond connecting atoms Li58       and F53        Dist= 5.87D+00.
 Add virtual bond connecting atoms Li58       and O29        Dist= 6.38D+00.
 Add virtual bond connecting atoms Li58       and H38        Dist= 6.57D+00.
 ITRead=  0  0  0  0  0  0  0  0  0  0  0  0  0  0  0  0  0  0  0  0
 ITRead=  0  0  0  0  0  0  0  0  0  0  0  0  0  0  0  0  0  0  0  0
 ITRead=  0  0  0  0  0  0  0  0  0  0  0  0  0  0  0  0  0  0
 MicOpt= -1 -1 -1 -1 -1 -1 -1 -1 -1 -1 -1 -1 -1 -1 -1 -1 -1 -1 -1 -1
 MicOpt= -1 -1 -1 -1 -1 -1 -1 -1 -1 -1 -1 -1 -1 -1 -1 -1 -1 -1 -1 -1
 MicOpt= -1 -1 -1 -1 -1 -1 -1 -1 -1 -1 -1 -1 -1 -1 -1 -1 -1 -1
 NAtoms=     58 NQM=       58 NQMF=       0 NMMI=      0 NMMIF=      0
                NMic=       0 NMicF=      0.
                    Isotopes and Nuclear Properties:
 (Nuclear quadrupole moments (NQMom) in fm**2, nuclear magnetic moments (NMagM)
  in nuclear magnetons)

  Atom         1           2           3           4           5           6           7           8           9          10
 IAtWgt=          16          12          16          12          12          16           1           1          16          12
 AtmWgt=  15.9949146  12.0000000  15.9949146  12.0000000  12.0000000  15.9949146   1.0078250   1.0078250  15.9949146  12.0000000
 NucSpn=           0           0           0           0           0           0           1           1           0           0
 AtZEff=  -0.0000000  -0.0000000  -0.0000000  -0.0000000  -0.0000000  -0.0000000  -0.0000000  -0.0000000  -0.0000000  -0.0000000
 NQMom=    0.0000000   0.0000000   0.0000000   0.0000000   0.0000000   0.0000000   0.0000000   0.0000000   0.0000000   0.0000000
 NMagM=    0.0000000   0.0000000   0.0000000   0.0000000   0.0000000   0.0000000   2.7928460   2.7928460   0.0000000   0.0000000
 AtZNuc=   8.0000000   6.0000000   8.0000000   6.0000000   6.0000000   8.0000000   1.0000000   1.0000000   8.0000000   6.0000000

  Atom        11          12          13          14          15          16          17          18          19          20
 IAtWgt=          16          12          12          16           1           1          16          12          16          12
 AtmWgt=  15.9949146  12.0000000  12.0000000  15.9949146   1.0078250   1.0078250  15.9949146  12.0000000  15.9949146  12.0000000
 NucSpn=           0           0           0           0           1           1           0           0           0           0
 AtZEff=  -0.0000000  -0.0000000  -0.0000000  -0.0000000  -0.0000000  -0.0000000  -0.0000000  -0.0000000  -0.0000000  -0.0000000
 NQMom=    0.0000000   0.0000000   0.0000000   0.0000000   0.0000000   0.0000000   0.0000000   0.0000000   0.0000000   0.0000000
 NMagM=    0.0000000   0.0000000   0.0000000   0.0000000   2.7928460   2.7928460   0.0000000   0.0000000   0.0000000   0.0000000
 AtZNuc=   8.0000000   6.0000000   6.0000000   8.0000000   1.0000000   1.0000000   8.0000000   6.0000000   8.0000000   6.0000000

  Atom        21          22          23          24          25          26          27          28          29          30
 IAtWgt=          12          16           1           1          16          12          16          12          16           1
 AtmWgt=  12.0000000  15.9949146   1.0078250   1.0078250  15.9949146  12.0000000  15.9949146  12.0000000  15.9949146   1.0078250
 NucSpn=           0           0           1           1           0           0           0           0           0           1
 AtZEff=  -0.0000000  -0.0000000  -0.0000000  -0.0000000  -0.0000000  -0.0000000  -0.0000000  -0.0000000  -0.0000000  -0.0000000
 NQMom=    0.0000000   0.0000000   0.0000000   0.0000000   0.0000000   0.0000000   0.0000000   0.0000000   0.0000000   0.0000000
 NMagM=    0.0000000   0.0000000   2.7928460   2.7928460   0.0000000   0.0000000   0.0000000   0.0000000   0.0000000   2.7928460
 AtZNuc=   6.0000000   8.0000000   1.0000000   1.0000000   8.0000000   6.0000000   8.0000000   6.0000000   8.0000000   1.0000000

  Atom        31          32          33          34          35          36          37          38          39          40
 IAtWgt=          16          12          16          12          16           1          12           1           1          12
 AtmWgt=  15.9949146  12.0000000  15.9949146  12.0000000  15.9949146   1.0078250  12.0000000   1.0078250   1.0078250  12.0000000
 NucSpn=           0           0           0           0           0           1           0           1           1           0
 AtZEff=  -0.0000000  -0.0000000  -0.0000000  -0.0000000  -0.0000000  -0.0000000  -0.0000000  -0.0000000  -0.0000000  -0.0000000
 NQMom=    0.0000000   0.0000000   0.0000000   0.0000000   0.0000000   0.0000000   0.0000000   0.0000000   0.0000000   0.0000000
 NMagM=    0.0000000   0.0000000   0.0000000   0.0000000   0.0000000   2.7928460   0.0000000   2.7928460   2.7928460   0.0000000
 AtZNuc=   8.0000000   6.0000000   8.0000000   6.0000000   8.0000000   1.0000000   6.0000000   1.0000000   1.0000000   6.0000000

  Atom        41          42          43          44          45          46          47          48          49          50
 IAtWgt=           1           1          14          32          32          12          12          19          19          19
 AtmWgt=   1.0078250   1.0078250  14.0030740  31.9720718  31.9720718  12.0000000  12.0000000  18.9984032  18.9984032  18.9984032
 NucSpn=           1           1           2           0           0           0           0           1           1           1
 AtZEff=  -0.0000000  -0.0000000  -0.0000000  -0.0000000  -0.0000000  -0.0000000  -0.0000000  -0.0000000  -0.0000000  -0.0000000
 NQMom=    0.0000000   0.0000000   2.0440000   0.0000000   0.0000000   0.0000000   0.0000000   0.0000000   0.0000000   0.0000000
 NMagM=    2.7928460   2.7928460   0.4037610   0.0000000   0.0000000   0.0000000   0.0000000   2.6288670   2.6288670   2.6288670
 AtZNuc=   1.0000000   1.0000000   7.0000000  16.0000000  16.0000000   6.0000000   6.0000000   9.0000000   9.0000000   9.0000000

  Atom        51          52          53          54          55          56          57          58
 IAtWgt=          19          19          19          16          16          16          16           7
 AtmWgt=  18.9984032  18.9984032  18.9984032  15.9949146  15.9949146  15.9949146  15.9949146   7.0160045
 NucSpn=           1           1           1           0           0           0           0           3
 AtZEff=  -0.0000000  -0.0000000  -0.0000000  -0.0000000  -0.0000000  -0.0000000  -0.0000000  -0.0000000
 NQMom=    0.0000000   0.0000000   0.0000000   0.0000000   0.0000000   0.0000000   0.0000000  -4.0100000
 NMagM=    2.6288670   2.6288670   2.6288670   0.0000000   0.0000000   0.0000000   0.0000000   3.2564240
 AtZNuc=   9.0000000   9.0000000   9.0000000   8.0000000   8.0000000   8.0000000   8.0000000   3.0000000
 Leave Link  101 at Wed Jul  9 23:37:34 2025, MaxMem=  1342177280 cpu:               4.4 elap:               0.4
 (Enter /home/zhangying/bin/g16/l103.exe)

 GradGradGradGradGradGradGradGradGradGradGradGradGradGradGradGradGradGrad
 Berny optimization.
 Initialization pass.
                           ----------------------------
                           !    Initial Parameters    !
                           ! (Angstroms and Degrees)  !
 --------------------------                            --------------------------
 ! Name  Definition              Value          Derivative Info.                !
 --------------------------------------------------------------------------------
 ! R1    R(1,2)                  1.3641         estimate D2E/DX2                !
 ! R2    R(1,5)                  1.4357         estimate D2E/DX2                !
 ! R3    R(2,3)                  1.3629         estimate D2E/DX2                !
 ! R4    R(2,6)                  1.1824         estimate D2E/DX2                !
 ! R5    R(3,4)                  1.4278         estimate D2E/DX2                !
 ! R6    R(4,5)                  1.5442         estimate D2E/DX2                !
 ! R7    R(4,7)                  1.0906         estimate D2E/DX2                !
 ! R8    R(4,21)                 1.5283         estimate D2E/DX2                !
 ! R9    R(5,8)                  1.0849         estimate D2E/DX2                !
 ! R10   R(5,12)                 1.5321         estimate D2E/DX2                !
 ! R11   R(9,10)                 1.3645         estimate D2E/DX2                !
 ! R12   R(9,13)                 1.4336         estimate D2E/DX2                !
 ! R13   R(10,11)                1.3636         estimate D2E/DX2                !
 ! R14   R(10,14)                1.1833         estimate D2E/DX2                !
 ! R15   R(11,12)                1.4342         estimate D2E/DX2                !
 ! R16   R(12,13)                1.5492         estimate D2E/DX2                !
 ! R17   R(12,15)                1.0893         estimate D2E/DX2                !
 ! R18   R(13,16)                1.0943         estimate D2E/DX2                !
 ! R19   R(13,28)                1.5248         estimate D2E/DX2                !
 ! R20   R(17,18)                1.3724         estimate D2E/DX2                !
 ! R21   R(17,21)                1.4347         estimate D2E/DX2                !
 ! R22   R(18,19)                1.3523         estimate D2E/DX2                !
 ! R23   R(18,22)                1.1844         estimate D2E/DX2                !
 ! R24   R(19,20)                1.4458         estimate D2E/DX2                !
 ! R25   R(20,21)                1.5471         estimate D2E/DX2                !
 ! R26   R(20,23)                1.0887         estimate D2E/DX2                !
 ! R27   R(20,34)                1.5321         estimate D2E/DX2                !
 ! R28   R(21,24)                1.0937         estimate D2E/DX2                !
 ! R29   R(25,26)                1.35           estimate D2E/DX2                !
 ! R30   R(25,40)                1.4405         estimate D2E/DX2                !
 ! R31   R(26,27)                1.3785         estimate D2E/DX2                !
 ! R32   R(26,29)                1.1845         estimate D2E/DX2                !
 ! R33   R(27,28)                1.438          estimate D2E/DX2                !
 ! R34   R(28,30)                1.0857         estimate D2E/DX2                !
 ! R35   R(28,40)                1.531          estimate D2E/DX2                !
 ! R36   R(29,58)                3.3738         estimate D2E/DX2                !
 ! R37   R(31,32)                1.37           estimate D2E/DX2                !
 ! R38   R(31,34)                1.4321         estimate D2E/DX2                !
 ! R39   R(32,33)                1.3542         estimate D2E/DX2                !
 ! R40   R(32,35)                1.1844         estimate D2E/DX2                !
 ! R41   R(33,37)                1.4279         estimate D2E/DX2                !
 ! R42   R(34,36)                1.0882         estimate D2E/DX2                !
 ! R43   R(34,37)                1.5446         estimate D2E/DX2                !
 ! R44   R(37,38)                1.0884         estimate D2E/DX2                !
 ! R45   R(37,39)                1.0917         estimate D2E/DX2                !
 ! R46   R(38,58)                3.4792         estimate D2E/DX2                !
 ! R47   R(40,41)                1.0905         estimate D2E/DX2                !
 ! R48   R(40,42)                1.0882         estimate D2E/DX2                !
 ! R49   R(43,44)                1.5966         estimate D2E/DX2                !
 ! R50   R(43,45)                1.6022         estimate D2E/DX2                !
 ! R51   R(44,46)                1.8817         estimate D2E/DX2                !
 ! R52   R(44,54)                1.4478         estimate D2E/DX2                !
 ! R53   R(44,55)                1.503          estimate D2E/DX2                !
 ! R54   R(45,47)                1.877          estimate D2E/DX2                !
 ! R55   R(45,56)                1.4505         estimate D2E/DX2                !
 ! R56   R(45,57)                1.5052         estimate D2E/DX2                !
 ! R57   R(46,50)                1.322          estimate D2E/DX2                !
 ! R58   R(46,51)                1.325          estimate D2E/DX2                !
 ! R59   R(46,52)                1.3393         estimate D2E/DX2                !
 ! R60   R(47,48)                1.3262         estimate D2E/DX2                !
 ! R61   R(47,49)                1.3218         estimate D2E/DX2                !
 ! R62   R(47,53)                1.331          estimate D2E/DX2                !
 ! R63   R(53,58)                3.1065         estimate D2E/DX2                !
 ! A1    A(2,1,5)              110.9456         estimate D2E/DX2                !
 ! A2    A(1,2,3)              109.7126         estimate D2E/DX2                !
 ! A3    A(1,2,6)              125.0911         estimate D2E/DX2                !
 ! A4    A(3,2,6)              125.1653         estimate D2E/DX2                !
 ! A5    A(2,3,4)              110.8676         estimate D2E/DX2                !
 ! A6    A(3,4,5)              104.0337         estimate D2E/DX2                !
 ! A7    A(3,4,7)              107.5829         estimate D2E/DX2                !
 ! A8    A(3,4,21)             108.5183         estimate D2E/DX2                !
 ! A9    A(5,4,7)              111.3283         estimate D2E/DX2                !
 ! A10   A(5,4,21)             118.4492         estimate D2E/DX2                !
 ! A11   A(7,4,21)             106.4706         estimate D2E/DX2                !
 ! A12   A(1,5,4)              102.9513         estimate D2E/DX2                !
 ! A13   A(1,5,8)              108.237          estimate D2E/DX2                !
 ! A14   A(1,5,12)             107.2612         estimate D2E/DX2                !
 ! A15   A(4,5,8)              113.2255         estimate D2E/DX2                !
 ! A16   A(4,5,12)             116.503          estimate D2E/DX2                !
 ! A17   A(8,5,12)             108.1253         estimate D2E/DX2                !
 ! A18   A(10,9,13)            110.2487         estimate D2E/DX2                !
 ! A19   A(9,10,11)            109.818          estimate D2E/DX2                !
 ! A20   A(9,10,14)            125.0083         estimate D2E/DX2                !
 ! A21   A(11,10,14)           125.1679         estimate D2E/DX2                !
 ! A22   A(10,11,12)           110.8383         estimate D2E/DX2                !
 ! A23   A(5,12,11)            110.0035         estimate D2E/DX2                !
 ! A24   A(5,12,13)            119.0945         estimate D2E/DX2                !
 ! A25   A(5,12,15)            106.4102         estimate D2E/DX2                !
 ! A26   A(11,12,13)           102.5557         estimate D2E/DX2                !
 ! A27   A(11,12,15)           107.7753         estimate D2E/DX2                !
 ! A28   A(13,12,15)           110.5652         estimate D2E/DX2                !
 ! A29   A(9,13,12)            103.3406         estimate D2E/DX2                !
 ! A30   A(9,13,16)            108.1569         estimate D2E/DX2                !
 ! A31   A(9,13,28)            108.0972         estimate D2E/DX2                !
 ! A32   A(12,13,16)           108.8722         estimate D2E/DX2                !
 ! A33   A(12,13,28)           118.1197         estimate D2E/DX2                !
 ! A34   A(16,13,28)           109.7181         estimate D2E/DX2                !
 ! A35   A(18,17,21)           109.3854         estimate D2E/DX2                !
 ! A36   A(17,18,19)           109.5344         estimate D2E/DX2                !
 ! A37   A(17,18,22)           123.9559         estimate D2E/DX2                !
 ! A38   A(19,18,22)           126.5086         estimate D2E/DX2                !
 ! A39   A(18,19,20)           110.592          estimate D2E/DX2                !
 ! A40   A(19,20,21)           100.8903         estimate D2E/DX2                !
 ! A41   A(19,20,23)           107.2978         estimate D2E/DX2                !
 ! A42   A(19,20,34)           108.9352         estimate D2E/DX2                !
 ! A43   A(21,20,23)           110.1703         estimate D2E/DX2                !
 ! A44   A(21,20,34)           121.8791         estimate D2E/DX2                !
 ! A45   A(23,20,34)           106.8173         estimate D2E/DX2                !
 ! A46   A(4,21,17)            107.7777         estimate D2E/DX2                !
 ! A47   A(4,21,20)            123.8669         estimate D2E/DX2                !
 ! A48   A(4,21,24)            106.2409         estimate D2E/DX2                !
 ! A49   A(17,21,20)           102.9022         estimate D2E/DX2                !
 ! A50   A(17,21,24)           107.9691         estimate D2E/DX2                !
 ! A51   A(20,21,24)           107.2937         estimate D2E/DX2                !
 ! A52   A(26,25,40)           109.9213         estimate D2E/DX2                !
 ! A53   A(25,26,27)           109.6359         estimate D2E/DX2                !
 ! A54   A(25,26,29)           126.5804         estimate D2E/DX2                !
 ! A55   A(27,26,29)           123.7786         estimate D2E/DX2                !
 ! A56   A(26,27,28)           109.6861         estimate D2E/DX2                !
 ! A57   A(13,28,27)           108.4532         estimate D2E/DX2                !
 ! A58   A(13,28,30)           110.8566         estimate D2E/DX2                !
 ! A59   A(13,28,40)           113.8308         estimate D2E/DX2                !
 ! A60   A(27,28,30)           108.5405         estimate D2E/DX2                !
 ! A61   A(27,28,40)           102.3244         estimate D2E/DX2                !
 ! A62   A(30,28,40)           112.3137         estimate D2E/DX2                !
 ! A63   A(26,29,58)           103.9978         estimate D2E/DX2                !
 ! A64   A(32,31,34)           110.5848         estimate D2E/DX2                !
 ! A65   A(31,32,33)           109.8932         estimate D2E/DX2                !
 ! A66   A(31,32,35)           124.395          estimate D2E/DX2                !
 ! A67   A(33,32,35)           125.7102         estimate D2E/DX2                !
 ! A68   A(32,33,37)           110.4747         estimate D2E/DX2                !
 ! A69   A(20,34,31)           106.6673         estimate D2E/DX2                !
 ! A70   A(20,34,36)           110.1843         estimate D2E/DX2                !
 ! A71   A(20,34,37)           117.2099         estimate D2E/DX2                !
 ! A72   A(31,34,36)           107.2853         estimate D2E/DX2                !
 ! A73   A(31,34,37)           102.5155         estimate D2E/DX2                !
 ! A74   A(36,34,37)           112.0961         estimate D2E/DX2                !
 ! A75   A(33,37,34)           103.819          estimate D2E/DX2                !
 ! A76   A(33,37,38)           108.1687         estimate D2E/DX2                !
 ! A77   A(33,37,39)           108.9204         estimate D2E/DX2                !
 ! A78   A(34,37,38)           115.0813         estimate D2E/DX2                !
 ! A79   A(34,37,39)           111.4353         estimate D2E/DX2                !
 ! A80   A(38,37,39)           109.1154         estimate D2E/DX2                !
 ! A81   A(37,38,58)           114.2645         estimate D2E/DX2                !
 ! A82   A(25,40,28)           102.896          estimate D2E/DX2                !
 ! A83   A(25,40,41)           108.7692         estimate D2E/DX2                !
 ! A84   A(25,40,42)           108.8058         estimate D2E/DX2                !
 ! A85   A(28,40,41)           111.8843         estimate D2E/DX2                !
 ! A86   A(28,40,42)           113.795          estimate D2E/DX2                !
 ! A87   A(41,40,42)           110.3068         estimate D2E/DX2                !
 ! A88   A(44,43,45)           128.5331         estimate D2E/DX2                !
 ! A89   A(43,44,46)           105.0517         estimate D2E/DX2                !
 ! A90   A(43,44,54)           111.6306         estimate D2E/DX2                !
 ! A91   A(43,44,55)           113.365          estimate D2E/DX2                !
 ! A92   A(46,44,54)           106.0348         estimate D2E/DX2                !
 ! A93   A(46,44,55)           101.8111         estimate D2E/DX2                !
 ! A94   A(54,44,55)           117.353          estimate D2E/DX2                !
 ! A95   A(43,45,47)           102.6125         estimate D2E/DX2                !
 ! A96   A(43,45,56)           112.7966         estimate D2E/DX2                !
 ! A97   A(43,45,57)           113.7436         estimate D2E/DX2                !
 ! A98   A(47,45,56)           106.1074         estimate D2E/DX2                !
 ! A99   A(47,45,57)           102.8541         estimate D2E/DX2                !
 ! A100  A(56,45,57)           116.7669         estimate D2E/DX2                !
 ! A101  A(44,46,50)           110.5593         estimate D2E/DX2                !
 ! A102  A(44,46,51)           109.2277         estimate D2E/DX2                !
 ! A103  A(44,46,52)           109.0154         estimate D2E/DX2                !
 ! A104  A(50,46,51)           109.8177         estimate D2E/DX2                !
 ! A105  A(50,46,52)           109.2265         estimate D2E/DX2                !
 ! A106  A(51,46,52)           108.967          estimate D2E/DX2                !
 ! A107  A(45,47,48)           108.5968         estimate D2E/DX2                !
 ! A108  A(45,47,49)           109.8133         estimate D2E/DX2                !
 ! A109  A(45,47,53)           109.6879         estimate D2E/DX2                !
 ! A110  A(48,47,49)           109.7793         estimate D2E/DX2                !
 ! A111  A(48,47,53)           109.3457         estimate D2E/DX2                !
 ! A112  A(49,47,53)           109.5999         estimate D2E/DX2                !
 ! A113  A(47,53,58)           142.2598         estimate D2E/DX2                !
 ! A114  A(29,58,38)            66.4192         estimate D2E/DX2                !
 ! A115  A(29,58,53)           133.1722         estimate D2E/DX2                !
 ! A116  A(38,58,53)           139.1198         estimate D2E/DX2                !
 ! D1    D(5,1,2,3)             -7.2415         estimate D2E/DX2                !
 ! D2    D(5,1,2,6)            174.7009         estimate D2E/DX2                !
 ! D3    D(2,1,5,4)             11.642          estimate D2E/DX2                !
 ! D4    D(2,1,5,8)            131.7626         estimate D2E/DX2                !
 ! D5    D(2,1,5,12)          -111.7898         estimate D2E/DX2                !
 ! D6    D(1,2,3,4)             -1.0779         estimate D2E/DX2                !
 ! D7    D(6,2,3,4)            176.978          estimate D2E/DX2                !
 ! D8    D(2,3,4,5)              8.0836         estimate D2E/DX2                !
 ! D9    D(2,3,4,7)            126.2791         estimate D2E/DX2                !
 ! D10   D(2,3,4,21)          -118.8988         estimate D2E/DX2                !
 ! D11   D(3,4,5,1)            -11.5412         estimate D2E/DX2                !
 ! D12   D(3,4,5,8)           -128.1645         estimate D2E/DX2                !
 ! D13   D(3,4,5,12)           105.5174         estimate D2E/DX2                !
 ! D14   D(7,4,5,1)           -127.1273         estimate D2E/DX2                !
 ! D15   D(7,4,5,8)            116.2493         estimate D2E/DX2                !
 ! D16   D(7,4,5,12)           -10.0687         estimate D2E/DX2                !
 ! D17   D(21,4,5,1)           108.9742         estimate D2E/DX2                !
 ! D18   D(21,4,5,8)            -7.6492         estimate D2E/DX2                !
 ! D19   D(21,4,5,12)         -133.9672         estimate D2E/DX2                !
 ! D20   D(3,4,21,17)         -176.8347         estimate D2E/DX2                !
 ! D21   D(3,4,21,20)           63.3248         estimate D2E/DX2                !
 ! D22   D(3,4,21,24)          -61.3137         estimate D2E/DX2                !
 ! D23   D(5,4,21,17)           64.9792         estimate D2E/DX2                !
 ! D24   D(5,4,21,20)          -54.8613         estimate D2E/DX2                !
 ! D25   D(5,4,21,24)         -179.4998         estimate D2E/DX2                !
 ! D26   D(7,4,21,17)          -61.2882         estimate D2E/DX2                !
 ! D27   D(7,4,21,20)          178.8712         estimate D2E/DX2                !
 ! D28   D(7,4,21,24)           54.2327         estimate D2E/DX2                !
 ! D29   D(1,5,12,11)           73.7013         estimate D2E/DX2                !
 ! D30   D(1,5,12,13)         -168.4378         estimate D2E/DX2                !
 ! D31   D(1,5,12,15)          -42.7793         estimate D2E/DX2                !
 ! D32   D(4,5,12,11)          -40.9562         estimate D2E/DX2                !
 ! D33   D(4,5,12,13)           76.9047         estimate D2E/DX2                !
 ! D34   D(4,5,12,15)         -157.4367         estimate D2E/DX2                !
 ! D35   D(8,5,12,11)         -169.7774         estimate D2E/DX2                !
 ! D36   D(8,5,12,13)          -51.9166         estimate D2E/DX2                !
 ! D37   D(8,5,12,15)           73.742          estimate D2E/DX2                !
 ! D38   D(13,9,10,11)           6.6318         estimate D2E/DX2                !
 ! D39   D(13,9,10,14)        -174.2088         estimate D2E/DX2                !
 ! D40   D(10,9,13,12)         -15.1126         estimate D2E/DX2                !
 ! D41   D(10,9,13,16)         100.2039         estimate D2E/DX2                !
 ! D42   D(10,9,13,28)        -141.0633         estimate D2E/DX2                !
 ! D43   D(9,10,11,12)           5.9149         estimate D2E/DX2                !
 ! D44   D(14,10,11,12)       -173.2428         estimate D2E/DX2                !
 ! D45   D(10,11,12,5)         113.0619         estimate D2E/DX2                !
 ! D46   D(10,11,12,13)        -14.6162         estimate D2E/DX2                !
 ! D47   D(10,11,12,15)       -131.3163         estimate D2E/DX2                !
 ! D48   D(5,12,13,9)         -104.2619         estimate D2E/DX2                !
 ! D49   D(5,12,13,16)         140.9339         estimate D2E/DX2                !
 ! D50   D(5,12,13,28)          14.9928         estimate D2E/DX2                !
 ! D51   D(11,12,13,9)          17.4062         estimate D2E/DX2                !
 ! D52   D(11,12,13,16)        -97.398          estimate D2E/DX2                !
 ! D53   D(11,12,13,28)        136.6609         estimate D2E/DX2                !
 ! D54   D(15,12,13,9)         132.0901         estimate D2E/DX2                !
 ! D55   D(15,12,13,16)         17.2858         estimate D2E/DX2                !
 ! D56   D(15,12,13,28)       -108.6552         estimate D2E/DX2                !
 ! D57   D(9,13,28,27)         170.049          estimate D2E/DX2                !
 ! D58   D(9,13,28,30)          50.9809         estimate D2E/DX2                !
 ! D59   D(9,13,28,40)         -76.7862         estimate D2E/DX2                !
 ! D60   D(12,13,28,27)         53.3136         estimate D2E/DX2                !
 ! D61   D(12,13,28,30)        -65.7545         estimate D2E/DX2                !
 ! D62   D(12,13,28,40)        166.4784         estimate D2E/DX2                !
 ! D63   D(16,13,28,27)        -72.2158         estimate D2E/DX2                !
 ! D64   D(16,13,28,30)        168.716          estimate D2E/DX2                !
 ! D65   D(16,13,28,40)         40.9489         estimate D2E/DX2                !
 ! D66   D(21,17,18,19)          7.494          estimate D2E/DX2                !
 ! D67   D(21,17,18,22)       -172.869          estimate D2E/DX2                !
 ! D68   D(18,17,21,4)        -152.9972         estimate D2E/DX2                !
 ! D69   D(18,17,21,20)        -20.6349         estimate D2E/DX2                !
 ! D70   D(18,17,21,24)         92.6249         estimate D2E/DX2                !
 ! D71   D(17,18,19,20)         10.5071         estimate D2E/DX2                !
 ! D72   D(22,18,19,20)       -169.1184         estimate D2E/DX2                !
 ! D73   D(18,19,20,21)        -22.1606         estimate D2E/DX2                !
 ! D74   D(18,19,20,23)       -137.4813         estimate D2E/DX2                !
 ! D75   D(18,19,20,34)        107.2287         estimate D2E/DX2                !
 ! D76   D(19,20,21,4)         147.0162         estimate D2E/DX2                !
 ! D77   D(19,20,21,17)         24.9448         estimate D2E/DX2                !
 ! D78   D(19,20,21,24)        -88.8085         estimate D2E/DX2                !
 ! D79   D(23,20,21,4)         -99.827          estimate D2E/DX2                !
 ! D80   D(23,20,21,17)        138.1016         estimate D2E/DX2                !
 ! D81   D(23,20,21,24)         24.3483         estimate D2E/DX2                !
 ! D82   D(34,20,21,4)          26.432          estimate D2E/DX2                !
 ! D83   D(34,20,21,17)        -95.6394         estimate D2E/DX2                !
 ! D84   D(34,20,21,24)        150.6073         estimate D2E/DX2                !
 ! D85   D(19,20,34,31)         72.7562         estimate D2E/DX2                !
 ! D86   D(19,20,34,36)       -171.107          estimate D2E/DX2                !
 ! D87   D(19,20,34,37)        -41.3411         estimate D2E/DX2                !
 ! D88   D(21,20,34,31)       -170.5911         estimate D2E/DX2                !
 ! D89   D(21,20,34,36)        -54.4543         estimate D2E/DX2                !
 ! D90   D(21,20,34,37)         75.3116         estimate D2E/DX2                !
 ! D91   D(23,20,34,31)        -42.8436         estimate D2E/DX2                !
 ! D92   D(23,20,34,36)         73.2932         estimate D2E/DX2                !
 ! D93   D(23,20,34,37)       -156.9409         estimate D2E/DX2                !
 ! D94   D(40,25,26,27)          8.651          estimate D2E/DX2                !
 ! D95   D(40,25,26,29)       -172.1537         estimate D2E/DX2                !
 ! D96   D(26,25,40,28)        -19.9172         estimate D2E/DX2                !
 ! D97   D(26,25,40,41)         98.8766         estimate D2E/DX2                !
 ! D98   D(26,25,40,42)       -140.9291         estimate D2E/DX2                !
 ! D99   D(25,26,27,28)          7.5823         estimate D2E/DX2                !
 ! D100  D(29,26,27,28)       -171.6402         estimate D2E/DX2                !
 ! D101  D(25,26,29,58)        110.5691         estimate D2E/DX2                !
 ! D102  D(27,26,29,58)        -70.3428         estimate D2E/DX2                !
 ! D103  D(26,27,28,13)        101.4633         estimate D2E/DX2                !
 ! D104  D(26,27,28,30)       -138.0201         estimate D2E/DX2                !
 ! D105  D(26,27,28,40)        -19.1266         estimate D2E/DX2                !
 ! D106  D(13,28,40,25)        -93.914          estimate D2E/DX2                !
 ! D107  D(13,28,40,41)        149.491          estimate D2E/DX2                !
 ! D108  D(13,28,40,42)         23.6271         estimate D2E/DX2                !
 ! D109  D(27,28,40,25)         22.8744         estimate D2E/DX2                !
 ! D110  D(27,28,40,41)        -93.7207         estimate D2E/DX2                !
 ! D111  D(27,28,40,42)        140.4154         estimate D2E/DX2                !
 ! D112  D(30,28,40,25)        139.0732         estimate D2E/DX2                !
 ! D113  D(30,28,40,41)         22.4782         estimate D2E/DX2                !
 ! D114  D(30,28,40,42)       -103.3857         estimate D2E/DX2                !
 ! D115  D(26,29,58,38)         57.2438         estimate D2E/DX2                !
 ! D116  D(26,29,58,53)       -166.5628         estimate D2E/DX2                !
 ! D117  D(34,31,32,33)         -6.9027         estimate D2E/DX2                !
 ! D118  D(34,31,32,35)        173.5436         estimate D2E/DX2                !
 ! D119  D(32,31,34,20)       -109.4867         estimate D2E/DX2                !
 ! D120  D(32,31,34,36)        132.4547         estimate D2E/DX2                !
 ! D121  D(32,31,34,37)         14.2503         estimate D2E/DX2                !
 ! D122  D(31,32,33,37)         -4.6288         estimate D2E/DX2                !
 ! D123  D(35,32,33,37)        174.9177         estimate D2E/DX2                !
 ! D124  D(32,33,37,34)         13.075          estimate D2E/DX2                !
 ! D125  D(32,33,37,38)        135.7702         estimate D2E/DX2                !
 ! D126  D(32,33,37,39)       -105.7511         estimate D2E/DX2                !
 ! D127  D(20,34,37,33)        100.3566         estimate D2E/DX2                !
 ! D128  D(20,34,37,38)        -17.6561         estimate D2E/DX2                !
 ! D129  D(20,34,37,39)       -142.5589         estimate D2E/DX2                !
 ! D130  D(31,34,37,33)        -16.0337         estimate D2E/DX2                !
 ! D131  D(31,34,37,38)       -134.0463         estimate D2E/DX2                !
 ! D132  D(31,34,37,39)        101.0509         estimate D2E/DX2                !
 ! D133  D(36,34,37,33)       -130.7803         estimate D2E/DX2                !
 ! D134  D(36,34,37,38)        111.207          estimate D2E/DX2                !
 ! D135  D(36,34,37,39)        -13.6958         estimate D2E/DX2                !
 ! D136  D(33,37,38,58)         33.2717         estimate D2E/DX2                !
 ! D137  D(34,37,38,58)        148.8129         estimate D2E/DX2                !
 ! D138  D(39,37,38,58)        -85.0828         estimate D2E/DX2                !
 ! D139  D(37,38,58,29)        114.8697         estimate D2E/DX2                !
 ! D140  D(37,38,58,53)        -14.654          estimate D2E/DX2                !
 ! D141  D(45,43,44,46)         93.2989         estimate D2E/DX2                !
 ! D142  D(45,43,44,54)       -152.2233         estimate D2E/DX2                !
 ! D143  D(45,43,44,55)        -17.0091         estimate D2E/DX2                !
 ! D144  D(44,43,45,47)       -116.2651         estimate D2E/DX2                !
 ! D145  D(44,43,45,56)        130.0046         estimate D2E/DX2                !
 ! D146  D(44,43,45,57)         -5.9321         estimate D2E/DX2                !
 ! D147  D(43,44,46,50)         48.4332         estimate D2E/DX2                !
 ! D148  D(43,44,46,51)        169.3837         estimate D2E/DX2                !
 ! D149  D(43,44,46,52)        -71.6502         estimate D2E/DX2                !
 ! D150  D(54,44,46,50)        -69.8907         estimate D2E/DX2                !
 ! D151  D(54,44,46,51)         51.0597         estimate D2E/DX2                !
 ! D152  D(54,44,46,52)        170.0258         estimate D2E/DX2                !
 ! D153  D(55,44,46,50)        166.8443         estimate D2E/DX2                !
 ! D154  D(55,44,46,51)        -72.2052         estimate D2E/DX2                !
 ! D155  D(55,44,46,52)         46.7609         estimate D2E/DX2                !
 ! D156  D(43,45,47,48)        176.8881         estimate D2E/DX2                !
 ! D157  D(43,45,47,49)        -63.0634         estimate D2E/DX2                !
 ! D158  D(43,45,47,53)         57.4414         estimate D2E/DX2                !
 ! D159  D(56,45,47,48)        -64.5648         estimate D2E/DX2                !
 ! D160  D(56,45,47,49)         55.4837         estimate D2E/DX2                !
 ! D161  D(56,45,47,53)        175.9885         estimate D2E/DX2                !
 ! D162  D(57,45,47,48)         58.5766         estimate D2E/DX2                !
 ! D163  D(57,45,47,49)        178.6251         estimate D2E/DX2                !
 ! D164  D(57,45,47,53)        -60.8701         estimate D2E/DX2                !
 ! D165  D(45,47,53,58)       -135.7037         estimate D2E/DX2                !
 ! D166  D(48,47,53,58)        105.3099         estimate D2E/DX2                !
 ! D167  D(49,47,53,58)        -15.0696         estimate D2E/DX2                !
 ! D168  D(47,53,58,29)        175.5109         estimate D2E/DX2                !
 ! D169  D(47,53,58,38)        -80.2676         estimate D2E/DX2                !
 --------------------------------------------------------------------------------
 Trust Radius=3.00D-01 FncErr=1.00D-07 GrdErr=1.00D-06 EigMax=2.50D+02 EigMin=1.00D-04
 Number of steps in this run=    348 maximum allowed number of steps=    348.
 GradGradGradGradGradGradGradGradGradGradGradGradGradGradGradGradGradGrad

 Leave Link  103 at Wed Jul  9 23:37:35 2025, MaxMem=  1342177280 cpu:               0.5 elap:               0.1
 (Enter /home/zhangying/bin/g16/l202.exe)
 Stoichiometry    C17H12F6LiNO19S2
 Framework group  C1[X(C17H12F6LiNO19S2)]
 Deg. of freedom   168
 Full point group                 C1      NOp   1
 Largest Abelian subgroup         C1      NOp   1
 Largest concise Abelian subgroup C1      NOp   1
                         Standard orientation:                         
 ---------------------------------------------------------------------
 Center     Atomic      Atomic             Coordinates (Angstroms)
 Number     Number       Type             X           Y           Z
 ---------------------------------------------------------------------
      1          8           0        5.320707    0.739568   -1.844625
      2          6           0        6.364665    1.496803   -1.400089
      3          8           0        6.489185    1.360563   -0.049726
      4          6           0        5.479395    0.494802    0.469375
      5          6           0        4.796891   -0.081903   -0.790109
      6          8           0        7.035838    2.194467   -2.078888
      7          1           0        5.978654   -0.286860    1.043092
      8          1           0        3.717509    0.026666   -0.779467
      9          8           0        5.508993   -3.131601    0.529399
     10          6           0        6.713375   -2.660542    0.094232
     11          8           0        6.523400   -1.786598   -0.935053
     12          6           0        5.126183   -1.536551   -1.140761
     13          6           0        4.457475   -2.676257   -0.332151
     14          8           0        7.763496   -2.955093    0.553198
     15          1           0        4.921005   -1.650716   -2.204405
     16          1           0        4.199717   -3.491033   -1.015600
     17          8           0        3.666417    0.381473    2.029310
     18          6           0        2.555246    1.085643    2.420409
     19          8           0        2.658740    2.365613    1.996580
     20          6           0        3.764305    2.508590    1.075843
     21          6           0        4.627034    1.283947    1.462587
     22          8           0        1.654766    0.615709    3.029667
     23          1           0        4.283428    3.430046    1.333949
     24          1           0        5.303375    1.601852    2.261091
     25          8           0        1.440540   -3.698443    0.030873
     26          6           0        1.279610   -2.536700   -0.637608
     27          8           0        2.280390   -1.656783   -0.284821
     28          6           0        3.251349   -2.330641    0.534410
     29          8           0        0.429537   -2.286447   -1.423533
     30          1           0        3.536000   -1.669313    1.346996
     31          8           0        2.663062    4.015438   -0.398421
     32          6           0        1.295370    3.967761   -0.462963
     33          8           0        0.885239    2.685098   -0.605501
     34          6           0        3.210793    2.693519   -0.340778
     35          8           0        0.589545    4.917318   -0.409317
     36          1           0        4.018407    2.646127   -1.068617
     37          6           0        2.008066    1.814748   -0.749408
     38          1           0        1.841913    0.940094   -0.123346
     39          1           0        2.080269    1.499544   -1.792099
     40          6           0        2.472067   -3.553364    1.025890
     41          1           0        2.003087   -3.374279    1.993930
     42          1           0        3.062066   -4.467288    1.055370
     43          7           0       -6.754462   -0.209789    0.715138
     44         16           0       -6.841665   -1.700167    0.149068
     45         16           0       -6.939016    1.170912   -0.076408
     46          6           0       -5.070314   -2.161643   -0.287137
     47          6           0       -5.245328    1.964168    0.082788
     48          9           0       -5.245550    3.102107   -0.598359
     49          9           0       -4.981043    2.204669    1.355422
     50          9           0       -4.254799   -1.868006    0.711094
     51          9           0       -5.009495   -3.458805   -0.550157
     52          9           0       -4.697167   -1.478520   -1.377029
     53          9           0       -4.319857    1.149960   -0.419277
     54          8           0       -7.258394   -2.636054    1.172043
     55          8           0       -7.521483   -1.791002   -1.188324
     56          8           0       -7.868821    2.072930    0.576187
     57          8           0       -7.090659    1.000936   -1.564255
     58          3           0       -1.494392   -0.007300    0.153273
 ---------------------------------------------------------------------
 Rotational constants (GHZ):           0.1077063           0.0261477           0.0227056
 Leave Link  202 at Wed Jul  9 23:37:36 2025, MaxMem=  1342177280 cpu:               0.2 elap:               0.1
 (Enter /home/zhangying/bin/g16/l301.exe)
 Standard basis: 6-311++G(d,p) (5D, 7F)
 Ernie: Thresh=  0.10000D-02 Tol=  0.10000D-05 Strict=F.
 There are  1158 symmetry adapted cartesian basis functions of A   symmetry.
 There are  1112 symmetry adapted basis functions of A   symmetry.
  1112 basis functions,  1792 primitive gaussians,  1158 cartesian basis functions
   181 alpha electrons      181 beta electrons
       nuclear repulsion energy      6701.7840148241 Hartrees.
 IExCor=  402 DFT=T Ex+Corr=B3LYP ExCW=0 ScaHFX=  0.200000
 ScaDFX=  0.800000  0.720000  1.000000  0.810000 ScalE2=  1.000000  1.000000
 IRadAn=      5 IRanWt=     -1 IRanGd=            0 ICorTp=0 IEmpDi=141
 NAtoms=   58 NActive=   58 NUniq=   58 SFac= 1.00D+00 NAtFMM=   60 NAOKFM=F Big=F
 Integral buffers will be    131072 words long.
 Raffenetti 2 integral format.
 Two-electron integral symmetry is turned on.
 R6Disp:  Grimme-D3(BJ) Dispersion energy=       -0.1427871911 Hartrees.
 Nuclear repulsion after empirical dispersion term =     6701.6412276330 Hartrees.
 Leave Link  301 at Wed Jul  9 23:37:37 2025, MaxMem=  1342177280 cpu:               1.3 elap:               0.2
 (Enter /home/zhangying/bin/g16/l302.exe)
 NPDir=0 NMtPBC=     1 NCelOv=     1 NCel=       1 NClECP=     1 NCelD=      1
         NCelK=      1 NCelE2=     1 NClLst=     1 CellRange=     0.0.
 One-electron integrals computed using PRISM.
 One-electron integral symmetry used in STVInt
 NBasis=  1112 RedAO= T EigKep=  1.14D-06  NBF=  1112
 NBsUse=  1111 1.00D-06 EigRej=  5.51D-07 NBFU=  1111
 Precomputing XC quadrature grid using
 IXCGrd= 4 IRadAn=           5 IRanWt=          -1 IRanGd=           0 AccXCQ= 0.00D+00.
 Generated NRdTot=       0 NPtTot=           0 NUsed=           0 NTot=          32
 NSgBfM=  1099  1099  1099  1099  1099 MxSgAt=    58 MxSgA2=    58.
 Leave Link  302 at Wed Jul  9 23:37:40 2025, MaxMem=  1342177280 cpu:              35.7 elap:               2.3
 (Enter /home/zhangying/bin/g16/l303.exe)
 DipDrv:  MaxL=1.
 Leave Link  303 at Wed Jul  9 23:37:41 2025, MaxMem=  1342177280 cpu:               3.3 elap:               0.3
 (Enter /home/zhangying/bin/g16/l401.exe)
 ExpMin= 7.40D-03 ExpMax= 9.34D+04 ExpMxC= 3.17D+03 IAcc=3 IRadAn=         5 AccDes= 0.00D+00
 Harris functional with IExCor=  402 and IRadAn=       5 diagonalized for initial guess.
 HarFok:  IExCor=  402 AccDes= 0.00D+00 IRadAn=         5 IDoV= 1 UseB2=F ITyADJ=14
 ICtDFT=  3500011 ScaDFX=  1.000000  1.000000  1.000000  1.000000
 FoFCou: FMM=F IPFlag=           0 FMFlag=      100000 FMFlg1=           0
         NFxFlg=           0 DoJE=T BraDBF=F KetDBF=T FulRan=T
         wScrn=  0.000000 ICntrl=       500 IOpCl=  0 I1Cent=   200000004 NGrid=           0
         NMat0=    1 NMatS0=      1 NMatT0=    0 NMatD0=    1 NMtDS0=    0 NMtDT0=    0
 Petite list used in FoFCou.
 Harris En= -3542.99122803262    
 JPrj=0 DoOrth=F DoCkMO=F.
 Leave Link  401 at Wed Jul  9 23:37:50 2025, MaxMem=  1342177280 cpu:             133.8 elap:               8.5
 (Enter /home/zhangying/bin/g16/l502.exe)
 Integral symmetry usage will be decided dynamically.
 Closed shell SCF:
 Using DIIS extrapolation, IDIIS=  1040.
 NGot=  1342177280 LenX=  1339466444 LenY=  1338124322
 Requested convergence on RMS density matrix=1.00D-08 within 128 cycles.
 Requested convergence on MAX density matrix=1.00D-06.
 Requested convergence on             energy=1.00D-06.
 No special actions if energy rises.
 Fock matrices will be formed incrementally for  20 cycles.

 Cycle   1  Pass 1  IDiag  1:
 FoFJK:  IHMeth= 1 ICntrl=       0 DoSepK=F KAlg= 0 I1Cent=           0 FoldK=F
 IRaf= 640000000 NMat=       1 IRICut=       1 DoRegI=T DoRafI=F ISym2E= 0 IDoP0=0 IntGTp=1.
 FoFCou: FMM=F IPFlag=           0 FMFlag=      100000 FMFlg1=           0
         NFxFlg=           0 DoJE=F BraDBF=F KetDBF=F FulRan=T
         wScrn=  0.000000 ICntrl=         0 IOpCl=  0 I1Cent=           0 NGrid=           0
         NMat0=    1 NMatS0=      1 NMatT0=    0 NMatD0=    1 NMtDS0=    0 NMtDT0=    0
 Symmetry not used in FoFCou.
 E= -3541.36540086455    
 DIIS: error= 2.97D-02 at cycle   1 NSaved=   1.
 NSaved= 1 IEnMin= 1 EnMin= -3541.36540086455     IErMin= 1 ErrMin= 2.97D-02
 ErrMax= 2.97D-02  0.00D+00 EMaxC= 1.00D-01 BMatC= 2.27D+00 BMatP= 2.27D+00
 IDIUse=3 WtCom= 7.03D-01 WtEn= 2.97D-01
 Coeff-Com:  0.100D+01
 Coeff-En:   0.100D+01
 Coeff:      0.100D+01
 Gap=     0.113 Goal=   None    Shift=    0.000
 GapD=    0.113 DampG=1.000 DampE=0.500 DampFc=0.5000 IDamp=-1.
 Damping current iteration by 5.00D-01
 RMSDP=7.52D-02 MaxDP=3.02D+01              OVMax= 9.73D-01

 Cycle   2  Pass 1  IDiag  1:
 RMSU=  2.80D-02    CP:  1.45D+00
 E= -3540.00418388926     Delta-E=        1.361216975285 Rises=F Damp=T
 DIIS: error= 2.23D-02 at cycle   2 NSaved=   2.
 NSaved= 2 IEnMin= 1 EnMin= -3541.36540086455     IErMin= 2 ErrMin= 2.23D-02
 ErrMax= 2.23D-02  0.00D+00 EMaxC= 1.00D-01 BMatC= 1.09D+00 BMatP= 2.27D+00
 IDIUse=3 WtCom= 7.77D-01 WtEn= 2.23D-01
 Coeff-Com:  0.390D+00 0.610D+00
 Coeff-En:   0.690D+00 0.310D+00
 Coeff:      0.457D+00 0.543D+00
 Gap=     0.036 Goal=   None    Shift=    0.000
 RMSDP=3.43D-02 MaxDP=1.50D+01 DE= 1.36D+00 OVMax= 6.54D-01

 Cycle   3  Pass 1  IDiag  1:
 RMSU=  1.15D-02    CP:  1.08D+00  1.11D-01
 E= -3542.32907418755     Delta-E=       -2.324890298294 Rises=F Damp=F
 DIIS: error= 1.62D-02 at cycle   3 NSaved=   3.
 NSaved= 3 IEnMin= 3 EnMin= -3542.32907418755     IErMin= 3 ErrMin= 1.62D-02
 ErrMax= 1.62D-02  0.00D+00 EMaxC= 1.00D-01 BMatC= 5.78D-01 BMatP= 1.09D+00
 IDIUse=3 WtCom= 8.38D-01 WtEn= 1.62D-01
 EnCoef did     1 forward-backward iterations
 Coeff-Com:  0.218D+00 0.392D+00 0.390D+00
 Coeff-En:   0.578D-01 0.862D-02 0.934D+00
 Coeff:      0.192D+00 0.330D+00 0.478D+00
 Gap=     0.387 Goal=   None    Shift=    0.000
 RMSDP=4.42D-03 MaxDP=8.80D-01 DE=-2.32D+00 OVMax= 1.49D-01

 Cycle   4  Pass 1  IDiag  1:
 RMSU=  3.67D-03    CP:  1.07D+00  1.19D-01  7.93D-01
 E= -3542.74854929344     Delta-E=       -0.419475105886 Rises=F Damp=F
 DIIS: error= 6.08D-03 at cycle   4 NSaved=   4.
 NSaved= 4 IEnMin= 4 EnMin= -3542.74854929344     IErMin= 4 ErrMin= 6.08D-03
 ErrMax= 6.08D-03  0.00D+00 EMaxC= 1.00D-01 BMatC= 9.77D-02 BMatP= 5.78D-01
 IDIUse=3 WtCom= 9.39D-01 WtEn= 6.08D-02
 Coeff-Com:  0.430D-01 0.157D+00 0.265D+00 0.536D+00
 Coeff-En:   0.000D+00 0.000D+00 0.626D-01 0.937D+00
 Coeff:      0.404D-01 0.147D+00 0.253D+00 0.560D+00
 Gap=     0.146 Goal=   None    Shift=    0.000
 RMSDP=1.99D-03 MaxDP=4.43D-01 DE=-4.19D-01 OVMax= 8.00D-02

 Cycle   5  Pass 1  IDiag  1:
 RMSU=  1.46D-03    CP:  1.09D+00  1.38D-01  8.40D-01  1.02D+00
 E= -3542.79345089461     Delta-E=       -0.044901601166 Rises=F Damp=F
 DIIS: error= 4.63D-03 at cycle   5 NSaved=   5.
 NSaved= 5 IEnMin= 5 EnMin= -3542.79345089461     IErMin= 5 ErrMin= 4.63D-03
 ErrMax= 4.63D-03  0.00D+00 EMaxC= 1.00D-01 BMatC= 3.55D-02 BMatP= 9.77D-02
 IDIUse=3 WtCom= 9.54D-01 WtEn= 4.63D-02
 Coeff-Com: -0.175D-01 0.571D-01 0.690D-01 0.388D+00 0.503D+00
 Coeff-En:   0.000D+00 0.000D+00 0.000D+00 0.294D+00 0.706D+00
 Coeff:     -0.167D-01 0.545D-01 0.658D-01 0.384D+00 0.513D+00
 Gap=     0.101 Goal=   None    Shift=    0.000
 RMSDP=1.00D-03 MaxDP=3.80D-01 DE=-4.49D-02 OVMax= 3.62D-02

 Cycle   6  Pass 1  IDiag  1:
 RMSU=  7.45D-04    CP:  1.08D+00  1.43D-01  8.29D-01  1.05D+00  8.22D-01
 E= -3542.81999800842     Delta-E=       -0.026547113810 Rises=F Damp=F
 DIIS: error= 1.00D-03 at cycle   6 NSaved=   6.
 NSaved= 6 IEnMin= 6 EnMin= -3542.81999800842     IErMin= 6 ErrMin= 1.00D-03
 ErrMax= 1.00D-03  0.00D+00 EMaxC= 1.00D-01 BMatC= 2.45D-03 BMatP= 3.55D-02
 IDIUse=3 WtCom= 9.90D-01 WtEn= 1.00D-02
 Coeff-Com: -0.129D-01 0.197D-01-0.679D-02 0.123D+00 0.277D+00 0.599D+00
 Coeff-En:   0.000D+00 0.000D+00 0.000D+00 0.000D+00 0.000D+00 0.100D+01
 Coeff:     -0.128D-01 0.195D-01-0.672D-02 0.122D+00 0.275D+00 0.603D+00
 Gap=     0.094 Goal=   None    Shift=    0.000
 RMSDP=3.61D-04 MaxDP=1.01D-01 DE=-2.65D-02 OVMax= 8.37D-03

 Cycle   7  Pass 1  IDiag  1:
 RMSU=  1.86D-04    CP:  1.09D+00  1.46D-01  8.30D-01  1.09D+00  8.95D-01
                    CP:  9.08D-01
 E= -3542.82141425409     Delta-E=       -0.001416245674 Rises=F Damp=F
 DIIS: error= 5.02D-04 at cycle   7 NSaved=   7.
 NSaved= 7 IEnMin= 7 EnMin= -3542.82141425409     IErMin= 7 ErrMin= 5.02D-04
 ErrMax= 5.02D-04  0.00D+00 EMaxC= 1.00D-01 BMatC= 4.86D-04 BMatP= 2.45D-03
 IDIUse=3 WtCom= 9.95D-01 WtEn= 5.02D-03
 Coeff-Com: -0.647D-02 0.510D-02-0.161D-01 0.259D-01 0.998D-01 0.371D+00
 Coeff-Com:  0.521D+00
 Coeff-En:   0.000D+00 0.000D+00 0.000D+00 0.000D+00 0.000D+00 0.113D+00
 Coeff-En:   0.887D+00
 Coeff:     -0.644D-02 0.508D-02-0.160D-01 0.258D-01 0.993D-01 0.370D+00
 Coeff:      0.522D+00
 Gap=     0.088 Goal=   None    Shift=    0.000
 RMSDP=1.53D-04 MaxDP=3.87D-02 DE=-1.42D-03 OVMax= 4.25D-03

 Cycle   8  Pass 1  IDiag  1:
 RMSU=  9.27D-05    CP:  1.09D+00  1.47D-01  8.35D-01  1.09D+00  9.07D-01
                    CP:  9.40D-01  7.20D-01
 E= -3542.82176819526     Delta-E=       -0.000353941174 Rises=F Damp=F
 DIIS: error= 1.73D-04 at cycle   8 NSaved=   8.
 NSaved= 8 IEnMin= 8 EnMin= -3542.82176819526     IErMin= 8 ErrMin= 1.73D-04
 ErrMax= 1.73D-04  0.00D+00 EMaxC= 1.00D-01 BMatC= 5.66D-05 BMatP= 4.86D-04
 IDIUse=3 WtCom= 9.98D-01 WtEn= 1.73D-03
 Coeff-Com: -0.182D-02 0.141D-02-0.847D-02-0.122D-02 0.172D-01 0.127D+00
 Coeff-Com:  0.304D+00 0.562D+00
 Coeff-En:   0.000D+00 0.000D+00 0.000D+00 0.000D+00 0.000D+00 0.000D+00
 Coeff-En:   0.121D-01 0.988D+00
 Coeff:     -0.182D-02 0.141D-02-0.845D-02-0.122D-02 0.172D-01 0.126D+00
 Coeff:      0.304D+00 0.562D+00
 Gap=     0.088 Goal=   None    Shift=    0.000
 RMSDP=3.92D-05 MaxDP=7.82D-03 DE=-3.54D-04 OVMax= 1.34D-03

 Cycle   9  Pass 1  IDiag  1:
 RMSU=  2.45D-05    CP:  1.09D+00  1.47D-01  8.35D-01  1.09D+00  9.12D-01
                    CP:  9.57D-01  7.75D-01  8.59D-01
 E= -3542.82180659795     Delta-E=       -0.000038402690 Rises=F Damp=F
 DIIS: error= 6.86D-05 at cycle   9 NSaved=   9.
 NSaved= 9 IEnMin= 9 EnMin= -3542.82180659795     IErMin= 9 ErrMin= 6.86D-05
 ErrMax= 6.86D-05  0.00D+00 EMaxC= 1.00D-01 BMatC= 8.08D-06 BMatP= 5.66D-05
 IDIUse=1 WtCom= 1.00D+00 WtEn= 0.00D+00
 Coeff-Com: -0.329D-03 0.491D-03-0.317D-02-0.337D-02-0.269D-02 0.276D-01
 Coeff-Com:  0.114D+00 0.334D+00 0.533D+00
 Coeff:     -0.329D-03 0.491D-03-0.317D-02-0.337D-02-0.269D-02 0.276D-01
 Coeff:      0.114D+00 0.334D+00 0.533D+00
 Gap=     0.088 Goal=   None    Shift=    0.000
 RMSDP=1.83D-05 MaxDP=3.65D-03 DE=-3.84D-05 OVMax= 3.91D-04

 Cycle  10  Pass 1  IDiag  1:
 RMSU=  9.83D-06    CP:  1.09D+00  1.47D-01  8.34D-01  1.09D+00  9.13D-01
                    CP:  9.60D-01  8.06D-01  8.25D-01  7.51D-01
 E= -3542.82181159907     Delta-E=       -0.000005001117 Rises=F Damp=F
 DIIS: error= 2.42D-05 at cycle  10 NSaved=  10.
 NSaved=10 IEnMin=10 EnMin= -3542.82181159907     IErMin=10 ErrMin= 2.42D-05
 ErrMax= 2.42D-05  0.00D+00 EMaxC= 1.00D-01 BMatC= 1.06D-06 BMatP= 8.08D-06
 IDIUse=1 WtCom= 1.00D+00 WtEn= 0.00D+00
 Coeff-Com: -0.753D-04 0.165D-03-0.101D-02-0.149D-02-0.347D-02 0.133D-02
 Coeff-Com:  0.297D-01 0.132D+00 0.318D+00 0.525D+00
 Coeff:     -0.753D-04 0.165D-03-0.101D-02-0.149D-02-0.347D-02 0.133D-02
 Coeff:      0.297D-01 0.132D+00 0.318D+00 0.525D+00
 Gap=     0.088 Goal=   None    Shift=    0.000
 RMSDP=8.77D-06 MaxDP=2.95D-03 DE=-5.00D-06 OVMax= 1.98D-04

 Cycle  11  Pass 1  IDiag  1:
 RMSU=  4.49D-06    CP:  1.09D+00  1.47D-01  8.34D-01  1.09D+00  9.12D-01
                    CP:  9.64D-01  8.05D-01  8.28D-01  7.68D-01  6.96D-01
 E= -3542.82181234452     Delta-E=       -0.000000745453 Rises=F Damp=F
 DIIS: error= 8.36D-06 at cycle  11 NSaved=  11.
 NSaved=11 IEnMin=11 EnMin= -3542.82181234452     IErMin=11 ErrMin= 8.36D-06
 ErrMax= 8.36D-06  0.00D+00 EMaxC= 1.00D-01 BMatC= 1.54D-07 BMatP= 1.06D-06
 IDIUse=1 WtCom= 1.00D+00 WtEn= 0.00D+00
 Coeff-Com: -0.982D-05 0.790D-04-0.164D-03-0.291D-03-0.165D-02-0.304D-02
 Coeff-Com:  0.605D-03 0.301D-01 0.109D+00 0.320D+00 0.545D+00
 Coeff:     -0.982D-05 0.790D-04-0.164D-03-0.291D-03-0.165D-02-0.304D-02
 Coeff:      0.605D-03 0.301D-01 0.109D+00 0.320D+00 0.545D+00
 Gap=     0.088 Goal=   None    Shift=    0.000
 RMSDP=4.69D-06 MaxDP=1.65D-03 DE=-7.45D-07 OVMax= 6.17D-05

 Cycle  12  Pass 1  IDiag  1:
 RMSU=  1.22D-06    CP:  1.09D+00  1.47D-01  8.34D-01  1.09D+00  9.13D-01
                    CP:  9.63D-01  8.05D-01  8.38D-01  7.71D-01  7.48D-01
                    CP:  7.61D-01
 E= -3542.82181245247     Delta-E=       -0.000000107950 Rises=F Damp=F
 DIIS: error= 2.27D-06 at cycle  12 NSaved=  12.
 NSaved=12 IEnMin=12 EnMin= -3542.82181245247     IErMin=12 ErrMin= 2.27D-06
 ErrMax= 2.27D-06  0.00D+00 EMaxC= 1.00D-01 BMatC= 1.40D-08 BMatP= 1.54D-07
 IDIUse=1 WtCom= 1.00D+00 WtEn= 0.00D+00
 Coeff-Com: -0.581D-05 0.156D-04-0.222D-04-0.412D-04-0.546D-03-0.157D-02
 Coeff-Com: -0.288D-02 0.171D-02 0.226D-01 0.117D+00 0.299D+00 0.564D+00
 Coeff:     -0.581D-05 0.156D-04-0.222D-04-0.412D-04-0.546D-03-0.157D-02
 Coeff:     -0.288D-02 0.171D-02 0.226D-01 0.117D+00 0.299D+00 0.564D+00
 Gap=     0.088 Goal=   None    Shift=    0.000
 RMSDP=7.89D-07 MaxDP=1.10D-04 DE=-1.08D-07 OVMax= 2.54D-05

 Cycle  13  Pass 1  IDiag  1:
 RMSU=  5.10D-07    CP:  1.09D+00  1.47D-01  8.34D-01  1.09D+00  9.13D-01
                    CP:  9.64D-01  8.05D-01  8.41D-01  7.82D-01  7.52D-01
                    CP:  7.69D-01  7.15D-01
 E= -3542.82181246251     Delta-E=       -0.000000010041 Rises=F Damp=F
 DIIS: error= 5.25D-07 at cycle  13 NSaved=  13.
 NSaved=13 IEnMin=13 EnMin= -3542.82181246251     IErMin=13 ErrMin= 5.25D-07
 ErrMax= 5.25D-07  0.00D+00 EMaxC= 1.00D-01 BMatC= 8.91D-10 BMatP= 1.40D-08
 IDIUse=1 WtCom= 1.00D+00 WtEn= 0.00D+00
 Coeff-Com: -0.171D-05 0.271D-05 0.287D-05-0.361D-05-0.178D-03-0.613D-03
 Coeff-Com: -0.164D-02-0.161D-02 0.350D-02 0.374D-01 0.112D+00 0.284D+00
 Coeff-Com:  0.568D+00
 Coeff:     -0.171D-05 0.271D-05 0.287D-05-0.361D-05-0.178D-03-0.613D-03
 Coeff:     -0.164D-02-0.161D-02 0.350D-02 0.374D-01 0.112D+00 0.284D+00
 Coeff:      0.568D+00
 Gap=     0.088 Goal=   None    Shift=    0.000
 RMSDP=3.52D-07 MaxDP=1.12D-04 DE=-1.00D-08 OVMax= 7.84D-06

 Cycle  14  Pass 1  IDiag  1:
 RMSU=  1.54D-07    CP:  1.09D+00  1.47D-01  8.34D-01  1.09D+00  9.13D-01
                    CP:  9.64D-01  8.05D-01  8.41D-01  7.81D-01  7.54D-01
                    CP:  7.78D-01  7.49D-01  7.93D-01
 E= -3542.82181246299     Delta-E=       -0.000000000478 Rises=F Damp=F
 DIIS: error= 3.70D-07 at cycle  14 NSaved=  14.
 NSaved=14 IEnMin=14 EnMin= -3542.82181246299     IErMin=14 ErrMin= 3.70D-07
 ErrMax= 3.70D-07  0.00D+00 EMaxC= 1.00D-01 BMatC= 2.47D-10 BMatP= 8.91D-10
 IDIUse=1 WtCom= 1.00D+00 WtEn= 0.00D+00
 Coeff-Com:  0.368D-06 0.318D-06 0.541D-05 0.142D-05-0.428D-04-0.161D-03
 Coeff-Com: -0.595D-03-0.115D-02-0.534D-03 0.770D-02 0.270D-01 0.941D-01
 Coeff-Com:  0.371D+00 0.503D+00
 Coeff:      0.368D-06 0.318D-06 0.541D-05 0.142D-05-0.428D-04-0.161D-03
 Coeff:     -0.595D-03-0.115D-02-0.534D-03 0.770D-02 0.270D-01 0.941D-01
 Coeff:      0.371D+00 0.503D+00
 Gap=     0.088 Goal=   None    Shift=    0.000
 RMSDP=9.87D-08 MaxDP=2.81D-05 DE=-4.78D-10 OVMax= 3.17D-06

 Cycle  15  Pass 1  IDiag  1:
 RMSU=  5.41D-08    CP:  1.09D+00  1.47D-01  8.34D-01  1.09D+00  9.13D-01
                    CP:  9.64D-01  8.05D-01  8.41D-01  7.82D-01  7.57D-01
                    CP:  7.81D-01  7.52D-01  8.00D-01  7.67D-01
 E= -3542.82181246302     Delta-E=       -0.000000000033 Rises=F Damp=F
 DIIS: error= 1.23D-07 at cycle  15 NSaved=  15.
 NSaved=15 IEnMin=15 EnMin= -3542.82181246302     IErMin=15 ErrMin= 1.23D-07
 ErrMax= 1.23D-07  0.00D+00 EMaxC= 1.00D-01 BMatC= 2.38D-11 BMatP= 2.47D-10
 IDIUse=1 WtCom= 1.00D+00 WtEn= 0.00D+00
 Coeff-Com:  0.498D-06-0.471D-07 0.301D-05 0.153D-05-0.800D-05-0.341D-04
 Coeff-Com: -0.194D-03-0.517D-03-0.534D-03 0.121D-02 0.515D-02 0.280D-01
 Coeff-Com:  0.165D+00 0.300D+00 0.502D+00
 Coeff:      0.498D-06-0.471D-07 0.301D-05 0.153D-05-0.800D-05-0.341D-04
 Coeff:     -0.194D-03-0.517D-03-0.534D-03 0.121D-02 0.515D-02 0.280D-01
 Coeff:      0.165D+00 0.300D+00 0.502D+00
 Gap=     0.088 Goal=   None    Shift=    0.000
 RMSDP=5.82D-08 MaxDP=2.03D-05 DE=-3.27D-11 OVMax= 1.19D-06

 Cycle  16  Pass 1  IDiag  1:
 RMSU=  1.85D-08    CP:  1.09D+00  1.47D-01  8.34D-01  1.09D+00  9.13D-01
                    CP:  9.64D-01  8.05D-01  8.41D-01  7.82D-01  7.58D-01
                    CP:  7.81D-01  7.50D-01  8.33D-01  7.59D-01  8.01D-01
 E= -3542.82181246330     Delta-E=       -0.000000000278 Rises=F Damp=F
 DIIS: error= 2.76D-08 at cycle  16 NSaved=  16.
 NSaved=16 IEnMin=16 EnMin= -3542.82181246330     IErMin=16 ErrMin= 2.76D-08
 ErrMax= 2.76D-08  0.00D+00 EMaxC= 1.00D-01 BMatC= 2.31D-12 BMatP= 2.38D-11
 IDIUse=1 WtCom= 1.00D+00 WtEn= 0.00D+00
 Coeff-Com:  0.302D-06-0.236D-06 0.110D-05 0.812D-06 0.230D-05 0.423D-05
 Coeff-Com: -0.211D-04-0.127D-03-0.240D-03-0.588D-03-0.145D-02 0.200D-02
 Coeff-Com:  0.370D-01 0.897D-01 0.275D+00 0.598D+00
 Coeff:      0.302D-06-0.236D-06 0.110D-05 0.812D-06 0.230D-05 0.423D-05
 Coeff:     -0.211D-04-0.127D-03-0.240D-03-0.588D-03-0.145D-02 0.200D-02
 Coeff:      0.370D-01 0.897D-01 0.275D+00 0.598D+00
 Gap=     0.088 Goal=   None    Shift=    0.000
 RMSDP=2.11D-08 MaxDP=7.82D-06 DE=-2.78D-10 OVMax= 6.26D-07

 Cycle  17  Pass 1  IDiag  1:
 RMSU=  7.24D-09    CP:  1.09D+00  1.47D-01  8.34D-01  1.09D+00  9.13D-01
                    CP:  9.64D-01  8.05D-01  8.41D-01  7.82D-01  7.58D-01
                    CP:  7.80D-01  7.53D-01  8.41D-01  7.83D-01  8.18D-01
                    CP:  8.41D-01
 E= -3542.82181246293     Delta-E=        0.000000000373 Rises=F Damp=F
 DIIS: error= 8.76D-09 at cycle  17 NSaved=  17.
 NSaved=17 IEnMin=16 EnMin= -3542.82181246330     IErMin=17 ErrMin= 8.76D-09
 ErrMax= 8.76D-09  0.00D+00 EMaxC= 1.00D-01 BMatC= 2.55D-13 BMatP= 2.31D-12
 IDIUse=1 WtCom= 1.00D+00 WtEn= 0.00D+00
 Coeff-Com:  0.150D-06-0.171D-06 0.467D-06 0.489D-06 0.205D-05 0.448D-05
 Coeff-Com:  0.173D-05-0.360D-04-0.966D-04-0.406D-03-0.114D-02-0.550D-03
 Coeff-Com:  0.907D-02 0.285D-01 0.117D+00 0.326D+00 0.522D+00
 Coeff:      0.150D-06-0.171D-06 0.467D-06 0.489D-06 0.205D-05 0.448D-05
 Coeff:      0.173D-05-0.360D-04-0.966D-04-0.406D-03-0.114D-02-0.550D-03
 Coeff:      0.907D-02 0.285D-01 0.117D+00 0.326D+00 0.522D+00
 Gap=     0.088 Goal=   None    Shift=    0.000
 RMSDP=4.87D-09 MaxDP=1.51D-06 DE= 3.73D-10 OVMax= 1.74D-07

 Cycle  18  Pass 1  IDiag  1:
 RMSU=  2.45D-09    CP:  1.09D+00  1.47D-01  8.34D-01  1.09D+00  9.13D-01
                    CP:  9.64D-01  8.05D-01  8.41D-01  7.82D-01  7.58D-01
                    CP:  7.81D-01  7.53D-01  8.41D-01  7.86D-01  8.42D-01
                    CP:  8.37D-01  7.81D-01
 E= -3542.82181246287     Delta-E=        0.000000000060 Rises=F Damp=F
 DIIS: error= 5.23D-09 at cycle  18 NSaved=  18.
 NSaved=18 IEnMin=16 EnMin= -3542.82181246330     IErMin=18 ErrMin= 5.23D-09
 ErrMax= 5.23D-09  0.00D+00 EMaxC= 1.00D-01 BMatC= 6.24D-14 BMatP= 2.55D-13
 IDIUse=1 WtCom= 1.00D+00 WtEn= 0.00D+00
 Coeff-Com:  0.458D-07-0.659D-07 0.123D-06 0.234D-06 0.839D-06 0.157D-05
 Coeff-Com:  0.510D-05 0.312D-05-0.701D-05-0.104D-03-0.338D-03-0.451D-03
 Coeff-Com: -0.163D-02-0.366D-03 0.169D-01 0.825D-01 0.335D+00 0.568D+00
 Coeff:      0.458D-07-0.659D-07 0.123D-06 0.234D-06 0.839D-06 0.157D-05
 Coeff:      0.510D-05 0.312D-05-0.701D-05-0.104D-03-0.338D-03-0.451D-03
 Coeff:     -0.163D-02-0.366D-03 0.169D-01 0.825D-01 0.335D+00 0.568D+00
 Gap=     0.088 Goal=   None    Shift=    0.000
 RMSDP=1.93D-09 MaxDP=3.45D-07 DE= 6.00D-11 OVMax= 9.53D-08

 SCF Done:  E(RB3LYP) =  -3542.82181246     A.U. after   18 cycles
            NFock= 18  Conv=0.19D-08     -V/T= 2.0027
 KE= 3.533265081857D+03 PE=-2.175595511764D+04 EE= 7.978226995690D+03
 Leave Link  502 at Wed Jul  9 23:53:37 2025, MaxMem=  1342177280 cpu:           15135.2 elap:             946.1
 (Enter /home/zhangying/bin/g16/l601.exe)
 Copying SCF densities to generalized density rwf, IOpCl= 0 IROHF=0.

 **********************************************************************

            Population analysis using the SCF density.

 **********************************************************************

 Orbital symmetries:
       Occupied  (A) (A) (A) (A) (A) (A) (A) (A) (A) (A) (A) (A)
                 (A) (A) (A) (A) (A) (A) (A) (A) (A) (A) (A) (A)
                 (A) (A) (A) (A) (A) (A) (A) (A) (A) (A) (A) (A)
                 (A) (A) (A) (A) (A) (A) (A) (A) (A) (A) (A) (A)
                 (A) (A) (A) (A) (A) (A) (A) (A) (A) (A) (A) (A)
                 (A) (A) (A) (A) (A) (A) (A) (A) (A) (A) (A) (A)
                 (A) (A) (A) (A) (A) (A) (A) (A) (A) (A) (A) (A)
                 (A) (A) (A) (A) (A) (A) (A) (A) (A) (A) (A) (A)
                 (A) (A) (A) (A) (A) (A) (A) (A) (A) (A) (A) (A)
                 (A) (A) (A) (A) (A) (A) (A) (A) (A) (A) (A) (A)
                 (A) (A) (A) (A) (A) (A) (A) (A) (A) (A) (A) (A)
                 (A) (A) (A) (A) (A) (A) (A) (A) (A) (A) (A) (A)
                 (A) (A) (A) (A) (A) (A) (A) (A) (A) (A) (A) (A)
                 (A) (A) (A) (A) (A) (A) (A) (A) (A) (A) (A) (A)
                 (A) (A) (A) (A) (A) (A) (A) (A) (A) (A) (A) (A)
                 (A)
       Virtual   (A) (A) (A) (A) (A) (A) (A) (A) (A) (A) (A) (A)
                 (A) (A) (A) (A) (A) (A) (A) (A) (A) (A) (A) (A)
                 (A) (A) (A) (A) (A) (A) (A) (A) (A) (A) (A) (A)
                 (A) (A) (A) (A) (A) (A) (A) (A) (A) (A) (A) (A)
                 (A) (A) (A) (A) (A) (A) (A) (A) (A) (A) (A) (A)
                 (A) (A) (A) (A) (A) (A) (A) (A) (A) (A) (A) (A)
                 (A) (A) (A) (A) (A) (A) (A) (A) (A) (A) (A) (A)
                 (A) (A) (A) (A) (A) (A) (A) (A) (A) (A) (A) (A)
                 (A) (A) (A) (A) (A) (A) (A) (A) (A) (A) (A) (A)
                 (A) (A) (A) (A) (A) (A) (A) (A) (A) (A) (A) (A)
                 (A) (A) (A) (A) (A) (A) (A) (A) (A) (A) (A) (A)
                 (A) (A) (A) (A) (A) (A) (A) (A) (A) (A) (A) (A)
                 (A) (A) (A) (A) (A) (A) (A) (A) (A) (A) (A) (A)
                 (A) (A) (A) (A) (A) (A) (A) (A) (A) (A) (A) (A)
                 (A) (A) (A) (A) (A) (A) (A) (A) (A) (A) (A) (A)
                 (A) (A) (A) (A) (A) (A) (A) (A) (A) (A) (A) (A)
                 (A) (A) (A) (A) (A) (A) (A) (A) (A) (A) (A) (A)
                 (A) (A) (A) (A) (A) (A) (A) (A) (A) (A) (A) (A)
                 (A) (A) (A) (A) (A) (A) (A) (A) (A) (A) (A) (A)
                 (A) (A) (A) (A) (A) (A) (A) (A) (A) (A) (A) (A)
                 (A) (A) (A) (A) (A) (A) (A) (A) (A) (A) (A) (A)
                 (A) (A) (A) (A) (A) (A) (A) (A) (A) (A) (A) (A)
                 (A) (A) (A) (A) (A) (A) (A) (A) (A) (A) (A) (A)
                 (A) (A) (A) (A) (A) (A) (A) (A) (A) (A) (A) (A)
                 (A) (A) (A) (A) (A) (A) (A) (A) (A) (A) (A) (A)
                 (A) (A) (A) (A) (A) (A) (A) (A) (A) (A) (A) (A)
                 (A) (A) (A) (A) (A) (A) (A) (A) (A) (A) (A) (A)
                 (A) (A) (A) (A) (A) (A) (A) (A) (A) (A) (A) (A)
                 (A) (A) (A) (A) (A) (A) (A) (A) (A) (A) (A) (A)
                 (A) (A) (A) (A) (A) (A) (A) (A) (A) (A) (A) (A)
                 (A) (A) (A) (A) (A) (A) (A) (A) (A) (A) (A) (A)
                 (A) (A) (A) (A) (A) (A) (A) (A) (A) (A) (A) (A)
                 (A) (A) (A) (A) (A) (A) (A) (A) (A) (A) (A) (A)
                 (A) (A) (A) (A) (A) (A) (A) (A) (A) (A) (A) (A)
                 (A) (A) (A) (A) (A) (A) (A) (A) (A) (A) (A) (A)
                 (A) (A) (A) (A) (A) (A) (A) (A) (A) (A) (A) (A)
                 (A) (A) (A) (A) (A) (A) (A) (A) (A) (A) (A) (A)
                 (A) (A) (A) (A) (A) (A) (A) (A) (A) (A) (A) (A)
                 (A) (A) (A) (A) (A) (A) (A) (A) (A) (A) (A) (A)
                 (A) (A) (A) (A) (A) (A) (A) (A) (A) (A) (A) (A)
                 (A) (A) (A) (A) (A) (A) (A) (A) (A) (A) (A) (A)
                 (A) (A) (A) (A) (A) (A) (A) (A) (A) (A) (A) (A)
                 (A) (A) (A) (A) (A) (A) (A) (A) (A) (A) (A) (A)
                 (A) (A) (A) (A) (A) (A) (A) (A) (A) (A) (A) (A)
                 (A) (A) (A) (A) (A) (A) (A) (A) (A) (A) (A) (A)
                 (A) (A) (A) (A) (A) (A) (A) (A) (A) (A) (A) (A)
                 (A) (A) (A) (A) (A) (A) (A) (A) (A) (A) (A) (A)
                 (A) (A) (A) (A) (A) (A) (A) (A) (A) (A) (A) (A)
                 (A) (A) (A) (A) (A) (A) (A) (A) (A) (A) (A) (A)
                 (A) (A) (A) (A) (A) (A) (A) (A) (A) (A) (A) (A)
                 (A) (A) (A) (A) (A) (A) (A) (A) (A) (A) (A) (A)
                 (A) (A) (A) (A) (A) (A) (A) (A) (A) (A) (A) (A)
                 (A) (A) (A) (A) (A) (A) (A) (A) (A) (A) (A) (A)
                 (A) (A) (A) (A) (A) (A) (A) (A) (A) (A) (A) (A)
                 (A) (A) (A) (A) (A) (A) (A) (A) (A) (A) (A) (A)
                 (A) (A) (A) (A) (A) (A) (A) (A) (A) (A) (A) (A)
                 (A) (A) (A) (A) (A) (A) (A) (A) (A) (A) (A) (A)
                 (A) (A) (A) (A) (A) (A) (A) (A) (A) (A) (A) (A)
                 (A) (A) (A) (A) (A) (A) (A) (A) (A) (A) (A) (A)
                 (A) (A) (A) (A) (A) (A) (A) (A) (A) (A) (A) (A)
                 (A) (A) (A) (A) (A) (A) (A) (A) (A) (A) (A) (A)
                 (A) (A) (A) (A) (A) (A) (A) (A) (A) (A) (A) (A)
                 (A) (A) (A) (A) (A) (A) (A) (A) (A) (A) (A) (A)
                 (A) (A) (A) (A) (A) (A) (A) (A) (A) (A) (A) (A)
                 (A) (A) (A) (A) (A) (A) (A) (A) (A) (A) (A) (A)
                 (A) (A) (A) (A) (A) (A) (A) (A) (A) (A) (A) (A)
                 (A) (A) (A) (A) (A) (A) (A) (A) (A) (A) (A) (A)
                 (A) (A) (A) (A) (A) (A) (A) (A) (A) (A) (A) (A)
                 (A) (A) (A) (A) (A) (A) (A) (A) (A) (A) (A) (A)
                 (A) (A) (A) (A) (A) (A) (A) (A) (A) (A) (A) (A)
                 (A) (A) (A) (A) (A) (A) (A) (A) (A) (A) (A) (A)
                 (A) (A) (A) (A) (A) (A) (A) (A) (A) (A) (A) (A)
                 (A) (A) (A) (A) (A) (A) (A) (A) (A) (A) (A) (A)
                 (A) (A) (A) (A) (A) (A) (A) (A) (A) (A) (A) (A)
                 (A) (A) (A) (A) (A) (A) (A) (A) (A) (A) (A) (A)
                 (A) (A) (A) (A) (A) (A) (A) (A) (A) (A) (A) (A)
                 (A) (A) (A) (A) (A) (A) (A) (A) (A) (A) (A) (A)
                 (A) (A) (A) (A) (A) (A)
 The electronic state is 1-A.
 Alpha  occ. eigenvalues --  -89.04303 -89.04235 -24.75458 -24.75116 -24.73589
 Alpha  occ. eigenvalues --  -24.72965 -24.72936 -24.72828 -19.29141 -19.28604
 Alpha  occ. eigenvalues --  -19.28196 -19.28163 -19.27198 -19.27181 -19.27177
 Alpha  occ. eigenvalues --  -19.26955 -19.26708 -19.25832 -19.22483 -19.21688
 Alpha  occ. eigenvalues --  -19.19381 -19.19310 -19.18177 -19.09289 -19.09245
 Alpha  occ. eigenvalues --  -19.07388 -19.07204 -14.28886 -10.45602 -10.45055
 Alpha  occ. eigenvalues --  -10.44178 -10.43738 -10.43037 -10.43009 -10.41993
 Alpha  occ. eigenvalues --  -10.36256 -10.36233 -10.35897 -10.35764 -10.35685
 Alpha  occ. eigenvalues --  -10.35664 -10.35512 -10.35118 -10.34493 -10.34196
 Alpha  occ. eigenvalues --   -8.10300  -8.10218  -6.06556  -6.06533  -6.06482
 Alpha  occ. eigenvalues --   -6.06477  -6.06445  -6.06399  -2.22052  -1.35499
 Alpha  occ. eigenvalues --   -1.35104  -1.27088  -1.26908  -1.26794  -1.26677
 Alpha  occ. eigenvalues --   -1.25733  -1.25599  -1.25153  -1.24960  -1.24371
 Alpha  occ. eigenvalues --   -1.16192  -1.15640  -1.15516  -1.15482  -1.14714
 Alpha  occ. eigenvalues --   -1.14122  -1.13472  -1.13396  -1.13071  -1.12052
 Alpha  occ. eigenvalues --   -1.09344  -1.07768  -0.96790  -0.95982  -0.93860
 Alpha  occ. eigenvalues --   -0.92280  -0.89684  -0.88445  -0.87406  -0.84325
 Alpha  occ. eigenvalues --   -0.81510  -0.78662  -0.76938  -0.75705  -0.74961
 Alpha  occ. eigenvalues --   -0.74388  -0.74210  -0.72775  -0.72375  -0.71069
 Alpha  occ. eigenvalues --   -0.70263  -0.70030  -0.69108  -0.66004  -0.65809
 Alpha  occ. eigenvalues --   -0.64862  -0.64581  -0.63567  -0.63455  -0.62891
 Alpha  occ. eigenvalues --   -0.62713  -0.62353  -0.62335  -0.61970  -0.61807
 Alpha  occ. eigenvalues --   -0.61458  -0.60808  -0.60568  -0.60162  -0.60138
 Alpha  occ. eigenvalues --   -0.58437  -0.57817  -0.57469  -0.56054  -0.55611
 Alpha  occ. eigenvalues --   -0.55163  -0.54762  -0.54337  -0.54022  -0.53523
 Alpha  occ. eigenvalues --   -0.53068  -0.52542  -0.52364  -0.52326  -0.51467
 Alpha  occ. eigenvalues --   -0.51409  -0.50811  -0.50682  -0.50160  -0.50109
 Alpha  occ. eigenvalues --   -0.49692  -0.48873  -0.48529  -0.48173  -0.47759
 Alpha  occ. eigenvalues --   -0.47471  -0.47186  -0.47176  -0.47071  -0.47012
 Alpha  occ. eigenvalues --   -0.46559  -0.46313  -0.46144  -0.45964  -0.45454
 Alpha  occ. eigenvalues --   -0.45229  -0.44017  -0.43807  -0.43782  -0.43626
 Alpha  occ. eigenvalues --   -0.43562  -0.43216  -0.42699  -0.42068  -0.41765
 Alpha  occ. eigenvalues --   -0.41392  -0.41209  -0.40882  -0.39947  -0.39768
 Alpha  occ. eigenvalues --   -0.39360  -0.39114  -0.38595  -0.38336  -0.38242
 Alpha  occ. eigenvalues --   -0.37184  -0.35797  -0.31974  -0.30781  -0.29869
 Alpha  occ. eigenvalues --   -0.29388  -0.28121  -0.26931  -0.26769  -0.25236
 Alpha  occ. eigenvalues --   -0.23743
 Alpha virt. eigenvalues --   -0.14958  -0.09101  -0.08411  -0.08140  -0.07851
 Alpha virt. eigenvalues --   -0.07559  -0.07222  -0.06607  -0.06473  -0.06170
 Alpha virt. eigenvalues --   -0.05508  -0.05285  -0.05255  -0.04524  -0.04191
 Alpha virt. eigenvalues --   -0.03700  -0.02976  -0.02715  -0.02090  -0.01471
 Alpha virt. eigenvalues --   -0.01182  -0.00400  -0.00278  -0.00019   0.00096
 Alpha virt. eigenvalues --    0.00404   0.00565   0.01018   0.01328   0.01396
 Alpha virt. eigenvalues --    0.01742   0.02146   0.02408   0.02591   0.02821
 Alpha virt. eigenvalues --    0.03114   0.03201   0.03558   0.03680   0.03898
 Alpha virt. eigenvalues --    0.04111   0.04265   0.04420   0.04641   0.04831
 Alpha virt. eigenvalues --    0.05018   0.05078   0.05241   0.05433   0.05635
 Alpha virt. eigenvalues --    0.05780   0.05866   0.06111   0.06363   0.06492
 Alpha virt. eigenvalues --    0.06661   0.06870   0.07292   0.07385   0.07526
 Alpha virt. eigenvalues --    0.07756   0.07901   0.07942   0.08050   0.08196
 Alpha virt. eigenvalues --    0.08386   0.08798   0.08812   0.08914   0.09058
 Alpha virt. eigenvalues --    0.09106   0.09336   0.09441   0.09529   0.09775
 Alpha virt. eigenvalues --    0.10073   0.10137   0.10248   0.10575   0.10672
 Alpha virt. eigenvalues --    0.10876   0.11282   0.11347   0.11434   0.11794
 Alpha virt. eigenvalues --    0.11926   0.12117   0.12259   0.12332   0.12628
 Alpha virt. eigenvalues --    0.12694   0.12867   0.13076   0.13214   0.13402
 Alpha virt. eigenvalues --    0.13638   0.13839   0.14017   0.14099   0.14288
 Alpha virt. eigenvalues --    0.14365   0.14575   0.14724   0.14960   0.15103
 Alpha virt. eigenvalues --    0.15311   0.15695   0.16046   0.16120   0.16340
 Alpha virt. eigenvalues --    0.16558   0.16686   0.16827   0.17128   0.17296
 Alpha virt. eigenvalues --    0.17398   0.17701   0.17917   0.18079   0.18170
 Alpha virt. eigenvalues --    0.18274   0.18503   0.18761   0.19096   0.19337
 Alpha virt. eigenvalues --    0.19655   0.19891   0.20047   0.20134   0.20519
 Alpha virt. eigenvalues --    0.20580   0.20664   0.20876   0.20907   0.21135
 Alpha virt. eigenvalues --    0.21180   0.21515   0.21966   0.22071   0.22181
 Alpha virt. eigenvalues --    0.22366   0.22552   0.23146   0.23284   0.23764
 Alpha virt. eigenvalues --    0.23815   0.23962   0.24164   0.24344   0.24633
 Alpha virt. eigenvalues --    0.24976   0.25058   0.25292   0.25362   0.25384
 Alpha virt. eigenvalues --    0.25769   0.25837   0.25939   0.26357   0.26451
 Alpha virt. eigenvalues --    0.26608   0.26787   0.26901   0.27123   0.27227
 Alpha virt. eigenvalues --    0.27393   0.27622   0.27774   0.27809   0.28052
 Alpha virt. eigenvalues --    0.28190   0.28304   0.28462   0.28591   0.28835
 Alpha virt. eigenvalues --    0.28901   0.29079   0.29310   0.29534   0.29648
 Alpha virt. eigenvalues --    0.29777   0.30081   0.30160   0.30303   0.30499
 Alpha virt. eigenvalues --    0.30702   0.30864   0.31023   0.31209   0.31293
 Alpha virt. eigenvalues --    0.31622   0.31709   0.31933   0.32075   0.32172
 Alpha virt. eigenvalues --    0.32444   0.32583   0.32877   0.33075   0.33223
 Alpha virt. eigenvalues --    0.33376   0.33568   0.33696   0.33908   0.34078
 Alpha virt. eigenvalues --    0.34213   0.34514   0.34580   0.34805   0.35058
 Alpha virt. eigenvalues --    0.35229   0.35259   0.35606   0.35634   0.35789
 Alpha virt. eigenvalues --    0.36060   0.36094   0.36402   0.36540   0.36626
 Alpha virt. eigenvalues --    0.36936   0.37237   0.37501   0.37740   0.37862
 Alpha virt. eigenvalues --    0.38084   0.38253   0.38667   0.38816   0.38969
 Alpha virt. eigenvalues --    0.39169   0.39534   0.39681   0.39855   0.39999
 Alpha virt. eigenvalues --    0.40227   0.40569   0.40807   0.41049   0.41494
 Alpha virt. eigenvalues --    0.41585   0.41797   0.41944   0.42486   0.42710
 Alpha virt. eigenvalues --    0.43081   0.43228   0.43557   0.43754   0.43984
 Alpha virt. eigenvalues --    0.44283   0.44373   0.44938   0.45269   0.45522
 Alpha virt. eigenvalues --    0.45777   0.45914   0.46128   0.46347   0.46631
 Alpha virt. eigenvalues --    0.46825   0.47099   0.47161   0.47535   0.48237
 Alpha virt. eigenvalues --    0.48404   0.48456   0.48808   0.49661   0.50272
 Alpha virt. eigenvalues --    0.50899   0.51107   0.51534   0.52048   0.52317
 Alpha virt. eigenvalues --    0.52923   0.53007   0.53341   0.53939   0.54151
 Alpha virt. eigenvalues --    0.54698   0.54922   0.55337   0.55447   0.55722
 Alpha virt. eigenvalues --    0.56549   0.56665   0.57102   0.57576   0.57631
 Alpha virt. eigenvalues --    0.58431   0.58803   0.59396   0.59667   0.60479
 Alpha virt. eigenvalues --    0.60625   0.60685   0.61096   0.61686   0.62050
 Alpha virt. eigenvalues --    0.62286   0.62540   0.62947   0.63698   0.64176
 Alpha virt. eigenvalues --    0.64459   0.64916   0.65275   0.65847   0.66175
 Alpha virt. eigenvalues --    0.66648   0.67340   0.67765   0.67964   0.68372
 Alpha virt. eigenvalues --    0.68640   0.68907   0.69269   0.69960   0.70417
 Alpha virt. eigenvalues --    0.70987   0.71773   0.71977   0.72328   0.72786
 Alpha virt. eigenvalues --    0.73372   0.73642   0.73867   0.74120   0.74585
 Alpha virt. eigenvalues --    0.75036   0.76239   0.77112   0.77625   0.78054
 Alpha virt. eigenvalues --    0.78735   0.79697   0.80052   0.80581   0.81762
 Alpha virt. eigenvalues --    0.81861   0.82994   0.83200   0.83497   0.84360
 Alpha virt. eigenvalues --    0.84767   0.85832   0.86367   0.86969   0.87259
 Alpha virt. eigenvalues --    0.89200   0.89468   0.89986   0.90561   0.92060
 Alpha virt. eigenvalues --    0.92600   0.93902   0.94198   0.94469   0.94899
 Alpha virt. eigenvalues --    0.95839   0.97347   0.97602   0.98711   0.99038
 Alpha virt. eigenvalues --    0.99904   1.00309   1.00979   1.01632   1.02367
 Alpha virt. eigenvalues --    1.02805   1.04969   1.05293   1.05732   1.06024
 Alpha virt. eigenvalues --    1.06604   1.06921   1.07372   1.08116   1.08200
 Alpha virt. eigenvalues --    1.08451   1.09196   1.10018   1.10257   1.10793
 Alpha virt. eigenvalues --    1.11019   1.11460   1.12114   1.12343   1.12565
 Alpha virt. eigenvalues --    1.12797   1.12972   1.13397   1.13887   1.14523
 Alpha virt. eigenvalues --    1.14927   1.15286   1.15572   1.16093   1.16264
 Alpha virt. eigenvalues --    1.16919   1.17140   1.17356   1.17425   1.17705
 Alpha virt. eigenvalues --    1.17958   1.17974   1.18223   1.18513   1.18949
 Alpha virt. eigenvalues --    1.19069   1.19334   1.19794   1.20013   1.20347
 Alpha virt. eigenvalues --    1.20600   1.20883   1.21492   1.21730   1.21987
 Alpha virt. eigenvalues --    1.22302   1.22381   1.22690   1.22873   1.23039
 Alpha virt. eigenvalues --    1.23149   1.23457   1.23831   1.24151   1.24591
 Alpha virt. eigenvalues --    1.24937   1.25808   1.26365   1.26536   1.26792
 Alpha virt. eigenvalues --    1.27604   1.28149   1.28256   1.29627   1.29926
 Alpha virt. eigenvalues --    1.30424   1.30813   1.31003   1.31290   1.31710
 Alpha virt. eigenvalues --    1.32462   1.33340   1.33788   1.34329   1.34720
 Alpha virt. eigenvalues --    1.35279   1.35464   1.36749   1.38277   1.38663
 Alpha virt. eigenvalues --    1.38916   1.39683   1.40104   1.40499   1.40702
 Alpha virt. eigenvalues --    1.41045   1.41422   1.42722   1.43237   1.44253
 Alpha virt. eigenvalues --    1.44809   1.44966   1.45113   1.45364   1.45754
 Alpha virt. eigenvalues --    1.46359   1.46621   1.47481   1.47782   1.49147
 Alpha virt. eigenvalues --    1.49327   1.49697   1.50341   1.50454   1.50833
 Alpha virt. eigenvalues --    1.51636   1.51861   1.52749   1.53023   1.53367
 Alpha virt. eigenvalues --    1.54127   1.54284   1.54513   1.55865   1.56175
 Alpha virt. eigenvalues --    1.56275   1.56924   1.57300   1.58080   1.58295
 Alpha virt. eigenvalues --    1.58479   1.59942   1.60079   1.60776   1.62034
 Alpha virt. eigenvalues --    1.62412   1.63384   1.63820   1.63957   1.64254
 Alpha virt. eigenvalues --    1.65607   1.65845   1.66029   1.66489   1.66745
 Alpha virt. eigenvalues --    1.67509   1.67626   1.67823   1.68566   1.69033
 Alpha virt. eigenvalues --    1.69086   1.69713   1.69978   1.71374   1.71675
 Alpha virt. eigenvalues --    1.72254   1.72598   1.73227   1.74158   1.74789
 Alpha virt. eigenvalues --    1.75218   1.75687   1.76229   1.77132   1.77849
 Alpha virt. eigenvalues --    1.78485   1.79069   1.79097   1.79511   1.80121
 Alpha virt. eigenvalues --    1.80708   1.81558   1.81907   1.82175   1.83355
 Alpha virt. eigenvalues --    1.83545   1.84252   1.84656   1.84963   1.85482
 Alpha virt. eigenvalues --    1.86138   1.86714   1.88775   1.89557   1.90808
 Alpha virt. eigenvalues --    1.90923   1.91297   1.91418   1.91872   1.92317
 Alpha virt. eigenvalues --    1.92811   1.93905   1.94854   1.95355   1.96267
 Alpha virt. eigenvalues --    1.96548   1.96607   1.98044   1.98900   1.99304
 Alpha virt. eigenvalues --    1.99833   2.01518   2.01846   2.02476   2.02759
 Alpha virt. eigenvalues --    2.03172   2.04189   2.04537   2.06181   2.06795
 Alpha virt. eigenvalues --    2.07778   2.08380   2.10285   2.11096   2.11893
 Alpha virt. eigenvalues --    2.13619   2.15251   2.15836   2.17385   2.18079
 Alpha virt. eigenvalues --    2.18536   2.20170   2.21987   2.22708   2.22873
 Alpha virt. eigenvalues --    2.25028   2.25221   2.26662   2.27667   2.30476
 Alpha virt. eigenvalues --    2.34040   2.42799   2.43833   2.44765   2.46205
 Alpha virt. eigenvalues --    2.47467   2.49239   2.50750   2.52025   2.52691
 Alpha virt. eigenvalues --    2.52864   2.53383   2.54449   2.56001   2.56605
 Alpha virt. eigenvalues --    2.57412   2.58439   2.59155   2.59345   2.59858
 Alpha virt. eigenvalues --    2.63757   2.66188   2.67382   2.67490   2.67975
 Alpha virt. eigenvalues --    2.70110   2.71004   2.72121   2.73141   2.74193
 Alpha virt. eigenvalues --    2.74567   2.74864   2.75424   2.76168   2.76623
 Alpha virt. eigenvalues --    2.77612   2.77806   2.78150   2.78786   2.78954
 Alpha virt. eigenvalues --    2.79789   2.80496   2.80719   2.81350   2.82317
 Alpha virt. eigenvalues --    2.82599   2.83179   2.83414   2.84043   2.84162
 Alpha virt. eigenvalues --    2.84721   2.85002   2.85075   2.85375   2.85985
 Alpha virt. eigenvalues --    2.87037   2.87150   2.87444   2.87559   2.88568
 Alpha virt. eigenvalues --    2.89397   2.89882   2.90378   2.90742   2.90855
 Alpha virt. eigenvalues --    2.90918   2.92528   2.92766   2.93509   2.93875
 Alpha virt. eigenvalues --    2.94629   2.95480   2.95650   2.96247   2.96432
 Alpha virt. eigenvalues --    2.97184   2.97819   2.98164   2.99077   2.99984
 Alpha virt. eigenvalues --    3.00331   3.00786   3.01215   3.02206   3.02918
 Alpha virt. eigenvalues --    3.03278   3.03590   3.05029   3.05339   3.05890
 Alpha virt. eigenvalues --    3.05974   3.06610   3.07239   3.07749   3.08334
 Alpha virt. eigenvalues --    3.09789   3.10750   3.10888   3.11070   3.11568
 Alpha virt. eigenvalues --    3.12382   3.12864   3.12957   3.13706   3.14603
 Alpha virt. eigenvalues --    3.16180   3.16782   3.17558   3.17779   3.17910
 Alpha virt. eigenvalues --    3.18182   3.20202   3.21291   3.23264   3.27207
 Alpha virt. eigenvalues --    3.29505   3.30537   3.32507   3.33140   3.33622
 Alpha virt. eigenvalues --    3.34571   3.35322   3.35628   3.41623   3.43123
 Alpha virt. eigenvalues --    3.43294   3.43886   3.45485   3.47661   3.47680
 Alpha virt. eigenvalues --    3.49092   3.49277   3.50606   3.50929   3.51310
 Alpha virt. eigenvalues --    3.58975   3.62499   3.63483   3.63962   3.64244
 Alpha virt. eigenvalues --    3.64704   3.66349   3.67099   3.67637   3.68299
 Alpha virt. eigenvalues --    3.68446   3.68891   3.71543   3.71872   3.72427
 Alpha virt. eigenvalues --    3.73065   3.73534   3.74410   3.74831   3.75409
 Alpha virt. eigenvalues --    3.76293   3.76999   3.78110   3.79042   3.79346
 Alpha virt. eigenvalues --    3.83221   3.85336   3.85961   3.86068   3.86640
 Alpha virt. eigenvalues --    3.86847   3.87683   3.88546   3.89195   3.91573
 Alpha virt. eigenvalues --    3.93890   3.95257   3.97955   3.99100   3.99611
 Alpha virt. eigenvalues --    4.00416   4.00481   4.01106   4.02262   4.03153
 Alpha virt. eigenvalues --    4.03709   4.04826   4.05231   4.05855   4.06180
 Alpha virt. eigenvalues --    4.06401   4.07207   4.07298   4.07837   4.09830
 Alpha virt. eigenvalues --    4.10008   4.10621   4.14609   4.18461   4.19285
 Alpha virt. eigenvalues --    4.19453   4.20113   4.20362   4.25325   4.32909
 Alpha virt. eigenvalues --    4.33705   4.36122   4.36517   4.91298   4.92671
 Alpha virt. eigenvalues --    4.93709   4.94508   4.97882   4.98298   4.99456
 Alpha virt. eigenvalues --    4.99769   5.00663   5.01751   5.03182   5.03583
 Alpha virt. eigenvalues --    5.03974   5.04354   5.04645   5.05892   5.06569
 Alpha virt. eigenvalues --    5.06883   5.06999   5.07259   5.08281   5.08638
 Alpha virt. eigenvalues --    5.09106   5.09231   5.10026   5.11334   5.11355
 Alpha virt. eigenvalues --    5.11861   5.12002   5.12967   5.14551   5.17306
 Alpha virt. eigenvalues --    5.18875   5.22567   5.24143   5.24562   5.24883
 Alpha virt. eigenvalues --    5.25432   5.26629   5.32347   5.32997   5.33192
 Alpha virt. eigenvalues --    5.35340   5.35599   5.36876   5.38339   5.39712
 Alpha virt. eigenvalues --    5.41462   5.42490   5.44136   5.45357   5.78538
 Alpha virt. eigenvalues --    5.80025   5.80331   5.81166   5.81613   5.82732
 Alpha virt. eigenvalues --    5.83683   5.85469   5.86811   5.89302   6.27299
 Alpha virt. eigenvalues --    6.29173   6.30665   6.31961   6.33564   6.35738
 Alpha virt. eigenvalues --    6.36641   6.37089   6.38920   6.39318   6.40106
 Alpha virt. eigenvalues --    6.43170   6.44286   6.45185   6.75198   6.76489
 Alpha virt. eigenvalues --    6.77677   6.78917   8.17557   8.20741  17.39364
 Alpha virt. eigenvalues --   17.41604  17.42008  17.48358  17.52844  17.53112
 Alpha virt. eigenvalues --   23.50247  23.50897  23.66793  23.69494  23.70701
 Alpha virt. eigenvalues --   23.71372  23.72109  23.73078  23.75009  23.77577
 Alpha virt. eigenvalues --   23.77836  23.78413  23.79131  23.79809  23.83193
 Alpha virt. eigenvalues --   23.85514  23.86696  35.46167  49.77796  49.78519
 Alpha virt. eigenvalues --   49.80003  49.82181  49.82574  49.83902  49.85744
 Alpha virt. eigenvalues --   49.87093  49.87736  49.89639  49.90322  49.90653
 Alpha virt. eigenvalues --   49.95035  49.95433  49.96326  49.96890  49.98106
 Alpha virt. eigenvalues --   49.98248  49.98715  66.72532  66.73164  66.74443
 Alpha virt. eigenvalues --   66.75867  66.78977  66.79752 189.28275 189.31251
          Condensed to atoms (all electrons):
 Mulliken charges:
               1
     1  O    0.163921
     2  C    0.183751
     3  O    0.118811
     4  C    0.000513
     5  C   -1.022622
     6  O   -0.187657
     7  H    0.377498
     8  H    0.457461
     9  O    0.018967
    10  C    0.139090
    11  O    0.050045
    12  C   -0.265897
    13  C   -0.030811
    14  O   -0.209370
    15  H    0.337836
    16  H    0.268256
    17  O    0.027728
    18  C   -0.039765
    19  O    0.098586
    20  C    0.092665
    21  C   -0.183299
    22  O   -0.161686
    23  H    0.341390
    24  H    0.288285
    25  O    0.024179
    26  C    0.233731
    27  O    0.100028
    28  C   -0.668565
    29  O   -0.254687
    30  H    0.455038
    31  O    0.062420
    32  C    0.331426
    33  O    0.011552
    34  C   -1.012827
    35  O   -0.243452
    36  H    0.374920
    37  C   -0.558413
    38  H    0.232147
    39  H    0.259006
    40  C   -0.678466
    41  H    0.222792
    42  H    0.269462
    43  N   -0.597577
    44  S    0.487229
    45  S    0.386510
    46  C   -0.269061
    47  C   -0.216310
    48  F   -0.034616
    49  F   -0.031509
    50  F   -0.058534
    51  F   -0.032294
    52  F   -0.041537
    53  F   -0.076362
    54  O   -0.055888
    55  O   -0.204743
    56  O   -0.054076
    57  O   -0.235209
    58  Li   1.009990
 Sum of Mulliken charges =  -0.00000
 Mulliken charges with hydrogens summed into heavy atoms:
               1
     1  O    0.163921
     2  C    0.183751
     3  O    0.118811
     4  C    0.378012
     5  C   -0.565160
     6  O   -0.187657
     9  O    0.018967
    10  C    0.139090
    11  O    0.050045
    12  C    0.071939
    13  C    0.237446
    14  O   -0.209370
    17  O    0.027728
    18  C   -0.039765
    19  O    0.098586
    20  C    0.434055
    21  C    0.104986
    22  O   -0.161686
    25  O    0.024179
    26  C    0.233731
    27  O    0.100028
    28  C   -0.213527
    29  O   -0.254687
    31  O    0.062420
    32  C    0.331426
    33  O    0.011552
    34  C   -0.637907
    35  O   -0.243452
    37  C   -0.067260
    40  C   -0.186212
    43  N   -0.597577
    44  S    0.487229
    45  S    0.386510
    46  C   -0.269061
    47  C   -0.216310
    48  F   -0.034616
    49  F   -0.031509
    50  F   -0.058534
    51  F   -0.032294
    52  F   -0.041537
    53  F   -0.076362
    54  O   -0.055888
    55  O   -0.204743
    56  O   -0.054076
    57  O   -0.235209
    58  Li   1.009990
 Electronic spatial extent (au):  <R**2>=          42348.7208
 Charge=             -0.0000 electrons
 Dipole moment (field-independent basis, Debye):
    X=             30.7328    Y=             -3.4451    Z=              3.3226  Tot=             31.1033
 Quadrupole moment (field-independent basis, Debye-Ang):
   XX=           -510.3686   YY=           -301.6846   ZZ=           -285.5037
   XY=            -13.3992   XZ=              3.5283   YZ=              6.7524
 Traceless Quadrupole moment (field-independent basis, Debye-Ang):
   XX=           -144.5163   YY=             64.1677   ZZ=             80.3486
   XY=            -13.3992   XZ=              3.5283   YZ=              6.7524
 Octapole moment (field-independent basis, Debye-Ang**2):
  XXX=           1142.5541  YYY=           -140.7389  ZZZ=             -5.6964  XYY=            120.6026
  XXY=            106.6325  XXZ=            140.0759  XZZ=             54.9955  YZZ=             -4.6011
  YYZ=             19.3591  XYZ=             72.2279
 Hexadecapole moment (field-independent basis, Debye-Ang**3):
 XXXX=         -59130.4413 YYYY=          -9323.1195 ZZZZ=          -2279.6390 XXXY=             72.6218
 XXXZ=            267.7082 YYYX=           -297.9610 YYYZ=             91.8473 ZZZX=             84.7562
 ZZZY=             39.9145 XXYY=          -9825.6881 XXZZ=          -8035.6210 YYZZ=          -1793.2716
 XXYZ=            619.7524 YYXZ=             98.8015 ZZXY=           -107.0439
 N-N= 6.701641227633D+03 E-N=-2.175595511654D+04  KE= 3.533265081857D+03
 No NMR shielding tensors so no spin-rotation constants.
 Leave Link  601 at Wed Jul  9 23:53:42 2025, MaxMem=  1342177280 cpu:              16.3 elap:               1.4
 (Enter /home/zhangying/bin/g16/l701.exe)
 ... and contract with generalized density number  0.
 Compute integral first derivatives.
 R6Disp: Adding Grimme-D3(BJ) dispersion energy 1st derivatives to the gradient.
 Leave Link  701 at Wed Jul  9 23:53:43 2025, MaxMem=  1342177280 cpu:              12.3 elap:               0.9
 (Enter /home/zhangying/bin/g16/l702.exe)
 L702 exits ... SP integral derivatives will be done elsewhere.
 Leave Link  702 at Wed Jul  9 23:53:44 2025, MaxMem=  1342177280 cpu:               0.6 elap:               0.1
 (Enter /home/zhangying/bin/g16/l703.exe)
 Integral derivatives from FoFJK, PRISM(SPDF).
 Compute integral first derivatives, UseDBF=F ICtDFT=           0.
 Calling FoFJK, ICntrl=      2127 FMM=F ISym2X=0 I1Cent= 0 IOpClX= 0 NMat=1 NMatS=1 NMatT=0.
 FoFJK:  IHMeth= 1 ICntrl=    2127 DoSepK=F KAlg= 0 I1Cent=           0 FoldK=F
 IRaf=         0 NMat=       1 IRICut=       1 DoRegI=T DoRafI=F ISym2E= 0 IDoP0=0 IntGTp=1.
 FoFCou: FMM=F IPFlag=           0 FMFlag=      100000 FMFlg1=         800
         NFxFlg=           0 DoJE=F BraDBF=F KetDBF=F FulRan=T
         wScrn=  0.000000 ICntrl=      2127 IOpCl=  0 I1Cent=           0 NGrid=           0
         NMat0=    1 NMatS0=      1 NMatT0=    0 NMatD0=    1 NMtDS0=    0 NMtDT0=    0
 Symmetry not used in FoFCou.
 Leave Link  703 at Wed Jul  9 23:57:46 2025, MaxMem=  1342177280 cpu:            3853.7 elap:             240.9
 (Enter /home/zhangying/bin/g16/l716.exe)
 Dipole        = 1.20912330D+01-1.35539056D+00 1.30721799D+00
 ***** Axes restored to original set *****
 -------------------------------------------------------------------
 Center     Atomic                   Forces (Hartrees/Bohr)
 Number     Number              X              Y              Z
 -------------------------------------------------------------------
      1        8          -0.000061787   -0.002872796    0.001133737
      2        6           0.000890582    0.005415497   -0.000478526
      3        8          -0.000008031   -0.002304199   -0.000574432
      4        6          -0.000277489    0.001471997   -0.000326270
      5        6          -0.000124987    0.001592863   -0.000015556
      6        8          -0.000571386   -0.002937979   -0.000095461
      7        1          -0.000008550   -0.000059514   -0.000098516
      8        1           0.000163773    0.000301301   -0.000034472
      9        8           0.001841671   -0.003343415    0.001779847
     10        6          -0.003104309    0.003514807   -0.003475269
     11        8           0.001907164   -0.000975003    0.001449331
     12        6          -0.001011387    0.001133130   -0.000350977
     13        6          -0.001493845    0.001349897   -0.000691842
     14        8           0.001954523   -0.001558244    0.002132580
     15        1          -0.000087112    0.000126047    0.000122900
     16        1          -0.000045539   -0.000042583    0.000133376
     17        8           0.002496575   -0.004301135    0.000655088
     18        6          -0.001862279    0.010347123   -0.002527601
     19        8          -0.000614276   -0.003318607    0.001140572
     20        6          -0.000854811    0.001261916   -0.000627961
     21        6           0.000057575    0.002263369   -0.000889040
     22        8           0.000560256   -0.005910328    0.004468465
     23        1           0.000049532   -0.000025704    0.000205423
     24        1           0.000059897   -0.000275446    0.000223966
     25        8           0.007316964    0.001899236    0.005774551
     26        6          -0.016282997    0.002211171   -0.016155127
     27        8           0.004403599   -0.004283013    0.005606564
     28        6          -0.003618201    0.001143132   -0.003439013
     29        8           0.013571888   -0.005303646    0.006390100
     30        1           0.000106799   -0.000131847    0.000215936
     31        8          -0.001443828   -0.004068814    0.003204390
     32        6           0.014398252    0.007575987   -0.005500312
     33        8          -0.006945173   -0.008278992    0.003794694
     34        6          -0.000217380    0.000962194   -0.001576072
     35        8          -0.006343553   -0.001334643    0.000656572
     36        1          -0.000145004   -0.000325421    0.000338824
     37        6          -0.000436022    0.002886629    0.001082856
     38        1          -0.001207420    0.000708919   -0.001773652
     39        1          -0.000139695    0.000216140   -0.000054769
     40        6          -0.000923950    0.001271503   -0.002545709
     41        1          -0.000482699   -0.000485196    0.000245541
     42        1           0.000318181   -0.000147378    0.000128124
     43        7          -0.001107406    0.000320551   -0.021917844
     44       16           0.022550340    0.002438733    0.072815246
     45       16          -0.012618326    0.009498350    0.074692834
     46        6           0.017099406   -0.020557133    0.027466891
     47        6           0.018470635   -0.029923959    0.015137880
     48        9           0.000888087    0.008641865   -0.003253146
     49        9          -0.001627735    0.006069099   -0.018378293
     50        9          -0.006999316    0.015389243   -0.028548083
     51        9          -0.009962850    0.003674324   -0.002008333
     52        9          -0.004019528    0.009248283   -0.005553767
     53        9          -0.020526846    0.019042792   -0.006421572
     54        8          -0.004844115   -0.001552980   -0.015100768
     55        8          -0.009606608   -0.003657806   -0.041825391
     56        8           0.001256998   -0.000991132   -0.013215494
     57        8           0.005937055   -0.008361957   -0.040814290
     58        3           0.003324687   -0.004647224    0.007271267
 -------------------------------------------------------------------
 Cartesian Forces:  Max     0.074692834 RMS     0.011669206
 Leave Link  716 at Wed Jul  9 23:57:46 2025, MaxMem=  1342177280 cpu:               0.8 elap:               0.2
 (Enter /home/zhangying/bin/g16/l103.exe)

 GradGradGradGradGradGradGradGradGradGradGradGradGradGradGradGradGradGrad
 Berny optimization.
 FormGI is forming the generalized inverse of G from B-inverse, IUseBI=4.
 GSVD:  received Info=                   1 from GESDD.
 Internal  Forces:  Max     0.042837087 RMS     0.006164089
 Search for a local minimum.
 Step number   1 out of a maximum of  348
 All quantities printed in internal units (Hartrees-Bohrs-Radians)
 RMS Force = .61641D-02 SwitMx=.10000D-02 MixMth= 1
 Mixed Optimization -- RFO/linear search
 Second derivative matrix not updated -- first step.
 ITU=  0
     Eigenvalues ---    0.00230   0.00230   0.00230   0.00345   0.00378
     Eigenvalues ---    0.00488   0.00517   0.00593   0.00626   0.00702
     Eigenvalues ---    0.00781   0.01174   0.01374   0.01582   0.01670
     Eigenvalues ---    0.01699   0.01716   0.01731   0.01748   0.01897
     Eigenvalues ---    0.02160   0.02169   0.02179   0.02195   0.02196
     Eigenvalues ---    0.02294   0.02340   0.02590   0.02663   0.03180
     Eigenvalues ---    0.03493   0.03532   0.03679   0.03774   0.03825
     Eigenvalues ---    0.03893   0.04009   0.04060   0.04145   0.04330
     Eigenvalues ---    0.04547   0.04888   0.04966   0.05047   0.05181
     Eigenvalues ---    0.05473   0.05607   0.05844   0.06714   0.07092
     Eigenvalues ---    0.07661   0.07897   0.07943   0.07972   0.08081
     Eigenvalues ---    0.08386   0.08442   0.08644   0.08654   0.08763
     Eigenvalues ---    0.08890   0.08956   0.09250   0.09447   0.09523
     Eigenvalues ---    0.09748   0.09907   0.10113   0.10160   0.10705
     Eigenvalues ---    0.11047   0.11236   0.12471   0.14158   0.14346
     Eigenvalues ---    0.14810   0.14921   0.15393   0.15838   0.16572
     Eigenvalues ---    0.17493   0.18039   0.18400   0.19147   0.19275
     Eigenvalues ---    0.19538   0.19929   0.20316   0.20607   0.20623
     Eigenvalues ---    0.20881   0.21464   0.22994   0.23155   0.23366
     Eigenvalues ---    0.23545   0.23901   0.24293   0.24988   0.24998
     Eigenvalues ---    0.24999   0.25000   0.25000   0.25000   0.25000
     Eigenvalues ---    0.25000   0.25000   0.25000   0.25000   0.25000
     Eigenvalues ---    0.26451   0.26822   0.26912   0.27120   0.28337
     Eigenvalues ---    0.29049   0.29109   0.29435   0.29798   0.34325
     Eigenvalues ---    0.34392   0.34619   0.34743   0.34759   0.34767
     Eigenvalues ---    0.34899   0.34968   0.35018   0.35019   0.35318
     Eigenvalues ---    0.35411   0.36101   0.36765   0.37792   0.37929
     Eigenvalues ---    0.38244   0.39006   0.39118   0.39853   0.40321
     Eigenvalues ---    0.40476   0.46062   0.47111   0.47490   0.47684
     Eigenvalues ---    0.47728   0.50801   0.50966   0.51062   0.51851
     Eigenvalues ---    0.51872   0.52118   0.52172   0.57359   0.59275
     Eigenvalues ---    0.60407   0.60713   0.61429   0.61473   0.74985
     Eigenvalues ---    0.75690   0.95700   0.96944   1.11756   1.13047
     Eigenvalues ---    1.13087   1.13692   1.14210
 RFO step:  Lambda=-4.73873297D-02 EMin= 2.30000000D-03
 Linear search not attempted -- first point.
 Maximum step size (   0.300) exceeded in Quadratic search.
    -- Step size scaled by   0.770
 Iteration  1 RMS(Cart)=  0.21242555 RMS(Int)=  0.01034795
 Iteration  2 RMS(Cart)=  0.10293272 RMS(Int)=  0.00199631
 Iteration  3 RMS(Cart)=  0.00407543 RMS(Int)=  0.00055892
 Iteration  4 RMS(Cart)=  0.00001206 RMS(Int)=  0.00055891
 Iteration  5 RMS(Cart)=  0.00000003 RMS(Int)=  0.00055891
 ITry= 1 IFail=0 DXMaxC= 1.87D+00 DCOld= 1.00D+10 DXMaxT= 3.00D-01 DXLimC= 3.00D+00 Rises=F
 Variable       Old X    -DE/DX   Delta X   Delta X   Delta X     New X
                                 (Linear)    (Quad)   (Total)
    R1        2.57784   0.00250   0.00000   0.00377   0.00376   2.58160
    R2        2.71306  -0.00130   0.00000  -0.00233  -0.00233   2.71073
    R3        2.57554   0.00154   0.00000   0.00246   0.00245   2.57799
    R4        2.23434  -0.00298   0.00000  -0.00193  -0.00193   2.23241
    R5        2.69820  -0.00151   0.00000  -0.00266  -0.00267   2.69553
    R6        2.91820  -0.00111   0.00000  -0.00247  -0.00258   2.91562
    R7        2.06094   0.00007   0.00000   0.00014   0.00014   2.06107
    R8        2.88809  -0.00017   0.00000  -0.00083  -0.00089   2.88720
    R9        2.05013  -0.00015   0.00000  -0.00029  -0.00029   2.04984
   R10        2.89529   0.00042   0.00000   0.00079   0.00072   2.89601
   R11        2.57849   0.00188   0.00000   0.00236   0.00243   2.58092
   R12        2.70917  -0.00216   0.00000  -0.00333  -0.00337   2.70580
   R13        2.57676   0.00095   0.00000   0.00093   0.00102   2.57778
   R14        2.23608  -0.00327   0.00000  -0.00212  -0.00212   2.23396
   R15        2.71033  -0.00144   0.00000  -0.00246  -0.00246   2.70787
   R16        2.92752   0.00148   0.00000   0.00432   0.00420   2.93172
   R17        2.05839   0.00016   0.00000   0.00031   0.00031   2.05870
   R18        2.06785   0.00014   0.00000   0.00027   0.00027   2.06812
   R19        2.88152   0.00087   0.00000   0.00274   0.00276   2.88428
   R20        2.59348  -0.00274   0.00000  -0.00479  -0.00485   2.58863
   R21        2.71123   0.00222   0.00000   0.00430   0.00432   2.71555
   R22        2.55544  -0.00199   0.00000  -0.00362  -0.00368   2.55176
   R23        2.23827   0.00588   0.00000   0.00385   0.00385   2.24211
   R24        2.73225   0.00061   0.00000   0.00125   0.00126   2.73352
   R25        2.92366  -0.00026   0.00000   0.00077   0.00086   2.92452
   R26        2.05728  -0.00011   0.00000  -0.00021  -0.00021   2.05707
   R27        2.89529  -0.00145   0.00000  -0.00414  -0.00404   2.89125
   R28        2.06673  -0.00028   0.00000  -0.00054  -0.00054   2.06619
   R29        2.55107  -0.00732   0.00000  -0.01026  -0.01023   2.54084
   R30        2.72222   0.00251   0.00000   0.00409   0.00420   2.72642
   R31        2.60499  -0.00392   0.00000  -0.00524  -0.00544   2.59955
   R32        2.23829   0.01200   0.00000   0.00820   0.00810   2.24639
   R33        2.71752   0.00310   0.00000   0.00708   0.00691   2.72443
   R34        2.05162  -0.00015   0.00000  -0.00028  -0.00028   2.05133
   R35        2.89312   0.00028   0.00000   0.00167   0.00171   2.89484
   R36        6.37550  -0.00595   0.00000  -0.07439  -0.07434   6.30117
   R37        2.58901  -0.00092   0.00000  -0.00120  -0.00124   2.58777
   R38        2.70620   0.00104   0.00000   0.00167   0.00166   2.70786
   R39        2.55899   0.00781   0.00000   0.01042   0.01041   2.56940
   R40        2.23813  -0.00593   0.00000  -0.00388  -0.00388   2.23425
   R41        2.69838   0.00011   0.00000   0.00036   0.00039   2.69877
   R42        2.05645  -0.00016   0.00000  -0.00031  -0.00031   2.05614
   R43        2.91886  -0.00277   0.00000  -0.00824  -0.00809   2.91076
   R44        2.05675  -0.00207   0.00000  -0.00401  -0.00401   2.05274
   R45        2.06298   0.00009   0.00000   0.00018   0.00018   2.06316
   R46        6.57478  -0.00201   0.00000  -0.03615  -0.03608   6.53870
   R47        2.06068   0.00003   0.00000   0.00006   0.00006   2.06074
   R48        2.05644  -0.00034   0.00000  -0.00066  -0.00066   2.05578
   R49        3.01722  -0.00094   0.00000  -0.00128  -0.00128   3.01593
   R50        3.02766  -0.00050   0.00000  -0.00069  -0.00069   3.02697
   R51        3.55596   0.01001   0.00000   0.03042   0.03042   3.58638
   R52        2.73588   0.00864   0.00000   0.00654   0.00654   2.74242
   R53        2.84027  -0.04276   0.00000  -0.04094  -0.04094   2.79933
   R54        3.54704  -0.00093   0.00000  -0.00281  -0.00281   3.54423
   R55        2.74112   0.00416   0.00000   0.00319   0.00319   2.74431
   R56        2.84438  -0.04126   0.00000  -0.03985  -0.03985   2.80453
   R57        2.49827   0.03100   0.00000   0.03608   0.03608   2.53435
   R58        2.50380   0.00753   0.00000   0.00886   0.00886   2.51266
   R59        2.53094   0.00379   0.00000   0.00470   0.00470   2.53564
   R60        2.50620   0.00489   0.00000   0.00578   0.00578   2.51198
   R61        2.49793   0.01575   0.00000   0.01832   0.01832   2.51625
   R62        2.51518   0.01817   0.00000   0.02186   0.02186   2.53704
   R63        5.87043  -0.01156   0.00000  -0.14082  -0.14082   5.72961
    A1        1.93637  -0.00040   0.00000  -0.00112  -0.00111   1.93525
    A2        1.91485  -0.00051   0.00000  -0.00045  -0.00048   1.91437
    A3        2.18325  -0.00002   0.00000  -0.00057  -0.00057   2.18268
    A4        2.18455   0.00049   0.00000   0.00075   0.00074   2.18529
    A5        1.93500  -0.00082   0.00000  -0.00199  -0.00201   1.93299
    A6        1.81573   0.00146   0.00000   0.00284   0.00288   1.81862
    A7        1.87768  -0.00032   0.00000   0.00336   0.00330   1.88098
    A8        1.89400   0.00099   0.00000   0.00453   0.00470   1.89870
    A9        1.94304   0.00040   0.00000   0.00175   0.00183   1.94487
   A10        2.06733  -0.00379   0.00000  -0.01595  -0.01617   2.05116
   A11        1.85826   0.00148   0.00000   0.00500   0.00494   1.86320
   A12        1.79684   0.00019   0.00000   0.00011   0.00009   1.79693
   A13        1.88909   0.00016   0.00000   0.00006   0.00007   1.88916
   A14        1.87206  -0.00004   0.00000   0.00317   0.00326   1.87532
   A15        1.97616  -0.00115   0.00000  -0.00676  -0.00676   1.96940
   A16        2.03336   0.00125   0.00000   0.00668   0.00669   2.04005
   A17        1.88714  -0.00038   0.00000  -0.00282  -0.00292   1.88422
   A18        1.92420  -0.00025   0.00000   0.00118   0.00107   1.92527
   A19        1.91668  -0.00064   0.00000  -0.00172  -0.00168   1.91500
   A20        2.18181  -0.00002   0.00000  -0.00003  -0.00006   2.18175
   A21        2.18459   0.00066   0.00000   0.00172   0.00170   2.18629
   A22        1.93449   0.00064   0.00000   0.00225   0.00220   1.93669
   A23        1.91992   0.00062   0.00000   0.00139   0.00170   1.92162
   A24        2.07859  -0.00032   0.00000  -0.00029  -0.00074   2.07786
   A25        1.85721  -0.00069   0.00000  -0.00291  -0.00285   1.85436
   A26        1.78993  -0.00052   0.00000  -0.00086  -0.00084   1.78909
   A27        1.88103   0.00006   0.00000  -0.00122  -0.00128   1.87975
   A28        1.92973   0.00093   0.00000   0.00393   0.00407   1.93380
   A29        1.80363   0.00085   0.00000   0.00057   0.00068   1.80432
   A30        1.88769   0.00033   0.00000   0.00104   0.00100   1.88869
   A31        1.88665  -0.00282   0.00000  -0.01433  -0.01419   1.87246
   A32        1.90018  -0.00073   0.00000   0.00004   0.00005   1.90023
   A33        2.06158   0.00134   0.00000   0.00719   0.00678   2.06836
   A34        1.91494   0.00091   0.00000   0.00453   0.00468   1.91963
   A35        1.90913   0.00041   0.00000   0.00271   0.00284   1.91198
   A36        1.91174   0.00154   0.00000   0.00247   0.00228   1.91402
   A37        2.16344   0.00024   0.00000   0.00129   0.00105   2.16449
   A38        2.20799  -0.00180   0.00000  -0.00399  -0.00423   2.20376
   A39        1.93019  -0.00107   0.00000  -0.00260  -0.00241   1.92778
   A40        1.76087   0.00099   0.00000   0.00301   0.00288   1.76374
   A41        1.87270   0.00135   0.00000   0.00649   0.00654   1.87924
   A42        1.90128  -0.00433   0.00000  -0.02091  -0.02107   1.88021
   A43        1.92284  -0.00057   0.00000   0.00547   0.00539   1.92822
   A44        2.12719   0.00175   0.00000  -0.00192  -0.00170   2.12549
   A45        1.86431   0.00070   0.00000   0.00770   0.00760   1.87191
   A46        1.88108  -0.00087   0.00000  -0.00892  -0.00919   1.87188
   A47        2.16189   0.00118   0.00000  -0.00320  -0.00299   2.15890
   A48        1.85425   0.00047   0.00000   0.00824   0.00821   1.86246
   A49        1.79598  -0.00161   0.00000  -0.00421  -0.00426   1.79172
   A50        1.88442   0.00157   0.00000   0.00868   0.00875   1.89316
   A51        1.87263  -0.00057   0.00000   0.00092   0.00087   1.87350
   A52        1.91849  -0.00043   0.00000  -0.00152  -0.00157   1.91692
   A53        1.91351   0.00330   0.00000   0.00632   0.00632   1.91983
   A54        2.20924  -0.00002   0.00000  -0.00139  -0.00104   2.20821
   A55        2.16034  -0.00326   0.00000  -0.00481  -0.00520   2.15514
   A56        1.91438  -0.00068   0.00000  -0.00127  -0.00115   1.91324
   A57        1.89287   0.00190   0.00000   0.01121   0.01104   1.90391
   A58        1.93481  -0.00136   0.00000  -0.00526  -0.00534   1.92947
   A59        1.98672   0.00115   0.00000   0.00180   0.00207   1.98879
   A60        1.89439   0.00007   0.00000  -0.00182  -0.00180   1.89259
   A61        1.78590  -0.00185   0.00000  -0.00343  -0.00345   1.78245
   A62        1.96024   0.00015   0.00000  -0.00175  -0.00180   1.95844
   A63        1.81510   0.00481   0.00000   0.01449   0.01482   1.82993
   A64        1.93007   0.00178   0.00000   0.00494   0.00493   1.93500
   A65        1.91800  -0.00214   0.00000  -0.00518  -0.00521   1.91279
   A66        2.17110   0.00407   0.00000   0.01039   0.01036   2.18146
   A67        2.19406  -0.00191   0.00000  -0.00511  -0.00514   2.18892
   A68        1.92815  -0.00156   0.00000  -0.00353  -0.00346   1.92469
   A69        1.86169   0.00163   0.00000   0.00542   0.00497   1.86667
   A70        1.92308   0.00287   0.00000   0.01394   0.01397   1.93704
   A71        2.04570  -0.00595   0.00000  -0.02849  -0.02830   2.01740
   A72        1.87248  -0.00006   0.00000   0.00635   0.00631   1.87879
   A73        1.78923   0.00003   0.00000  -0.00264  -0.00262   1.78662
   A74        1.95645   0.00169   0.00000   0.00691   0.00683   1.96328
   A75        1.81198   0.00177   0.00000   0.00438   0.00423   1.81621
   A76        1.88790  -0.00227   0.00000  -0.01593  -0.01590   1.87200
   A77        1.90102  -0.00082   0.00000   0.00134   0.00126   1.90228
   A78        2.00855  -0.00244   0.00000  -0.01726  -0.01731   1.99124
   A79        1.94491   0.00198   0.00000   0.01510   0.01512   1.96003
   A80        1.90442   0.00162   0.00000   0.01140   0.01135   1.91578
   A81        1.99429  -0.00911   0.00000  -0.02122  -0.02062   1.97367
   A82        1.79587  -0.00044   0.00000   0.00120   0.00116   1.79703
   A83        1.89838  -0.00092   0.00000  -0.00524  -0.00522   1.89316
   A84        1.89902   0.00081   0.00000   0.00240   0.00240   1.90142
   A85        1.95275   0.00075   0.00000   0.00173   0.00172   1.95447
   A86        1.98610   0.00011   0.00000   0.00116   0.00119   1.98729
   A87        1.92522  -0.00035   0.00000  -0.00140  -0.00140   1.92381
   A88        2.24333   0.01113   0.00000   0.02883   0.02883   2.27215
   A89        1.83350  -0.01551   0.00000  -0.05132  -0.05210   1.78140
   A90        1.94832  -0.00241   0.00000  -0.02677  -0.02937   1.91895
   A91        1.97859   0.01304   0.00000   0.05652   0.05648   2.03508
   A92        1.85066  -0.00540   0.00000  -0.03194  -0.03341   1.81725
   A93        1.77694   0.00099   0.00000   0.00732   0.00796   1.78490
   A94        2.04820   0.00493   0.00000   0.03013   0.02998   2.07817
   A95        1.79093  -0.04284   0.00000  -0.13172  -0.13283   1.65810
   A96        1.96867   0.00649   0.00000   0.00482  -0.00041   1.96827
   A97        1.98520   0.01882   0.00000   0.06496   0.06118   2.04638
   A98        1.85192   0.00311   0.00000  -0.00990  -0.01123   1.84070
   A99        1.79514  -0.00080   0.00000  -0.01112  -0.00947   1.78567
   A100       2.03797   0.00502   0.00000   0.04506   0.04317   2.08113
   A101       1.92962   0.01491   0.00000   0.03620   0.03578   1.96541
   A102       1.90638   0.00826   0.00000   0.02366   0.02314   1.92952
   A103       1.90268   0.01285   0.00000   0.03335   0.03284   1.93551
   A104       1.91668  -0.01201   0.00000  -0.03136  -0.03176   1.88492
   A105       1.90636  -0.01591   0.00000  -0.04575  -0.04615   1.86021
   A106       1.90183  -0.00823   0.00000  -0.01635  -0.01692   1.88491
   A107       1.89537   0.01727   0.00000   0.05884   0.05802   1.95339
   A108       1.91660   0.01351   0.00000   0.03804   0.03633   1.95294
   A109       1.91442  -0.02323   0.00000  -0.06606  -0.06548   1.84893
   A110       1.91601  -0.00767   0.00000  -0.00792  -0.00997   1.90604
   A111       1.90844   0.00194   0.00000   0.00157   0.00285   1.91130
   A112       1.91288  -0.00179   0.00000  -0.02408  -0.02363   1.88925
   A113       2.48290   0.00936   0.00000   0.02423   0.02423   2.50713
   A114       1.15923  -0.00295   0.00000  -0.01660  -0.01639   1.14284
   A115       2.32429   0.00044   0.00000   0.00158   0.00133   2.32562
   A116       2.42810   0.00295   0.00000   0.01178   0.01189   2.43998
    D1       -0.12639  -0.00107   0.00000  -0.00635  -0.00639  -0.13278
    D2        3.04911   0.00025   0.00000   0.00221   0.00222   3.05132
    D3        0.20319   0.00059   0.00000   0.00429   0.00430   0.20749
    D4        2.29969  -0.00056   0.00000  -0.00339  -0.00338   2.29631
    D5       -1.95110  -0.00093   0.00000  -0.00499  -0.00506  -1.95616
    D6       -0.01881   0.00112   0.00000   0.00574   0.00579  -0.01302
    D7        3.08885  -0.00021   0.00000  -0.00287  -0.00286   3.08599
    D8        0.14109  -0.00065   0.00000  -0.00270  -0.00275   0.13834
    D9        2.20399   0.00038   0.00000   0.00223   0.00229   2.20627
   D10       -2.07518   0.00245   0.00000   0.01209   0.01220  -2.06298
   D11       -0.20143  -0.00019   0.00000  -0.00135  -0.00133  -0.20276
   D12       -2.23689   0.00005   0.00000   0.00170   0.00171  -2.23519
   D13        1.84163   0.00053   0.00000   0.00605   0.00622   1.84785
   D14       -2.21879  -0.00080   0.00000  -0.00767  -0.00766  -2.22645
   D15        2.02893  -0.00057   0.00000  -0.00461  -0.00462   2.02432
   D16       -0.17573  -0.00008   0.00000  -0.00026  -0.00011  -0.17584
   D17        1.90196  -0.00009   0.00000  -0.00303  -0.00287   1.89909
   D18       -0.13350   0.00014   0.00000   0.00003   0.00017  -0.13333
   D19       -2.33817   0.00063   0.00000   0.00438   0.00468  -2.33348
   D20       -3.08635  -0.00225   0.00000  -0.02225  -0.02218  -3.10853
   D21        1.10523  -0.00002   0.00000  -0.00532  -0.00527   1.09995
   D22       -1.07013  -0.00062   0.00000  -0.01241  -0.01246  -1.08259
   D23        1.13410  -0.00242   0.00000  -0.01890  -0.01887   1.11523
   D24       -0.95751  -0.00018   0.00000  -0.00197  -0.00197  -0.95948
   D25       -3.13286  -0.00079   0.00000  -0.00907  -0.00915   3.14117
   D26       -1.06968  -0.00138   0.00000  -0.01357  -0.01344  -1.08312
   D27        3.12189   0.00086   0.00000   0.00336   0.00346   3.12535
   D28        0.94654   0.00025   0.00000  -0.00373  -0.00372   0.94282
   D29        1.28633  -0.00044   0.00000  -0.01070  -0.01060   1.27573
   D30       -2.93979  -0.00086   0.00000  -0.01091  -0.01086  -2.95066
   D31       -0.74664  -0.00045   0.00000  -0.00835  -0.00838  -0.75502
   D32       -0.71482  -0.00137   0.00000  -0.01684  -0.01686  -0.73168
   D33        1.34224  -0.00178   0.00000  -0.01706  -0.01712   1.32512
   D34       -2.74779  -0.00137   0.00000  -0.01449  -0.01463  -2.76242
   D35       -2.96318  -0.00047   0.00000  -0.01041  -0.01032  -2.97350
   D36       -0.90611  -0.00088   0.00000  -0.01063  -0.01058  -0.91670
   D37        1.28704  -0.00047   0.00000  -0.00806  -0.00810   1.27894
   D38        0.11575  -0.00001   0.00000  -0.00056  -0.00047   0.11528
   D39       -3.04052  -0.00017   0.00000  -0.00296  -0.00298  -3.04350
   D40       -0.26376   0.00016   0.00000   0.00291   0.00287  -0.26090
   D41        1.74889  -0.00012   0.00000   0.00366   0.00366   1.75255
   D42       -2.46202  -0.00042   0.00000   0.00170   0.00197  -2.46005
   D43        0.10323  -0.00001   0.00000  -0.00178  -0.00193   0.10131
   D44       -3.02366   0.00015   0.00000   0.00064   0.00062  -3.02304
   D45        1.97330  -0.00007   0.00000   0.00364   0.00340   1.97670
   D46       -0.25510   0.00030   0.00000   0.00375   0.00386  -0.25124
   D47       -2.29190  -0.00053   0.00000   0.00023   0.00019  -2.29171
   D48       -1.81971  -0.00029   0.00000  -0.00484  -0.00500  -1.82471
   D49        2.45976  -0.00078   0.00000  -0.00633  -0.00649   2.45327
   D50        0.26167  -0.00247   0.00000  -0.01850  -0.01866   0.24302
   D51        0.30380  -0.00009   0.00000  -0.00390  -0.00392   0.29988
   D52       -1.69992  -0.00058   0.00000  -0.00538  -0.00540  -1.70532
   D53        2.38518  -0.00227   0.00000  -0.01755  -0.01757   2.36761
   D54        2.30541   0.00009   0.00000  -0.00411  -0.00412   2.30129
   D55        0.30169  -0.00040   0.00000  -0.00559  -0.00561   0.29609
   D56       -1.89639  -0.00209   0.00000  -0.01776  -0.01778  -1.91417
   D57        2.96792   0.00038   0.00000   0.00001  -0.00020   2.96771
   D58        0.88978  -0.00008   0.00000  -0.00161  -0.00166   0.88813
   D59       -1.34017  -0.00007   0.00000   0.00379   0.00366  -1.33652
   D60        0.93050   0.00057   0.00000   0.00562   0.00547   0.93597
   D61       -1.14763   0.00011   0.00000   0.00401   0.00402  -1.14361
   D62        2.90560   0.00013   0.00000   0.00941   0.00933   2.91493
   D63       -1.26040  -0.00034   0.00000  -0.00448  -0.00459  -1.26499
   D64        2.94465  -0.00080   0.00000  -0.00609  -0.00604   2.93861
   D65        0.71469  -0.00079   0.00000  -0.00069  -0.00073   0.71397
   D66        0.13080  -0.00122   0.00000  -0.00844  -0.00854   0.12226
   D67       -3.01713  -0.00425   0.00000  -0.04559  -0.04564  -3.06278
   D68       -2.67031   0.00138   0.00000   0.01935   0.01912  -2.65119
   D69       -0.36015   0.00125   0.00000   0.00740   0.00742  -0.35273
   D70        1.61661   0.00049   0.00000   0.00991   0.00986   1.62647
   D71        0.18338   0.00076   0.00000   0.00636   0.00649   0.18988
   D72       -2.95167   0.00388   0.00000   0.04468   0.04461  -2.90706
   D73       -0.38678  -0.00032   0.00000  -0.00243  -0.00252  -0.38929
   D74       -2.39950  -0.00060   0.00000  -0.01214  -0.01216  -2.41166
   D75        1.87149   0.00006   0.00000  -0.01399  -0.01376   1.85773
   D76        2.56592  -0.00265   0.00000  -0.02201  -0.02214   2.54378
   D77        0.43537  -0.00075   0.00000  -0.00348  -0.00349   0.43188
   D78       -1.55000  -0.00157   0.00000  -0.01167  -0.01171  -1.56171
   D79       -1.74231  -0.00086   0.00000  -0.01124  -0.01135  -1.75366
   D80        2.41033   0.00104   0.00000   0.00729   0.00730   2.41763
   D81        0.42496   0.00021   0.00000  -0.00091  -0.00092   0.42404
   D82        0.46132   0.00119   0.00000   0.00417   0.00411   0.46543
   D83       -1.66922   0.00309   0.00000   0.02269   0.02275  -1.64647
   D84        2.62859   0.00226   0.00000   0.01450   0.01453   2.64313
   D85        1.26984  -0.00115   0.00000  -0.01007  -0.01022   1.25961
   D86       -2.98638   0.00116   0.00000   0.00762   0.00748  -2.97890
   D87       -0.72154   0.00100   0.00000   0.00537   0.00516  -0.71637
   D88       -2.97738  -0.00233   0.00000  -0.02544  -0.02549  -3.00286
   D89       -0.95041  -0.00002   0.00000  -0.00775  -0.00778  -0.95818
   D90        1.31444  -0.00018   0.00000  -0.01001  -0.01010   1.30434
   D91       -0.74776  -0.00093   0.00000  -0.01126  -0.01124  -0.75901
   D92        1.27921   0.00138   0.00000   0.00643   0.00646   1.28567
   D93       -2.73914   0.00122   0.00000   0.00418   0.00415  -2.73499
   D94        0.15099  -0.00041   0.00000  -0.00291  -0.00297   0.14802
   D95       -3.00465   0.00076   0.00000   0.00721   0.00708  -2.99756
   D96       -0.34762  -0.00003   0.00000   0.00306   0.00312  -0.34450
   D97        1.72572   0.00018   0.00000   0.00332   0.00335   1.72907
   D98       -2.45968  -0.00030   0.00000  -0.00006  -0.00002  -2.45970
   D99        0.13234   0.00055   0.00000   0.00093   0.00099   0.13333
   D100      -2.99569  -0.00061   0.00000  -0.00888  -0.00873  -3.00442
   D101       1.92979   0.00216   0.00000   0.01334   0.01361   1.94340
   D102      -1.22771   0.00354   0.00000   0.02490   0.02502  -1.20269
   D103       1.77087   0.00090   0.00000   0.00695   0.00716   1.77802
   D104      -2.40891   0.00041   0.00000   0.00611   0.00613  -2.40278
   D105      -0.33382  -0.00032   0.00000   0.00160   0.00157  -0.33225
   D106      -1.63911  -0.00195   0.00000  -0.01533  -0.01528  -1.65439
   D107       2.60911  -0.00097   0.00000  -0.01067  -0.01061   2.59850
   D108       0.41237  -0.00121   0.00000  -0.01115  -0.01110   0.40127
   D109       0.39923  -0.00027   0.00000  -0.00324  -0.00326   0.39597
   D110      -1.63573   0.00071   0.00000   0.00143   0.00141  -1.63432
   D111       2.45071   0.00047   0.00000   0.00094   0.00092   2.45163
   D112       2.42729  -0.00117   0.00000  -0.00808  -0.00810   2.41918
   D113       0.39232  -0.00019   0.00000  -0.00341  -0.00343   0.38889
   D114      -1.80442  -0.00043   0.00000  -0.00390  -0.00392  -1.80834
   D115       0.99909  -0.00070   0.00000   0.00821   0.00773   1.00682
   D116      -2.90707   0.00097   0.00000   0.01048   0.01034  -2.89673
   D117      -0.12047   0.00184   0.00000   0.00798   0.00793  -0.11254
   D118       3.02891  -0.00037   0.00000  -0.00597  -0.00604   3.02287
   D119      -1.91090   0.00543   0.00000   0.03120   0.03116  -1.87974
   D120       2.31177   0.00129   0.00000   0.00900   0.00897   2.32074
   D121       0.24872  -0.00061   0.00000  -0.00020  -0.00015   0.24856
   D122      -0.08079  -0.00195   0.00000  -0.01231  -0.01226  -0.09305
   D123       3.05289   0.00033   0.00000   0.00195   0.00187   3.05476
   D124       0.22820   0.00158   0.00000   0.01216   0.01218   0.24038
   D125       2.36964  -0.00144   0.00000  -0.01358  -0.01346   2.35618
   D126      -1.84570  -0.00125   0.00000  -0.00824  -0.00822  -1.85393
   D127       1.75155  -0.00158   0.00000  -0.01623  -0.01633   1.73522
   D128      -0.30816   0.00132   0.00000   0.00947   0.00919  -0.29897
   D129      -2.48812  -0.00059   0.00000  -0.00497  -0.00501  -2.49314
   D130      -0.27984  -0.00061   0.00000  -0.00677  -0.00682  -0.28666
   D131      -2.33955   0.00229   0.00000   0.01893   0.01870  -2.32085
   D132       1.76367   0.00037   0.00000   0.00449   0.00450   1.76817
   D133      -2.28255  -0.00128   0.00000  -0.01568  -0.01569  -2.29823
   D134       1.94093   0.00162   0.00000   0.01002   0.00983   1.95076
   D135      -0.23904  -0.00030   0.00000  -0.00442  -0.00437  -0.24340
   D136       0.58070  -0.00492   0.00000  -0.05813  -0.05842   0.52228
   D137       2.59728  -0.00567   0.00000  -0.07355  -0.07343   2.52385
   D138      -1.48497  -0.00355   0.00000  -0.05703  -0.05709  -1.54207
   D139       2.00485  -0.00160   0.00000  -0.00921  -0.00972   1.99513
   D140      -0.25576  -0.00009   0.00000   0.00263   0.00246  -0.25330
   D141       1.62837   0.00127   0.00000  -0.00888  -0.01013   1.61824
   D142      -2.65680  -0.01488   0.00000  -0.08783  -0.08726  -2.74405
   D143      -0.29687   0.00297   0.00000  -0.01400  -0.01331  -0.31018
   D144      -2.02921   0.00402   0.00000   0.03601   0.03845  -1.99076
   D145       2.26901   0.02148   0.00000   0.11893   0.11947   2.38847
   D146      -0.10354  -0.01300   0.00000  -0.02356  -0.02654  -0.13008
   D147       0.84532  -0.00787   0.00000  -0.04271  -0.04207   0.80325
   D148       2.95630  -0.00802   0.00000  -0.04345  -0.04287   2.91343
   D149      -1.25053  -0.00557   0.00000  -0.02970  -0.02902  -1.27955
   D150      -1.21982   0.00467   0.00000   0.02664   0.02596  -1.19387
   D151       0.89116   0.00452   0.00000   0.02590   0.02516   0.91632
   D152       2.96751   0.00697   0.00000   0.03965   0.03901   3.00652
   D153       2.91198   0.00100   0.00000   0.00311   0.00316   2.91514
   D154      -1.26022   0.00085   0.00000   0.00236   0.00236  -1.25786
   D155       0.81613   0.00330   0.00000   0.01611   0.01621   0.83234
   D156       3.08728   0.00133   0.00000   0.00514   0.00398   3.09126
   D157      -1.10066   0.01060   0.00000   0.05415   0.05467  -1.04600
   D158       1.00254   0.00226   0.00000   0.00675   0.00666   1.00920
   D159      -1.12687  -0.00943   0.00000  -0.05288  -0.05267  -1.17954
   D160       0.96837  -0.00016   0.00000  -0.00387  -0.00199   0.96639
   D161       3.07158  -0.00850   0.00000  -0.05127  -0.04999   3.02159
   D162       1.02235  -0.00267   0.00000  -0.01164  -0.01344   1.00892
   D163       3.11760   0.00660   0.00000   0.03737   0.03725  -3.12834
   D164      -1.06238  -0.00174   0.00000  -0.01003  -0.01076  -1.07314
   D165      -2.36848   0.00906   0.00000   0.08625   0.08572  -2.28276
   D166       1.83800   0.00075   0.00000   0.05314   0.05288   1.89088
   D167      -0.26301   0.01006   0.00000   0.07672   0.07751  -0.18550
   D168       3.06324   0.00080   0.00000   0.00878   0.00876   3.07200
   D169      -1.40093  -0.00069   0.00000  -0.00699  -0.00697  -1.40790
         Item               Value     Threshold  Converged?
 Maximum Force            0.042837     0.000450     NO 
 RMS     Force            0.006164     0.000300     NO 
 Maximum Displacement     1.874446     0.001800     NO 
 RMS     Displacement     0.310545     0.001200     NO 
 Predicted change in Energy=-2.660909D-02
 Lowest energy point so far.  Saving SCF results.
 GradGradGradGradGradGradGradGradGradGradGradGradGradGradGradGradGradGrad

 Leave Link  103 at Wed Jul  9 23:57:48 2025, MaxMem=  1342177280 cpu:              19.5 elap:               1.4
 (Enter /home/zhangying/bin/g16/l202.exe)
 Stoichiometry    C17H12F6LiNO19S2
 Framework group  C1[X(C17H12F6LiNO19S2)]
 Deg. of freedom   168
 Full point group                 C1      NOp   1
 RotChk:  IX=0 Diff= 6.30D-02
 Largest Abelian subgroup         C1      NOp   1
 Largest concise Abelian subgroup C1      NOp   1
                         Standard orientation:                         
 ---------------------------------------------------------------------
 Center     Atomic      Atomic             Coordinates (Angstroms)
 Number     Number       Type             X           Y           Z
 ---------------------------------------------------------------------
      1          8           0        5.210588    0.970816   -1.690047
      2          6           0        6.201757    1.723750   -1.127045
      3          8           0        6.239334    1.501946    0.218491
      4          6           0        5.227391    0.574459    0.606299
      5          6           0        4.648735    0.064971   -0.730135
      6          8           0        6.889944    2.485810   -1.711195
      7          1           0        5.708841   -0.229452    1.164422
      8          1           0        3.568122    0.145694   -0.779073
      9          8           0        5.379971   -3.051831    0.420630
     10          6           0        6.592194   -2.523711    0.078703
     11          8           0        6.426620   -1.585034   -0.897127
     12          6           0        5.036273   -1.355045   -1.156666
     13          6           0        4.359550   -2.562987   -0.456839
     14          8           0        7.625144   -2.823252    0.569409
     15          1           0        4.888691   -1.400331   -2.235091
     16          1           0        4.152653   -3.334947   -1.204495
     17          8           0        3.291375    0.294412    1.975570
     18          6           0        2.117726    0.926230    2.291523
     19          8           0        2.207815    2.236248    1.976670
     20          6           0        3.394240    2.486090    1.187757
     21          6           0        4.268192    1.268137    1.572245
     22          8           0        1.163580    0.373734    2.729788
     23          1           0        3.844705    3.407992    1.551248
     24          1           0        4.856166    1.552682    2.449057
     25          8           0        1.343642   -3.676220   -0.254243
     26          6           0        1.173631   -2.476095   -0.836159
     27          8           0        2.141769   -1.600970   -0.401179
     28          6           0        3.115428   -2.310666    0.390550
     29          8           0        0.327013   -2.182133   -1.617136
     30          1           0        3.361010   -1.704581    1.256981
     31          8           0        2.327724    4.026344   -0.282887
     32          6           0        0.971331    3.910359   -0.431114
     33          8           0        0.646170    2.608312   -0.649386
     34          6           0        2.950316    2.736030   -0.254917
     35          8           0        0.203585    4.807470   -0.370868
     36          1           0        3.806215    2.768163   -0.925951
     37          6           0        1.828549    1.817183   -0.774450
     38          1           0        1.680025    0.919641   -0.180878
     39          1           0        1.966338    1.547534   -1.823394
     40          6           0        2.353882   -3.584033    0.771659
     41          1           0        1.857375   -3.488976    1.737903
     42          1           0        2.963432   -4.484810    0.749020
     43          7           0       -6.435342   -0.382925    0.692289
     44         16           0       -6.145008   -1.891012    0.258148
     45         16           0       -6.963118    0.858090   -0.172063
     46          6           0       -4.299689   -1.829228   -0.180874
     47          6           0       -5.377095    1.847903   -0.022401
     48          9           0       -5.434366    2.983986   -0.710169
     49          9           0       -5.078654    2.118669    1.246704
     50          9           0       -3.572383   -1.178402    0.738936
     51          9           0       -3.806771   -3.058376   -0.299954
     52          9           0       -4.105752   -1.190226   -1.344703
     53          9           0       -4.406937    1.067857   -0.525146
     54          8           0       -6.203924   -2.760392    1.418651
     55          8           0       -6.755893   -2.344702   -1.012817
     56          8           0       -7.972952    1.637551    0.521935
     57          8           0       -7.078118    0.664540   -1.638981
     58          3           0       -1.637987   -0.041420    0.018274
 ---------------------------------------------------------------------
 Rotational constants (GHZ):           0.1141412           0.0288139           0.0248601
 Leave Link  202 at Wed Jul  9 23:57:49 2025, MaxMem=  1342177280 cpu:               0.4 elap:               0.1
 (Enter /home/zhangying/bin/g16/l301.exe)
 Standard basis: 6-311++G(d,p) (5D, 7F)
 Ernie: Thresh=  0.10000D-02 Tol=  0.10000D-05 Strict=F.
 There are  1158 symmetry adapted cartesian basis functions of A   symmetry.
 There are  1112 symmetry adapted basis functions of A   symmetry.
  1112 basis functions,  1792 primitive gaussians,  1158 cartesian basis functions
   181 alpha electrons      181 beta electrons
       nuclear repulsion energy      6850.2772374035 Hartrees.
 IExCor=  402 DFT=T Ex+Corr=B3LYP ExCW=0 ScaHFX=  0.200000
 ScaDFX=  0.800000  0.720000  1.000000  0.810000 ScalE2=  1.000000  1.000000
 IRadAn=      5 IRanWt=     -1 IRanGd=            0 ICorTp=0 IEmpDi=141
 NAtoms=   58 NActive=   58 NUniq=   58 SFac= 1.00D+00 NAtFMM=   60 NAOKFM=F Big=F
 Integral buffers will be    131072 words long.
 Raffenetti 2 integral format.
 Two-electron integral symmetry is turned on.
 R6Disp:  Grimme-D3(BJ) Dispersion energy=       -0.1396478317 Hartrees.
 Nuclear repulsion after empirical dispersion term =     6850.1375895718 Hartrees.
 Leave Link  301 at Wed Jul  9 23:57:49 2025, MaxMem=  1342177280 cpu:               1.3 elap:               0.1
 (Enter /home/zhangying/bin/g16/l302.exe)
 NPDir=0 NMtPBC=     1 NCelOv=     1 NCel=       1 NClECP=     1 NCelD=      1
         NCelK=      1 NCelE2=     1 NClLst=     1 CellRange=     0.0.
 One-electron integrals computed using PRISM.
 One-electron integral symmetry used in STVInt
 NBasis=  1112 RedAO= T EigKep=  1.12D-06  NBF=  1112
 NBsUse=  1111 1.00D-06 EigRej=  5.23D-07 NBFU=  1111
 Precomputing XC quadrature grid using
 IXCGrd= 4 IRadAn=           5 IRanWt=          -1 IRanGd=           0 AccXCQ= 0.00D+00.
 Generated NRdTot=       0 NPtTot=           0 NUsed=           0 NTot=          32
 NSgBfM=  1087  1087  1087  1087  1087 MxSgAt=    58 MxSgA2=    58.
 Leave Link  302 at Wed Jul  9 23:57:52 2025, MaxMem=  1342177280 cpu:              36.0 elap:               2.3
 (Enter /home/zhangying/bin/g16/l303.exe)
 DipDrv:  MaxL=1.
 Leave Link  303 at Wed Jul  9 23:57:53 2025, MaxMem=  1342177280 cpu:               3.5 elap:               0.3
 (Enter /home/zhangying/bin/g16/l401.exe)
 Initial guess from the checkpoint file:  "/home_zz/zhangying/wangchenyu/zhang/diffusion/PVC/2/Gau-24062.chk"
 B after Tr=     0.000000   -0.000000   -0.000000
         Rot=    0.999807   -0.009380    0.002971   -0.016986 Ang=  -2.25 deg.
 Guess basis will be translated and rotated to current coordinates.
 JPrj=2 DoOrth=T DoCkMO=T.
 Generating alternative initial guess.
 ExpMin= 7.40D-03 ExpMax= 9.34D+04 ExpMxC= 3.17D+03 IAcc=3 IRadAn=         5 AccDes= 0.00D+00
 Harris functional with IExCor=  402 and IRadAn=       5 diagonalized for initial guess.
 HarFok:  IExCor=  402 AccDes= 0.00D+00 IRadAn=         5 IDoV= 1 UseB2=F ITyADJ=14
 ICtDFT=  3500011 ScaDFX=  1.000000  1.000000  1.000000  1.000000
 FoFCou: FMM=F IPFlag=           0 FMFlag=      100000 FMFlg1=           0
         NFxFlg=           0 DoJE=T BraDBF=F KetDBF=T FulRan=T
         wScrn=  0.000000 ICntrl=       500 IOpCl=  0 I1Cent=   200000004 NGrid=           0
         NMat0=    1 NMatS0=      1 NMatT0=    0 NMatD0=    1 NMtDS0=    0 NMtDT0=    0
 Petite list used in FoFCou.
 Harris En= -3542.97996898750    
 Leave Link  401 at Wed Jul  9 23:58:04 2025, MaxMem=  1342177280 cpu:             168.8 elap:              10.6
 (Enter /home/zhangying/bin/g16/l502.exe)
 Integral symmetry usage will be decided dynamically.
 Closed shell SCF:
 Using DIIS extrapolation, IDIIS=  1040.
 NGot=  1342177280 LenX=  1339466444 LenY=  1338124322
 Requested convergence on RMS density matrix=1.00D-08 within 128 cycles.
 Requested convergence on MAX density matrix=1.00D-06.
 Requested convergence on             energy=1.00D-06.
 No special actions if energy rises.
 Fock matrices will be formed incrementally for  20 cycles.

 Cycle   1  Pass 1  IDiag  1:
 FoFJK:  IHMeth= 1 ICntrl=       0 DoSepK=F KAlg= 0 I1Cent=           0 FoldK=F
 IRaf= 650000000 NMat=       1 IRICut=       1 DoRegI=T DoRafI=F ISym2E= 0 IDoP0=0 IntGTp=1.
 FoFCou: FMM=F IPFlag=           0 FMFlag=      100000 FMFlg1=           0
         NFxFlg=           0 DoJE=F BraDBF=F KetDBF=F FulRan=T
         wScrn=  0.000000 ICntrl=         0 IOpCl=  0 I1Cent=           0 NGrid=           0
         NMat0=    1 NMatS0=      1 NMatT0=    0 NMatD0=    1 NMtDS0=    0 NMtDT0=    0
 Symmetry not used in FoFCou.
 E= -3542.30447241032    
 DIIS: error= 1.19D-02 at cycle   1 NSaved=   1.
 NSaved= 1 IEnMin= 1 EnMin= -3542.30447241032     IErMin= 1 ErrMin= 1.19D-02
 ErrMax= 1.19D-02  0.00D+00 EMaxC= 1.00D-01 BMatC= 3.57D-01 BMatP= 3.57D-01
 IDIUse=3 WtCom= 8.81D-01 WtEn= 1.19D-01
 Coeff-Com:  0.100D+01
 Coeff-En:   0.100D+01
 Coeff:      0.100D+01
 Recover alternate guess density for next cycle.
 RMSDP=1.41D-02 MaxDP=4.20D+00              OVMax= 0.00D+00

 Cycle   2  Pass 1  IDiag  1:
 RMSU=  1.32D-02    CP:  9.16D-01
 E= -3541.41609566277     Delta-E=        0.888376747555 Rises=F Damp=F
 Switch densities from cycles 1 and 2 for lowest energy.
 DIIS: error= 2.96D-02 at cycle   2 NSaved=   2.
 NSaved= 2 IEnMin= 1 EnMin= -3542.30447241032     IErMin= 1 ErrMin= 1.19D-02
 ErrMax= 2.96D-02  0.00D+00 EMaxC= 1.00D+00 BMatC= 2.24D+00 BMatP= 3.57D-01
 IDIUse=1 WtCom= 1.00D+00 WtEn= 0.00D+00
 Coeff-Com:  0.866D+00 0.134D+00
 Coeff:      0.866D+00 0.134D+00
 Gap=     0.158 Goal=   None    Shift=    0.000
 RMSDP=1.15D-02 MaxDP=5.41D+00 DE= 8.88D-01 OVMax= 1.67D-01

 Cycle   3  Pass 1  IDiag  1:
 RMSU=  9.54D-03    CP:  1.07D+00  3.67D-01
 E= -3542.75156337575     Delta-E=       -1.335467712983 Rises=F Damp=F
 DIIS: error= 6.99D-03 at cycle   3 NSaved=   3.
 NSaved= 3 IEnMin= 3 EnMin= -3542.75156337575     IErMin= 3 ErrMin= 6.99D-03
 ErrMax= 6.99D-03  0.00D+00 EMaxC= 1.00D+00 BMatC= 1.32D-01 BMatP= 3.57D-01
 IDIUse=1 WtCom= 1.00D+00 WtEn= 0.00D+00
 Coeff-Com:  0.437D-01 0.174D+00 0.782D+00
 Coeff:      0.437D-01 0.174D+00 0.782D+00
 Gap=     0.127 Goal=   None    Shift=    0.000
 RMSDP=4.33D-03 MaxDP=1.44D+00 DE=-1.34D+00 OVMax= 4.63D-02

 Cycle   4  Pass 1  IDiag  1:
 RMSU=  1.78D-03    CP:  1.01D+00  4.29D-01  8.57D-01
 E= -3542.81492391333     Delta-E=       -0.063360537573 Rises=F Damp=F
 DIIS: error= 3.48D-03 at cycle   4 NSaved=   4.
 NSaved= 4 IEnMin= 4 EnMin= -3542.81492391333     IErMin= 4 ErrMin= 3.48D-03
 ErrMax= 3.48D-03  0.00D+00 EMaxC= 1.00D+00 BMatC= 3.96D-02 BMatP= 1.32D-01
 IDIUse=1 WtCom= 1.00D+00 WtEn= 0.00D+00
 Coeff-Com: -0.161D-01 0.916D-01 0.487D+00 0.437D+00
 Coeff:     -0.161D-01 0.916D-01 0.487D+00 0.437D+00
 Gap=     0.130 Goal=   None    Shift=    0.000
 RMSDP=1.53D-03 MaxDP=6.34D-01 DE=-6.34D-02 OVMax= 2.99D-02

 Cycle   5  Pass 1  IDiag  1:
 RMSU=  8.53D-04    CP:  1.03D+00  4.24D-01  8.57D-01  5.38D-01
 E= -3542.84046559064     Delta-E=       -0.025541677318 Rises=F Damp=F
 DIIS: error= 1.65D-03 at cycle   5 NSaved=   5.
 NSaved= 5 IEnMin= 5 EnMin= -3542.84046559064     IErMin= 5 ErrMin= 1.65D-03
 ErrMax= 1.65D-03  0.00D+00 EMaxC= 1.00D+00 BMatC= 4.14D-03 BMatP= 3.96D-02
 IDIUse=1 WtCom= 1.00D+00 WtEn= 0.00D+00
 Coeff-Com: -0.101D-01 0.235D-01 0.181D+00 0.269D+00 0.537D+00
 Coeff:     -0.101D-01 0.235D-01 0.181D+00 0.269D+00 0.537D+00
 Gap=     0.128 Goal=   None    Shift=    0.000
 RMSDP=5.21D-04 MaxDP=1.55D-01 DE=-2.55D-02 OVMax= 1.16D-02

 Cycle   6  Pass 1  IDiag  1:
 RMSU=  2.26D-04    CP:  1.02D+00  4.27D-01  8.65D-01  5.67D-01  5.81D-01
 E= -3542.84313675593     Delta-E=       -0.002671165286 Rises=F Damp=F
 DIIS: error= 4.75D-04 at cycle   6 NSaved=   6.
 NSaved= 6 IEnMin= 6 EnMin= -3542.84313675593     IErMin= 6 ErrMin= 4.75D-04
 ErrMax= 4.75D-04  0.00D+00 EMaxC= 1.00D+00 BMatC= 4.61D-04 BMatP= 4.14D-03
 IDIUse=1 WtCom= 1.00D+00 WtEn= 0.00D+00
 Coeff-Com: -0.353D-02 0.415D-02 0.565D-01 0.117D+00 0.329D+00 0.497D+00
 Coeff:     -0.353D-02 0.415D-02 0.565D-01 0.117D+00 0.329D+00 0.497D+00
 Gap=     0.128 Goal=   None    Shift=    0.000
 RMSDP=9.87D-05 MaxDP=2.05D-02 DE=-2.67D-03 OVMax= 3.49D-03

 Cycle   7  Pass 1  IDiag  1:
 RMSU=  6.73D-05    CP:  1.02D+00  4.26D-01  8.64D-01  5.74D-01  5.84D-01
                    CP:  7.03D-01
 E= -3542.84343155559     Delta-E=       -0.000294799662 Rises=F Damp=F
 DIIS: error= 1.62D-04 at cycle   7 NSaved=   7.
 NSaved= 7 IEnMin= 7 EnMin= -3542.84343155559     IErMin= 7 ErrMin= 1.62D-04
 ErrMax= 1.62D-04  0.00D+00 EMaxC= 1.00D+00 BMatC= 3.94D-05 BMatP= 4.61D-04
 IDIUse=1 WtCom= 1.00D+00 WtEn= 0.00D+00
 Coeff-Com: -0.916D-03 0.779D-04 0.133D-01 0.385D-01 0.133D+00 0.286D+00
 Coeff-Com:  0.530D+00
 Coeff:     -0.916D-03 0.779D-04 0.133D-01 0.385D-01 0.133D+00 0.286D+00
 Coeff:      0.530D+00
 Gap=     0.127 Goal=   None    Shift=    0.000
 RMSDP=3.50D-05 MaxDP=1.00D-02 DE=-2.95D-04 OVMax= 1.13D-03

 Cycle   8  Pass 1  IDiag  1:
 RMSU=  2.10D-05    CP:  1.02D+00  4.25D-01  8.64D-01  5.71D-01  6.07D-01
                    CP:  7.16D-01  7.27D-01
 E= -3542.84345543992     Delta-E=       -0.000023884324 Rises=F Damp=F
 DIIS: error= 5.90D-05 at cycle   8 NSaved=   8.
 NSaved= 8 IEnMin= 8 EnMin= -3542.84345543992     IErMin= 8 ErrMin= 5.90D-05
 ErrMax= 5.90D-05  0.00D+00 EMaxC= 1.00D+00 BMatC= 6.64D-06 BMatP= 3.94D-05
 IDIUse=1 WtCom= 1.00D+00 WtEn= 0.00D+00
 Coeff-Com: -0.359D-03-0.339D-03 0.263D-02 0.132D-01 0.543D-01 0.138D+00
 Coeff-Com:  0.344D+00 0.449D+00
 Coeff:     -0.359D-03-0.339D-03 0.263D-02 0.132D-01 0.543D-01 0.138D+00
 Coeff:      0.344D+00 0.449D+00
 Gap=     0.127 Goal=   None    Shift=    0.000
 RMSDP=1.24D-05 MaxDP=2.02D-03 DE=-2.39D-05 OVMax= 3.98D-04

 Cycle   9  Pass 1  IDiag  1:
 RMSU=  7.77D-06    CP:  1.02D+00  4.25D-01  8.64D-01  5.74D-01  6.06D-01
                    CP:  7.16D-01  7.21D-01  7.06D-01
 E= -3542.84345988179     Delta-E=       -0.000004441874 Rises=F Damp=F
 DIIS: error= 1.32D-05 at cycle   9 NSaved=   9.
 NSaved= 9 IEnMin= 9 EnMin= -3542.84345988179     IErMin= 9 ErrMin= 1.32D-05
 ErrMax= 1.32D-05  0.00D+00 EMaxC= 1.00D+00 BMatC= 4.77D-07 BMatP= 6.64D-06
 IDIUse=1 WtCom= 1.00D+00 WtEn= 0.00D+00
 Coeff-Com: -0.943D-04-0.234D-03-0.667D-04 0.331D-02 0.167D-01 0.490D-01
 Coeff-Com:  0.143D+00 0.264D+00 0.524D+00
 Coeff:     -0.943D-04-0.234D-03-0.667D-04 0.331D-02 0.167D-01 0.490D-01
 Coeff:      0.143D+00 0.264D+00 0.524D+00
 Gap=     0.127 Goal=   None    Shift=    0.000
 RMSDP=7.75D-06 MaxDP=2.11D-03 DE=-4.44D-06 OVMax= 1.38D-04

 Cycle  10  Pass 1  IDiag  1:
 RMSU=  3.16D-06    CP:  1.02D+00  4.25D-01  8.64D-01  5.74D-01  6.09D-01
                    CP:  7.11D-01  7.10D-01  6.82D-01  7.55D-01
 E= -3542.84346019023     Delta-E=       -0.000000308435 Rises=F Damp=F
 DIIS: error= 4.90D-06 at cycle  10 NSaved=  10.
 NSaved=10 IEnMin=10 EnMin= -3542.84346019023     IErMin=10 ErrMin= 4.90D-06
 ErrMax= 4.90D-06  0.00D+00 EMaxC= 1.00D+00 BMatC= 5.72D-08 BMatP= 4.77D-07
 IDIUse=1 WtCom= 1.00D+00 WtEn= 0.00D+00
 Coeff-Com: -0.161D-04-0.100D-03-0.320D-03 0.482D-03 0.369D-02 0.139D-01
 Coeff-Com:  0.468D-01 0.105D+00 0.307D+00 0.524D+00
 Coeff:     -0.161D-04-0.100D-03-0.320D-03 0.482D-03 0.369D-02 0.139D-01
 Coeff:      0.468D-01 0.105D+00 0.307D+00 0.524D+00
 Gap=     0.127 Goal=   None    Shift=    0.000
 RMSDP=1.99D-06 MaxDP=5.43D-04 DE=-3.08D-07 OVMax= 4.89D-05

 Cycle  11  Pass 1  IDiag  1:
 RMSU=  1.17D-06    CP:  1.02D+00  4.25D-01  8.64D-01  5.74D-01  6.08D-01
                    CP:  7.15D-01  7.13D-01  6.73D-01  7.39D-01  8.16D-01
 E= -3542.84346022483     Delta-E=       -0.000000034604 Rises=F Damp=F
 DIIS: error= 1.88D-06 at cycle  11 NSaved=  11.
 NSaved=11 IEnMin=11 EnMin= -3542.84346022483     IErMin=11 ErrMin= 1.88D-06
 ErrMax= 1.88D-06  0.00D+00 EMaxC= 1.00D+00 BMatC= 1.06D-08 BMatP= 5.72D-08
 IDIUse=1 WtCom= 1.00D+00 WtEn= 0.00D+00
 Coeff-Com:  0.373D-05-0.230D-04-0.196D-03-0.259D-03-0.541D-03 0.510D-03
 Coeff-Com:  0.535D-02 0.178D-01 0.938D-01 0.331D+00 0.552D+00
 Coeff:      0.373D-05-0.230D-04-0.196D-03-0.259D-03-0.541D-03 0.510D-03
 Coeff:      0.535D-02 0.178D-01 0.938D-01 0.331D+00 0.552D+00
 Gap=     0.127 Goal=   None    Shift=    0.000
 RMSDP=1.16D-06 MaxDP=4.35D-04 DE=-3.46D-08 OVMax= 1.53D-05

 Cycle  12  Pass 1  IDiag  1:
 RMSU=  3.29D-07    CP:  1.02D+00  4.25D-01  8.64D-01  5.74D-01  6.08D-01
                    CP:  7.15D-01  7.17D-01  6.77D-01  7.27D-01  7.99D-01
                    CP:  6.86D-01
 E= -3542.84346023234     Delta-E=       -0.000000007512 Rises=F Damp=F
 DIIS: error= 5.50D-07 at cycle  12 NSaved=  12.
 NSaved=12 IEnMin=12 EnMin= -3542.84346023234     IErMin=12 ErrMin= 5.50D-07
 ErrMax= 5.50D-07  0.00D+00 EMaxC= 1.00D+00 BMatC= 7.92D-10 BMatP= 1.06D-08
 IDIUse=1 WtCom= 1.00D+00 WtEn= 0.00D+00
 Coeff-Com:  0.309D-05-0.381D-05-0.714D-04-0.168D-03-0.574D-03-0.812D-03
 Coeff-Com: -0.868D-03 0.701D-03 0.241D-01 0.133D+00 0.299D+00 0.545D+00
 Coeff:      0.309D-05-0.381D-05-0.714D-04-0.168D-03-0.574D-03-0.812D-03
 Coeff:     -0.868D-03 0.701D-03 0.241D-01 0.133D+00 0.299D+00 0.545D+00
 Gap=     0.127 Goal=   None    Shift=    0.000
 RMSDP=3.94D-07 MaxDP=1.50D-04 DE=-7.51D-09 OVMax= 4.74D-06

 Cycle  13  Pass 1  IDiag  1:
 RMSU=  1.21D-07    CP:  1.02D+00  4.25D-01  8.64D-01  5.74D-01  6.08D-01
                    CP:  7.15D-01  7.16D-01  6.79D-01  7.40D-01  8.10D-01
                    CP:  6.61D-01  7.36D-01
 E= -3542.84346023283     Delta-E=       -0.000000000491 Rises=F Damp=F
 DIIS: error= 1.58D-07 at cycle  13 NSaved=  13.
 NSaved=13 IEnMin=13 EnMin= -3542.84346023283     IErMin=13 ErrMin= 1.58D-07
 ErrMax= 1.58D-07  0.00D+00 EMaxC= 1.00D+00 BMatC= 1.02D-10 BMatP= 7.92D-10
 IDIUse=1 WtCom= 1.00D+00 WtEn= 0.00D+00
 Coeff-Com:  0.124D-05 0.773D-06-0.165D-04-0.656D-04-0.270D-03-0.527D-03
 Coeff-Com: -0.113D-02-0.183D-02 0.248D-02 0.370D-01 0.106D+00 0.316D+00
 Coeff-Com:  0.541D+00
 Coeff:      0.124D-05 0.773D-06-0.165D-04-0.656D-04-0.270D-03-0.527D-03
 Coeff:     -0.113D-02-0.183D-02 0.248D-02 0.370D-01 0.106D+00 0.316D+00
 Coeff:      0.541D+00
 Gap=     0.127 Goal=   None    Shift=    0.000
 RMSDP=8.39D-08 MaxDP=1.41D-05 DE=-4.91D-10 OVMax= 1.56D-06

 Cycle  14  Pass 1  IDiag  1:
 RMSU=  3.76D-08    CP:  1.02D+00  4.25D-01  8.64D-01  5.74D-01  6.08D-01
                    CP:  7.15D-01  7.16D-01  6.79D-01  7.42D-01  8.16D-01
                    CP:  6.86D-01  7.18D-01  6.02D-01
 E= -3542.84346023270     Delta-E=        0.000000000129 Rises=F Damp=F
 DIIS: error= 7.86D-08 at cycle  14 NSaved=  14.
 NSaved=14 IEnMin=13 EnMin= -3542.84346023283     IErMin=14 ErrMin= 7.86D-08
 ErrMax= 7.86D-08  0.00D+00 EMaxC= 1.00D+00 BMatC= 1.45D-11 BMatP= 1.02D-10
 IDIUse=1 WtCom= 1.00D+00 WtEn= 0.00D+00
 Coeff-Com:  0.515D-06 0.763D-06-0.428D-05-0.262D-04-0.117D-03-0.252D-03
 Coeff-Com: -0.602D-03-0.111D-02-0.435D-03 0.106D-01 0.369D-01 0.143D+00
 Coeff-Com:  0.333D+00 0.479D+00
 Coeff:      0.515D-06 0.763D-06-0.428D-05-0.262D-04-0.117D-03-0.252D-03
 Coeff:     -0.602D-03-0.111D-02-0.435D-03 0.106D-01 0.369D-01 0.143D+00
 Coeff:      0.333D+00 0.479D+00
 Gap=     0.127 Goal=   None    Shift=    0.000
 RMSDP=2.62D-08 MaxDP=5.56D-06 DE= 1.29D-10 OVMax= 5.78D-07

 Cycle  15  Pass 1  IDiag  1:
 RMSU=  1.27D-08    CP:  1.02D+00  4.25D-01  8.64D-01  5.74D-01  6.08D-01
                    CP:  7.15D-01  7.16D-01  6.79D-01  7.41D-01  8.17D-01
                    CP:  6.86D-01  7.33D-01  6.58D-01  7.91D-01
 E= -3542.84346023285     Delta-E=       -0.000000000144 Rises=F Damp=F
 DIIS: error= 3.23D-08 at cycle  15 NSaved=  15.
 NSaved=15 IEnMin=15 EnMin= -3542.84346023285     IErMin=15 ErrMin= 3.23D-08
 ErrMax= 3.23D-08  0.00D+00 EMaxC= 1.00D+00 BMatC= 1.65D-12 BMatP= 1.45D-11
 IDIUse=1 WtCom= 1.00D+00 WtEn= 0.00D+00
 Coeff-Com:  0.554D-07 0.262D-06 0.128D-05-0.837D-06-0.107D-04-0.396D-04
 Coeff-Com: -0.130D-03-0.292D-03-0.870D-03-0.209D-02-0.216D-02 0.166D-01
 Coeff-Com:  0.816D-01 0.276D+00 0.632D+00
 Coeff:      0.554D-07 0.262D-06 0.128D-05-0.837D-06-0.107D-04-0.396D-04
 Coeff:     -0.130D-03-0.292D-03-0.870D-03-0.209D-02-0.216D-02 0.166D-01
 Coeff:      0.816D-01 0.276D+00 0.632D+00
 Gap=     0.127 Goal=   None    Shift=    0.000
 RMSDP=1.39D-08 MaxDP=4.57D-06 DE=-1.44D-10 OVMax= 2.71D-07

 Cycle  16  Pass 1  IDiag  1:
 RMSU=  5.65D-09    CP:  1.02D+00  4.25D-01  8.64D-01  5.74D-01  6.08D-01
                    CP:  7.15D-01  7.16D-01  6.79D-01  7.41D-01  8.16D-01
                    CP:  6.86D-01  7.45D-01  6.54D-01  7.85D-01  6.99D-01
 E= -3542.84346023279     Delta-E=        0.000000000055 Rises=F Damp=F
 DIIS: error= 1.08D-08 at cycle  16 NSaved=  16.
 NSaved=16 IEnMin=15 EnMin= -3542.84346023285     IErMin=16 ErrMin= 1.08D-08
 ErrMax= 1.08D-08  0.00D+00 EMaxC= 1.00D+00 BMatC= 2.65D-13 BMatP= 1.65D-12
 IDIUse=1 WtCom= 1.00D+00 WtEn= 0.00D+00
 Coeff-Com: -0.153D-07 0.673D-07 0.982D-06 0.193D-05 0.498D-05 0.152D-05
 Coeff-Com: -0.158D-04-0.564D-04-0.443D-03-0.225D-02-0.489D-02-0.462D-02
 Coeff-Com:  0.149D-01 0.113D+00 0.382D+00 0.502D+00
 Coeff:     -0.153D-07 0.673D-07 0.982D-06 0.193D-05 0.498D-05 0.152D-05
 Coeff:     -0.158D-04-0.564D-04-0.443D-03-0.225D-02-0.489D-02-0.462D-02
 Coeff:      0.149D-01 0.113D+00 0.382D+00 0.502D+00
 Gap=     0.127 Goal=   None    Shift=    0.000
 RMSDP=3.38D-09 MaxDP=8.41D-07 DE= 5.46D-11 OVMax= 8.46D-08

 SCF Done:  E(RB3LYP) =  -3542.84346023     A.U. after   16 cycles
            NFock= 16  Conv=0.34D-08     -V/T= 2.0027
 KE= 3.533321107364D+03 PE=-2.205246609919D+04 EE= 8.126163942020D+03
 Leave Link  502 at Thu Jul 10 00:12:57 2025, MaxMem=  1342177280 cpu:           14267.1 elap:             891.9
 (Enter /home/zhangying/bin/g16/l701.exe)
 ... and contract with generalized density number  0.
 Compute integral first derivatives.
 R6Disp: Adding Grimme-D3(BJ) dispersion energy 1st derivatives to the gradient.
 Leave Link  701 at Thu Jul 10 00:13:00 2025, MaxMem=  1342177280 cpu:              12.5 elap:               0.9
 (Enter /home/zhangying/bin/g16/l702.exe)
 L702 exits ... SP integral derivatives will be done elsewhere.
 Leave Link  702 at Thu Jul 10 00:13:00 2025, MaxMem=  1342177280 cpu:               0.6 elap:               0.1
 (Enter /home/zhangying/bin/g16/l703.exe)
 Integral derivatives from FoFJK, PRISM(SPDF).
 Compute integral first derivatives, UseDBF=F ICtDFT=           0.
 Calling FoFJK, ICntrl=      2127 FMM=F ISym2X=0 I1Cent= 0 IOpClX= 0 NMat=1 NMatS=1 NMatT=0.
 FoFJK:  IHMeth= 1 ICntrl=    2127 DoSepK=F KAlg= 0 I1Cent=           0 FoldK=F
 IRaf=         0 NMat=       1 IRICut=       1 DoRegI=T DoRafI=F ISym2E= 0 IDoP0=0 IntGTp=1.
 FoFCou: FMM=F IPFlag=           0 FMFlag=      100000 FMFlg1=         800
         NFxFlg=           0 DoJE=F BraDBF=F KetDBF=F FulRan=T
         wScrn=  0.000000 ICntrl=      2127 IOpCl=  0 I1Cent=           0 NGrid=           0
         NMat0=    1 NMatS0=      1 NMatT0=    0 NMatD0=    1 NMtDS0=    0 NMtDT0=    0
 Symmetry not used in FoFCou.
 Leave Link  703 at Thu Jul 10 00:17:16 2025, MaxMem=  1342177280 cpu:            4101.1 elap:             256.4
 (Enter /home/zhangying/bin/g16/l716.exe)
 Dipole        = 1.04732273D+01-9.40630897D-01 8.55876723D-01
 ***** Axes restored to original set *****
 -------------------------------------------------------------------
 Center     Atomic                   Forces (Hartrees/Bohr)
 Number     Number              X              Y              Z
 -------------------------------------------------------------------
      1        8          -0.000615537   -0.001168217    0.000167416
      2        6           0.001350751    0.002859487   -0.000142262
      3        8          -0.000361026   -0.001484565    0.000253523
      4        6          -0.000291900    0.000920468   -0.000067584
      5        6          -0.000841946    0.000810950    0.000674740
      6        8          -0.000585654   -0.001346954   -0.000011070
      7        1           0.000067646    0.000055777   -0.000300770
      8        1          -0.000553435    0.000344972    0.000108601
      9        8           0.000501219   -0.001241952    0.000882801
     10        6          -0.001254605    0.001586649   -0.001902826
     11        8           0.001320554   -0.000242694    0.000414311
     12        6          -0.000437867    0.000274538   -0.000660099
     13        6          -0.000258081    0.000183956    0.000326764
     14        8           0.000763627   -0.000539238    0.000954152
     15        1          -0.000365715   -0.000350727    0.000222709
     16        1           0.000226194   -0.000138988    0.000099953
     17        8           0.003250204   -0.003538308   -0.002593841
     18        6          -0.001410671    0.008087764    0.001253697
     19        8          -0.000533773   -0.002871138   -0.002599519
     20        6           0.000239519    0.001820550   -0.000624907
     21        6           0.000638820    0.001086068   -0.000636637
     22        8           0.000134681   -0.004157561    0.002820046
     23        1           0.000009311   -0.000430019   -0.000152594
     24        1          -0.000375503   -0.000893473    0.000139652
     25        8           0.004005798    0.001937934    0.003095132
     26        6          -0.009282324    0.000241970   -0.007427490
     27        8           0.001614399   -0.001347021    0.002337280
     28        6          -0.002084783    0.000174797   -0.001328292
     29        8           0.009326729   -0.003460278    0.001000679
     30        1          -0.000313052   -0.000393682    0.000954622
     31        8          -0.000240750   -0.001455070    0.002019060
     32        6           0.007077894    0.003132814   -0.005028261
     33        8          -0.003860441   -0.004381016    0.003460153
     34        6           0.001102523    0.000507783    0.000471487
     35        8          -0.003017490    0.000030574    0.000546828
     36        1           0.000595464   -0.000351752    0.000100105
     37        6          -0.000248162    0.000275406    0.002394457
     38        1          -0.003107032    0.000955000    0.000531498
     39        1          -0.000238187    0.000319454   -0.000579098
     40        6          -0.000594112    0.000720464   -0.001756251
     41        1          -0.000321477   -0.000070843    0.000083023
     42        1           0.000061427   -0.000036829    0.000454028
     43        7          -0.007657083   -0.011891738   -0.004340121
     44       16           0.009293188   -0.003688901    0.035623295
     45       16          -0.000985273    0.021520218    0.029657648
     46        6          -0.001841671   -0.017230415    0.032773109
     47        6           0.010970346   -0.018056287    0.006234279
     48        9          -0.000388111    0.004644156   -0.001016155
     49        9           0.001006794    0.003909390   -0.007126909
     50        9           0.001447217    0.014480211   -0.029279726
     51        9          -0.005981590    0.002441498   -0.003592976
     52        9          -0.006346819    0.005483091    0.000043879
     53        9          -0.003705832    0.021488356   -0.006930489
     54        8          -0.002322834    0.002300003   -0.006440799
     55        8           0.002588389    0.001993127   -0.027084472
     56        8          -0.002355055   -0.004392186   -0.002616539
     57        8           0.001546873   -0.012524705   -0.021656933
     58        3           0.003638224   -0.006902868    0.005797695
 -------------------------------------------------------------------
 Cartesian Forces:  Max     0.035623295 RMS     0.007107224
 Leave Link  716 at Thu Jul 10 00:17:16 2025, MaxMem=  1342177280 cpu:               0.6 elap:               0.1
 (Enter /home/zhangying/bin/g16/l103.exe)

 GradGradGradGradGradGradGradGradGradGradGradGradGradGradGradGradGradGrad
 Berny optimization.
 Using GEDIIS/GDIIS optimizer.
 FormGI is forming the generalized inverse of G from B-inverse, IUseBI=4.
 GSVD:  received Info=                   1 from GESDD.
 Internal  Forces:  Max     0.033616653 RMS     0.004336239
 Search for a local minimum.
 Step number   2 out of a maximum of  348
 All quantities printed in internal units (Hartrees-Bohrs-Radians)
 RMS Force = .43362D-02 SwitMx=.10000D-02 MixMth= 1
 Mixed Optimization -- RFO/linear search
 Update second derivatives using D2CorX and points    1    2
 DE= -2.16D-02 DEPred=-2.66D-02 R= 8.14D-01
 TightC=F SS=  1.41D+00  RLast= 4.20D-01 DXNew= 5.0454D-01 1.2590D+00
 Trust test= 8.14D-01 RLast= 4.20D-01 DXMaxT set to 5.05D-01
 ITU=  1  0
 Use linear search instead of GDIIS.
 Linear search step of   0.599 exceeds DXMaxT=   0.505 but not scaled.
 Quartic linear search produced a step of  2.00000.
 Iteration  1 RMS(Cart)=  0.21566596 RMS(Int)=  0.03047355
 Iteration  2 RMS(Cart)=  0.19869735 RMS(Int)=  0.01919975
 Iteration  3 RMS(Cart)=  0.20644515 RMS(Int)=  0.00962376
 Iteration  4 RMS(Cart)=  0.02035578 RMS(Int)=  0.00332199
 Iteration  5 RMS(Cart)=  0.00028232 RMS(Int)=  0.00332090
 Iteration  6 RMS(Cart)=  0.00000337 RMS(Int)=  0.00332090
 Iteration  7 RMS(Cart)=  0.00000006 RMS(Int)=  0.00332090
 ITry= 1 IFail=0 DXMaxC= 3.60D+00 DCOld= 1.00D+10 DXMaxT= 5.05D-01 DXLimC= 3.00D+00 Rises=F
 Iteration  1 RMS(Cart)=  0.21566596 RMS(Int)=  0.03047355
 Iteration  2 RMS(Cart)=  0.19869735 RMS(Int)=  0.01919975
 Iteration  3 RMS(Cart)=  0.20644515 RMS(Int)=  0.00962376
 Iteration  4 RMS(Cart)=  0.02035578 RMS(Int)=  0.00332199
 Iteration  5 RMS(Cart)=  0.00028232 RMS(Int)=  0.00332090
 Iteration  6 RMS(Cart)=  0.00000337 RMS(Int)=  0.00332090
 Iteration  7 RMS(Cart)=  0.00000006 RMS(Int)=  0.00332090
 ITry= 2 IFail=0 DXMaxC= 3.60D+00 DCOld= 3.60D+00 DXMaxT= 5.05D-01 DXLimC= 3.00D+00 Rises=F
 Iteration  1 RMS(Cart)=  0.21566596 RMS(Int)=  0.03047355
 Iteration  2 RMS(Cart)=  0.19869735 RMS(Int)=  0.01919975
 Iteration  3 RMS(Cart)=  0.20644515 RMS(Int)=  0.00962376
 Iteration  4 RMS(Cart)=  0.02035578 RMS(Int)=  0.00332199
 Iteration  5 RMS(Cart)=  0.00028232 RMS(Int)=  0.00332090
 Iteration  6 RMS(Cart)=  0.00000337 RMS(Int)=  0.00332090
 Iteration  7 RMS(Cart)=  0.00000006 RMS(Int)=  0.00332090
 ITry= 3 IFail=0 DXMaxC= 3.60D+00 DCOld= 3.60D+00 DXMaxT= 5.05D-01 DXLimC= 3.00D+00 Rises=F
 Iteration  1 RMS(Cart)=  0.21566596 RMS(Int)=  0.03047355
 Iteration  2 RMS(Cart)=  0.19869735 RMS(Int)=  0.01919975
 Iteration  3 RMS(Cart)=  0.20644515 RMS(Int)=  0.00962376
 Iteration  4 RMS(Cart)=  0.02035578 RMS(Int)=  0.00332199
 Iteration  5 RMS(Cart)=  0.00028232 RMS(Int)=  0.00332090
 Iteration  6 RMS(Cart)=  0.00000337 RMS(Int)=  0.00332090
 Iteration  7 RMS(Cart)=  0.00000006 RMS(Int)=  0.00332090
 ITry= 4 IFail=0 DXMaxC= 3.60D+00 DCOld= 3.60D+00 DXMaxT= 5.05D-01 DXLimC= 3.00D+00 Rises=F
 Iteration  1 RMS(Cart)=  0.21566596 RMS(Int)=  0.03047355
 Iteration  2 RMS(Cart)=  0.19869735 RMS(Int)=  0.01919975
 Iteration  3 RMS(Cart)=  0.20644515 RMS(Int)=  0.00962376
 Iteration  4 RMS(Cart)=  0.02035578 RMS(Int)=  0.00332199
 Iteration  5 RMS(Cart)=  0.00028232 RMS(Int)=  0.00332090
 Iteration  6 RMS(Cart)=  0.00000337 RMS(Int)=  0.00332090
 Iteration  7 RMS(Cart)=  0.00000006 RMS(Int)=  0.00332090
 ITry= 5 IFail=0 DXMaxC= 3.60D+00 DCOld= 3.60D+00 DXMaxT= 5.05D-01 DXLimC= 3.00D+00 Rises=F
 Iteration  1 RMS(Cart)=  0.21566596 RMS(Int)=  0.03047355
 Iteration  2 RMS(Cart)=  0.19869735 RMS(Int)=  0.01919975
 Iteration  3 RMS(Cart)=  0.20644515 RMS(Int)=  0.00962376
 Iteration  4 RMS(Cart)=  0.02035578 RMS(Int)=  0.00332199
 Iteration  5 RMS(Cart)=  0.00028232 RMS(Int)=  0.00332090
 Iteration  6 RMS(Cart)=  0.00000337 RMS(Int)=  0.00332090
 Iteration  7 RMS(Cart)=  0.00000006 RMS(Int)=  0.00332090
 ITry= 6 IFail=0 DXMaxC= 3.60D+00 DCOld= 3.60D+00 DXMaxT= 5.05D-01 DXLimC= 3.00D+00 Rises=F
 Iteration  1 RMS(Cart)=  0.21566596 RMS(Int)=  0.03047355
 Iteration  2 RMS(Cart)=  0.19869735 RMS(Int)=  0.01919975
 Iteration  3 RMS(Cart)=  0.20644515 RMS(Int)=  0.00962376
 Iteration  4 RMS(Cart)=  0.02035578 RMS(Int)=  0.00332199
 Iteration  5 RMS(Cart)=  0.00028232 RMS(Int)=  0.00332090
 Iteration  6 RMS(Cart)=  0.00000337 RMS(Int)=  0.00332090
 Iteration  7 RMS(Cart)=  0.00000006 RMS(Int)=  0.00332090
 ITry= 7 IFail=0 DXMaxC= 3.60D+00 DCOld= 3.60D+00 DXMaxT= 5.05D-01 DXLimC= 3.00D+00 Rises=F
 Iteration  1 RMS(Cart)=  0.21566596 RMS(Int)=  0.03047355
 Iteration  2 RMS(Cart)=  0.19869735 RMS(Int)=  0.01919975
 Iteration  3 RMS(Cart)=  0.20644515 RMS(Int)=  0.00962376
 Iteration  4 RMS(Cart)=  0.02035578 RMS(Int)=  0.00332199
 Iteration  5 RMS(Cart)=  0.00028232 RMS(Int)=  0.00332090
 Iteration  6 RMS(Cart)=  0.00000337 RMS(Int)=  0.00332090
 Iteration  7 RMS(Cart)=  0.00000006 RMS(Int)=  0.00332090
 ITry= 8 IFail=0 DXMaxC= 3.60D+00 DCOld= 3.60D+00 DXMaxT= 5.05D-01 DXLimC= 3.00D+00 Rises=F
 Iteration  1 RMS(Cart)=  0.21566596 RMS(Int)=  0.03047355
 Iteration  2 RMS(Cart)=  0.19869735 RMS(Int)=  0.01919975
 Iteration  3 RMS(Cart)=  0.20644515 RMS(Int)=  0.00962376
 Iteration  4 RMS(Cart)=  0.02035578 RMS(Int)=  0.00332199
 Iteration  5 RMS(Cart)=  0.00028232 RMS(Int)=  0.00332090
 Iteration  6 RMS(Cart)=  0.00000337 RMS(Int)=  0.00332090
 Iteration  7 RMS(Cart)=  0.00000006 RMS(Int)=  0.00332090
 ITry= 9 IFail=0 DXMaxC= 3.60D+00 DCOld= 3.60D+00 DXMaxT= 5.05D-01 DXLimC= 3.00D+00 Rises=F
 Iteration  1 RMS(Cart)=  0.21566596 RMS(Int)=  0.03047355
 Iteration  2 RMS(Cart)=  0.19869735 RMS(Int)=  0.01919975
 Iteration  3 RMS(Cart)=  0.20644515 RMS(Int)=  0.00962376
 Iteration  4 RMS(Cart)=  0.02035578 RMS(Int)=  0.00332199
 Iteration  5 RMS(Cart)=  0.00028232 RMS(Int)=  0.00332090
 Iteration  6 RMS(Cart)=  0.00000337 RMS(Int)=  0.00332090
 Iteration  7 RMS(Cart)=  0.00000006 RMS(Int)=  0.00332090
 ITry=10 IFail=0 DXMaxC= 3.60D+00 DCOld= 3.60D+00 DXMaxT= 5.05D-01 DXLimC= 3.00D+00 Rises=F
 Variable       Old X    -DE/DX   Delta X   Delta X   Delta X     New X
                                 (Linear)    (Quad)   (Total)
    R1        2.58160   0.00091   0.00752   0.00000   0.00745   2.58905
    R2        2.71073  -0.00043  -0.00466   0.00000  -0.00461   2.70612
    R3        2.57799   0.00066   0.00489   0.00000   0.00479   2.58278
    R4        2.23241  -0.00146  -0.00385   0.00000  -0.00385   2.22856
    R5        2.69553  -0.00086  -0.00533   0.00000  -0.00533   2.69020
    R6        2.91562   0.00081  -0.00517   0.00000  -0.00580   2.90982
    R7        2.06107   0.00009   0.00028   0.00000   0.00028   2.06135
    R8        2.88720   0.00203  -0.00177   0.00000  -0.00205   2.88516
    R9        2.04984  -0.00048  -0.00058   0.00000  -0.00058   2.04926
   R10        2.89601   0.00029   0.00144   0.00000   0.00099   2.89700
   R11        2.58092   0.00104   0.00485   0.00000   0.00527   2.58619
   R12        2.70580  -0.00058  -0.00675   0.00000  -0.00701   2.69879
   R13        2.57778   0.00047   0.00205   0.00000   0.00260   2.58038
   R14        2.23396  -0.00133  -0.00425   0.00000  -0.00425   2.22971
   R15        2.70787  -0.00054  -0.00492   0.00000  -0.00495   2.70292
   R16        2.93172   0.00040   0.00840   0.00000   0.00759   2.93930
   R17        2.05870   0.00009   0.00062   0.00000   0.00062   2.05932
   R18        2.06812  -0.00004   0.00055   0.00000   0.00055   2.06867
   R19        2.88428  -0.00031   0.00552   0.00000   0.00563   2.88991
   R20        2.58863  -0.00285  -0.00971   0.00000  -0.01006   2.57857
   R21        2.71555   0.00105   0.00864   0.00000   0.00875   2.72429
   R22        2.55176  -0.00196  -0.00737   0.00000  -0.00774   2.54402
   R23        2.24211   0.00450   0.00769   0.00000   0.00769   2.24981
   R24        2.73352   0.00115   0.00253   0.00000   0.00259   2.73611
   R25        2.92452   0.00100   0.00172   0.00000   0.00223   2.92675
   R26        2.05707  -0.00012  -0.00042   0.00000  -0.00042   2.05665
   R27        2.89125   0.00173  -0.00808   0.00000  -0.00752   2.88373
   R28        2.06619  -0.00026  -0.00109   0.00000  -0.00109   2.06510
   R29        2.54084  -0.00400  -0.02046   0.00000  -0.02021   2.52063
   R30        2.72642   0.00140   0.00839   0.00000   0.00905   2.73548
   R31        2.59955  -0.00231  -0.01088   0.00000  -0.01207   2.58748
   R32        2.24639   0.00604   0.01620   0.00000   0.01572   2.26211
   R33        2.72443   0.00096   0.01382   0.00000   0.01286   2.73728
   R34        2.05133  -0.00100  -0.00057   0.00000  -0.00057   2.05077
   R35        2.89484  -0.00029   0.00343   0.00000   0.00368   2.89851
   R36        6.30117  -0.00425  -0.14868   0.00000  -0.14831   6.15286
   R37        2.58777  -0.00106  -0.00248   0.00000  -0.00269   2.58508
   R38        2.70786   0.00027   0.00331   0.00000   0.00323   2.71109
   R39        2.56940   0.00521   0.02082   0.00000   0.02074   2.59014
   R40        2.23425  -0.00287  -0.00775   0.00000  -0.00775   2.22650
   R41        2.69877   0.00055   0.00078   0.00000   0.00093   2.69970
   R42        2.05614  -0.00053  -0.00061   0.00000  -0.00061   2.05553
   R43        2.91076   0.00012  -0.01619   0.00000  -0.01530   2.89546
   R44        2.05274  -0.00062  -0.00801   0.00000  -0.00799   2.04475
   R45        2.06316  -0.00025   0.00036   0.00000   0.00036   2.06352
   R46        6.53870  -0.00183  -0.07217   0.00000  -0.07182   6.46688
   R47        2.06074  -0.00011   0.00011   0.00000   0.00011   2.06085
   R48        2.05578  -0.00011  -0.00133   0.00000  -0.00133   2.05445
   R49        3.01593   0.00288  -0.00257   0.00000  -0.00257   3.01337
   R50        3.02697   0.01192  -0.00138   0.00000  -0.00138   3.02559
   R51        3.58638   0.00995   0.06084   0.00000   0.06084   3.64722
   R52        2.74242   0.00318   0.01308   0.00000   0.01308   2.75550
   R53        2.79933  -0.02722  -0.08188   0.00000  -0.08188   2.71745
   R54        3.54423   0.00408  -0.00562   0.00000  -0.00562   3.53861
   R55        2.74431   0.00090   0.00638   0.00000   0.00638   2.75069
   R56        2.80453  -0.02475  -0.07971   0.00000  -0.07971   2.72482
   R57        2.53435   0.03170   0.07216   0.00000   0.07216   2.60651
   R58        2.51266   0.00554   0.01772   0.00000   0.01772   2.53038
   R59        2.53564   0.00216   0.00941   0.00000   0.00941   2.54505
   R60        2.51198   0.00210   0.01156   0.00000   0.01156   2.52354
   R61        2.51625   0.00620   0.03664   0.00000   0.03664   2.55289
   R62        2.53704   0.00436   0.04372   0.00000   0.04372   2.58077
   R63        5.72961  -0.01113  -0.28164   0.00000  -0.28164   5.44797
    A1        1.93525   0.00043  -0.00223   0.00000  -0.00216   1.93309
    A2        1.91437  -0.00065  -0.00096   0.00000  -0.00116   1.91321
    A3        2.18268   0.00025  -0.00115   0.00000  -0.00116   2.18151
    A4        2.18529   0.00038   0.00149   0.00000   0.00148   2.18677
    A5        1.93299   0.00020  -0.00402   0.00000  -0.00410   1.92889
    A6        1.81862   0.00035   0.00577   0.00000   0.00599   1.82460
    A7        1.88098  -0.00023   0.00660   0.00000   0.00626   1.88724
    A8        1.89870   0.00029   0.00940   0.00000   0.01035   1.90906
    A9        1.94487   0.00017   0.00365   0.00000   0.00403   1.94890
   A10        2.05116  -0.00108  -0.03234   0.00000  -0.03344   2.01772
   A11        1.86320   0.00054   0.00988   0.00000   0.00938   1.87258
   A12        1.79693  -0.00045   0.00018   0.00000   0.00007   1.79700
   A13        1.88916   0.00049   0.00013   0.00000   0.00014   1.88930
   A14        1.87532  -0.00101   0.00652   0.00000   0.00708   1.88240
   A15        1.96940  -0.00098  -0.01352   0.00000  -0.01343   1.95597
   A16        2.04005   0.00310   0.01338   0.00000   0.01329   2.05334
   A17        1.88422  -0.00123  -0.00584   0.00000  -0.00641   1.87781
   A18        1.92527  -0.00016   0.00215   0.00000   0.00152   1.92680
   A19        1.91500  -0.00045  -0.00336   0.00000  -0.00313   1.91188
   A20        2.18175   0.00014  -0.00011   0.00000  -0.00025   2.18150
   A21        2.18629   0.00032   0.00340   0.00000   0.00327   2.18956
   A22        1.93669   0.00048   0.00440   0.00000   0.00404   1.94073
   A23        1.92162   0.00024   0.00340   0.00000   0.00520   1.92682
   A24        2.07786   0.00094  -0.00147   0.00000  -0.00414   2.07371
   A25        1.85436  -0.00096  -0.00570   0.00000  -0.00526   1.84909
   A26        1.78909  -0.00030  -0.00169   0.00000  -0.00155   1.78754
   A27        1.87975   0.00024  -0.00256   0.00000  -0.00290   1.87686
   A28        1.93380  -0.00014   0.00815   0.00000   0.00897   1.94277
   A29        1.80432   0.00050   0.00137   0.00000   0.00197   1.80629
   A30        1.88869   0.00040   0.00199   0.00000   0.00173   1.89043
   A31        1.87246  -0.00183  -0.02837   0.00000  -0.02748   1.84499
   A32        1.90023  -0.00078   0.00010   0.00000   0.00020   1.90042
   A33        2.06836   0.00087   0.01357   0.00000   0.01108   2.07944
   A34        1.91963   0.00078   0.00937   0.00000   0.01028   1.92991
   A35        1.91198   0.00095   0.00569   0.00000   0.00651   1.91848
   A36        1.91402   0.00100   0.00457   0.00000   0.00345   1.91746
   A37        2.16449  -0.00005   0.00210   0.00000   0.00068   2.16517
   A38        2.20376  -0.00095  -0.00846   0.00000  -0.00982   2.19395
   A39        1.92778  -0.00049  -0.00483   0.00000  -0.00381   1.92397
   A40        1.76374  -0.00014   0.00575   0.00000   0.00504   1.76879
   A41        1.87924   0.00041   0.01307   0.00000   0.01334   1.89258
   A42        1.88021  -0.00191  -0.04213   0.00000  -0.04308   1.83713
   A43        1.92822  -0.00041   0.01077   0.00000   0.01018   1.93841
   A44        2.12549   0.00149  -0.00340   0.00000  -0.00206   2.12343
   A45        1.87191   0.00037   0.01519   0.00000   0.01460   1.88650
   A46        1.87188  -0.00001  -0.01838   0.00000  -0.01989   1.85200
   A47        2.15890   0.00100  -0.00598   0.00000  -0.00469   2.15420
   A48        1.86246   0.00020   0.01641   0.00000   0.01615   1.87861
   A49        1.79172  -0.00128  -0.00852   0.00000  -0.00887   1.78286
   A50        1.89316   0.00032   0.01749   0.00000   0.01788   1.91104
   A51        1.87350  -0.00030   0.00175   0.00000   0.00147   1.87497
   A52        1.91692  -0.00005  -0.00314   0.00000  -0.00340   1.91352
   A53        1.91983   0.00135   0.01264   0.00000   0.01260   1.93243
   A54        2.20821  -0.00013  -0.00208   0.00000  -0.00001   2.20819
   A55        2.15514  -0.00122  -0.01040   0.00000  -0.01269   2.14245
   A56        1.91324   0.00001  -0.00229   0.00000  -0.00156   1.91168
   A57        1.90391   0.00136   0.02208   0.00000   0.02105   1.92496
   A58        1.92947  -0.00113  -0.01068   0.00000  -0.01109   1.91838
   A59        1.98879   0.00073   0.00414   0.00000   0.00564   1.99444
   A60        1.89259  -0.00027  -0.00361   0.00000  -0.00352   1.88906
   A61        1.78245  -0.00083  -0.00690   0.00000  -0.00701   1.77543
   A62        1.95844   0.00022  -0.00361   0.00000  -0.00390   1.95455
   A63        1.82993   0.00520   0.02964   0.00000   0.03170   1.86163
   A64        1.93500   0.00049   0.00987   0.00000   0.00985   1.94485
   A65        1.91279  -0.00047  -0.01042   0.00000  -0.01063   1.90216
   A66        2.18146   0.00135   0.02072   0.00000   0.02054   2.20200
   A67        2.18892  -0.00089  -0.01028   0.00000  -0.01044   2.17848
   A68        1.92469  -0.00098  -0.00692   0.00000  -0.00655   1.91813
   A69        1.86667  -0.00002   0.00995   0.00000   0.00735   1.87402
   A70        1.93704   0.00178   0.02793   0.00000   0.02808   1.96512
   A71        2.01740  -0.00251  -0.05661   0.00000  -0.05554   1.96185
   A72        1.87879  -0.00020   0.01262   0.00000   0.01239   1.89118
   A73        1.78662   0.00072  -0.00523   0.00000  -0.00511   1.78151
   A74        1.96328   0.00024   0.01366   0.00000   0.01326   1.97654
   A75        1.81621   0.00011   0.00846   0.00000   0.00759   1.82381
   A76        1.87200  -0.00039  -0.03181   0.00000  -0.03170   1.84029
   A77        1.90228  -0.00015   0.00252   0.00000   0.00204   1.90432
   A78        1.99124  -0.00172  -0.03462   0.00000  -0.03482   1.95642
   A79        1.96003   0.00128   0.03023   0.00000   0.03023   1.99026
   A80        1.91578   0.00079   0.02271   0.00000   0.02244   1.93822
   A81        1.97367  -0.00556  -0.04125   0.00000  -0.03738   1.93628
   A82        1.79703  -0.00045   0.00231   0.00000   0.00199   1.79902
   A83        1.89316  -0.00065  -0.01044   0.00000  -0.01027   1.88289
   A84        1.90142   0.00065   0.00481   0.00000   0.00483   1.90625
   A85        1.95447   0.00042   0.00343   0.00000   0.00334   1.95781
   A86        1.98729   0.00012   0.00239   0.00000   0.00258   1.98987
   A87        1.92381  -0.00014  -0.00281   0.00000  -0.00284   1.92097
   A88        2.27215   0.00968   0.05765   0.00000   0.05765   2.32980
   A89        1.78140   0.03362  -0.10420   0.00000  -0.10699   1.67441
   A90        1.91895  -0.00917  -0.05874   0.00000  -0.07417   1.84479
   A91        2.03508  -0.00252   0.11297   0.00000   0.11167   2.14674
   A92        1.81725  -0.01385  -0.06682   0.00000  -0.07476   1.74249
   A93        1.78490  -0.01014   0.01592   0.00000   0.01921   1.80411
   A94        2.07817   0.00599   0.05995   0.00000   0.05860   2.13678
   A95        1.65810   0.00912  -0.26565   0.00000  -0.26869   1.38941
   A96        1.96827  -0.00603  -0.00081   0.00000  -0.03123   1.93703
   A97        2.04638  -0.00330   0.12236   0.00000   0.09501   2.14139
   A98        1.84070  -0.00560  -0.02245   0.00000  -0.02848   1.81221
   A99        1.78567   0.00888  -0.01894   0.00000  -0.00740   1.77827
   A100       2.08113   0.00129   0.08633   0.00000   0.07418   2.15531
   A101       1.96541   0.01095   0.07157   0.00000   0.06948   2.03488
   A102       1.92952   0.00124   0.04628   0.00000   0.04337   1.97289
   A103       1.93551   0.01021   0.06567   0.00000   0.06291   1.99843
   A104       1.88492  -0.00887  -0.06351   0.00000  -0.06539   1.81953
   A105       1.86021  -0.00794  -0.09230   0.00000  -0.09405   1.76616
   A106       1.88491  -0.00701  -0.03385   0.00000  -0.03683   1.84808
   A107       1.95339   0.01031   0.11604   0.00000   0.11038   2.06377
   A108       1.95294   0.00191   0.07267   0.00000   0.06192   2.01485
   A109       1.84893  -0.00671  -0.13096   0.00000  -0.12652   1.72241
   A110       1.90604  -0.00399  -0.01994   0.00000  -0.03081   1.87524
   A111       1.91130  -0.00111   0.00571   0.00000   0.01323   1.92453
   A112       1.88925  -0.00081  -0.04726   0.00000  -0.04414   1.84511
   A113       2.50713   0.00345   0.04846   0.00000   0.04846   2.55559
   A114       1.14284  -0.00258  -0.03279   0.00000  -0.03147   1.11137
   A115       2.32562   0.00087   0.00265   0.00000   0.00131   2.32693
   A116       2.43998   0.00216   0.02377   0.00000   0.02436   2.46434
    D1       -0.13278  -0.00081  -0.01278   0.00000  -0.01295  -0.14573
    D2        3.05132  -0.00032   0.00444   0.00000   0.00446   3.05578
    D3        0.20749   0.00065   0.00859   0.00000   0.00860   0.21609
    D4        2.29631  -0.00048  -0.00675   0.00000  -0.00666   2.28965
    D5       -1.95616  -0.00220  -0.01011   0.00000  -0.01040  -1.96656
    D6       -0.01302   0.00051   0.01159   0.00000   0.01185  -0.00117
    D7        3.08599   0.00001  -0.00573   0.00000  -0.00570   3.08028
    D8        0.13834  -0.00010  -0.00550   0.00000  -0.00575   0.13258
    D9        2.20627   0.00017   0.00457   0.00000   0.00489   2.21116
   D10       -2.06298   0.00082   0.02440   0.00000   0.02486  -2.03812
   D11       -0.20276  -0.00033  -0.00266   0.00000  -0.00252  -0.20528
   D12       -2.23519  -0.00019   0.00342   0.00000   0.00346  -2.23173
   D13        1.84785  -0.00028   0.01244   0.00000   0.01344   1.86129
   D14       -2.22645  -0.00034  -0.01531   0.00000  -0.01523  -2.24167
   D15        2.02432  -0.00020  -0.00924   0.00000  -0.00925   2.01507
   D16       -0.17584  -0.00029  -0.00021   0.00000   0.00073  -0.17510
   D17        1.89909  -0.00035  -0.00574   0.00000  -0.00479   1.89430
   D18       -0.13333  -0.00021   0.00034   0.00000   0.00119  -0.13214
   D19       -2.33348  -0.00030   0.00937   0.00000   0.01117  -2.32231
   D20       -3.10853  -0.00090  -0.04435   0.00000  -0.04389   3.13077
   D21        1.09995   0.00018  -0.01055   0.00000  -0.01028   1.08967
   D22       -1.08259  -0.00043  -0.02492   0.00000  -0.02517  -1.10775
   D23        1.11523  -0.00086  -0.03774   0.00000  -0.03749   1.07774
   D24       -0.95948   0.00022  -0.00393   0.00000  -0.00388  -0.96336
   D25        3.14117  -0.00039  -0.01830   0.00000  -0.01876   3.12241
   D26       -1.08312  -0.00074  -0.02688   0.00000  -0.02612  -1.10925
   D27        3.12535   0.00034   0.00692   0.00000   0.00748   3.13284
   D28        0.94282  -0.00027  -0.00745   0.00000  -0.00740   0.93542
   D29        1.27573  -0.00032  -0.02121   0.00000  -0.02062   1.25511
   D30       -2.95066   0.00014  -0.02173   0.00000  -0.02137  -2.97203
   D31       -0.75502  -0.00019  -0.01676   0.00000  -0.01690  -0.77192
   D32       -0.73168  -0.00085  -0.03372   0.00000  -0.03375  -0.76543
   D33        1.32512  -0.00038  -0.03424   0.00000  -0.03450   1.29062
   D34       -2.76242  -0.00072  -0.02927   0.00000  -0.03004  -2.79246
   D35       -2.97350  -0.00091  -0.02065   0.00000  -0.02010  -2.99360
   D36       -0.91670  -0.00045  -0.02117   0.00000  -0.02085  -0.93755
   D37        1.27894  -0.00078  -0.01620   0.00000  -0.01639   1.26256
   D38        0.11528  -0.00044  -0.00093   0.00000  -0.00035   0.11493
   D39       -3.04350  -0.00004  -0.00596   0.00000  -0.00609  -3.04959
   D40       -0.26090   0.00037   0.00573   0.00000   0.00547  -0.25543
   D41        1.75255  -0.00011   0.00733   0.00000   0.00737   1.75992
   D42       -2.46005   0.00003   0.00393   0.00000   0.00556  -2.45449
   D43        0.10131   0.00034  -0.00385   0.00000  -0.00471   0.09660
   D44       -3.02304  -0.00006   0.00123   0.00000   0.00110  -3.02194
   D45        1.97670   0.00105   0.00679   0.00000   0.00531   1.98200
   D46       -0.25124  -0.00003   0.00772   0.00000   0.00836  -0.24288
   D47       -2.29171   0.00017   0.00038   0.00000   0.00017  -2.29154
   D48       -1.82471  -0.00079  -0.01000   0.00000  -0.01092  -1.83563
   D49        2.45327  -0.00116  -0.01298   0.00000  -0.01394   2.43933
   D50        0.24302  -0.00225  -0.03731   0.00000  -0.03818   0.20484
   D51        0.29988  -0.00015  -0.00783   0.00000  -0.00792   0.29196
   D52       -1.70532  -0.00051  -0.01081   0.00000  -0.01094  -1.71626
   D53        2.36761  -0.00161  -0.03514   0.00000  -0.03517   2.33244
   D54        2.30129  -0.00009  -0.00824   0.00000  -0.00830   2.29299
   D55        0.29609  -0.00046  -0.01122   0.00000  -0.01132   0.28477
   D56       -1.91417  -0.00155  -0.03555   0.00000  -0.03555  -1.94972
   D57        2.96771  -0.00066  -0.00040   0.00000  -0.00164   2.96607
   D58        0.88813  -0.00048  -0.00331   0.00000  -0.00357   0.88456
   D59       -1.33652  -0.00041   0.00731   0.00000   0.00653  -1.32999
   D60        0.93597  -0.00045   0.01095   0.00000   0.01000   0.94597
   D61       -1.14361  -0.00027   0.00804   0.00000   0.00807  -1.13554
   D62        2.91493  -0.00020   0.01867   0.00000   0.01816   2.93309
   D63       -1.26499  -0.00081  -0.00917   0.00000  -0.00981  -1.27480
   D64        2.93861  -0.00063  -0.01208   0.00000  -0.01174   2.92687
   D65        0.71397  -0.00056  -0.00146   0.00000  -0.00165   0.71232
   D66        0.12226  -0.00208  -0.01708   0.00000  -0.01776   0.10449
   D67       -3.06278  -0.00205  -0.09129   0.00000  -0.09156   3.12885
   D68       -2.65119   0.00103   0.03823   0.00000   0.03677  -2.61442
   D69       -0.35273   0.00144   0.01484   0.00000   0.01500  -0.33772
   D70        1.62647   0.00064   0.01972   0.00000   0.01945   1.64592
   D71        0.18988   0.00203   0.01299   0.00000   0.01384   0.20371
   D72       -2.90706   0.00198   0.08923   0.00000   0.08880  -2.81825
   D73       -0.38929  -0.00108  -0.00503   0.00000  -0.00560  -0.39490
   D74       -2.41166  -0.00072  -0.02432   0.00000  -0.02445  -2.43611
   D75        1.85773  -0.00039  -0.02752   0.00000  -0.02617   1.83156
   D76        2.54378  -0.00108  -0.04428   0.00000  -0.04494   2.49884
   D77        0.43188  -0.00056  -0.00698   0.00000  -0.00704   0.42484
   D78       -1.56171  -0.00024  -0.02343   0.00000  -0.02363  -1.58534
   D79       -1.75366  -0.00083  -0.02269   0.00000  -0.02323  -1.77689
   D80        2.41763  -0.00032   0.01460   0.00000   0.01467   2.43229
   D81        0.42404   0.00000  -0.00185   0.00000  -0.00192   0.42212
   D82        0.46543   0.00068   0.00822   0.00000   0.00799   0.47343
   D83       -1.64647   0.00120   0.04551   0.00000   0.04589  -1.60058
   D84        2.64313   0.00152   0.02906   0.00000   0.02931   2.67243
   D85        1.25961  -0.00066  -0.02045   0.00000  -0.02125   1.23836
   D86       -2.97890   0.00005   0.01497   0.00000   0.01421  -2.96468
   D87       -0.71637  -0.00018   0.01033   0.00000   0.00918  -0.70719
   D88       -3.00286  -0.00148  -0.05097   0.00000  -0.05113  -3.05399
   D89       -0.95818  -0.00077  -0.01555   0.00000  -0.01566  -0.97385
   D90        1.30434  -0.00100  -0.02019   0.00000  -0.02069   1.28364
   D91       -0.75901  -0.00037  -0.02249   0.00000  -0.02233  -0.78134
   D92        1.28567   0.00034   0.01293   0.00000   0.01313   1.29881
   D93       -2.73499   0.00011   0.00829   0.00000   0.00810  -2.72689
   D94        0.14802   0.00020  -0.00594   0.00000  -0.00626   0.14176
   D95       -2.99756   0.00093   0.01417   0.00000   0.01340  -2.98417
   D96       -0.34450  -0.00013   0.00625   0.00000   0.00658  -0.33792
   D97        1.72907  -0.00016   0.00669   0.00000   0.00683   1.73590
   D98       -2.45970  -0.00034  -0.00004   0.00000   0.00017  -2.45953
   D99        0.13333  -0.00024   0.00198   0.00000   0.00233   0.13566
   D100      -3.00442  -0.00095  -0.01746   0.00000  -0.01649  -3.02091
   D101       1.94340   0.00193   0.02721   0.00000   0.02858   1.97198
   D102      -1.20269   0.00276   0.05005   0.00000   0.05050  -1.15219
   D103       1.77802   0.00122   0.01431   0.00000   0.01542   1.79344
   D104      -2.40278   0.00048   0.01225   0.00000   0.01227  -2.39051
   D105      -0.33225   0.00020   0.00314   0.00000   0.00294  -0.32932
   D106      -1.65439  -0.00182  -0.03057   0.00000  -0.03019  -1.68458
   D107       2.59850  -0.00100  -0.02121   0.00000  -0.02081   2.57769
   D108       0.40127  -0.00127  -0.02221   0.00000  -0.02186   0.37941
   D109       0.39597  -0.00037  -0.00653   0.00000  -0.00667   0.38930
   D110      -1.63432   0.00045   0.00283   0.00000   0.00271  -1.63161
   D111       2.45163   0.00019   0.00183   0.00000   0.00166   2.45329
   D112       2.41918  -0.00106  -0.01620   0.00000  -0.01631   2.40288
   D113       0.38889  -0.00023  -0.00685   0.00000  -0.00692   0.38197
   D114      -1.80834  -0.00050  -0.00784   0.00000  -0.00797  -1.81631
   D115       1.00682   0.00102   0.01546   0.00000   0.01251   1.01933
   D116      -2.89673   0.00206   0.02067   0.00000   0.01987  -2.87687
   D117      -0.11254   0.00044   0.01586   0.00000   0.01553  -0.09701
   D118       3.02287   0.00023  -0.01208   0.00000  -0.01252   3.01034
   D119      -1.87974   0.00263   0.06232   0.00000   0.06207  -1.81767
   D120       2.32074   0.00065   0.01795   0.00000   0.01779   2.33853
   D121       0.24856   0.00012  -0.00031   0.00000  -0.00009   0.24847
   D122      -0.09305  -0.00064  -0.02452   0.00000  -0.02417  -0.11721
   D123       3.05476  -0.00044   0.00374   0.00000   0.00329   3.05805
   D124       0.24038   0.00054   0.02436   0.00000   0.02444   0.26483
   D125       2.35618  -0.00157  -0.02692   0.00000  -0.02620   2.32998
   D126      -1.85393  -0.00093  -0.01645   0.00000  -0.01628  -1.87021
   D127       1.73522  -0.00126  -0.03266   0.00000  -0.03321   1.70201
   D128      -0.29897   0.00000   0.01837   0.00000   0.01676  -0.28221
   D129      -2.49314  -0.00074  -0.01003   0.00000  -0.01027  -2.50341
   D130      -0.28666  -0.00051  -0.01364   0.00000  -0.01388  -0.30054
   D131      -2.32085   0.00076   0.03739   0.00000   0.03608  -2.28477
   D132       1.76817   0.00002   0.00899   0.00000   0.00905   1.77722
   D133      -2.29823  -0.00078  -0.03137   0.00000  -0.03137  -2.32961
   D134       1.95076   0.00049   0.01966   0.00000   0.01859   1.96935
   D135      -0.24340  -0.00025  -0.00874   0.00000  -0.00844  -0.25184
   D136       0.52228  -0.00335  -0.11685   0.00000  -0.11844   0.40384
   D137       2.52385  -0.00441  -0.14685   0.00000  -0.14597   2.37788
   D138      -1.54207  -0.00338  -0.11419   0.00000  -0.11445  -1.65652
   D139       1.99513  -0.00026  -0.01945   0.00000  -0.02207   1.97306
   D140      -0.25330   0.00053   0.00491   0.00000   0.00417  -0.24913
   D141       1.61824   0.00120  -0.02026   0.00000  -0.02873   1.58951
   D142      -2.74405  -0.00205  -0.17451   0.00000  -0.16965  -2.91371
   D143      -0.31018  -0.00631  -0.02662   0.00000  -0.02301  -0.33319
   D144      -1.99076  -0.01367   0.07691   0.00000   0.09304  -1.89772
   D145       2.38847  -0.01034   0.23893   0.00000   0.23505   2.62352
   D146      -0.13008   0.00088  -0.05308   0.00000  -0.06533  -0.19540
   D147       0.80325  -0.00174  -0.08415   0.00000  -0.08023   0.72302
   D148       2.91343  -0.00471  -0.08574   0.00000  -0.08208   2.83136
   D149      -1.27955  -0.00605  -0.05804   0.00000  -0.05378  -1.33333
   D150      -1.19387   0.00053   0.05191   0.00000   0.04755  -1.14631
   D151       0.91632  -0.00244   0.05032   0.00000   0.04570   0.96202
   D152       3.00652  -0.00377   0.07802   0.00000   0.07400   3.08052
   D153       2.91514   0.00451   0.00631   0.00000   0.00667   2.92181
   D154      -1.25786   0.00153   0.00472   0.00000   0.00483  -1.25303
   D155       0.83234   0.00020   0.03242   0.00000   0.03312   0.86546
   D156       3.09126   0.00031   0.00796   0.00000   0.00200   3.09326
   D157      -1.04600   0.00413   0.10933   0.00000   0.11152  -0.93447
   D158       1.00920   0.00013   0.01332   0.00000   0.01276   1.02196
   D159      -1.17954  -0.00420  -0.10534   0.00000  -0.10350  -1.28304
   D160       0.96639  -0.00038  -0.00397   0.00000   0.00602   0.97241
   D161       3.02159  -0.00439  -0.09998   0.00000  -0.09274   2.92884
   D162       1.00892  -0.00094  -0.02688   0.00000  -0.03631   0.97261
   D163      -3.12834   0.00288   0.07449   0.00000   0.07321  -3.05513
   D164      -1.07314  -0.00112  -0.02152   0.00000  -0.02555  -1.09869
   D165      -2.28276   0.01133   0.17144   0.00000   0.16843  -2.11433
   D166       1.89088   0.00356   0.10576   0.00000   0.10461   1.99549
   D167      -0.18550   0.00948   0.15503   0.00000   0.15919  -0.02631
   D168       3.07200   0.00074   0.01752   0.00000   0.01727   3.08928
   D169      -1.40790  -0.00046  -0.01394   0.00000  -0.01369  -1.42160
         Item               Value     Threshold  Converged?
 Maximum Force            0.033617     0.000450     NO 
 RMS     Force            0.004336     0.000300     NO 
 Maximum Displacement     3.596640     0.001800     NO 
 RMS     Displacement     0.598024     0.001200     NO 
 Predicted change in Energy=-2.886906D-02
 Lowest energy point so far.  Saving SCF results.
 GradGradGradGradGradGradGradGradGradGradGradGradGradGradGradGradGradGrad

 Leave Link  103 at Thu Jul 10 00:17:18 2025, MaxMem=  1342177280 cpu:              23.3 elap:               2.0
 (Enter /home/zhangying/bin/g16/l202.exe)
 Stoichiometry    C17H12F6LiNO19S2
 Framework group  C1[X(C17H12F6LiNO19S2)]
 Deg. of freedom   168
 Full point group                 C1      NOp   1
 RotChk:  IX=0 Diff= 1.08D-01
 Largest Abelian subgroup         C1      NOp   1
 Largest concise Abelian subgroup C1      NOp   1
                         Standard orientation:                         
 ---------------------------------------------------------------------
 Center     Atomic      Atomic             Coordinates (Angstroms)
 Number     Number       Type             X           Y           Z
 ---------------------------------------------------------------------
      1          8           0        4.940741    1.359789   -1.407535
      2          6           0        5.796769    2.122881   -0.657876
      3          8           0        5.703407    1.760226    0.656567
      4          6           0        4.751343    0.714408    0.819213
      5          6           0        4.373031    0.309105   -0.617322
      6          8           0        6.462218    3.001885   -1.076548
      7          1           0        5.234355   -0.104106    1.354584
      8          1           0        3.299652    0.310156   -0.771678
      9          8           0        5.282460   -2.852169    0.272867
     10          6           0        6.470991   -2.200004    0.085757
     11          8           0        6.294764   -1.173791   -0.797623
     12          6           0        4.915955   -1.023153   -1.146937
     13          6           0        4.291644   -2.348221   -0.623737
     14          8           0        7.484015   -2.471156    0.626545
     15          1           0        4.857498   -0.959617   -2.233259
     16          1           0        4.195645   -3.048864   -1.459340
     17          8           0        2.675862    0.107008    1.796123
     18          6           0        1.403349    0.578622    1.938257
     19          8           0        1.394305    1.918113    1.803935
     20          6           0        2.666550    2.378305    1.288189
     21          6           0        3.599208    1.209076    1.690351
     22          8           0        0.441636   -0.116474    2.034944
     23          1           0        2.939011    3.293395    1.810531
     24          1           0        4.006250    1.439885    2.677908
     25          8           0        1.335428   -3.703747   -0.660926
     26          6           0        1.092915   -2.469249   -1.104079
     27          8           0        1.973841   -1.575909   -0.555701
     28          6           0        2.993470   -2.292381    0.182677
     29          8           0        0.226127   -2.141889   -1.862012
     30          1           0        3.162632   -1.772238    1.119981
     31          8           0        1.603894    3.917728   -0.193453
     32          6           0        0.298740    3.637364   -0.492268
     33          8           0        0.188422    2.307140   -0.803720
     34          6           0        2.404578    2.727458   -0.174051
     35          8           0       -0.601452    4.396652   -0.455831
     36          1           0        3.320410    2.921608   -0.727889
     37          6           0        1.485884    1.711982   -0.861426
     38          1           0        1.405412    0.790580   -0.299874
     39          1           0        1.742588    1.514622   -1.904282
     40          6           0        2.324122   -3.655977    0.395297
     41          1           0        1.798227   -3.712104    1.349025
     42          1           0        2.999733   -4.501396    0.291605
     43          7           0       -5.782889   -0.705415    0.733854
     44         16           0       -4.740498   -1.897955    0.549370
     45         16           0       -6.877995   -0.040716   -0.226536
     46          6           0       -3.284601   -0.795648   -0.075351
     47          6           0       -5.602135    1.328766   -0.170378
     48          9           0       -5.815734    2.422093   -0.906788
     49          9           0       -5.243208    1.737232    1.066289
     50          9           0       -3.101322    0.409266    0.570458
     51          9           0       -2.093624   -1.401300    0.012604
     52          9           0       -3.399150   -0.391647   -1.354991
     53          9           0       -4.531578    0.633329   -0.655525
     54          8           0       -4.258426   -2.211426    1.889348
     55          8           0       -4.866285   -2.896203   -0.478034
     56          8           0       -7.993006    0.490647    0.543650
     57          8           0       -6.949193   -0.322604   -1.638834
     58          3           0       -1.841571   -0.282192   -0.168679
 ---------------------------------------------------------------------
 Rotational constants (GHZ):           0.1340993           0.0338879           0.0293619
 Leave Link  202 at Thu Jul 10 00:17:20 2025, MaxMem=  1342177280 cpu:               0.3 elap:               0.1
 (Enter /home/zhangying/bin/g16/l301.exe)
 Standard basis: 6-311++G(d,p) (5D, 7F)
 Ernie: Thresh=  0.10000D-02 Tol=  0.10000D-05 Strict=F.
 There are  1158 symmetry adapted cartesian basis functions of A   symmetry.
 There are  1112 symmetry adapted basis functions of A   symmetry.
  1112 basis functions,  1792 primitive gaussians,  1158 cartesian basis functions
   181 alpha electrons      181 beta electrons
       nuclear repulsion energy      7222.3102572331 Hartrees.
 IExCor=  402 DFT=T Ex+Corr=B3LYP ExCW=0 ScaHFX=  0.200000
 ScaDFX=  0.800000  0.720000  1.000000  0.810000 ScalE2=  1.000000  1.000000
 IRadAn=      5 IRanWt=     -1 IRanGd=            0 ICorTp=0 IEmpDi=141
 NAtoms=   58 NActive=   58 NUniq=   58 SFac= 1.00D+00 NAtFMM=   60 NAOKFM=F Big=F
 Integral buffers will be    131072 words long.
 Raffenetti 2 integral format.
 Two-electron integral symmetry is turned on.
 R6Disp:  Grimme-D3(BJ) Dispersion energy=       -0.1482697374 Hartrees.
 Nuclear repulsion after empirical dispersion term =     7222.1619874957 Hartrees.
 Leave Link  301 at Thu Jul 10 00:17:20 2025, MaxMem=  1342177280 cpu:               1.3 elap:               0.1
 (Enter /home/zhangying/bin/g16/l302.exe)
 NPDir=0 NMtPBC=     1 NCelOv=     1 NCel=       1 NClECP=     1 NCelD=      1
         NCelK=      1 NCelE2=     1 NClLst=     1 CellRange=     0.0.
 One-electron integrals computed using PRISM.
 One-electron integral symmetry used in STVInt
 NBasis=  1112 RedAO= T EigKep=  1.02D-06  NBF=  1112
 NBsUse=  1111 1.00D-06 EigRej=  4.90D-07 NBFU=  1111
 Precomputing XC quadrature grid using
 IXCGrd= 4 IRadAn=           5 IRanWt=          -1 IRanGd=           0 AccXCQ= 0.00D+00.
 Generated NRdTot=       0 NPtTot=           0 NUsed=           0 NTot=          32
 NSgBfM=  1069  1069  1069  1069  1069 MxSgAt=    58 MxSgA2=    58.
 Leave Link  302 at Thu Jul 10 00:17:22 2025, MaxMem=  1342177280 cpu:              36.0 elap:               2.3
 (Enter /home/zhangying/bin/g16/l303.exe)
 DipDrv:  MaxL=1.
 Leave Link  303 at Thu Jul 10 00:17:23 2025, MaxMem=  1342177280 cpu:               3.5 elap:               0.3
 (Enter /home/zhangying/bin/g16/l401.exe)
 Initial guess from the checkpoint file:  "/home_zz/zhangying/wangchenyu/zhang/diffusion/PVC/2/Gau-24062.chk"
 B after Tr=    -0.000000    0.000000   -0.000000
         Rot=    0.999354   -0.008431    0.002594   -0.034838 Ang=  -4.12 deg.
 Guess basis will be translated and rotated to current coordinates.
 JPrj=2 DoOrth=T DoCkMO=T.
 Generating alternative initial guess.
 ExpMin= 7.40D-03 ExpMax= 9.34D+04 ExpMxC= 3.17D+03 IAcc=3 IRadAn=         5 AccDes= 0.00D+00
 Harris functional with IExCor=  402 and IRadAn=       5 diagonalized for initial guess.
 HarFok:  IExCor=  402 AccDes= 0.00D+00 IRadAn=         5 IDoV= 1 UseB2=F ITyADJ=14
 ICtDFT=  3500011 ScaDFX=  1.000000  1.000000  1.000000  1.000000
 FoFCou: FMM=F IPFlag=           0 FMFlag=      100000 FMFlg1=           0
         NFxFlg=           0 DoJE=T BraDBF=F KetDBF=T FulRan=T
         wScrn=  0.000000 ICntrl=       500 IOpCl=  0 I1Cent=   200000004 NGrid=           0
         NMat0=    1 NMatS0=      1 NMatT0=    0 NMatD0=    1 NMtDS0=    0 NMtDT0=    0
 Petite list used in FoFCou.
 Harris En= -3542.54567286899    
 Leave Link  401 at Thu Jul 10 00:17:35 2025, MaxMem=  1342177280 cpu:             183.1 elap:              11.6
 (Enter /home/zhangying/bin/g16/l502.exe)
 Integral symmetry usage will be decided dynamically.
 Closed shell SCF:
 Using DIIS extrapolation, IDIIS=  1040.
 NGot=  1342177280 LenX=  1339466444 LenY=  1338124322
 Requested convergence on RMS density matrix=1.00D-08 within 128 cycles.
 Requested convergence on MAX density matrix=1.00D-06.
 Requested convergence on             energy=1.00D-06.
 No special actions if energy rises.
 Fock matrices will be formed incrementally for  20 cycles.

 Cycle   1  Pass 1  IDiag  1:
 FoFJK:  IHMeth= 1 ICntrl=       0 DoSepK=F KAlg= 0 I1Cent=           0 FoldK=F
 IRaf= 680000000 NMat=       1 IRICut=       1 DoRegI=T DoRafI=F ISym2E= 0 IDoP0=0 IntGTp=1.
 FoFCou: FMM=F IPFlag=           0 FMFlag=      100000 FMFlg1=           0
         NFxFlg=           0 DoJE=F BraDBF=F KetDBF=F FulRan=T
         wScrn=  0.000000 ICntrl=         0 IOpCl=  0 I1Cent=           0 NGrid=           0
         NMat0=    1 NMatS0=      1 NMatT0=    0 NMatD0=    1 NMtDS0=    0 NMtDT0=    0
 Symmetry not used in FoFCou.
 E= -3540.00542086017    
 DIIS: error= 1.28D-02 at cycle   1 NSaved=   1.
 NSaved= 1 IEnMin= 1 EnMin= -3540.00542086017     IErMin= 1 ErrMin= 1.28D-02
 ErrMax= 1.28D-02  0.00D+00 EMaxC= 1.00D-01 BMatC= 1.58D+00 BMatP= 1.58D+00
 IDIUse=3 WtCom= 8.72D-01 WtEn= 1.28D-01
 Coeff-Com:  0.100D+01
 Coeff-En:   0.100D+01
 Coeff:      0.100D+01
 Recover alternate guess density for next cycle.
 RMSDP=2.75D-02 MaxDP=1.55D+01              OVMax= 0.00D+00

 Cycle   2  Pass 1  IDiag  1:
 RMSU=  2.74D-02    CP:  1.04D+00
 E= -3541.06615180652     Delta-E=       -1.060730946356 Rises=F Damp=F
 DIIS: error= 2.84D-02 at cycle   2 NSaved=   2.
 NSaved= 2 IEnMin= 2 EnMin= -3541.06615180652     IErMin= 1 ErrMin= 1.28D-02
 ErrMax= 2.84D-02  0.00D+00 EMaxC= 1.00D-01 BMatC= 2.23D+00 BMatP= 1.58D+00
 IDIUse=2 WtCom= 0.00D+00 WtEn= 1.00D+00
 Coeff-En:   0.000D+00 0.100D+01
 Coeff:      0.000D+00 0.100D+01
 Gap=     0.209 Goal=   None    Shift=    0.000
 RMSDP=5.61D-02 MaxDP=1.56D+01 DE=-1.06D+00 OVMax= 3.98D-01

 Cycle   3  Pass 1  IDiag  1:
 RMSU=  3.85D-02    CP:  1.71D+00  1.14D+00
 E= -3536.40430308750     Delta-E=        4.661848719024 Rises=F Damp=F
 DIIS: error= 5.90D-02 at cycle   3 NSaved=   3.
 NSaved= 3 IEnMin= 2 EnMin= -3541.06615180652     IErMin= 1 ErrMin= 1.28D-02
 ErrMax= 5.90D-02  0.00D+00 EMaxC= 1.00D-01 BMatC= 8.49D+00 BMatP= 1.58D+00
 IDIUse=2 WtCom= 0.00D+00 WtEn= 1.00D+00
 Coeff-En:   0.000D+00 0.771D+00 0.229D+00
 Coeff:      0.000D+00 0.771D+00 0.229D+00
 Gap=     0.181 Goal=   None    Shift=    0.000
 RMSDP=3.51D-02 MaxDP=8.46D+00 DE= 4.66D+00 OVMax= 2.77D-01

 Cycle   4  Pass 1  IDiag  1:
 RMSU=  9.58D-03    CP:  1.27D+00  1.05D+00  4.70D-01
 E= -3542.13234150603     Delta-E=       -5.728038418538 Rises=F Damp=F
 DIIS: error= 1.13D-02 at cycle   4 NSaved=   4.
 NSaved= 4 IEnMin= 4 EnMin= -3542.13234150603     IErMin= 4 ErrMin= 1.13D-02
 ErrMax= 1.13D-02  0.00D+00 EMaxC= 1.00D-01 BMatC= 5.06D-01 BMatP= 1.58D+00
 IDIUse=3 WtCom= 8.87D-01 WtEn= 1.13D-01
 Coeff-Com:  0.259D-01 0.326D+00 0.228D-01 0.625D+00
 Coeff-En:   0.000D+00 0.204D+00 0.000D+00 0.796D+00
 Coeff:      0.230D-01 0.312D+00 0.202D-01 0.644D+00
 Gap=     0.224 Goal=   None    Shift=    0.000
 RMSDP=9.94D-03 MaxDP=4.75D+00 DE=-5.73D+00 OVMax= 9.22D-02

 Cycle   5  Pass 1  IDiag  1:
 RMSU=  2.99D-03    CP:  1.17D+00  9.54D-01  3.18D-01  6.34D-01
 E= -3542.41194382195     Delta-E=       -0.279602315915 Rises=F Damp=F
 DIIS: error= 5.42D-03 at cycle   5 NSaved=   5.
 NSaved= 5 IEnMin= 5 EnMin= -3542.41194382195     IErMin= 5 ErrMin= 5.42D-03
 ErrMax= 5.42D-03  0.00D+00 EMaxC= 1.00D-01 BMatC= 6.56D-02 BMatP= 5.06D-01
 IDIUse=3 WtCom= 9.46D-01 WtEn= 5.42D-02
 Coeff-Com:  0.498D-03 0.111D+00-0.364D-01 0.433D+00 0.492D+00
 Coeff-En:   0.000D+00 0.000D+00 0.000D+00 0.539D-01 0.946D+00
 Coeff:      0.471D-03 0.105D+00-0.344D-01 0.413D+00 0.516D+00
 Gap=     0.207 Goal=   None    Shift=    0.000
 RMSDP=1.85D-03 MaxDP=7.79D-01 DE=-2.80D-01 OVMax= 4.99D-02

 Cycle   6  Pass 1  IDiag  1:
 RMSU=  7.24D-04    CP:  1.17D+00  9.70D-01  3.33D-01  7.44D-01  6.28D-01
 E= -3542.45706343662     Delta-E=       -0.045119614668 Rises=F Damp=F
 DIIS: error= 1.68D-03 at cycle   6 NSaved=   6.
 NSaved= 6 IEnMin= 6 EnMin= -3542.45706343662     IErMin= 6 ErrMin= 1.68D-03
 ErrMax= 1.68D-03  0.00D+00 EMaxC= 1.00D-01 BMatC= 5.34D-03 BMatP= 6.56D-02
 IDIUse=3 WtCom= 9.83D-01 WtEn= 1.68D-02
 Coeff-Com: -0.356D-03 0.353D-01-0.232D-01 0.191D+00 0.301D+00 0.496D+00
 Coeff-En:   0.000D+00 0.000D+00 0.000D+00 0.000D+00 0.215D-01 0.978D+00
 Coeff:     -0.350D-03 0.347D-01-0.228D-01 0.188D+00 0.297D+00 0.504D+00
 Gap=     0.198 Goal=   None    Shift=    0.000
 RMSDP=1.12D-03 MaxDP=2.88D-01 DE=-4.51D-02 OVMax= 1.51D-02

 Cycle   7  Pass 1  IDiag  1:
 RMSU=  4.22D-04    CP:  1.16D+00  9.68D-01  3.25D-01  7.29D-01  6.01D-01
                    CP:  3.64D-01
 E= -3542.46045445191     Delta-E=       -0.003391015292 Rises=F Damp=F
 DIIS: error= 6.46D-04 at cycle   7 NSaved=   7.
 NSaved= 7 IEnMin= 7 EnMin= -3542.46045445191     IErMin= 7 ErrMin= 6.46D-04
 ErrMax= 6.46D-04  0.00D+00 EMaxC= 1.00D-01 BMatC= 1.01D-03 BMatP= 5.34D-03
 IDIUse=3 WtCom= 9.94D-01 WtEn= 6.46D-03
 Coeff-Com: -0.123D-03 0.702D-02-0.837D-02 0.512D-01 0.102D+00 0.337D+00
 Coeff-Com:  0.512D+00
 Coeff-En:   0.000D+00 0.000D+00 0.000D+00 0.000D+00 0.000D+00 0.170D+00
 Coeff-En:   0.830D+00
 Coeff:     -0.122D-03 0.697D-02-0.831D-02 0.509D-01 0.101D+00 0.336D+00
 Coeff:      0.514D+00
 Gap=     0.197 Goal=   None    Shift=    0.000
 RMSDP=2.34D-04 MaxDP=5.41D-02 DE=-3.39D-03 OVMax= 5.90D-03

 Cycle   8  Pass 1  IDiag  1:
 RMSU=  1.14D-04    CP:  1.16D+00  9.68D-01  3.24D-01  7.31D-01  6.08D-01
                    CP:  4.99D-01  6.70D-01
 E= -3542.46112759119     Delta-E=       -0.000673139284 Rises=F Damp=F
 DIIS: error= 1.61D-04 at cycle   8 NSaved=   8.
 NSaved= 8 IEnMin= 8 EnMin= -3542.46112759119     IErMin= 8 ErrMin= 1.61D-04
 ErrMax= 1.61D-04  0.00D+00 EMaxC= 1.00D-01 BMatC= 8.64D-05 BMatP= 1.01D-03
 IDIUse=3 WtCom= 9.98D-01 WtEn= 1.61D-03
 Coeff-Com: -0.104D-03 0.529D-03-0.246D-02 0.962D-02 0.266D-01 0.149D+00
 Coeff-Com:  0.308D+00 0.508D+00
 Coeff-En:   0.000D+00 0.000D+00 0.000D+00 0.000D+00 0.000D+00 0.000D+00
 Coeff-En:   0.164D-01 0.984D+00
 Coeff:     -0.104D-03 0.528D-03-0.245D-02 0.960D-02 0.266D-01 0.149D+00
 Coeff:      0.308D+00 0.509D+00
 Gap=     0.196 Goal=   None    Shift=    0.000
 RMSDP=9.26D-05 MaxDP=2.79D-02 DE=-6.73D-04 OVMax= 1.68D-03

 Cycle   9  Pass 1  IDiag  1:
 RMSU=  4.03D-05    CP:  1.16D+00  9.68D-01  3.25D-01  7.34D-01  6.10D-01
                    CP:  5.09D-01  6.55D-01  5.95D-01
 E= -3542.46118826614     Delta-E=       -0.000060674951 Rises=F Damp=F
 DIIS: error= 5.95D-05 at cycle   9 NSaved=   9.
 NSaved= 9 IEnMin= 9 EnMin= -3542.46118826614     IErMin= 9 ErrMin= 5.95D-05
 ErrMax= 5.95D-05  0.00D+00 EMaxC= 1.00D-01 BMatC= 6.05D-06 BMatP= 8.64D-05
 IDIUse=1 WtCom= 1.00D+00 WtEn= 0.00D+00
 Coeff-Com:  0.992D-05-0.971D-04-0.614D-03 0.154D-02 0.809D-02 0.596D-01
 Coeff-Com:  0.132D+00 0.278D+00 0.522D+00
 Coeff:      0.992D-05-0.971D-04-0.614D-03 0.154D-02 0.809D-02 0.596D-01
 Coeff:      0.132D+00 0.278D+00 0.522D+00
 Gap=     0.197 Goal=   None    Shift=    0.000
 RMSDP=2.20D-05 MaxDP=8.90D-03 DE=-6.07D-05 OVMax= 5.75D-04

 Cycle  10  Pass 1  IDiag  1:
 RMSU=  1.30D-05    CP:  1.16D+00  9.68D-01  3.25D-01  7.34D-01  6.10D-01
                    CP:  5.05D-01  6.59D-01  5.91D-01  6.73D-01
 E= -3542.46119213236     Delta-E=       -0.000003866211 Rises=F Damp=F
 DIIS: error= 2.19D-05 at cycle  10 NSaved=  10.
 NSaved=10 IEnMin=10 EnMin= -3542.46119213236     IErMin=10 ErrMin= 2.19D-05
 ErrMax= 2.19D-05  0.00D+00 EMaxC= 1.00D-01 BMatC= 1.30D-06 BMatP= 6.05D-06
 IDIUse=1 WtCom= 1.00D+00 WtEn= 0.00D+00
 Coeff-Com: -0.137D-04-0.927D-04-0.701D-04-0.593D-04 0.250D-02 0.208D-01
 Coeff-Com:  0.473D-01 0.114D+00 0.341D+00 0.475D+00
 Coeff:     -0.137D-04-0.927D-04-0.701D-04-0.593D-04 0.250D-02 0.208D-01
 Coeff:      0.473D-01 0.114D+00 0.341D+00 0.475D+00
 Gap=     0.196 Goal=   None    Shift=    0.000
 RMSDP=7.42D-06 MaxDP=1.92D-03 DE=-3.87D-06 OVMax= 2.58D-04

 Cycle  11  Pass 1  IDiag  1:
 RMSU=  3.85D-06    CP:  1.16D+00  9.68D-01  3.25D-01  7.33D-01  6.10D-01
                    CP:  5.07D-01  6.60D-01  5.93D-01  6.56D-01  6.89D-01
 E= -3542.46119296523     Delta-E=       -0.000000832870 Rises=F Damp=F
 DIIS: error= 8.13D-06 at cycle  11 NSaved=  11.
 NSaved=11 IEnMin=11 EnMin= -3542.46119296523     IErMin=11 ErrMin= 8.13D-06
 ErrMax= 8.13D-06  0.00D+00 EMaxC= 1.00D-01 BMatC= 1.61D-07 BMatP= 1.30D-06
 IDIUse=1 WtCom= 1.00D+00 WtEn= 0.00D+00
 Coeff-Com: -0.557D-05-0.499D-04 0.175D-04-0.125D-03 0.982D-03 0.721D-02
 Coeff-Com:  0.161D-01 0.406D-01 0.159D+00 0.307D+00 0.469D+00
 Coeff:     -0.557D-05-0.499D-04 0.175D-04-0.125D-03 0.982D-03 0.721D-02
 Coeff:      0.161D-01 0.406D-01 0.159D+00 0.307D+00 0.469D+00
 Gap=     0.196 Goal=   None    Shift=    0.000
 RMSDP=3.54D-06 MaxDP=1.39D-03 DE=-8.33D-07 OVMax= 7.72D-05

 Cycle  12  Pass 1  IDiag  1:
 RMSU=  1.48D-06    CP:  1.16D+00  9.68D-01  3.25D-01  7.33D-01  6.10D-01
                    CP:  5.07D-01  6.61D-01  5.95D-01  6.72D-01  6.62D-01
                    CP:  7.22D-01
 E= -3542.46119307911     Delta-E=       -0.000000113883 Rises=F Damp=F
 DIIS: error= 1.56D-06 at cycle  12 NSaved=  12.
 NSaved=12 IEnMin=12 EnMin= -3542.46119307911     IErMin=12 ErrMin= 1.56D-06
 ErrMax= 1.56D-06  0.00D+00 EMaxC= 1.00D-01 BMatC= 1.01D-08 BMatP= 1.61D-07
 IDIUse=1 WtCom= 1.00D+00 WtEn= 0.00D+00
 Coeff-Com:  0.540D-06-0.219D-04 0.140D-04-0.434D-04 0.307D-03 0.169D-02
 Coeff-Com:  0.370D-02 0.910D-02 0.483D-01 0.112D+00 0.250D+00 0.575D+00
 Coeff:      0.540D-06-0.219D-04 0.140D-04-0.434D-04 0.307D-03 0.169D-02
 Coeff:      0.370D-02 0.910D-02 0.483D-01 0.112D+00 0.250D+00 0.575D+00
 Gap=     0.196 Goal=   None    Shift=    0.000
 RMSDP=1.39D-06 MaxDP=4.92D-04 DE=-1.14D-07 OVMax= 1.58D-05

 Cycle  13  Pass 1  IDiag  1:
 RMSU=  4.97D-07    CP:  1.16D+00  9.68D-01  3.25D-01  7.33D-01  6.11D-01
                    CP:  5.07D-01  6.61D-01  5.96D-01  6.79D-01  6.60D-01
                    CP:  6.67D-01  7.02D-01
 E= -3542.46119308464     Delta-E=       -0.000000005532 Rises=F Damp=F
 DIIS: error= 7.41D-07 at cycle  13 NSaved=  13.
 NSaved=13 IEnMin=13 EnMin= -3542.46119308464     IErMin=13 ErrMin= 7.41D-07
 ErrMax= 7.41D-07  0.00D+00 EMaxC= 1.00D-01 BMatC= 1.97D-09 BMatP= 1.01D-08
 IDIUse=1 WtCom= 1.00D+00 WtEn= 0.00D+00
 Coeff-Com: -0.258D-06-0.924D-05 0.605D-05-0.180D-04 0.477D-04 0.171D-03
 Coeff-Com:  0.460D-03 0.795D-03 0.101D-01 0.294D-01 0.890D-01 0.351D+00
 Coeff-Com:  0.519D+00
 Coeff:     -0.258D-06-0.924D-05 0.605D-05-0.180D-04 0.477D-04 0.171D-03
 Coeff:      0.460D-03 0.795D-03 0.101D-01 0.294D-01 0.890D-01 0.351D+00
 Coeff:      0.519D+00
 Gap=     0.196 Goal=   None    Shift=    0.000
 RMSDP=2.85D-07 MaxDP=3.66D-05 DE=-5.53D-09 OVMax= 8.60D-06

 Cycle  14  Pass 1  IDiag  1:
 RMSU=  1.72D-07    CP:  1.16D+00  9.68D-01  3.25D-01  7.33D-01  6.10D-01
                    CP:  5.07D-01  6.61D-01  5.96D-01  6.77D-01  6.68D-01
                    CP:  6.84D-01  7.13D-01  7.19D-01
 E= -3542.46119308616     Delta-E=       -0.000000001524 Rises=F Damp=F
 DIIS: error= 3.04D-07 at cycle  14 NSaved=  14.
 NSaved=14 IEnMin=14 EnMin= -3542.46119308616     IErMin=14 ErrMin= 3.04D-07
 ErrMax= 3.04D-07  0.00D+00 EMaxC= 1.00D-01 BMatC= 2.44D-10 BMatP= 1.97D-09
 IDIUse=1 WtCom= 1.00D+00 WtEn= 0.00D+00
 Coeff-Com: -0.311D-06-0.359D-05 0.195D-05-0.703D-05-0.119D-04-0.911D-04
 Coeff-Com: -0.120D-03-0.566D-03 0.886D-03 0.585D-02 0.266D-01 0.154D+00
 Coeff-Com:  0.315D+00 0.499D+00
 Coeff:     -0.311D-06-0.359D-05 0.195D-05-0.703D-05-0.119D-04-0.911D-04
 Coeff:     -0.120D-03-0.566D-03 0.886D-03 0.585D-02 0.266D-01 0.154D+00
 Coeff:      0.315D+00 0.499D+00
 Gap=     0.196 Goal=   None    Shift=    0.000
 RMSDP=1.05D-07 MaxDP=2.40D-05 DE=-1.52D-09 OVMax= 3.26D-06

 Cycle  15  Pass 1  IDiag  1:
 RMSU=  6.24D-08    CP:  1.16D+00  9.68D-01  3.25D-01  7.33D-01  6.10D-01
                    CP:  5.07D-01  6.61D-01  5.96D-01  6.78D-01  6.68D-01
                    CP:  6.90D-01  7.18D-01  7.22D-01  6.61D-01
 E= -3542.46119308600     Delta-E=        0.000000000167 Rises=F Damp=F
 DIIS: error= 1.05D-07 at cycle  15 NSaved=  15.
 NSaved=15 IEnMin=14 EnMin= -3542.46119308616     IErMin=15 ErrMin= 1.05D-07
 ErrMax= 1.05D-07  0.00D+00 EMaxC= 1.00D-01 BMatC= 3.43D-11 BMatP= 2.44D-10
 IDIUse=1 WtCom= 1.00D+00 WtEn= 0.00D+00
 Coeff-Com:  0.207D-07-0.470D-06 0.181D-06-0.138D-05-0.183D-04-0.869D-04
 Coeff-Com: -0.149D-03-0.495D-03-0.112D-02-0.121D-02 0.574D-03 0.308D-01
 Coeff-Com:  0.903D-01 0.303D+00 0.579D+00
 Coeff:      0.207D-07-0.470D-06 0.181D-06-0.138D-05-0.183D-04-0.869D-04
 Coeff:     -0.149D-03-0.495D-03-0.112D-02-0.121D-02 0.574D-03 0.308D-01
 Coeff:      0.903D-01 0.303D+00 0.579D+00
 Gap=     0.196 Goal=   None    Shift=    0.000
 RMSDP=5.68D-08 MaxDP=1.45D-05 DE= 1.67D-10 OVMax= 1.17D-06

 Cycle  16  Pass 1  IDiag  1:
 RMSU=  3.00D-08    CP:  1.16D+00  9.68D-01  3.25D-01  7.33D-01  6.10D-01
                    CP:  5.07D-01  6.61D-01  5.96D-01  6.78D-01  6.68D-01
                    CP:  6.90D-01  7.28D-01  7.39D-01  6.43D-01  6.96D-01
 E= -3542.46119308643     Delta-E=       -0.000000000435 Rises=F Damp=F
 DIIS: error= 3.19D-08 at cycle  16 NSaved=  16.
 NSaved=16 IEnMin=16 EnMin= -3542.46119308643     IErMin=16 ErrMin= 3.19D-08
 ErrMax= 3.19D-08  0.00D+00 EMaxC= 1.00D-01 BMatC= 4.10D-12 BMatP= 3.43D-11
 IDIUse=1 WtCom= 1.00D+00 WtEn= 0.00D+00
 Coeff-Com:  0.403D-07 0.494D-07-0.569D-07-0.225D-06-0.106D-04-0.467D-04
 Coeff-Com: -0.810D-04-0.265D-03-0.756D-03-0.118D-02-0.181D-02 0.654D-02
 Coeff-Com:  0.271D-01 0.139D+00 0.352D+00 0.479D+00
 Coeff:      0.403D-07 0.494D-07-0.569D-07-0.225D-06-0.106D-04-0.467D-04
 Coeff:     -0.810D-04-0.265D-03-0.756D-03-0.118D-02-0.181D-02 0.654D-02
 Coeff:      0.271D-01 0.139D+00 0.352D+00 0.479D+00
 Gap=     0.196 Goal=   None    Shift=    0.000
 RMSDP=2.41D-08 MaxDP=7.07D-06 DE=-4.35D-10 OVMax= 4.33D-07

 Cycle  17  Pass 1  IDiag  1:
 RMSU=  9.21D-09    CP:  1.16D+00  9.68D-01  3.25D-01  7.33D-01  6.10D-01
                    CP:  5.07D-01  6.61D-01  5.96D-01  6.78D-01  6.68D-01
                    CP:  6.91D-01  7.29D-01  7.34D-01  6.73D-01  6.93D-01
                    CP:  6.73D-01
 E= -3542.46119308611     Delta-E=        0.000000000320 Rises=F Damp=F
 DIIS: error= 1.08D-08 at cycle  17 NSaved=  17.
 NSaved=17 IEnMin=16 EnMin= -3542.46119308643     IErMin=17 ErrMin= 1.08D-08
 ErrMax= 1.08D-08  0.00D+00 EMaxC= 1.00D-01 BMatC= 3.34D-13 BMatP= 4.10D-12
 IDIUse=1 WtCom= 1.00D+00 WtEn= 0.00D+00
 Coeff-Com:  0.108D-07 0.101D-06-0.311D-07-0.319D-07-0.374D-05-0.154D-04
 Coeff-Com: -0.255D-04-0.849D-04-0.259D-03-0.445D-03-0.993D-03-0.250D-03
 Coeff-Com:  0.236D-02 0.347D-01 0.117D+00 0.262D+00 0.586D+00
 Coeff:      0.108D-07 0.101D-06-0.311D-07-0.319D-07-0.374D-05-0.154D-04
 Coeff:     -0.255D-04-0.849D-04-0.259D-03-0.445D-03-0.993D-03-0.250D-03
 Coeff:      0.236D-02 0.347D-01 0.117D+00 0.262D+00 0.586D+00
 Gap=     0.196 Goal=   None    Shift=    0.000
 RMSDP=7.00D-09 MaxDP=1.81D-06 DE= 3.20D-10 OVMax= 1.17D-07

 Cycle  18  Pass 1  IDiag  1:
 RMSU=  3.94D-09    CP:  1.16D+00  9.68D-01  3.25D-01  7.33D-01  6.10D-01
                    CP:  5.07D-01  6.61D-01  5.96D-01  6.78D-01  6.68D-01
                    CP:  6.91D-01  7.29D-01  7.38D-01  6.80D-01  6.94D-01
                    CP:  6.38D-01  8.26D-01
 E= -3542.46119308635     Delta-E=       -0.000000000242 Rises=F Damp=F
 DIIS: error= 3.85D-09 at cycle  18 NSaved=  18.
 NSaved=18 IEnMin=16 EnMin= -3542.46119308643     IErMin=18 ErrMin= 3.85D-09
 ErrMax= 3.85D-09  0.00D+00 EMaxC= 1.00D-01 BMatC= 4.62D-14 BMatP= 3.34D-13
 IDIUse=1 WtCom= 1.00D+00 WtEn= 0.00D+00
 Coeff-Com:  0.181D-08 0.470D-07-0.930D-08-0.463D-08-0.810D-06-0.312D-05
 Coeff-Com: -0.453D-05-0.155D-04-0.495D-04-0.987D-04-0.324D-03-0.102D-02
 Coeff-Com: -0.215D-02 0.144D-02 0.209D-01 0.870D-01 0.334D+00 0.561D+00
 Coeff:      0.181D-08 0.470D-07-0.930D-08-0.463D-08-0.810D-06-0.312D-05
 Coeff:     -0.453D-05-0.155D-04-0.495D-04-0.987D-04-0.324D-03-0.102D-02
 Coeff:     -0.215D-02 0.144D-02 0.209D-01 0.870D-01 0.334D+00 0.561D+00
 Gap=     0.196 Goal=   None    Shift=    0.000
 RMSDP=3.02D-09 MaxDP=7.15D-07 DE=-2.42D-10 OVMax= 3.47D-08

 SCF Done:  E(RB3LYP) =  -3542.46119309     A.U. after   18 cycles
            NFock= 18  Conv=0.30D-08     -V/T= 2.0019
 KE= 3.535655805955D+03 PE=-2.279692565481D+04 EE= 8.496646668278D+03
 Leave Link  502 at Thu Jul 10 00:36:28 2025, MaxMem=  1342177280 cpu:           18104.5 elap:            1131.7
 (Enter /home/zhangying/bin/g16/l701.exe)
 ... and contract with generalized density number  0.
 Compute integral first derivatives.
 R6Disp: Adding Grimme-D3(BJ) dispersion energy 1st derivatives to the gradient.
 Leave Link  701 at Thu Jul 10 00:36:31 2025, MaxMem=  1342177280 cpu:              12.6 elap:               1.0
 (Enter /home/zhangying/bin/g16/l702.exe)
 L702 exits ... SP integral derivatives will be done elsewhere.
 Leave Link  702 at Thu Jul 10 00:36:31 2025, MaxMem=  1342177280 cpu:               0.5 elap:               0.1
 (Enter /home/zhangying/bin/g16/l703.exe)
 Integral derivatives from FoFJK, PRISM(SPDF).
 Compute integral first derivatives, UseDBF=F ICtDFT=           0.
 Calling FoFJK, ICntrl=      2127 FMM=F ISym2X=0 I1Cent= 0 IOpClX= 0 NMat=1 NMatS=1 NMatT=0.
 FoFJK:  IHMeth= 1 ICntrl=    2127 DoSepK=F KAlg= 0 I1Cent=           0 FoldK=F
 IRaf=         0 NMat=       1 IRICut=       1 DoRegI=T DoRafI=F ISym2E= 0 IDoP0=0 IntGTp=1.
 FoFCou: FMM=F IPFlag=           0 FMFlag=      100000 FMFlg1=         800
         NFxFlg=           0 DoJE=F BraDBF=F KetDBF=F FulRan=T
         wScrn=  0.000000 ICntrl=      2127 IOpCl=  0 I1Cent=           0 NGrid=           0
         NMat0=    1 NMatS0=      1 NMatT0=    0 NMatD0=    1 NMtDS0=    0 NMtDT0=    0
 Symmetry not used in FoFCou.
 Leave Link  703 at Thu Jul 10 00:41:22 2025, MaxMem=  1342177280 cpu:            4651.2 elap:             290.7
 (Enter /home/zhangying/bin/g16/l716.exe)
 Dipole        = 7.26123377D+00-1.05791932D+00 2.56479828D-01
 ***** Axes restored to original set *****
 -------------------------------------------------------------------
 Center     Atomic                   Forces (Hartrees/Bohr)
 Number     Number              X              Y              Z
 -------------------------------------------------------------------
      1        8          -0.001770488    0.002154826   -0.002340876
      2        6           0.002145344   -0.002612707    0.001546530
      3        8          -0.001102454    0.000694541    0.001557331
      4        6          -0.000175492   -0.000207404    0.000536233
      5        6          -0.002455208   -0.000190075    0.002392696
      6        8          -0.000437671    0.002145618   -0.000478594
      7        1           0.000241056    0.000260622   -0.000762554
      8        1          -0.002240205    0.000881331    0.000241196
      9        8          -0.002421999    0.003211472   -0.001543632
     10        6           0.002919755   -0.001872307    0.001892812
     11        8          -0.000286644    0.000714408   -0.002004246
     12        6           0.000770804   -0.001542453   -0.001061843
     13        6           0.002094062   -0.002197707    0.002579703
     14        8          -0.001863964    0.001270995   -0.001747897
     15        1          -0.000937182   -0.001268838    0.000572103
     16        1           0.000767370   -0.000478487    0.000062858
     17        8           0.004377699   -0.003402835   -0.010096139
     18        6          -0.000133620    0.004464236    0.010226010
     19        8           0.000980182   -0.004178458   -0.011983613
     20        6           0.002427469    0.002421574   -0.000926594
     21        6           0.002002665   -0.001521722    0.000579725
     22        8          -0.000135860   -0.002370031   -0.002391501
     23        1          -0.000065990   -0.001452900   -0.000631946
     24        1          -0.001247632   -0.002079009    0.000203455
     25        8          -0.004535328    0.000506494   -0.002160155
     26        6           0.010251973   -0.001829903    0.009901773
     27        8          -0.005180736    0.004274393   -0.004117869
     28        6           0.001281908   -0.001710270    0.003291994
     29        8          -0.002094320   -0.000084155   -0.008659348
     30        1          -0.001511158   -0.000710219    0.002347250
     31        8           0.002825878    0.003730834   -0.001411134
     32        6          -0.009930540   -0.005334020   -0.003126141
     33        8           0.003025304    0.003340347    0.002629785
     34        6           0.003526369    0.000572636    0.004965451
     35        8           0.004671064    0.002112879    0.000556652
     36        1           0.002074845   -0.000612767   -0.000324209
     37        6           0.000410325   -0.005102412    0.006953920
     38        1          -0.006628932    0.002715069    0.006606936
     39        1          -0.000204025    0.000429233   -0.001582731
     40        6           0.000309936   -0.000165670    0.000111910
     41        1           0.000084897    0.000733510   -0.000420688
     42        1          -0.000430466    0.000275872    0.001112929
     43        7          -0.062114016   -0.059946414    0.001317331
     44       16           0.040399367   -0.012870885   -0.032060627
     45       16           0.054130603    0.041576805   -0.037556592
     46        6           0.046408955   -0.106846159    0.070837478
     47        6           0.018496740    0.007446241   -0.004730291
     48        9          -0.004439315    0.000498791    0.003327915
     49        9           0.009912139   -0.002433166    0.007844113
     50        9          -0.037314515   -0.007318156   -0.078968648
     51        9          -0.336051427   -0.305761097    0.042315873
     52        9          -0.179584762    0.068527950    0.022348499
     53        9           0.230024615   -0.043434076    0.059275345
     54        8          -0.012043911    0.005094149    0.005927622
     55        8          -0.006840058    0.000735460    0.012651235
     56        8          -0.012577188   -0.016184121    0.011024019
     57        8          -0.017390944   -0.012512751    0.020286457
     58        3           0.267584726    0.447440885   -0.106937269
 -------------------------------------------------------------------
 Cartesian Forces:  Max     0.447440885 RMS     0.060347749
 Leave Link  716 at Thu Jul 10 00:41:23 2025, MaxMem=  1342177280 cpu:               0.5 elap:               0.1
 (Enter /home/zhangying/bin/g16/l103.exe)

 GradGradGradGradGradGradGradGradGradGradGradGradGradGradGradGradGradGrad
 Berny optimization.
 Using GEDIIS/GDIIS optimizer.
 FormGI is forming the generalized inverse of G from B-inverse, IUseBI=4.
 Internal  Forces:  Max     3.887907119 RMS     0.358568452
 Search for a local minimum.
 Step number   3 out of a maximum of  348
 All quantities printed in internal units (Hartrees-Bohrs-Radians)
 RMS Force = .35857D+00 SwitMx=.10000D-02 MixMth= 1
 Mixed Optimization -- RFO/linear search
 Update second derivatives using D2CorX and points    1    3    2
 ITU=  0  1  0
 Use linear search instead of GDIIS.
     Eigenvalues ---    0.00229   0.00230   0.00230   0.00350   0.00379
     Eigenvalues ---    0.00487   0.00503   0.00592   0.00630   0.00704
     Eigenvalues ---    0.00783   0.01153   0.01385   0.01486   0.01609
     Eigenvalues ---    0.01714   0.01726   0.01734   0.01747   0.01989
     Eigenvalues ---    0.02148   0.02170   0.02190   0.02192   0.02201
     Eigenvalues ---    0.02280   0.02379   0.02609   0.03074   0.03205
     Eigenvalues ---    0.03443   0.03539   0.03704   0.03789   0.03884
     Eigenvalues ---    0.03923   0.04019   0.04118   0.04214   0.04363
     Eigenvalues ---    0.04616   0.04904   0.04993   0.05161   0.05240
     Eigenvalues ---    0.05553   0.05574   0.05868   0.06686   0.06796
     Eigenvalues ---    0.06886   0.07200   0.07385   0.07509   0.07744
     Eigenvalues ---    0.07862   0.08066   0.08161   0.08472   0.08574
     Eigenvalues ---    0.08823   0.08939   0.09212   0.09407   0.09467
     Eigenvalues ---    0.09542   0.09962   0.10713   0.10860   0.11096
     Eigenvalues ---    0.11201   0.11674   0.12218   0.12954   0.13954
     Eigenvalues ---    0.14137   0.14347   0.14569   0.15833   0.16211
     Eigenvalues ---    0.16873   0.17713   0.18140   0.18499   0.18986
     Eigenvalues ---    0.19180   0.19311   0.19447   0.19800   0.20360
     Eigenvalues ---    0.20573   0.20911   0.22762   0.23055   0.23161
     Eigenvalues ---    0.23342   0.23449   0.23970   0.24402   0.24857
     Eigenvalues ---    0.24963   0.24988   0.24994   0.25000   0.25000
     Eigenvalues ---    0.25000   0.25000   0.25000   0.25030   0.26449
     Eigenvalues ---    0.26813   0.26874   0.27081   0.28337   0.29030
     Eigenvalues ---    0.29098   0.29419   0.29799   0.34325   0.34392
     Eigenvalues ---    0.34619   0.34743   0.34754   0.34759   0.34899
     Eigenvalues ---    0.34968   0.35018   0.35019   0.35318   0.35411
     Eigenvalues ---    0.36085   0.36741   0.37796   0.37940   0.38218
     Eigenvalues ---    0.38925   0.39117   0.39845   0.40280   0.40439
     Eigenvalues ---    0.45894   0.46971   0.47490   0.47614   0.47732
     Eigenvalues ---    0.50696   0.50952   0.51050   0.51290   0.51762
     Eigenvalues ---    0.52069   0.52096   0.55500   0.57429   0.59695
     Eigenvalues ---    0.60429   0.60757   0.61466   0.69520   0.75343
     Eigenvalues ---    0.95668   0.96819   1.11326   1.12947   1.13071
     Eigenvalues ---    1.13676   1.14196  15.68463
 RFO step:  Lambda=-1.79835237D+00 EMin= 2.28557732D-03
 Quartic linear search produced a step of -0.45795.
 Maximum step size (   0.505) exceeded in Quadratic search.
    -- Step size scaled by   0.763
 Iteration  1 RMS(Cart)=  0.11907084 RMS(Int)=  0.01623327
 Iteration  2 RMS(Cart)=  0.12741600 RMS(Int)=  0.00941204
 Iteration  3 RMS(Cart)=  0.10389885 RMS(Int)=  0.00325171
 Iteration  4 RMS(Cart)=  0.00601805 RMS(Int)=  0.00156350
 Iteration  5 RMS(Cart)=  0.00001319 RMS(Int)=  0.00156348
 Iteration  6 RMS(Cart)=  0.00000020 RMS(Int)=  0.00156348
 ITry= 1 IFail=0 DXMaxC= 2.67D+00 DCOld= 1.00D+10 DXMaxT= 5.05D-01 DXLimC= 3.00D+00 Rises=F
 Variable       Old X    -DE/DX   Delta X   Delta X   Delta X     New X
                                 (Linear)    (Quad)   (Total)
    R1        2.58905  -0.00285  -0.00341   0.00620   0.00280   2.59185
    R2        2.70612   0.00155   0.00211  -0.00390  -0.00179   2.70433
    R3        2.58278  -0.00157  -0.00219   0.00402   0.00184   2.58462
    R4        2.22856   0.00193   0.00176  -0.00307  -0.00130   2.22726
    R5        2.69020   0.00079   0.00244  -0.00468  -0.00224   2.68796
    R6        2.90982   0.00639   0.00265  -0.00465  -0.00191   2.90792
    R7        2.06135   0.00011  -0.00013   0.00027   0.00014   2.06149
    R8        2.88516   0.00785   0.00094  -0.00087   0.00011   2.88526
    R9        2.04926  -0.00156   0.00027  -0.00073  -0.00047   2.04879
   R10        2.89700   0.00109  -0.00045   0.00073   0.00035   2.89735
   R11        2.58619  -0.00078  -0.00241   0.00474   0.00226   2.58845
   R12        2.69879   0.00289   0.00321  -0.00594  -0.00269   2.69610
   R13        2.58038  -0.00082  -0.00119   0.00240   0.00113   2.58151
   R14        2.22971   0.00280   0.00195  -0.00329  -0.00135   2.22836
   R15        2.70292   0.00143   0.00227  -0.00426  -0.00198   2.70093
   R16        2.93930  -0.00150  -0.00347   0.00619   0.00285   2.94215
   R17        2.05932  -0.00006  -0.00029   0.00055   0.00027   2.05959
   R18        2.06867  -0.00037  -0.00025   0.00043   0.00018   2.06885
   R19        2.88991  -0.00324  -0.00258   0.00471   0.00211   2.89202
   R20        2.57857  -0.00181   0.00461  -0.00959  -0.00492   2.57364
   R21        2.72429  -0.00102  -0.00401   0.00777   0.00374   2.72804
   R22        2.54402  -0.00205   0.00354  -0.00742  -0.00382   2.54020
   R23        2.24981   0.00125  -0.00352   0.00671   0.00319   2.25300
   R24        2.73611   0.00281  -0.00119   0.00277   0.00158   2.73769
   R25        2.92675   0.00435  -0.00102   0.00305   0.00195   2.92870
   R26        2.05665  -0.00015   0.00019  -0.00040  -0.00021   2.05644
   R27        2.88373   0.01100   0.00344  -0.00504  -0.00167   2.88205
   R28        2.06510  -0.00019   0.00050  -0.00102  -0.00052   2.06458
   R29        2.52063   0.00455   0.00926  -0.01732  -0.00810   2.51253
   R30        2.73548  -0.00084  -0.00415   0.00834   0.00409   2.73956
   R31        2.58748   0.00079   0.00553  -0.01111  -0.00540   2.58208
   R32        2.26211  -0.00706  -0.00720   0.01258   0.00545   2.26756
   R33        2.73728  -0.00317  -0.00589   0.01065   0.00491   2.74219
   R34        2.05077  -0.00272   0.00026  -0.00095  -0.00069   2.05008
   R35        2.89851  -0.00147  -0.00168   0.00328   0.00156   2.90007
   R36        6.15286  -0.00078   0.06792  -0.13900  -0.07115   6.08171
   R37        2.58508  -0.00027   0.00123  -0.00259  -0.00133   2.58375
   R38        2.71109  -0.00132  -0.00148   0.00266   0.00119   2.71228
   R39        2.59014  -0.00073  -0.00950   0.01831   0.00882   2.59896
   R40        2.22650   0.00398   0.00355  -0.00616  -0.00261   2.22389
   R41        2.69970   0.00090  -0.00043   0.00109   0.00064   2.70034
   R42        2.05553  -0.00127   0.00028  -0.00076  -0.00048   2.05505
   R43        2.89546   0.00614   0.00701  -0.01251  -0.00563   2.88983
   R44        2.04475   0.00076   0.00366  -0.00689  -0.00324   2.04151
   R45        2.06352  -0.00091  -0.00017   0.00018   0.00001   2.06354
   R46        6.46688  -0.00486   0.03289  -0.06778  -0.03494   6.43194
   R47        2.06085  -0.00033  -0.00005   0.00004  -0.00001   2.06085
   R48        2.05445   0.00040   0.00061  -0.00113  -0.00053   2.05392
   R49        3.01337   0.41558   0.00118   0.02501   0.02618   3.03955
   R50        3.02559   0.31688   0.00063   0.02216   0.02279   3.04838
   R51        3.64722  -0.39041  -0.02786   0.02803   0.00017   3.64739
   R52        2.75550  -0.00365  -0.00599   0.01047   0.00448   2.75998
   R53        2.71745   0.01411   0.03750  -0.07014  -0.03265   2.68480
   R54        3.53861   0.50431   0.00257   0.03321   0.03578   3.57439
   R55        2.75069  -0.00136  -0.00292   0.00500   0.00208   2.75277
   R56        2.72482   0.01848   0.03650  -0.06769  -0.03119   2.69363
   R57        2.60651   0.02029  -0.03305   0.06748   0.03443   2.64094
   R58        2.53038   0.14372  -0.00811   0.02452   0.01640   2.54679
   R59        2.54505   0.01593  -0.00431   0.00920   0.00489   2.54994
   R60        2.52354  -0.00161  -0.00529   0.00979   0.00450   2.52804
   R61        2.55289  -0.00545  -0.01678   0.03084   0.01407   2.56696
   R62        2.58077  -0.23972  -0.02002   0.02186   0.00184   2.58261
   R63        5.44797   0.05371   0.12898  -0.26082  -0.13184   5.31612
    A1        1.93309   0.00254   0.00099  -0.00155  -0.00056   1.93253
    A2        1.91321  -0.00101   0.00053  -0.00131  -0.00075   1.91246
    A3        2.18151   0.00085   0.00053  -0.00095  -0.00041   2.18110
    A4        2.18677   0.00024  -0.00068   0.00135   0.00068   2.18744
    A5        1.92889   0.00295   0.00188  -0.00332  -0.00143   1.92746
    A6        1.82460  -0.00270  -0.00274   0.00512   0.00235   1.82695
    A7        1.88724   0.00008  -0.00287   0.00577   0.00295   1.89019
    A8        1.90906  -0.00179  -0.00474   0.00989   0.00501   1.91406
    A9        1.94890  -0.00044  -0.00185   0.00389   0.00199   1.95089
   A10        2.01772   0.00656   0.01531  -0.03054  -0.01507   2.00265
   A11        1.87258  -0.00204  -0.00430   0.00795   0.00374   1.87632
   A12        1.79700  -0.00206  -0.00003  -0.00033  -0.00035   1.79666
   A13        1.88930   0.00110  -0.00006   0.00027   0.00021   1.88951
   A14        1.88240  -0.00360  -0.00324   0.00645   0.00312   1.88552
   A15        1.95597  -0.00061   0.00615  -0.01253  -0.00640   1.94957
   A16        2.05334   0.00812  -0.00609   0.01361   0.00755   2.06089
   A17        1.87781  -0.00335   0.00294  -0.00693  -0.00390   1.87391
   A18        1.92680   0.00014  -0.00070   0.00118   0.00057   1.92737
   A19        1.91188  -0.00007   0.00143  -0.00273  -0.00133   1.91055
   A20        2.18150   0.00045   0.00011  -0.00023  -0.00010   2.18141
   A21        2.18956  -0.00034  -0.00150   0.00284   0.00136   2.19092
   A22        1.94073   0.00030  -0.00185   0.00355   0.00176   1.94249
   A23        1.92682  -0.00099  -0.00238   0.00572   0.00307   1.92989
   A24        2.07371   0.00484   0.00190  -0.00463  -0.00233   2.07139
   A25        1.84909  -0.00181   0.00241  -0.00492  -0.00258   1.84651
   A26        1.78754   0.00004   0.00071  -0.00125  -0.00057   1.78697
   A27        1.87686   0.00078   0.00133  -0.00276  -0.00138   1.87547
   A28        1.94277  -0.00303  -0.00411   0.00824   0.00402   1.94678
   A29        1.80629  -0.00043  -0.00090   0.00195   0.00096   1.80725
   A30        1.89043   0.00055  -0.00079   0.00160   0.00084   1.89127
   A31        1.84499   0.00068   0.01258  -0.02486  -0.01242   1.83256
   A32        1.90042  -0.00071  -0.00009   0.00019   0.00009   1.90051
   A33        2.07944  -0.00020  -0.00507   0.00877   0.00407   2.08351
   A34        1.92991   0.00022  -0.00471   0.01018   0.00533   1.93524
   A35        1.91848   0.00223  -0.00298   0.00690   0.00378   1.92227
   A36        1.91746  -0.00096  -0.00158   0.00225   0.00084   1.91831
   A37        2.16517   0.00051  -0.00031  -0.00023  -0.00031   2.16486
   A38        2.19395   0.00117   0.00450  -0.00960  -0.00488   2.18906
   A39        1.92397   0.00176   0.00174  -0.00270  -0.00112   1.92285
   A40        1.76879  -0.00309  -0.00231   0.00380   0.00160   1.77038
   A41        1.89258  -0.00259  -0.00611   0.01208   0.00593   1.89851
   A42        1.83713   0.00509   0.01973  -0.03987  -0.01999   1.81714
   A43        1.93841   0.00071  -0.00466   0.00939   0.00482   1.94323
   A44        2.12343   0.00085   0.00095  -0.00126  -0.00052   2.12291
   A45        1.88650  -0.00124  -0.00668   0.01320   0.00660   1.89311
   A46        1.85200   0.00267   0.00911  -0.01910  -0.00976   1.84224
   A47        2.15420   0.00065   0.00215  -0.00371  -0.00176   2.15245
   A48        1.87861  -0.00078  -0.00740   0.01486   0.00751   1.88612
   A49        1.78286  -0.00052   0.00406  -0.00841  -0.00429   1.77856
   A50        1.91104  -0.00313  -0.00819   0.01633   0.00808   1.91912
   A51        1.87497   0.00055  -0.00067   0.00142   0.00079   1.87576
   A52        1.91352   0.00068   0.00155  -0.00307  -0.00148   1.91204
   A53        1.93243  -0.00320  -0.00577   0.01086   0.00510   1.93753
   A54        2.20819  -0.00099   0.00000   0.00099   0.00069   2.20888
   A55        2.14245   0.00418   0.00581  -0.01210  -0.00595   2.13650
   A56        1.91168   0.00189   0.00071  -0.00078  -0.00018   1.91150
   A57        1.92496  -0.00018  -0.00964   0.01890   0.00942   1.93437
   A58        1.91838  -0.00085   0.00508  -0.01060  -0.00546   1.91291
   A59        1.99444   0.00031  -0.00258   0.00601   0.00321   1.99764
   A60        1.88906  -0.00065   0.00161  -0.00348  -0.00188   1.88719
   A61        1.77543   0.00125   0.00321  -0.00613  -0.00290   1.77253
   A62        1.95455   0.00021   0.00178  -0.00376  -0.00193   1.95261
   A63        1.86163   0.00207  -0.01452   0.03076   0.01591   1.87753
   A64        1.94485  -0.00259  -0.00451   0.00858   0.00407   1.94893
   A65        1.90216   0.00329   0.00487  -0.00927  -0.00437   1.89779
   A66        2.20200  -0.00449  -0.00941   0.01787   0.00850   2.21050
   A67        2.17848   0.00134   0.00478  -0.00940  -0.00460   2.17389
   A68        1.91813  -0.00009   0.00300  -0.00578  -0.00284   1.91529
   A69        1.87402  -0.00366  -0.00337   0.00470   0.00175   1.87577
   A70        1.96512  -0.00078  -0.01286   0.02609   0.01321   1.97834
   A71        1.96185   0.00703   0.02544  -0.05001  -0.02474   1.93711
   A72        1.89118  -0.00003  -0.00567   0.01150   0.00587   1.89705
   A73        1.78151   0.00178   0.00234  -0.00445  -0.00213   1.77938
   A74        1.97654  -0.00442  -0.00607   0.01142   0.00540   1.98194
   A75        1.82381  -0.00270  -0.00348   0.00597   0.00263   1.82643
   A76        1.84029   0.00449   0.01452  -0.02872  -0.01423   1.82606
   A77        1.90432   0.00113  -0.00093   0.00194   0.00109   1.90541
   A78        1.95642  -0.00144   0.01595  -0.03280  -0.01682   1.93959
   A79        1.99026   0.00022  -0.01384   0.02820   0.01436   2.00462
   A80        1.93822  -0.00128  -0.01028   0.02052   0.01028   1.94850
   A81        1.93628   0.00241   0.01712  -0.03148  -0.01497   1.92131
   A82        1.79902  -0.00023  -0.00091   0.00170   0.00084   1.79987
   A83        1.88289  -0.00012   0.00470  -0.00947  -0.00480   1.87809
   A84        1.90625   0.00021  -0.00221   0.00449   0.00227   1.90852
   A85        1.95781  -0.00045  -0.00153   0.00291   0.00140   1.95920
   A86        1.98987   0.00020  -0.00118   0.00256   0.00135   1.99122
   A87        1.92097   0.00035   0.00130  -0.00258  -0.00127   1.91970
   A88        2.32980  -0.09897  -0.02640   0.04608   0.01968   2.34948
   A89        1.67441   2.39892   0.04899   0.08763   0.13718   1.81159
   A90        1.84479  -0.30488   0.03396  -0.10024  -0.05765   1.78714
   A91        2.14674  -0.49586  -0.05114   0.06310   0.01150   2.15824
   A92        1.74249  -0.49518   0.03424  -0.11083  -0.07204   1.67044
   A93        1.80411  -0.63036  -0.00880  -0.02841  -0.04028   1.76382
   A94        2.13678   0.16146  -0.02684   0.06313   0.03397   2.17075
   A95        1.38941   3.88791   0.12305   0.04548   0.16985   1.55926
   A96        1.93703  -0.68355   0.01430  -0.09586  -0.06625   1.87079
   A97        2.14139  -0.23724  -0.04351   0.05204   0.01397   2.15536
   A98        1.81221  -1.46658   0.01304  -0.13803  -0.12085   1.69136
   A99        1.77827  -0.27005   0.00339  -0.01569  -0.01710   1.76117
   A100       2.15531   0.27102  -0.03397   0.07721   0.04288   2.19819
   A101       2.03488   0.16423  -0.03182   0.07469   0.04299   2.07787
   A102       1.97289  -0.78034  -0.01986  -0.01971  -0.03820   1.93470
   A103       1.99843   0.22515  -0.02881   0.07286   0.04435   2.04278
   A104       1.81953   0.31062   0.02995  -0.03880  -0.00792   1.81162
   A105       1.76616   0.00870   0.04307  -0.08414  -0.04173   1.72443
   A106       1.84808   0.16286   0.01687  -0.02436  -0.00620   1.84188
   A107       2.06377  -0.91774  -0.05055   0.03132  -0.01616   2.04762
   A108       2.01485  -0.00129  -0.02836   0.05079   0.02622   2.04108
   A109       1.72241   2.52555   0.05794   0.07164   0.12771   1.85012
   A110       1.87524   0.26590   0.01411  -0.01627  -0.00131   1.87393
   A111       1.92453  -1.12647  -0.00606  -0.06688  -0.07563   1.84889
   A112       1.84511  -0.72345   0.02021  -0.08984  -0.07363   1.77149
   A113       2.55559  -0.65460  -0.02219  -0.00366  -0.02585   2.52974
   A114       1.11137   0.00043   0.01441  -0.02850  -0.01430   1.09707
   A115       2.32693   0.00138  -0.00060   0.00065   0.00025   2.32717
   A116       2.46434  -0.00278  -0.01115   0.02271   0.01147   2.47581
    D1       -0.14573  -0.00022   0.00593  -0.01216  -0.00621  -0.15193
    D2        3.05578  -0.00164  -0.00204   0.00391   0.00186   3.05764
    D3        0.21609   0.00092  -0.00394   0.00814   0.00421   0.22030
    D4        2.28965  -0.00033   0.00305  -0.00622  -0.00318   2.28647
    D5       -1.96656  -0.00558   0.00476  -0.01082  -0.00602  -1.97258
    D6       -0.00117  -0.00109  -0.00543   0.01098   0.00552   0.00435
    D7        3.08028   0.00037   0.00261  -0.00524  -0.00263   3.07765
    D8        0.13258   0.00139   0.00264  -0.00527  -0.00260   0.12998
    D9        2.21116  -0.00048  -0.00224   0.00465   0.00236   2.21352
   D10       -2.03812  -0.00383  -0.01138   0.02268   0.01124  -2.02688
   D11       -0.20528  -0.00083   0.00115  -0.00237  -0.00124  -0.20652
   D12       -2.23173  -0.00068  -0.00158   0.00320   0.00161  -2.23012
   D13        1.86129  -0.00240  -0.00616   0.01290   0.00659   1.86788
   D14       -2.24167   0.00084   0.00697  -0.01404  -0.00708  -2.24875
   D15        2.01507   0.00099   0.00424  -0.00847  -0.00423   2.01083
   D16       -0.17510  -0.00073  -0.00034   0.00123   0.00075  -0.17436
   D17        1.89430  -0.00118   0.00219  -0.00409  -0.00204   1.89226
   D18       -0.13214  -0.00103  -0.00054   0.00148   0.00080  -0.13134
   D19       -2.32231  -0.00275  -0.00512   0.01118   0.00579  -2.31652
   D20        3.13077   0.00305   0.02010  -0.04023  -0.02020   3.11057
   D21        1.08967   0.00096   0.00471  -0.00934  -0.00467   1.08500
   D22       -1.10775   0.00040   0.01153  -0.02374  -0.01217  -1.11993
   D23        1.07774   0.00357   0.01717  -0.03420  -0.01708   1.06067
   D24       -0.96336   0.00148   0.00178  -0.00331  -0.00154  -0.96489
   D25        3.12241   0.00092   0.00859  -0.01771  -0.00905   3.11336
   D26       -1.10925   0.00107   0.01196  -0.02376  -0.01191  -1.12116
   D27        3.13284  -0.00102  -0.00343   0.00714   0.00363   3.13646
   D28        0.93542  -0.00158   0.00339  -0.00727  -0.00388   0.93153
   D29        1.25511   0.00032   0.00944  -0.01894  -0.00959   1.24552
   D30       -2.97203   0.00301   0.00979  -0.01923  -0.00950  -2.98153
   D31       -0.77192   0.00091   0.00774  -0.01582  -0.00805  -0.77998
   D32       -0.76543   0.00066   0.01545  -0.03158  -0.01613  -0.78155
   D33        1.29062   0.00335   0.01580  -0.03187  -0.01604   1.27458
   D34       -2.79246   0.00125   0.01376  -0.02846  -0.01459  -2.80705
   D35       -2.99360  -0.00198   0.00920  -0.01889  -0.00977  -3.00337
   D36       -0.93755   0.00070   0.00955  -0.01918  -0.00969  -0.94723
   D37        1.26256  -0.00140   0.00750  -0.01577  -0.00824   1.25432
   D38        0.11493  -0.00152   0.00016  -0.00027  -0.00020   0.11473
   D39       -3.04959   0.00038   0.00279  -0.00574  -0.00294  -3.05252
   D40       -0.25543   0.00076  -0.00250   0.00517   0.00270  -0.25273
   D41        1.75992  -0.00002  -0.00337   0.00700   0.00362   1.76354
   D42       -2.45449   0.00087  -0.00255   0.00649   0.00369  -2.45080
   D43        0.09660   0.00149   0.00216  -0.00470  -0.00241   0.09419
   D44       -3.02194  -0.00044  -0.00051   0.00085   0.00036  -3.02157
   D45        1.98200   0.00419  -0.00243   0.00489   0.00269   1.98470
   D46       -0.24288  -0.00112  -0.00383   0.00806   0.00414  -0.23875
   D47       -2.29154   0.00195  -0.00008   0.00050   0.00045  -2.29109
   D48       -1.83563  -0.00171   0.00500  -0.01119  -0.00605  -1.84168
   D49        2.43933  -0.00183   0.00638  -0.01404  -0.00751   2.43182
   D50        0.20484  -0.00128   0.01748  -0.03649  -0.01889   0.18596
   D51        0.29196  -0.00005   0.00363  -0.00758  -0.00394   0.28802
   D52       -1.71626  -0.00016   0.00501  -0.01043  -0.00540  -1.72166
   D53        2.33244   0.00039   0.01611  -0.03288  -0.01678   2.31566
   D54        2.29299  -0.00040   0.00380  -0.00795  -0.00414   2.28884
   D55        0.28477  -0.00052   0.00518  -0.01081  -0.00561   0.27916
   D56       -1.94972   0.00003   0.01628  -0.03326  -0.01698  -1.96670
   D57        2.96607  -0.00279   0.00075  -0.00299  -0.00205   2.96402
   D58        0.88456  -0.00134   0.00164  -0.00382  -0.00214   0.88242
   D59       -1.32999  -0.00116  -0.00299   0.00537   0.00250  -1.32749
   D60        0.94597  -0.00263  -0.00458   0.00817   0.00374   0.94971
   D61       -1.13554  -0.00119  -0.00369   0.00735   0.00365  -1.13189
   D62        2.93309  -0.00100  -0.00832   0.01653   0.00829   2.94138
   D63       -1.27480  -0.00164   0.00449  -0.00999  -0.00540  -1.28020
   D64        2.92687  -0.00019   0.00538  -0.01081  -0.00548   2.92138
   D65        0.71232  -0.00001   0.00075  -0.00163  -0.00084   0.71147
   D66        0.10449  -0.00313   0.00814  -0.01767  -0.00942   0.09507
   D67        3.12885   0.00337   0.04193  -0.08537  -0.04339   3.08545
   D68       -2.61442  -0.00070  -0.01684   0.03355   0.01694  -2.59748
   D69       -0.33772   0.00118  -0.00687   0.01437   0.00748  -0.33025
   D70        1.64592   0.00033  -0.00891   0.01830   0.00944   1.65536
   D71        0.20371   0.00427  -0.00634   0.01429   0.00782   0.21153
   D72       -2.81825  -0.00230  -0.04067   0.08257   0.04198  -2.77628
   D73       -0.39490  -0.00265   0.00257  -0.00610  -0.00345  -0.39834
   D74       -2.43611  -0.00096   0.01120  -0.02325  -0.01203  -2.44814
   D75        1.83156  -0.00088   0.01198  -0.02410  -0.01232   1.81924
   D76        2.49884   0.00352   0.02058  -0.04180  -0.02112   2.47772
   D77        0.42484  -0.00001   0.00322  -0.00654  -0.00330   0.42153
   D78       -1.58534   0.00351   0.01082  -0.02155  -0.01070  -1.59604
   D79       -1.77689  -0.00076   0.01064  -0.02224  -0.01152  -1.78841
   D80        2.43229  -0.00429  -0.00672   0.01302   0.00630   2.43859
   D81        0.42212  -0.00077   0.00088  -0.00199  -0.00110   0.42101
   D82        0.47343  -0.00105  -0.00366   0.00718   0.00355   0.47698
   D83       -1.60058  -0.00458  -0.02102   0.04244   0.02137  -1.57921
   D84        2.67243  -0.00106  -0.01342   0.02743   0.01397   2.68640
   D85        1.23836  -0.00077   0.00973  -0.02048  -0.01062   1.22774
   D86       -2.96468  -0.00365  -0.00651   0.01219   0.00579  -2.95889
   D87       -0.70719  -0.00432  -0.00420   0.00708   0.00306  -0.70414
   D88       -3.05399  -0.00027   0.02341  -0.04802  -0.02459  -3.07858
   D89       -0.97385  -0.00314   0.00717  -0.01536  -0.00817  -0.98202
   D90        1.28364  -0.00382   0.00948  -0.02046  -0.01091   1.27274
   D91       -0.78134   0.00026   0.01023  -0.02073  -0.01053  -0.79187
   D92        1.29881  -0.00262  -0.00601   0.01193   0.00588   1.30469
   D93       -2.72689  -0.00329  -0.00371   0.00683   0.00315  -2.72374
   D94        0.14176   0.00124   0.00287  -0.00582  -0.00290   0.13886
   D95       -2.98417   0.00162  -0.00613   0.01224   0.00623  -2.97794
   D96       -0.33792  -0.00010  -0.00301   0.00640   0.00333  -0.33458
   D97        1.73590  -0.00078  -0.00313   0.00637   0.00322   1.73912
   D98       -2.45953  -0.00031  -0.00008   0.00029   0.00018  -2.45935
   D99        0.13566  -0.00178  -0.00107   0.00197   0.00086   0.13651
   D100      -3.02091  -0.00219   0.00755  -0.01515  -0.00776  -3.02867
   D101       1.97198   0.00103  -0.01309   0.02775   0.01447   1.98645
   D102      -1.15219   0.00152  -0.02313   0.04762   0.02446  -1.12773
   D103       1.79344   0.00223  -0.00706   0.01544   0.00822   1.80166
   D104      -2.39051   0.00068  -0.00562   0.01162   0.00600  -2.38451
   D105      -0.32932   0.00125  -0.00135   0.00297   0.00165  -0.32767
   D106      -1.68458  -0.00144   0.01383  -0.02821  -0.01445  -1.69903
   D107       2.57769  -0.00096   0.00953  -0.01940  -0.00993   2.56776
   D108       0.37941  -0.00122   0.01001  -0.02044  -0.01049   0.36892
   D109       0.38930  -0.00072   0.00306  -0.00648  -0.00341   0.38589
   D110      -1.63161  -0.00024  -0.00124   0.00233   0.00111  -1.63050
   D111       2.45329  -0.00050  -0.00076   0.00128   0.00055   2.45384
   D112       2.40288  -0.00070   0.00747  -0.01544  -0.00796   2.39492
   D113       0.38197  -0.00022   0.00317  -0.00663  -0.00345   0.37852
   D114      -1.81631  -0.00049   0.00365  -0.00767  -0.00400  -1.82032
   D115       1.01933   0.00659  -0.00573   0.01088   0.00560   1.02493
   D116      -2.87687   0.00344  -0.00910   0.01867   0.00969  -2.86717
   D117      -0.09701  -0.00313  -0.00711   0.01367   0.00660  -0.09041
   D118       3.01034   0.00147   0.00574  -0.01174  -0.00593   3.00442
   D119      -1.81767  -0.00485  -0.02842   0.05700   0.02861  -1.78906
   D120       2.33853  -0.00176  -0.00815   0.01632   0.00820   2.34673
   D121       0.24847   0.00239   0.00004   0.00053   0.00054   0.24901
   D122      -0.11721   0.00219   0.01107  -0.02193  -0.01092  -0.12813
   D123       3.05805  -0.00218  -0.00151   0.00239   0.00097   3.05901
   D124       0.26483  -0.00131  -0.01119   0.02263   0.01142   0.27625
   D125       2.32998  -0.00217   0.01200  -0.02437  -0.01249   2.31749
   D126      -1.87021  -0.00061   0.00746  -0.01514  -0.00771  -1.87792
   D127       1.70201  -0.00127   0.01521  -0.03157  -0.01628   1.68573
   D128      -0.28221  -0.00437  -0.00767   0.01391   0.00648  -0.27573
   D129      -2.50341  -0.00153   0.00470  -0.00996  -0.00523  -2.50864
   D130      -0.30054  -0.00098   0.00636  -0.01329  -0.00690  -0.30744
   D131      -2.28477  -0.00409  -0.01652   0.03219   0.01586  -2.26891
   D132       1.77722  -0.00125  -0.00415   0.00831   0.00415   1.78138
   D133      -2.32961  -0.00000   0.01437  -0.02939  -0.01502  -2.34462
   D134       1.96935  -0.00311  -0.00851   0.01610   0.00774   1.97710
   D135      -0.25184  -0.00027   0.00386  -0.00778  -0.00397  -0.25581
   D136       0.40384  -0.00074   0.05424  -0.11227  -0.05779   0.34605
   D137       2.37788  -0.00209   0.06685  -0.13683  -0.07013   2.30775
   D138      -1.65652  -0.00404   0.05241  -0.10846  -0.05602  -1.71254
   D139       1.97306   0.00310   0.01011  -0.02165  -0.01117   1.96189
   D140      -0.24913   0.00125  -0.00191   0.00370   0.00189  -0.24724
   D141       1.58951   0.31897   0.01316  -0.00788   0.01036   1.59987
   D142      -2.91371   0.48969   0.07769  -0.11399  -0.03928  -2.95299
   D143      -0.33319  -0.47581   0.01054  -0.05859  -0.05015  -0.38334
   D144      -1.89772  -1.73161  -0.04261  -0.04272  -0.09348  -1.99120
   D145       2.62352  -1.61000  -0.10764   0.07898  -0.02497   2.59855
   D146      -0.19540   0.39283   0.02992  -0.03830  -0.00392  -0.19932
   D147       0.72302   0.12387   0.03674  -0.06119  -0.02635   0.69667
   D148       2.83136   0.02755   0.03759  -0.07161  -0.03621   2.79515
   D149      -1.33333  -0.19758   0.02463  -0.06347  -0.04159  -1.37492
   D150      -1.14631   0.00554  -0.02178   0.04110   0.02293  -1.12339
   D151       0.96202  -0.09078  -0.02093   0.03068   0.01306   0.97509
   D152       3.08052  -0.31591  -0.03389   0.03882   0.00769   3.08821
   D153       2.92181   0.28863  -0.00306   0.03018   0.02656   2.94837
   D154      -1.25303   0.19232  -0.00221   0.01976   0.01670  -1.23633
   D155       0.86546  -0.03282  -0.01517   0.02790   0.01132   0.87678
   D156       3.09326   0.30786  -0.00092   0.02219   0.02581   3.11908
   D157      -0.93447  -0.24801  -0.05107   0.08493   0.03500  -0.89948
   D158       1.02196   0.36296  -0.00584   0.03979   0.03746   1.05943
   D159      -1.28304   0.52370   0.04740  -0.05319  -0.00946  -1.29250
   D160       0.97241  -0.03218  -0.00276   0.00956  -0.00028   0.97213
   D161       2.92884   0.57880   0.04247  -0.03559   0.00219   2.93103
   D162       0.97261   0.00503   0.01663  -0.03865  -0.01847   0.95414
   D163      -3.05513  -0.55084  -0.03353   0.02409  -0.00928  -3.06442
   D164      -1.09869   0.06014   0.01170  -0.02105  -0.00682  -1.10551
   D165      -2.11433  -0.83032  -0.07713   0.09187   0.01591  -2.09842
   D166       1.99549  -0.67449  -0.04790   0.04551   0.00168   1.99717
   D167      -0.02631  -0.03752  -0.07290   0.14657   0.06842   0.04211
   D168       3.08928   0.00060  -0.00791   0.01605   0.00819   3.09746
   D169      -1.42160   0.00010   0.00627  -0.01257  -0.00634  -1.42794
         Item               Value     Threshold  Converged?
 Maximum Force            3.887907     0.000450     NO 
 RMS     Force            0.358568     0.000300     NO 
 Maximum Displacement     2.670136     0.001800     NO 
 RMS     Displacement     0.343672     0.001200     NO 
 Predicted change in Energy=-9.399774D-01
 GradGradGradGradGradGradGradGradGradGradGradGradGradGradGradGradGradGrad

 Leave Link  103 at Thu Jul 10 00:41:24 2025, MaxMem=  1342177280 cpu:              18.7 elap:               1.3
 (Enter /home/zhangying/bin/g16/l202.exe)
 Stoichiometry    C17H12F6LiNO19S2
 Framework group  C1[X(C17H12F6LiNO19S2)]
 Deg. of freedom   168
 Full point group                 C1      NOp   1
 RotChk:  IX=0 Diff= 5.58D-02
 Largest Abelian subgroup         C1      NOp   1
 Largest concise Abelian subgroup C1      NOp   1
                         Standard orientation:                         
 ---------------------------------------------------------------------
 Center     Atomic      Atomic             Coordinates (Angstroms)
 Number     Number       Type             X           Y           Z
 ---------------------------------------------------------------------
      1          8           0        5.147189    1.400332   -1.226729
      2          6           0        5.976952    2.091350   -0.381071
      3          8           0        5.786723    1.658660    0.902383
      4          6           0        4.800005    0.634846    0.940223
      5          6           0        4.504453    0.323407   -0.537468
      6          8           0        6.688651    2.973370   -0.704579
      7          1           0        5.220843   -0.227445    1.459261
      8          1           0        3.442678    0.368323   -0.752062
      9          8           0        5.274840   -2.914746    0.206470
     10          6           0        6.492141   -2.294049    0.110945
     11          8           0        6.387548   -1.211504   -0.715685
     12          6           0        5.033192   -0.993845   -1.117139
     13          6           0        4.342726   -2.324989   -0.698440
     14          8           0        7.469054   -2.630445    0.679263
     15          1           0        5.029739   -0.864363   -2.199304
     16          1           0        4.258506   -2.972325   -1.577315
     17          8           0        2.639281    0.031517    1.691487
     18          6           0        1.370399    0.524215    1.736166
     19          8           0        1.399292    1.867561    1.697317
     20          6           0        2.724739    2.328536    1.337474
     21          6           0        3.594429    1.112594    1.746145
     22          8           0        0.389872   -0.148652    1.651082
     23          1           0        2.964749    3.205753    1.935062
     24          1           0        3.918037    1.272511    2.777324
     25          8           0        1.329462   -3.573213   -0.889035
     26          6           0        1.141719   -2.309611   -1.257586
     27          8           0        2.037784   -1.481550   -0.642468
     28          6           0        3.020842   -2.275322    0.071135
     29          8           0        0.296383   -1.901081   -2.004826
     30          1           0        3.182032   -1.819627    1.042357
     31          8           0        1.791163    3.954231   -0.141069
     32          6           0        0.505079    3.697873   -0.527943
     33          8           0        0.407987    2.374477   -0.889436
     34          6           0        2.586010    2.759346   -0.118938
     35          8           0       -0.396701    4.453869   -0.513905
     36          1           0        3.539192    2.965848   -0.600010
     37          6           0        1.707427    1.780095   -0.898494
     38          1           0        1.586433    0.851564   -0.359713
     39          1           0        2.016229    1.608821   -1.931799
     40          6           0        2.301140   -3.625915    0.185552
     41          1           0        1.751752   -3.723067    1.122588
     42          1           0        2.948796   -4.487136    0.043533
     43          7           0       -5.997084   -0.442644    0.760688
     44         16           0       -5.421131   -1.938611    0.628387
     45         16           0       -6.804119    0.551574   -0.220343
     46          6           0       -3.615062   -1.682388   -0.002332
     47          6           0       -5.305503    1.705310   -0.248024
     48          9           0       -5.393010    2.807500   -1.001134
     49          9           0       -4.791045    2.075024    0.953570
     50          9           0       -2.856050   -0.632068    0.520927
     51          9           0       -2.862984   -2.774195    0.239818
     52          9           0       -3.455677   -1.417919   -1.315896
     53          9           0       -4.276532    0.973927   -0.771521
     54          8           0       -5.050692   -2.254851    2.005298
     55          8           0       -5.905447   -2.888685   -0.310383
     56          8           0       -7.653318    1.387493    0.617559
     57          8           0       -6.982880    0.308148   -1.613391
     58          3           0       -1.697122   -0.042115   -0.293786
 ---------------------------------------------------------------------
 Rotational constants (GHZ):           0.1253451           0.0328766           0.0281123
 Leave Link  202 at Thu Jul 10 00:41:25 2025, MaxMem=  1342177280 cpu:               0.4 elap:               0.1
 (Enter /home/zhangying/bin/g16/l301.exe)
 Standard basis: 6-311++G(d,p) (5D, 7F)
 Ernie: Thresh=  0.10000D-02 Tol=  0.10000D-05 Strict=F.
 There are  1158 symmetry adapted cartesian basis functions of A   symmetry.
 There are  1112 symmetry adapted basis functions of A   symmetry.
  1112 basis functions,  1792 primitive gaussians,  1158 cartesian basis functions
   181 alpha electrons      181 beta electrons
       nuclear repulsion energy      7081.9408574825 Hartrees.
 IExCor=  402 DFT=T Ex+Corr=B3LYP ExCW=0 ScaHFX=  0.200000
 ScaDFX=  0.800000  0.720000  1.000000  0.810000 ScalE2=  1.000000  1.000000
 IRadAn=      5 IRanWt=     -1 IRanGd=            0 ICorTp=0 IEmpDi=141
 NAtoms=   58 NActive=   58 NUniq=   58 SFac= 1.00D+00 NAtFMM=   60 NAOKFM=F Big=F
 Integral buffers will be    131072 words long.
 Raffenetti 2 integral format.
 Two-electron integral symmetry is turned on.
 R6Disp:  Grimme-D3(BJ) Dispersion energy=       -0.1450815709 Hartrees.
 Nuclear repulsion after empirical dispersion term =     7081.7957759116 Hartrees.
 Leave Link  301 at Thu Jul 10 00:41:25 2025, MaxMem=  1342177280 cpu:               1.3 elap:               0.1
 (Enter /home/zhangying/bin/g16/l302.exe)
 NPDir=0 NMtPBC=     1 NCelOv=     1 NCel=       1 NClECP=     1 NCelD=      1
         NCelK=      1 NCelE2=     1 NClLst=     1 CellRange=     0.0.
 One-electron integrals computed using PRISM.
 One-electron integral symmetry used in STVInt
 NBasis=  1112 RedAO= T EigKep=  1.03D-06  NBF=  1112
 NBsUse=  1111 1.00D-06 EigRej=  4.89D-07 NBFU=  1111
 Precomputing XC quadrature grid using
 IXCGrd= 4 IRadAn=           5 IRanWt=          -1 IRanGd=           0 AccXCQ= 0.00D+00.
 Generated NRdTot=       0 NPtTot=           0 NUsed=           0 NTot=          32
 NSgBfM=  1072  1072  1072  1072  1072 MxSgAt=    58 MxSgA2=    58.
 Leave Link  302 at Thu Jul 10 00:41:28 2025, MaxMem=  1342177280 cpu:              36.4 elap:               2.3
 (Enter /home/zhangying/bin/g16/l303.exe)
 DipDrv:  MaxL=1.
 Leave Link  303 at Thu Jul 10 00:41:29 2025, MaxMem=  1342177280 cpu:               3.5 elap:               0.3
 (Enter /home/zhangying/bin/g16/l401.exe)
 Lowest energy guess from the checkpoint file:  "/home_zz/zhangying/wangchenyu/zhang/diffusion/PVC/2/Gau-24062.chk"
 B after Tr=    -0.000000    0.000000    0.000000
         Rot=    0.999698   -0.012703    0.004672   -0.020495 Ang=  -2.81 deg.
 Guess basis will be translated and rotated to current coordinates.
 B after Tr=    -0.000000   -0.000000    0.000000
         Rot=    0.999824   -0.009401    0.003970    0.015720 Ang=  -2.15 deg.
 Guess basis will be translated and rotated to current coordinates.
 CkInt1:  FT= 5.42D-01
 Max alpha theta= 49.888 degrees.
 JPrj=2 DoOrth=T DoCkMO=T.
 Leave Link  401 at Thu Jul 10 00:41:33 2025, MaxMem=  1342177280 cpu:              64.4 elap:               4.2
 (Enter /home/zhangying/bin/g16/l502.exe)
 Integral symmetry usage will be decided dynamically.
 Closed shell SCF:
 Using DIIS extrapolation, IDIIS=  1040.
 NGot=  1342177280 LenX=  1339466444 LenY=  1338124322
 Requested convergence on RMS density matrix=1.00D-08 within 128 cycles.
 Requested convergence on MAX density matrix=1.00D-06.
 Requested convergence on             energy=1.00D-06.
 No special actions if energy rises.
 Fock matrices will be formed incrementally for  20 cycles.

 Cycle   1  Pass 1  IDiag  1:
 FoFJK:  IHMeth= 1 ICntrl=       0 DoSepK=F KAlg= 0 I1Cent=           0 FoldK=F
 IRaf= 670000000 NMat=       1 IRICut=       1 DoRegI=T DoRafI=F ISym2E= 0 IDoP0=0 IntGTp=1.
 FoFCou: FMM=F IPFlag=           0 FMFlag=      100000 FMFlg1=           0
         NFxFlg=           0 DoJE=F BraDBF=F KetDBF=F FulRan=T
         wScrn=  0.000000 ICntrl=         0 IOpCl=  0 I1Cent=           0 NGrid=           0
         NMat0=    1 NMatS0=      1 NMatT0=    0 NMatD0=    1 NMtDS0=    0 NMtDT0=    0
 Symmetry not used in FoFCou.
 E= -3541.41160523837    
 DIIS: error= 1.99D-02 at cycle   1 NSaved=   1.
 NSaved= 1 IEnMin= 1 EnMin= -3541.41160523837     IErMin= 1 ErrMin= 1.99D-02
 ErrMax= 1.99D-02  0.00D+00 EMaxC= 1.00D-01 BMatC= 1.11D+00 BMatP= 1.11D+00
 IDIUse=3 WtCom= 8.01D-01 WtEn= 1.99D-01
 Coeff-Com:  0.100D+01
 Coeff-En:   0.100D+01
 Coeff:      0.100D+01
 Gap=    88.633 Goal=   None    Shift=    0.000
 GapD=   88.633 DampG=2.000 DampE=0.500 DampFc=1.0000 IDamp=-1.
 RMSDP=2.78D-02 MaxDP=1.64D+01              OVMax= 2.22D-01

 Cycle   2  Pass 1  IDiag  1:
 RMSU=  2.46D-02    CP:  1.20D+00
 E= -3542.75113700044     Delta-E=       -1.339531762069 Rises=F Damp=F
 DIIS: error= 4.56D-03 at cycle   2 NSaved=   2.
 NSaved= 2 IEnMin= 2 EnMin= -3542.75113700044     IErMin= 2 ErrMin= 4.56D-03
 ErrMax= 4.56D-03  0.00D+00 EMaxC= 1.00D-01 BMatC= 8.65D-02 BMatP= 1.11D+00
 IDIUse=3 WtCom= 9.54D-01 WtEn= 4.56D-02
 Coeff-Com:  0.779D-01 0.922D+00
 Coeff-En:   0.000D+00 0.100D+01
 Coeff:      0.743D-01 0.926D+00
 Gap=     0.197 Goal=   None    Shift=    0.000
 RMSDP=5.10D-03 MaxDP=1.01D+00 DE=-1.34D+00 OVMax= 1.07D-01

 Cycle   3  Pass 1  IDiag  1:
 RMSU=  4.43D-03    CP:  1.17D+00  9.70D-01
 E= -3542.65359422356     Delta-E=        0.097542776875 Rises=F Damp=F
 DIIS: error= 8.34D-03 at cycle   3 NSaved=   3.
 NSaved= 3 IEnMin= 2 EnMin= -3542.75113700044     IErMin= 2 ErrMin= 4.56D-03
 ErrMax= 8.34D-03  0.00D+00 EMaxC= 1.00D-01 BMatC= 2.23D-01 BMatP= 8.65D-02
 IDIUse=3 WtCom= 9.87D-02 WtEn= 9.01D-01
 Coeff-Com: -0.118D-01 0.629D+00 0.383D+00
 Coeff-En:   0.000D+00 0.681D+00 0.319D+00
 Coeff:     -0.116D-02 0.676D+00 0.326D+00
 Gap=     0.188 Goal=   None    Shift=    0.000
 RMSDP=2.86D-03 MaxDP=9.94D-01 DE= 9.75D-02 OVMax= 6.49D-02

 Cycle   4  Pass 1  IDiag  1:
 RMSU=  1.44D-03    CP:  1.19D+00  1.01D+00  6.45D-01
 E= -3542.81500117641     Delta-E=       -0.161406952848 Rises=F Damp=F
 DIIS: error= 1.56D-03 at cycle   4 NSaved=   4.
 NSaved= 4 IEnMin= 4 EnMin= -3542.81500117641     IErMin= 4 ErrMin= 1.56D-03
 ErrMax= 1.56D-03  0.00D+00 EMaxC= 1.00D-01 BMatC= 6.19D-03 BMatP= 8.65D-02
 IDIUse=3 WtCom= 9.84D-01 WtEn= 1.56D-02
 Coeff-Com: -0.107D-01 0.300D+00 0.144D+00 0.567D+00
 Coeff-En:   0.000D+00 0.000D+00 0.000D+00 0.100D+01
 Coeff:     -0.105D-01 0.295D+00 0.142D+00 0.574D+00
 Gap=     0.179 Goal=   None    Shift=    0.000
 RMSDP=7.96D-04 MaxDP=1.65D-01 DE=-1.61D-01 OVMax= 1.29D-02

 Cycle   5  Pass 1  IDiag  1:
 RMSU=  4.40D-04    CP:  1.19D+00  1.01D+00  5.07D-01  8.48D-01
 E= -3542.81875136561     Delta-E=       -0.003750189202 Rises=F Damp=F
 DIIS: error= 8.63D-04 at cycle   5 NSaved=   5.
 NSaved= 5 IEnMin= 5 EnMin= -3542.81875136561     IErMin= 5 ErrMin= 8.63D-04
 ErrMax= 8.63D-04  0.00D+00 EMaxC= 1.00D-01 BMatC= 1.61D-03 BMatP= 6.19D-03
 IDIUse=3 WtCom= 9.91D-01 WtEn= 8.63D-03
 Coeff-Com: -0.437D-02 0.110D+00 0.436D-01 0.357D+00 0.493D+00
 Coeff-En:   0.000D+00 0.000D+00 0.000D+00 0.164D+00 0.836D+00
 Coeff:     -0.433D-02 0.109D+00 0.432D-01 0.356D+00 0.496D+00
 Gap=     0.180 Goal=   None    Shift=    0.000
 RMSDP=2.19D-04 MaxDP=4.37D-02 DE=-3.75D-03 OVMax= 7.45D-03

 Cycle   6  Pass 1  IDiag  1:
 RMSU=  1.59D-04    CP:  1.19D+00  1.01D+00  5.24D-01  8.10D-01  7.31D-01
 E= -3542.81976445411     Delta-E=       -0.001013088500 Rises=F Damp=F
 DIIS: error= 2.31D-04 at cycle   6 NSaved=   6.
 NSaved= 6 IEnMin= 6 EnMin= -3542.81976445411     IErMin= 6 ErrMin= 2.31D-04
 ErrMax= 2.31D-04  0.00D+00 EMaxC= 1.00D-01 BMatC= 1.56D-04 BMatP= 1.61D-03
 IDIUse=3 WtCom= 9.98D-01 WtEn= 2.31D-03
 Coeff-Com: -0.140D-02 0.264D-01 0.761D-02 0.130D+00 0.281D+00 0.557D+00
 Coeff-En:   0.000D+00 0.000D+00 0.000D+00 0.000D+00 0.494D-01 0.951D+00
 Coeff:     -0.139D-02 0.263D-01 0.759D-02 0.129D+00 0.281D+00 0.557D+00
 Gap=     0.179 Goal=   None    Shift=    0.000
 RMSDP=7.15D-05 MaxDP=1.64D-02 DE=-1.01D-03 OVMax= 2.09D-03

 Cycle   7  Pass 1  IDiag  1:
 RMSU=  5.01D-05    CP:  1.19D+00  1.01D+00  5.22D-01  8.26D-01  7.69D-01
                    CP:  7.74D-01
 E= -3542.81985520886     Delta-E=       -0.000090754746 Rises=F Damp=F
 DIIS: error= 8.58D-05 at cycle   7 NSaved=   7.
 NSaved= 7 IEnMin= 7 EnMin= -3542.81985520886     IErMin= 7 ErrMin= 8.58D-05
 ErrMax= 8.58D-05  0.00D+00 EMaxC= 1.00D-01 BMatC= 2.04D-05 BMatP= 1.56D-04
 IDIUse=1 WtCom= 1.00D+00 WtEn= 0.00D+00
 Coeff-Com: -0.506D-03 0.615D-02 0.724D-03 0.451D-01 0.121D+00 0.333D+00
 Coeff-Com:  0.494D+00
 Coeff:     -0.506D-03 0.615D-02 0.724D-03 0.451D-01 0.121D+00 0.333D+00
 Coeff:      0.494D+00
 Gap=     0.179 Goal=   None    Shift=    0.000
 RMSDP=4.34D-05 MaxDP=1.28D-02 DE=-9.08D-05 OVMax= 8.57D-04

 Cycle   8  Pass 1  IDiag  1:
 RMSU=  1.95D-05    CP:  1.19D+00  1.01D+00  5.22D-01  8.22D-01  7.66D-01
                    CP:  8.13D-01  6.88D-01
 E= -3542.81986828091     Delta-E=       -0.000013072049 Rises=F Damp=F
 DIIS: error= 3.22D-05 at cycle   8 NSaved=   8.
 NSaved= 8 IEnMin= 8 EnMin= -3542.81986828091     IErMin= 8 ErrMin= 3.22D-05
 ErrMax= 3.22D-05  0.00D+00 EMaxC= 1.00D-01 BMatC= 2.46D-06 BMatP= 2.04D-05
 IDIUse=1 WtCom= 1.00D+00 WtEn= 0.00D+00
 Coeff-Com: -0.593D-04-0.103D-02-0.110D-02 0.580D-02 0.274D-01 0.109D+00
 Coeff-Com:  0.296D+00 0.564D+00
 Coeff:     -0.593D-04-0.103D-02-0.110D-02 0.580D-02 0.274D-01 0.109D+00
 Coeff:      0.296D+00 0.564D+00
 Gap=     0.179 Goal=   None    Shift=    0.000
 RMSDP=2.18D-05 MaxDP=5.41D-03 DE=-1.31D-05 OVMax= 2.99D-04

 Cycle   9  Pass 1  IDiag  1:
 RMSU=  7.74D-06    CP:  1.19D+00  1.01D+00  5.22D-01  8.27D-01  7.72D-01
                    CP:  8.12D-01  7.24D-01  5.43D-01
 E= -3542.81986995797     Delta-E=       -0.000001677066 Rises=F Damp=F
 DIIS: error= 8.68D-06 at cycle   9 NSaved=   9.
 NSaved= 9 IEnMin= 9 EnMin= -3542.81986995797     IErMin= 9 ErrMin= 8.68D-06
 ErrMax= 8.68D-06  0.00D+00 EMaxC= 1.00D-01 BMatC= 2.80D-07 BMatP= 2.46D-06
 IDIUse=1 WtCom= 1.00D+00 WtEn= 0.00D+00
 Coeff-Com:  0.122D-04-0.122D-02-0.761D-03-0.392D-03 0.625D-02 0.365D-01
 Coeff-Com:  0.132D+00 0.338D+00 0.490D+00
 Coeff:      0.122D-04-0.122D-02-0.761D-03-0.392D-03 0.625D-02 0.365D-01
 Coeff:      0.132D+00 0.338D+00 0.490D+00
 Gap=     0.179 Goal=   None    Shift=    0.000
 RMSDP=5.29D-06 MaxDP=2.23D-03 DE=-1.68D-06 OVMax= 9.73D-05

 Cycle  10  Pass 1  IDiag  1:
 RMSU=  2.41D-06    CP:  1.19D+00  1.01D+00  5.21D-01  8.26D-01  7.74D-01
                    CP:  8.11D-01  7.30D-01  5.88D-01  8.26D-01
 E= -3542.81987014613     Delta-E=       -0.000000188154 Rises=F Damp=F
 DIIS: error= 3.27D-06 at cycle  10 NSaved=  10.
 NSaved=10 IEnMin=10 EnMin= -3542.81987014613     IErMin=10 ErrMin= 3.27D-06
 ErrMax= 3.27D-06  0.00D+00 EMaxC= 1.00D-01 BMatC= 2.57D-08 BMatP= 2.80D-07
 IDIUse=1 WtCom= 1.00D+00 WtEn= 0.00D+00
 Coeff-Com:  0.752D-05-0.453D-03-0.252D-03-0.607D-03 0.382D-03 0.596D-02
 Coeff-Com:  0.342D-01 0.119D+00 0.279D+00 0.563D+00
 Coeff:      0.752D-05-0.453D-03-0.252D-03-0.607D-03 0.382D-03 0.596D-02
 Coeff:      0.342D-01 0.119D+00 0.279D+00 0.563D+00
 Gap=     0.179 Goal=   None    Shift=    0.000
 RMSDP=1.27D-06 MaxDP=2.92D-04 DE=-1.88D-07 OVMax= 2.88D-05

 Cycle  11  Pass 1  IDiag  1:
 RMSU=  6.26D-07    CP:  1.19D+00  1.01D+00  5.21D-01  8.26D-01  7.73D-01
                    CP:  8.12D-01  7.28D-01  6.00D-01  8.40D-01  6.61D-01
 E= -3542.81987016230     Delta-E=       -0.000000016178 Rises=F Damp=F
 DIIS: error= 1.51D-06 at cycle  11 NSaved=  11.
 NSaved=11 IEnMin=11 EnMin= -3542.81987016230     IErMin=11 ErrMin= 1.51D-06
 ErrMax= 1.51D-06  0.00D+00 EMaxC= 1.00D-01 BMatC= 2.93D-09 BMatP= 2.57D-08
 IDIUse=1 WtCom= 1.00D+00 WtEn= 0.00D+00
 Coeff-Com:  0.281D-05-0.102D-03-0.515D-04-0.265D-03-0.506D-03-0.126D-02
 Coeff-Com:  0.222D-02 0.247D-01 0.960D-01 0.316D+00 0.563D+00
 Coeff:      0.281D-05-0.102D-03-0.515D-04-0.265D-03-0.506D-03-0.126D-02
 Coeff:      0.222D-02 0.247D-01 0.960D-01 0.316D+00 0.563D+00
 Gap=     0.179 Goal=   None    Shift=    0.000
 RMSDP=4.48D-07 MaxDP=1.16D-04 DE=-1.62D-08 OVMax= 9.94D-06

 Cycle  12  Pass 1  IDiag  1:
 RMSU=  2.58D-07    CP:  1.19D+00  1.01D+00  5.21D-01  8.26D-01  7.73D-01
                    CP:  8.12D-01  7.32D-01  6.01D-01  8.29D-01  6.92D-01
                    CP:  6.98D-01
 E= -3542.81987016451     Delta-E=       -0.000000002208 Rises=F Damp=F
 DIIS: error= 5.24D-07 at cycle  12 NSaved=  12.
 NSaved=12 IEnMin=12 EnMin= -3542.81987016451     IErMin=12 ErrMin= 5.24D-07
 ErrMax= 5.24D-07  0.00D+00 EMaxC= 1.00D-01 BMatC= 3.33D-10 BMatP= 2.93D-09
 IDIUse=1 WtCom= 1.00D+00 WtEn= 0.00D+00
 Coeff-Com:  0.151D-05-0.305D-04-0.161D-04-0.109D-03-0.285D-03-0.106D-02
 Coeff-Com: -0.119D-02 0.485D-02 0.317D-01 0.132D+00 0.317D+00 0.517D+00
 Coeff:      0.151D-05-0.305D-04-0.161D-04-0.109D-03-0.285D-03-0.106D-02
 Coeff:     -0.119D-02 0.485D-02 0.317D-01 0.132D+00 0.317D+00 0.517D+00
 Gap=     0.179 Goal=   None    Shift=    0.000
 RMSDP=1.76D-07 MaxDP=5.94D-05 DE=-2.21D-09 OVMax= 3.44D-06

 Cycle  13  Pass 1  IDiag  1:
 RMSU=  8.13D-08    CP:  1.19D+00  1.01D+00  5.21D-01  8.26D-01  7.73D-01
                    CP:  8.12D-01  7.31D-01  6.02D-01  8.32D-01  6.93D-01
                    CP:  7.54D-01  7.21D-01
 E= -3542.81987016442     Delta-E=        0.000000000096 Rises=F Damp=F
 DIIS: error= 1.53D-07 at cycle  13 NSaved=  13.
 NSaved=13 IEnMin=12 EnMin= -3542.81987016451     IErMin=13 ErrMin= 1.53D-07
 ErrMax= 1.53D-07  0.00D+00 EMaxC= 1.00D-01 BMatC= 5.57D-11 BMatP= 3.33D-10
 IDIUse=1 WtCom= 1.00D+00 WtEn= 0.00D+00
 Coeff-Com:  0.448D-06-0.773D-06-0.943D-06-0.240D-04-0.869D-04-0.439D-03
 Coeff-Com: -0.119D-02-0.159D-02 0.255D-02 0.267D-01 0.970D-01 0.314D+00
 Coeff-Com:  0.563D+00
 Coeff:      0.448D-06-0.773D-06-0.943D-06-0.240D-04-0.869D-04-0.439D-03
 Coeff:     -0.119D-02-0.159D-02 0.255D-02 0.267D-01 0.970D-01 0.314D+00
 Coeff:      0.563D+00
 Gap=     0.179 Goal=   None    Shift=    0.000
 RMSDP=7.19D-08 MaxDP=2.09D-05 DE= 9.64D-11 OVMax= 1.25D-06

 Cycle  14  Pass 1  IDiag  1:
 RMSU=  3.11D-08    CP:  1.19D+00  1.01D+00  5.21D-01  8.26D-01  7.73D-01
                    CP:  8.12D-01  7.31D-01  6.02D-01  8.35D-01  6.99D-01
                    CP:  7.46D-01  7.89D-01  6.84D-01
 E= -3542.81987016455     Delta-E=       -0.000000000129 Rises=F Damp=F
 DIIS: error= 6.77D-08 at cycle  14 NSaved=  14.
 NSaved=14 IEnMin=14 EnMin= -3542.81987016455     IErMin=14 ErrMin= 6.77D-08
 ErrMax= 6.77D-08  0.00D+00 EMaxC= 1.00D-01 BMatC= 1.00D-11 BMatP= 5.57D-11
 IDIUse=1 WtCom= 1.00D+00 WtEn= 0.00D+00
 Coeff-Com:  0.987D-08 0.490D-05 0.264D-05-0.105D-05-0.253D-04-0.175D-03
 Coeff-Com: -0.695D-03-0.183D-02-0.265D-02 0.450D-03 0.211D-01 0.130D+00
 Coeff-Com:  0.355D+00 0.499D+00
 Coeff:      0.987D-08 0.490D-05 0.264D-05-0.105D-05-0.253D-04-0.175D-03
 Coeff:     -0.695D-03-0.183D-02-0.265D-02 0.450D-03 0.211D-01 0.130D+00
 Coeff:      0.355D+00 0.499D+00
 Gap=     0.179 Goal=   None    Shift=    0.000
 RMSDP=2.66D-08 MaxDP=7.22D-06 DE=-1.29D-10 OVMax= 5.62D-07

 Cycle  15  Pass 1  IDiag  1:
 RMSU=  9.08D-09    CP:  1.19D+00  1.01D+00  5.21D-01  8.26D-01  7.73D-01
                    CP:  8.12D-01  7.31D-01  6.02D-01  8.34D-01  6.99D-01
                    CP:  7.51D-01  7.86D-01  7.84D-01  6.88D-01
 E= -3542.81987016455     Delta-E=       -0.000000000002 Rises=F Damp=F
 DIIS: error= 1.87D-08 at cycle  15 NSaved=  15.
 NSaved=15 IEnMin=15 EnMin= -3542.81987016455     IErMin=15 ErrMin= 1.87D-08
 ErrMax= 1.87D-08  0.00D+00 EMaxC= 1.00D-01 BMatC= 7.11D-13 BMatP= 1.00D-11
 IDIUse=1 WtCom= 1.00D+00 WtEn= 0.00D+00
 Coeff-Com: -0.298D-07 0.236D-05 0.145D-05 0.216D-05-0.196D-05-0.275D-04
 Coeff-Com: -0.202D-03-0.741D-03-0.177D-02-0.302D-02-0.141D-02 0.287D-01
 Coeff-Com:  0.114D+00 0.265D+00 0.600D+00
 Coeff:     -0.298D-07 0.236D-05 0.145D-05 0.216D-05-0.196D-05-0.275D-04
 Coeff:     -0.202D-03-0.741D-03-0.177D-02-0.302D-02-0.141D-02 0.287D-01
 Coeff:      0.114D+00 0.265D+00 0.600D+00
 Gap=     0.179 Goal=   None    Shift=    0.000
 RMSDP=7.72D-09 MaxDP=2.69D-06 DE=-1.82D-12 OVMax= 1.38D-07

 Cycle  16  Pass 1  IDiag  1:
 RMSU=  3.74D-09    CP:  1.19D+00  1.01D+00  5.21D-01  8.26D-01  7.73D-01
                    CP:  8.12D-01  7.31D-01  6.02D-01  8.34D-01  6.99D-01
                    CP:  7.53D-01  7.97D-01  7.82D-01  7.10D-01  7.62D-01
 E= -3542.81987016459     Delta-E=       -0.000000000042 Rises=F Damp=F
 DIIS: error= 5.38D-09 at cycle  16 NSaved=  16.
 NSaved=16 IEnMin=16 EnMin= -3542.81987016459     IErMin=16 ErrMin= 5.38D-09
 ErrMax= 5.38D-09  0.00D+00 EMaxC= 1.00D-01 BMatC= 8.03D-14 BMatP= 7.11D-13
 IDIUse=1 WtCom= 1.00D+00 WtEn= 0.00D+00
 Coeff-Com: -0.128D-07 0.736D-06 0.524D-06 0.106D-05 0.688D-06 0.192D-05
 Coeff-Com: -0.385D-04-0.207D-03-0.668D-03-0.152D-02-0.254D-02 0.322D-02
 Coeff-Com:  0.272D-01 0.962D-01 0.328D+00 0.550D+00
 Coeff:     -0.128D-07 0.736D-06 0.524D-06 0.106D-05 0.688D-06 0.192D-05
 Coeff:     -0.385D-04-0.207D-03-0.668D-03-0.152D-02-0.254D-02 0.322D-02
 Coeff:      0.272D-01 0.962D-01 0.328D+00 0.550D+00
 Gap=     0.179 Goal=   None    Shift=    0.000
 RMSDP=2.00D-09 MaxDP=3.38D-07 DE=-4.18D-11 OVMax= 5.41D-08

 SCF Done:  E(RB3LYP) =  -3542.81987016     A.U. after   16 cycles
            NFock= 16  Conv=0.20D-08     -V/T= 2.0025
 KE= 3.533812178407D+03 PE=-2.251667455473D+04 EE= 8.358246730244D+03
 Leave Link  502 at Thu Jul 10 00:57:42 2025, MaxMem=  1342177280 cpu:           15472.6 elap:             967.2
 (Enter /home/zhangying/bin/g16/l701.exe)
 ... and contract with generalized density number  0.
 Compute integral first derivatives.
 R6Disp: Adding Grimme-D3(BJ) dispersion energy 1st derivatives to the gradient.
 Leave Link  701 at Thu Jul 10 00:57:44 2025, MaxMem=  1342177280 cpu:              12.6 elap:               1.0
 (Enter /home/zhangying/bin/g16/l702.exe)
 L702 exits ... SP integral derivatives will be done elsewhere.
 Leave Link  702 at Thu Jul 10 00:57:44 2025, MaxMem=  1342177280 cpu:               0.5 elap:               0.1
 (Enter /home/zhangying/bin/g16/l703.exe)
 Integral derivatives from FoFJK, PRISM(SPDF).
 Compute integral first derivatives, UseDBF=F ICtDFT=           0.
 Calling FoFJK, ICntrl=      2127 FMM=F ISym2X=0 I1Cent= 0 IOpClX= 0 NMat=1 NMatS=1 NMatT=0.
 FoFJK:  IHMeth= 1 ICntrl=    2127 DoSepK=F KAlg= 0 I1Cent=           0 FoldK=F
 IRaf=         0 NMat=       1 IRICut=       1 DoRegI=T DoRafI=F ISym2E= 0 IDoP0=0 IntGTp=1.
 FoFCou: FMM=F IPFlag=           0 FMFlag=      100000 FMFlg1=         800
         NFxFlg=           0 DoJE=F BraDBF=F KetDBF=F FulRan=T
         wScrn=  0.000000 ICntrl=      2127 IOpCl=  0 I1Cent=           0 NGrid=           0
         NMat0=    1 NMatS0=      1 NMatT0=    0 NMatD0=    1 NMtDS0=    0 NMtDT0=    0
 Symmetry not used in FoFCou.
 Leave Link  703 at Thu Jul 10 01:02:26 2025, MaxMem=  1342177280 cpu:            4511.1 elap:             282.0
 (Enter /home/zhangying/bin/g16/l716.exe)
 Dipole        = 8.33860652D+00-1.18399612D+00 5.91784381D-03
 ***** Axes restored to original set *****
 -------------------------------------------------------------------
 Center     Atomic                   Forces (Hartrees/Bohr)
 Number     Number              X              Y              Z
 -------------------------------------------------------------------
      1        8          -0.002351831    0.002738264   -0.003136961
      2        6           0.002893595   -0.003219648    0.002396398
      3        8          -0.001407142    0.000877323    0.001672657
      4        6          -0.000310084   -0.000154366    0.000869417
      5        6          -0.003179371    0.000121027    0.003044522
      6        8          -0.000653881    0.002561324   -0.000814440
      7        1           0.000360199    0.000301723   -0.000999682
      8        1          -0.003066799    0.001381584    0.000187680
      9        8          -0.003318243    0.004386325   -0.002225641
     10        6           0.003722293   -0.002335016    0.002372688
     11        8          -0.000479701    0.000795120   -0.002710833
     12        6           0.001010932   -0.001991147   -0.001452761
     13        6           0.002630021   -0.002834975    0.003248489
     14        8          -0.002261652    0.001478564   -0.002068987
     15        1          -0.001183556   -0.001612514    0.000826341
     16        1           0.001001020   -0.000708205    0.000077293
     17        8           0.006186572   -0.006874855   -0.012835265
     18        6           0.000250155    0.010326749    0.010354050
     19        8           0.001512790   -0.008150196   -0.016206618
     20        6           0.002955618    0.003337945   -0.001365502
     21        6           0.002974448   -0.001745055    0.001008372
     22        8           0.000625041   -0.006330741   -0.001391471
     23        1          -0.000093604   -0.002013642   -0.000648172
     24        1          -0.001628533   -0.002650146    0.000429850
     25        8          -0.006455484    0.000589581   -0.002811195
     26        6           0.013933077   -0.002318096    0.010852123
     27        8          -0.008157726    0.005979495   -0.005001494
     28        6           0.001763348   -0.002189242    0.004895506
     29        8          -0.002267385   -0.000997739   -0.009635922
     30        1          -0.002145746   -0.000823022    0.002769367
     31        8           0.003906945    0.005035201   -0.002310720
     32        6          -0.012852440   -0.007061400   -0.003634679
     33        8           0.004465755    0.005159749    0.003503158
     34        6           0.004477265    0.000950947    0.006715412
     35        8           0.005877620    0.002728467    0.000555086
     36        1           0.002608972   -0.000765169   -0.000494768
     37        6           0.000128603   -0.006075692    0.009445019
     38        1          -0.008416942    0.005091339    0.009876031
     39        1          -0.000039459    0.000502889   -0.002050805
     40        6           0.000466952   -0.000244525    0.000474371
     41        1           0.000101078    0.000923388   -0.000593874
     42        1          -0.000523686    0.000391393    0.001451813
     43        7          -0.025769762   -0.024469150    0.017938479
     44       16           0.040432897    0.028796333   -0.066100660
     45       16           0.032291026    0.043510303   -0.074032161
     46        6          -0.025405761    0.012441102    0.018017670
     47        6          -0.008687304    0.027864391   -0.018571927
     48        9           0.003567597   -0.009733438    0.003707890
     49        9           0.011534789   -0.012970971    0.008993904
     50        9           0.012740271   -0.065157479   -0.030693799
     51        9           0.007821664   -0.006035444   -0.000326289
     52        9          -0.002182356   -0.005561564    0.015486146
     53        9          -0.008807546    0.013106374    0.013520298
     54        8          -0.011711410   -0.010292653    0.010062889
     55        8          -0.012039702   -0.014776929    0.033440139
     56        8          -0.001264930   -0.022894782    0.020117413
     57        8          -0.013819865   -0.011746617    0.040915194
     58        3          -0.001758641    0.063357519    0.002888958
 -------------------------------------------------------------------
 Cartesian Forces:  Max     0.074032161 RMS     0.014605065
 Leave Link  716 at Thu Jul 10 01:02:27 2025, MaxMem=  1342177280 cpu:               0.5 elap:               0.1
 (Enter /home/zhangying/bin/g16/l103.exe)

 GradGradGradGradGradGradGradGradGradGradGradGradGradGradGradGradGradGrad
 Berny optimization.
 Using GEDIIS/GDIIS optimizer.
 FormGI is forming the generalized inverse of G from B-inverse, IUseBI=4.
 Internal  Forces:  Max     0.372257256 RMS     0.030674860
 Search for a local minimum.
 Step number   4 out of a maximum of  348
 All quantities printed in internal units (Hartrees-Bohrs-Radians)
 RMS Force = .30675D-01 SwitMx=.10000D-02 MixMth= 1
 Mixed Optimization -- RFO/linear search
 Update second derivatives using D2CorX and points    1    4    2
 DE=  2.36D-02 DEPred=-9.40D-01 R=-2.51D-02
 Trust test=-2.51D-02 RLast= 1.05D+00 DXMaxT set to 2.52D-01
 ITU= -1  0  1  0
 Use linear search instead of GDIIS.
 Energy rises -- skip Quadratic/GDIIS search.
 Quartic linear search produced a step of -0.53614.
 Iteration  1 RMS(Cart)=  0.22200973 RMS(Int)=  0.01001909
 Iteration  2 RMS(Cart)=  0.03462146 RMS(Int)=  0.00055352
 Iteration  3 RMS(Cart)=  0.00045552 RMS(Int)=  0.00049399
 Iteration  4 RMS(Cart)=  0.00000055 RMS(Int)=  0.00049399
 ITry= 1 IFail=0 DXMaxC= 1.37D+00 DCOld= 1.00D+10 DXMaxT= 2.52D-01 DXLimC= 3.00D+00 Rises=T
 Variable       Old X    -DE/DX   Delta X   Delta X   Delta X     New X
                                 (Linear)    (Quad)   (Total)
    R1        2.59185  -0.00400  -0.00550   0.00000  -0.00546   2.58639
    R2        2.70433   0.00206   0.00343   0.00000   0.00341   2.70774
    R3        2.58462  -0.00210  -0.00355   0.00000  -0.00351   2.58111
    R4        2.22726   0.00230   0.00276   0.00000   0.00276   2.23002
    R5        2.68796   0.00106   0.00406   0.00000   0.00406   2.69202
    R6        2.90792   0.00900   0.00413   0.00000   0.00433   2.91225
    R7        2.06149   0.00009  -0.00022   0.00000  -0.00022   2.06127
    R8        2.88526   0.01160   0.00104   0.00000   0.00113   2.88640
    R9        2.04879  -0.00228   0.00056   0.00000   0.00056   2.04935
   R10        2.89735   0.00232  -0.00072   0.00000  -0.00057   2.89678
   R11        2.58845  -0.00130  -0.00404   0.00000  -0.00419   2.58426
   R12        2.69610   0.00385   0.00520   0.00000   0.00529   2.70139
   R13        2.58151  -0.00124  -0.00200   0.00000  -0.00219   2.57931
   R14        2.22836   0.00332   0.00300   0.00000   0.00300   2.23136
   R15        2.70093   0.00201   0.00372   0.00000   0.00373   2.70466
   R16        2.94215  -0.00189  -0.00559   0.00000  -0.00530   2.93685
   R17        2.05959  -0.00009  -0.00048   0.00000  -0.00048   2.05911
   R18        2.06885  -0.00050  -0.00039   0.00000  -0.00039   2.06846
   R19        2.89202  -0.00520  -0.00415   0.00000  -0.00418   2.88784
   R20        2.57364  -0.00209   0.00804   0.00000   0.00815   2.58180
   R21        2.72804  -0.00013  -0.00670   0.00000  -0.00674   2.72130
   R22        2.54020  -0.00434   0.00619   0.00000   0.00632   2.54653
   R23        2.25300   0.00469  -0.00584   0.00000  -0.00584   2.24716
   R24        2.73769   0.00386  -0.00224   0.00000  -0.00225   2.73544
   R25        2.92870   0.00598  -0.00224   0.00000  -0.00242   2.92628
   R26        2.05644  -0.00023   0.00034   0.00000   0.00034   2.05678
   R27        2.88205   0.01627   0.00493   0.00000   0.00474   2.88679
   R28        2.06458  -0.00021   0.00086   0.00000   0.00086   2.06544
   R29        2.51253   0.00635   0.01518   0.00000   0.01509   2.52762
   R30        2.73956  -0.00142  -0.00705   0.00000  -0.00728   2.73228
   R31        2.58208   0.00062   0.00937   0.00000   0.00980   2.59188
   R32        2.26756  -0.00750  -0.01135   0.00000  -0.01117   2.25638
   R33        2.74219  -0.00442  -0.00952   0.00000  -0.00918   2.73301
   R34        2.05008  -0.00330   0.00067   0.00000   0.00067   2.05075
   R35        2.90007  -0.00198  -0.00281   0.00000  -0.00290   2.89718
   R36        6.08171  -0.00126   0.11766   0.00000   0.11754   6.19925
   R37        2.58375  -0.00021   0.00216   0.00000   0.00223   2.58598
   R38        2.71228  -0.00174  -0.00237   0.00000  -0.00235   2.70993
   R39        2.59896  -0.00100  -0.01585   0.00000  -0.01581   2.58315
   R40        2.22389   0.00488   0.00556   0.00000   0.00556   2.22945
   R41        2.70034   0.00139  -0.00084   0.00000  -0.00089   2.69945
   R42        2.05505  -0.00154   0.00058   0.00000   0.00058   2.05564
   R43        2.88983   0.00894   0.01122   0.00000   0.01091   2.90074
   R44        2.04151   0.00103   0.00602   0.00000   0.00600   2.04752
   R45        2.06354  -0.00122  -0.00020   0.00000  -0.00020   2.06334
   R46        6.43194  -0.00609   0.05724   0.00000   0.05710   6.48904
   R47        2.06085  -0.00040  -0.00006   0.00000  -0.00006   2.06079
   R48        2.05392   0.00052   0.00099   0.00000   0.00099   2.05492
   R49        3.03955  -0.00174  -0.01266   0.00000  -0.01266   3.02689
   R50        3.04838   0.02953  -0.01148   0.00000  -0.01148   3.03690
   R51        3.64739  -0.05644  -0.03271   0.00000  -0.03271   3.61468
   R52        2.75998  -0.00329  -0.00941   0.00000  -0.00941   2.75057
   R53        2.68480   0.03774   0.06140   0.00000   0.06140   2.74620
   R54        3.57439   0.06186  -0.01617   0.00000  -0.01617   3.55822
   R55        2.75277   0.00173  -0.00454   0.00000  -0.00454   2.74823
   R56        2.69363   0.03829   0.05946   0.00000   0.05946   2.75309
   R57        2.64094  -0.01328  -0.05715   0.00000  -0.05715   2.58379
   R58        2.54679  -0.00706  -0.01830   0.00000  -0.01830   2.52849
   R59        2.54994   0.00869  -0.00767   0.00000  -0.00767   2.54227
   R60        2.52804  -0.00189  -0.00861   0.00000  -0.00861   2.51943
   R61        2.56696  -0.00753  -0.02719   0.00000  -0.02719   2.53977
   R62        2.58261   0.04233  -0.02443   0.00000  -0.02443   2.55818
   R63        5.31612   0.02064   0.22169   0.00000   0.22169   5.53781
    A1        1.93253   0.00336   0.00146   0.00000   0.00143   1.93395
    A2        1.91246  -0.00130   0.00102   0.00000   0.00110   1.91355
    A3        2.18110   0.00118   0.00085   0.00000   0.00085   2.18195
    A4        2.18744   0.00026  -0.00115   0.00000  -0.00115   2.18629
    A5        1.92746   0.00412   0.00297   0.00000   0.00299   1.93045
    A6        1.82695  -0.00394  -0.00447   0.00000  -0.00454   1.82241
    A7        1.89019   0.00030  -0.00494   0.00000  -0.00482   1.88537
    A8        1.91406  -0.00363  -0.00824   0.00000  -0.00855   1.90551
    A9        1.95089  -0.00104  -0.00323   0.00000  -0.00336   1.94754
   A10        2.00265   0.01061   0.02601   0.00000   0.02635   2.02901
   A11        1.87632  -0.00278  -0.00703   0.00000  -0.00684   1.86948
   A12        1.79666  -0.00266   0.00015   0.00000   0.00020   1.79685
   A13        1.88951   0.00140  -0.00019   0.00000  -0.00019   1.88932
   A14        1.88552  -0.00554  -0.00547   0.00000  -0.00565   1.87987
   A15        1.94957  -0.00112   0.01063   0.00000   0.01059   1.96016
   A16        2.06089   0.01152  -0.01117   0.00000  -0.01115   2.04974
   A17        1.87391  -0.00421   0.00553   0.00000   0.00573   1.87964
   A18        1.92737   0.00016  -0.00112   0.00000  -0.00091   1.92646
   A19        1.91055  -0.00016   0.00239   0.00000   0.00231   1.91286
   A20        2.18141   0.00063   0.00018   0.00000   0.00023   2.18164
   A21        2.19092  -0.00041  -0.00248   0.00000  -0.00243   2.18848
   A22        1.94249   0.00068  -0.00311   0.00000  -0.00298   1.93951
   A23        1.92989  -0.00151  -0.00443   0.00000  -0.00506   1.92483
   A24        2.07139   0.00757   0.00347   0.00000   0.00439   2.07578
   A25        1.84651  -0.00295   0.00421   0.00000   0.00405   1.85056
   A26        1.78697  -0.00034   0.00113   0.00000   0.00108   1.78805
   A27        1.87547   0.00114   0.00230   0.00000   0.00241   1.87788
   A28        1.94678  -0.00419  -0.00696   0.00000  -0.00723   1.93955
   A29        1.80725  -0.00042  -0.00157   0.00000  -0.00178   1.80547
   A30        1.89127   0.00073  -0.00138   0.00000  -0.00129   1.88997
   A31        1.83256   0.00081   0.02139   0.00000   0.02107   1.85363
   A32        1.90051  -0.00085  -0.00015   0.00000  -0.00019   1.90032
   A33        2.08351  -0.00054  -0.00812   0.00000  -0.00724   2.07628
   A34        1.93524   0.00043  -0.00837   0.00000  -0.00870   1.92654
   A35        1.92227   0.00265  -0.00552   0.00000  -0.00580   1.91647
   A36        1.91831  -0.00120  -0.00230   0.00000  -0.00191   1.91640
   A37        2.16486   0.00198  -0.00020   0.00000   0.00029   2.16515
   A38        2.18906   0.00046   0.00788   0.00000   0.00836   2.19742
   A39        1.92285   0.00300   0.00264   0.00000   0.00230   1.92516
   A40        1.77038  -0.00436  -0.00356   0.00000  -0.00333   1.76705
   A41        1.89851  -0.00432  -0.01033   0.00000  -0.01043   1.88808
   A42        1.81714   0.00814   0.03382   0.00000   0.03416   1.85130
   A43        1.94323   0.00112  -0.00804   0.00000  -0.00783   1.93539
   A44        2.12291   0.00136   0.00139   0.00000   0.00093   2.12384
   A45        1.89311  -0.00229  -0.01137   0.00000  -0.01116   1.88195
   A46        1.84224   0.00542   0.01589   0.00000   0.01639   1.85863
   A47        2.15245   0.00001   0.00346   0.00000   0.00301   2.15546
   A48        1.88612  -0.00144  -0.01268   0.00000  -0.01257   1.87355
   A49        1.77856  -0.00105   0.00706   0.00000   0.00720   1.78576
   A50        1.91912  -0.00482  -0.01392   0.00000  -0.01406   1.90506
   A51        1.87576   0.00116  -0.00121   0.00000  -0.00112   1.87464
   A52        1.91204   0.00093   0.00261   0.00000   0.00270   1.91475
   A53        1.93753  -0.00446  -0.00949   0.00000  -0.00947   1.92805
   A54        2.20888  -0.00217  -0.00036   0.00000  -0.00111   2.20777
   A55        2.13650   0.00660   0.00999   0.00000   0.01082   2.14732
   A56        1.91150   0.00283   0.00093   0.00000   0.00067   1.91217
   A57        1.93437  -0.00037  -0.01633   0.00000  -0.01594   1.91843
   A58        1.91291  -0.00153   0.00888   0.00000   0.00901   1.92192
   A59        1.99764   0.00085  -0.00475   0.00000  -0.00528   1.99237
   A60        1.88719  -0.00063   0.00289   0.00000   0.00286   1.89005
   A61        1.77253   0.00157   0.00532   0.00000   0.00536   1.77788
   A62        1.95261   0.00024   0.00313   0.00000   0.00322   1.95584
   A63        1.87753   0.00097  -0.02552   0.00000  -0.02627   1.85126
   A64        1.94893  -0.00343  -0.00746   0.00000  -0.00747   1.94146
   A65        1.89779   0.00441   0.00804   0.00000   0.00811   1.90590
   A66        2.21050  -0.00599  -0.01557   0.00000  -0.01551   2.19499
   A67        2.17389   0.00186   0.00806   0.00000   0.00811   2.18200
   A68        1.91529   0.00007   0.00504   0.00000   0.00491   1.92020
   A69        1.87577  -0.00563  -0.00488   0.00000  -0.00401   1.87176
   A70        1.97834  -0.00156  -0.02214   0.00000  -0.02223   1.95611
   A71        1.93711   0.01178   0.04304   0.00000   0.04276   1.97987
   A72        1.89705   0.00024  -0.00979   0.00000  -0.00971   1.88734
   A73        1.77938   0.00232   0.00388   0.00000   0.00385   1.78323
   A74        1.98194  -0.00714  -0.01001   0.00000  -0.00990   1.97204
   A75        1.82643  -0.00385  -0.00548   0.00000  -0.00518   1.82125
   A76        1.82606   0.00725   0.02463   0.00000   0.02458   1.85064
   A77        1.90541   0.00161  -0.00168   0.00000  -0.00150   1.90390
   A78        1.93959  -0.00235   0.02769   0.00000   0.02781   1.96741
   A79        2.00462   0.00030  -0.02391   0.00000  -0.02394   1.98068
   A80        1.94850  -0.00219  -0.01755   0.00000  -0.01747   1.93103
   A81        1.92131   0.00817   0.02807   0.00000   0.02670   1.94801
   A82        1.79987  -0.00024  -0.00152   0.00000  -0.00141   1.79846
   A83        1.87809  -0.00030   0.00808   0.00000   0.00801   1.88610
   A84        1.90852   0.00038  -0.00381   0.00000  -0.00381   1.90471
   A85        1.95920  -0.00063  -0.00254   0.00000  -0.00250   1.95670
   A86        1.99122   0.00028  -0.00211   0.00000  -0.00218   1.98904
   A87        1.91970   0.00045   0.00220   0.00000   0.00222   1.92192
   A88        2.34948   0.00380  -0.04146   0.00000  -0.04146   2.30802
   A89        1.81159   0.04195  -0.01619   0.00000  -0.01550   1.79609
   A90        1.78714   0.01843   0.07067   0.00000   0.07132   1.85846
   A91        2.15824  -0.03410  -0.06603   0.00000  -0.06582   2.09242
   A92        1.67044  -0.03952   0.07871   0.00000   0.07958   1.75002
   A93        1.76382   0.03232   0.01130   0.00000   0.01230   1.77612
   A94        2.17075  -0.00685  -0.04963   0.00000  -0.04885   2.12190
   A95        1.55926   0.37226   0.05300   0.00000   0.05398   1.61324
   A96        1.87079  -0.06227   0.05226   0.00000   0.05697   1.92776
   A97        2.15536  -0.02553  -0.05843   0.00000  -0.05684   2.09851
   A98        1.69136  -0.03719   0.08007   0.00000   0.08204   1.77340
   A99        1.76117  -0.07810   0.01314   0.00000   0.01261   1.77378
   A100       2.19819   0.00600  -0.06276   0.00000  -0.06087   2.13732
   A101       2.07787  -0.10455  -0.06030   0.00000  -0.05966   2.01821
   A102       1.93470   0.00554  -0.00277   0.00000  -0.00259   1.93211
   A103       2.04278   0.01284  -0.05751   0.00000  -0.05672   1.98606
   A104       1.81162   0.03215   0.03930   0.00000   0.03934   1.85096
   A105       1.72443   0.06510   0.07280   0.00000   0.07388   1.79831
   A106       1.84188   0.00250   0.02307   0.00000   0.02336   1.86524
   A107       2.04762  -0.08799  -0.05052   0.00000  -0.04958   1.99804
   A108       2.04108   0.00168  -0.04726   0.00000  -0.04628   1.99480
   A109       1.85012   0.18313  -0.00064   0.00000  -0.00109   1.84903
   A110       1.87393   0.02587   0.01722   0.00000   0.02010   1.89403
   A111       1.84889  -0.09819   0.03346   0.00000   0.03362   1.88251
   A112       1.77149  -0.02139   0.06314   0.00000   0.06301   1.83449
   A113       2.52974   0.09553  -0.01212   0.00000  -0.01212   2.51762
   A114       1.09707   0.00275   0.02454   0.00000   0.02404   1.12111
   A115       2.32717   0.00115  -0.00083   0.00000  -0.00036   2.32682
   A116       2.47581  -0.00516  -0.01921   0.00000  -0.01940   2.45641
    D1       -0.15193  -0.00021   0.01027   0.00000   0.01032  -0.14161
    D2        3.05764  -0.00229  -0.00339   0.00000  -0.00340   3.05425
    D3        0.22030   0.00137  -0.00687   0.00000  -0.00687   0.21343
    D4        2.28647  -0.00062   0.00528   0.00000   0.00524   2.29171
    D5       -1.97258  -0.00776   0.00880   0.00000   0.00891  -1.96367
    D6        0.00435  -0.00174  -0.00931   0.00000  -0.00940  -0.00505
    D7        3.07765   0.00039   0.00447   0.00000   0.00446   3.08211
    D8        0.12998   0.00219   0.00448   0.00000   0.00456   0.13454
    D9        2.21352  -0.00095  -0.00389   0.00000  -0.00399   2.20953
   D10       -2.02688  -0.00612  -0.01935   0.00000  -0.01949  -2.04637
   D11       -0.20652  -0.00138   0.00201   0.00000   0.00196  -0.20456
   D12       -2.23012  -0.00103  -0.00272   0.00000  -0.00273  -2.23285
   D13        1.86788  -0.00393  -0.01074   0.00000  -0.01109   1.85679
   D14       -2.24875   0.00108   0.01196   0.00000   0.01192  -2.23683
   D15        2.01083   0.00143   0.00723   0.00000   0.00723   2.01806
   D16       -0.17436  -0.00147  -0.00079   0.00000  -0.00113  -0.17548
   D17        1.89226  -0.00253   0.00366   0.00000   0.00334   1.89560
   D18       -0.13134  -0.00218  -0.00107   0.00000  -0.00136  -0.13270
   D19       -2.31652  -0.00507  -0.00909   0.00000  -0.00971  -2.32624
   D20        3.11057   0.00446   0.03436   0.00000   0.03419  -3.13843
   D21        1.08500   0.00118   0.00801   0.00000   0.00790   1.09290
   D22       -1.11993   0.00097   0.02002   0.00000   0.02010  -1.09983
   D23        1.06067   0.00524   0.02925   0.00000   0.02914   1.08981
   D24       -0.96489   0.00195   0.00290   0.00000   0.00285  -0.96205
   D25        3.11336   0.00174   0.01491   0.00000   0.01505   3.12841
   D26       -1.12116   0.00127   0.02039   0.00000   0.02013  -1.10103
   D27        3.13646  -0.00202  -0.00596   0.00000  -0.00616   3.13030
   D28        0.93153  -0.00222   0.00605   0.00000   0.00604   0.93757
   D29        1.24552   0.00031   0.01619   0.00000   0.01597   1.26150
   D30       -2.98153   0.00402   0.01655   0.00000   0.01640  -2.96513
   D31       -0.77998   0.00136   0.01338   0.00000   0.01341  -0.76656
   D32       -0.78155   0.00074   0.02674   0.00000   0.02674  -0.75481
   D33        1.27458   0.00444   0.02710   0.00000   0.02717   1.30175
   D34       -2.80705   0.00179   0.02393   0.00000   0.02418  -2.78287
   D35       -3.00337  -0.00308   0.01601   0.00000   0.01582  -2.98755
   D36       -0.94723   0.00062   0.01637   0.00000   0.01625  -0.93098
   D37        1.25432  -0.00203   0.01320   0.00000   0.01326   1.26758
   D38        0.11473  -0.00209   0.00030   0.00000   0.00009   0.11482
   D39       -3.05252   0.00059   0.00484   0.00000   0.00488  -3.04764
   D40       -0.25273   0.00092  -0.00438   0.00000  -0.00428  -0.25701
   D41        1.76354   0.00006  -0.00589   0.00000  -0.00590   1.75763
   D42       -2.45080   0.00134  -0.00496   0.00000  -0.00554  -2.45634
   D43        0.09419   0.00221   0.00382   0.00000   0.00411   0.09830
   D44       -3.02157  -0.00052  -0.00079   0.00000  -0.00075  -3.02232
   D45        1.98470   0.00635  -0.00429   0.00000  -0.00378   1.98092
   D46       -0.23875  -0.00172  -0.00670   0.00000  -0.00691  -0.24566
   D47       -2.29109   0.00270  -0.00033   0.00000  -0.00027  -2.29136
   D48       -1.84168  -0.00225   0.00910   0.00000   0.00942  -1.83227
   D49        2.43182  -0.00252   0.01150   0.00000   0.01184   2.44366
   D50        0.18596  -0.00182   0.03059   0.00000   0.03088   0.21684
   D51        0.28802   0.00009   0.00636   0.00000   0.00638   0.29440
   D52       -1.72166  -0.00018   0.00876   0.00000   0.00881  -1.71286
   D53        2.31566   0.00052   0.02785   0.00000   0.02784   2.34351
   D54        2.28884  -0.00055   0.00667   0.00000   0.00668   2.29553
   D55        0.27916  -0.00082   0.00908   0.00000   0.00911   0.28827
   D56       -1.96670  -0.00012   0.02817   0.00000   0.02815  -1.93856
   D57        2.96402  -0.00380   0.00198   0.00000   0.00241   2.96643
   D58        0.88242  -0.00182   0.00306   0.00000   0.00314   0.88556
   D59       -1.32749  -0.00154  -0.00484   0.00000  -0.00457  -1.33206
   D60        0.94971  -0.00357  -0.00736   0.00000  -0.00700   0.94271
   D61       -1.13189  -0.00159  -0.00628   0.00000  -0.00628  -1.13817
   D62        2.94138  -0.00131  -0.01418   0.00000  -0.01399   2.92740
   D63       -1.28020  -0.00227   0.00815   0.00000   0.00839  -1.27181
   D64        2.92138  -0.00028   0.00924   0.00000   0.00911   2.93050
   D65        0.71147  -0.00001   0.00134   0.00000   0.00140   0.71288
   D66        0.09507  -0.00369   0.01458   0.00000   0.01481   0.10988
   D67        3.08545   0.00482   0.07236   0.00000   0.07246  -3.12528
   D68       -2.59748  -0.00108  -0.02879   0.00000  -0.02826  -2.62575
   D69       -0.33025   0.00111  -0.01205   0.00000  -0.01211  -0.34236
   D70        1.65536   0.00002  -0.01549   0.00000  -0.01540   1.63996
   D71        0.21153   0.00547  -0.01161   0.00000  -0.01190   0.19963
   D72       -2.77628  -0.00334  -0.07012   0.00000  -0.06998  -2.84625
   D73       -0.39834  -0.00372   0.00485   0.00000   0.00505  -0.39329
   D74       -2.44814  -0.00111   0.01956   0.00000   0.01959  -2.42854
   D75        1.81924  -0.00062   0.02064   0.00000   0.02017   1.83941
   D76        2.47772   0.00650   0.03542   0.00000   0.03564   2.51336
   D77        0.42153   0.00017   0.00555   0.00000   0.00556   0.42709
   D78       -1.59604   0.00558   0.01841   0.00000   0.01847  -1.57757
   D79       -1.78841  -0.00032   0.01863   0.00000   0.01881  -1.76960
   D80        2.43859  -0.00665  -0.01124   0.00000  -0.01127   2.42732
   D81        0.42101  -0.00123   0.00162   0.00000   0.00164   0.42266
   D82        0.47698  -0.00124  -0.00619   0.00000  -0.00615   0.47083
   D83       -1.57921  -0.00756  -0.03606   0.00000  -0.03623  -1.61543
   D84        2.68640  -0.00215  -0.02320   0.00000  -0.02332   2.66309
   D85        1.22774  -0.00151   0.01709   0.00000   0.01734   1.24508
   D86       -2.95889  -0.00601  -0.01073   0.00000  -0.01049  -2.96938
   D87       -0.70414  -0.00694  -0.00656   0.00000  -0.00617  -0.71031
   D88       -3.07858  -0.00008   0.04059   0.00000   0.04066  -3.03792
   D89       -0.98202  -0.00457   0.01278   0.00000   0.01283  -0.96919
   D90        1.27274  -0.00550   0.01694   0.00000   0.01715   1.28988
   D91       -0.79187   0.00042   0.01762   0.00000   0.01755  -0.77432
   D92        1.30469  -0.00407  -0.01020   0.00000  -0.01028   1.29441
   D93       -2.72374  -0.00500  -0.00603   0.00000  -0.00596  -2.72970
   D94        0.13886   0.00180   0.00491   0.00000   0.00503   0.14389
   D95       -2.97794   0.00287  -0.01052   0.00000  -0.01024  -2.98819
   D96       -0.33458  -0.00007  -0.00532   0.00000  -0.00544  -0.34002
   D97        1.73912  -0.00103  -0.00539   0.00000  -0.00545   1.73367
   D98       -2.45935  -0.00045  -0.00019   0.00000  -0.00027  -2.45962
   D99        0.13651  -0.00265  -0.00171   0.00000  -0.00183   0.13468
   D100      -3.02867  -0.00380   0.01300   0.00000   0.01263  -3.01604
   D101       1.98645   0.00149  -0.02308   0.00000  -0.02357   1.96287
   D102      -1.12773   0.00283  -0.04019   0.00000  -0.04036  -1.16809
   D103       1.80166   0.00369  -0.01267   0.00000  -0.01306   1.78860
   D104      -2.38451   0.00119  -0.00979   0.00000  -0.00979  -2.39431
   D105      -0.32767   0.00196  -0.00246   0.00000  -0.00239  -0.33006
   D106      -1.69903  -0.00216   0.02393   0.00000   0.02378  -1.67525
   D107       2.56776  -0.00139   0.01648   0.00000   0.01632   2.58408
   D108       0.36892  -0.00172   0.01734   0.00000   0.01720   0.38613
   D109       0.38589  -0.00119   0.00540   0.00000   0.00546   0.39135
   D110      -1.63050  -0.00042  -0.00205   0.00000  -0.00200  -1.63250
   D111       2.45384  -0.00074  -0.00119   0.00000  -0.00112   2.45273
   D112       2.39492  -0.00097   0.01301   0.00000   0.01304   2.40796
   D113       0.37852  -0.00020   0.00556   0.00000   0.00558   0.38411
   D114      -1.82032  -0.00052   0.00642   0.00000   0.00646  -1.81385
   D115       1.02493   0.01096  -0.00971   0.00000  -0.00864   1.01629
   D116      -2.86717   0.00634  -0.01585   0.00000  -0.01556  -2.88274
   D117      -0.09041  -0.00476  -0.01187   0.00000  -0.01178  -0.10219
   D118       3.00442   0.00174   0.00989   0.00000   0.01005   3.01446
   D119      -1.78906  -0.00830  -0.04862   0.00000  -0.04857  -1.83763
   D120       2.34673  -0.00313  -0.01393   0.00000  -0.01390   2.33284
   D121       0.24901   0.00373  -0.00024   0.00000  -0.00030   0.24871
   D122      -0.12813   0.00323   0.01881   0.00000   0.01872  -0.10941
   D123       3.05901  -0.00284  -0.00228   0.00000  -0.00212   3.05689
   D124       0.27625  -0.00182  -0.01923   0.00000  -0.01927   0.25698
   D125       2.31749  -0.00300   0.02074   0.00000   0.02053   2.33803
   D126      -1.87792  -0.00078   0.01286   0.00000   0.01282  -1.86510
   D127       1.68573  -0.00203   0.02653   0.00000   0.02674   1.71248
   D128      -0.27573  -0.00738  -0.01246   0.00000  -0.01189  -0.28762
   D129      -2.50864  -0.00250   0.00831   0.00000   0.00841  -2.50023
   D130      -0.30744  -0.00155   0.01114   0.00000   0.01122  -0.29622
   D131      -2.26891  -0.00689  -0.02785   0.00000  -0.02741  -2.29631
   D132       1.78138  -0.00202  -0.00708   0.00000  -0.00711   1.77426
   D133      -2.34462   0.00004   0.02487   0.00000   0.02488  -2.31974
   D134       1.97710  -0.00531  -0.01412   0.00000  -0.01375   1.96335
   D135      -0.25581  -0.00043   0.00665   0.00000   0.00655  -0.24926
   D136       0.34605  -0.00050   0.09448   0.00000   0.09507   0.44112
   D137       2.30775  -0.00219   0.11586   0.00000   0.11561   2.42336
   D138      -1.71254  -0.00556   0.09140   0.00000   0.09153  -1.62101
   D139       1.96189   0.00512   0.01782   0.00000   0.01876   1.98064
   D140      -0.24724   0.00149  -0.00325   0.00000  -0.00299  -0.25023
   D141       1.59987   0.08743   0.00985   0.00000   0.00964   1.60951
   D142      -2.95299   0.06167   0.11202   0.00000   0.11162  -2.84137
   D143      -0.38334   0.02867   0.03923   0.00000   0.03984  -0.34350
   D144      -1.99120  -0.03772   0.00024   0.00000  -0.00173  -1.99293
   D145       2.59855  -0.11262  -0.11263   0.00000  -0.11198   2.48657
   D146      -0.19932   0.11602   0.03713   0.00000   0.03845  -0.16088
   D147       0.69667   0.02798   0.05714   0.00000   0.05670   0.75337
   D148       2.79515  -0.00292   0.06342   0.00000   0.06330   2.85844
   D149      -1.37492   0.01469   0.05113   0.00000   0.05114  -1.32378
   D150      -1.12339   0.01283  -0.03779   0.00000  -0.03812  -1.16151
   D151       0.97509  -0.01807  -0.03151   0.00000  -0.03152   0.94357
   D152       3.08821  -0.00046  -0.04379   0.00000  -0.04368   3.04453
   D153       2.94837   0.02389  -0.01782   0.00000  -0.01781   2.93056
   D154      -1.23633  -0.00701  -0.01154   0.00000  -0.01121  -1.24755
   D155       0.87678   0.01060  -0.02383   0.00000  -0.02337   0.85341
   D156       3.11908   0.05084  -0.01491   0.00000  -0.01352   3.10555
   D157      -0.89948  -0.00276  -0.07856   0.00000  -0.07825  -0.97773
   D158       1.05943   0.09373  -0.02693   0.00000  -0.02591   1.03352
   D159      -1.29250   0.03303   0.06056   0.00000   0.06012  -1.23238
   D160       0.97213  -0.02057  -0.00308   0.00000  -0.00461   0.96753
   D161       2.93103   0.07592   0.04855   0.00000   0.04774   2.97877
   D162       0.95414   0.00242   0.02937   0.00000   0.02988   0.98402
   D163      -3.06442  -0.05118  -0.03427   0.00000  -0.03485  -3.09927
   D164      -1.10551   0.04531   0.01735   0.00000   0.01749  -1.08802
   D165      -2.09842  -0.09419  -0.09883   0.00000  -0.09866  -2.19708
   D166       1.99717  -0.03744  -0.05699   0.00000  -0.05801   1.93916
   D167       0.04211  -0.02448  -0.12203   0.00000  -0.12119  -0.07907
   D168       3.09746  -0.00106  -0.01365   0.00000  -0.01355   3.08391
   D169      -1.42794  -0.00001   0.01074   0.00000   0.01064  -1.41730
         Item               Value     Threshold  Converged?
 Maximum Force            0.372257     0.000450     NO 
 RMS     Force            0.030675     0.000300     NO 
 Maximum Displacement     1.374082     0.001800     NO 
 RMS     Displacement     0.251890     0.001200     NO 
 Predicted change in Energy=-3.271934D-02
 GradGradGradGradGradGradGradGradGradGradGradGradGradGradGradGradGradGrad

 Leave Link  103 at Thu Jul 10 01:02:28 2025, MaxMem=  1342177280 cpu:              18.0 elap:               1.3
 (Enter /home/zhangying/bin/g16/l202.exe)
 Stoichiometry    C17H12F6LiNO19S2
 Framework group  C1[X(C17H12F6LiNO19S2)]
 Deg. of freedom   168
 Full point group                 C1      NOp   1
 RotChk:  IX=0 Diff= 5.38D-02
 Largest Abelian subgroup         C1      NOp   1
 Largest concise Abelian subgroup C1      NOp   1
                         Standard orientation:                         
 ---------------------------------------------------------------------
 Center     Atomic      Atomic             Coordinates (Angstroms)
 Number     Number       Type             X           Y           Z
 ---------------------------------------------------------------------
      1          8           0        5.205861    1.175080   -1.479845
      2          6           0        6.129031    1.902284   -0.778303
      3          8           0        6.054685    1.581772    0.547341
      4          6           0        5.042023    0.605121    0.770998
      5          6           0        4.594391    0.185846   -0.642797
      6          8           0        6.838424    2.723472   -1.241978
      7          1           0        5.490646   -0.228094    1.313476
      8          1           0        3.519387    0.250485   -0.770338
      9          8           0        5.323131   -3.000294    0.317222
     10          6           0        6.544428   -2.427810    0.091743
     11          8           0        6.415802   -1.417761   -0.817239
     12          6           0        5.041299   -1.191469   -1.145879
     13          6           0        4.347659   -2.460860   -0.577748
     14          8           0        7.550139   -2.746708    0.621936
     15          1           0        4.964117   -1.154606   -2.232153
     16          1           0        4.196038   -3.176194   -1.392251
     17          8           0        2.975658    0.167950    1.863950
     18          6           0        1.747072    0.732841    2.059019
     19          8           0        1.822878    2.065550    1.874431
     20          6           0        3.093248    2.418418    1.276945
     21          6           0        3.962222    1.199458    1.673102
     22          8           0        0.752663    0.111867    2.258047
     23          1           0        3.454547    3.325373    1.758098
     24          1           0        4.430437    1.429930    2.633454
     25          8           0        1.325081   -3.633818   -0.564552
     26          6           0        1.153906   -2.397479   -1.045418
     27          8           0        2.091468   -1.544774   -0.520961
     28          6           0        3.064182   -2.301189    0.236205
     29          8           0        0.311212   -2.044914   -1.814356
     30          1           0        3.270427   -1.765377    1.157103
     31          8           0        2.094430    4.001597   -0.201163
     32          6           0        0.763167    3.820036   -0.460794
     33          8           0        0.537622    2.503966   -0.753400
     34          6           0        2.795645    2.750813   -0.184075
     35          8           0       -0.068518    4.655529   -0.414799
     36          1           0        3.704534    2.864118   -0.770918
     37          6           0        1.778558    1.800721   -0.831456
     38          1           0        1.640697    0.886800   -0.266024
     39          1           0        1.996866    1.576851   -1.877594
     40          6           0        2.314532   -3.614316    0.489544
     41          1           0        1.790047   -3.609668    1.445646
     42          1           0        2.938209   -4.501487    0.409383
     43          7           0       -6.233805   -0.402592    0.715554
     44         16           0       -5.822696   -1.922317    0.420496
     45         16           0       -6.889565    0.737861   -0.207473
     46          6           0       -3.989739   -1.774621   -0.106076
     47          6           0       -5.337603    1.801611   -0.134823
     48          9           0       -5.404559    2.925887   -0.848269
     49          9           0       -4.936018    2.109413    1.110285
     50          9           0       -3.223905   -0.929437    0.647995
     51          9           0       -3.385175   -2.967148   -0.054306
     52          9           0       -3.820066   -1.304779   -1.355206
     53          9           0       -4.341909    1.042212   -0.649108
     54          8           0       -5.669265   -2.567607    1.716123
     55          8           0       -6.401515   -2.621811   -0.714207
     56          8           0       -7.828743    1.537470    0.562956
     57          8           0       -7.034524    0.527444   -1.641764
     58          3           0       -1.664828   -0.034170   -0.136895
 ---------------------------------------------------------------------
 Rotational constants (GHZ):           0.1189964           0.0306042           0.0262541
 Leave Link  202 at Thu Jul 10 01:02:29 2025, MaxMem=  1342177280 cpu:               0.4 elap:               0.1
 (Enter /home/zhangying/bin/g16/l301.exe)
 Standard basis: 6-311++G(d,p) (5D, 7F)
 Ernie: Thresh=  0.10000D-02 Tol=  0.10000D-05 Strict=F.
 There are  1158 symmetry adapted cartesian basis functions of A   symmetry.
 There are  1112 symmetry adapted basis functions of A   symmetry.
  1112 basis functions,  1792 primitive gaussians,  1158 cartesian basis functions
   181 alpha electrons      181 beta electrons
       nuclear repulsion energy      6947.1307322548 Hartrees.
 IExCor=  402 DFT=T Ex+Corr=B3LYP ExCW=0 ScaHFX=  0.200000
 ScaDFX=  0.800000  0.720000  1.000000  0.810000 ScalE2=  1.000000  1.000000
 IRadAn=      5 IRanWt=     -1 IRanGd=            0 ICorTp=0 IEmpDi=141
 NAtoms=   58 NActive=   58 NUniq=   58 SFac= 1.00D+00 NAtFMM=   60 NAOKFM=F Big=F
 Integral buffers will be    131072 words long.
 Raffenetti 2 integral format.
 Two-electron integral symmetry is turned on.
 R6Disp:  Grimme-D3(BJ) Dispersion energy=       -0.1414881758 Hartrees.
 Nuclear repulsion after empirical dispersion term =     6946.9892440790 Hartrees.
 Leave Link  301 at Thu Jul 10 01:02:29 2025, MaxMem=  1342177280 cpu:               1.3 elap:               0.1
 (Enter /home/zhangying/bin/g16/l302.exe)
 NPDir=0 NMtPBC=     1 NCelOv=     1 NCel=       1 NClECP=     1 NCelD=      1
         NCelK=      1 NCelE2=     1 NClLst=     1 CellRange=     0.0.
 One-electron integrals computed using PRISM.
 One-electron integral symmetry used in STVInt
 NBasis=  1112 RedAO= T EigKep=  1.10D-06  NBF=  1112
 NBsUse=  1111 1.00D-06 EigRej=  5.03D-07 NBFU=  1111
 Precomputing XC quadrature grid using
 IXCGrd= 4 IRadAn=           5 IRanWt=          -1 IRanGd=           0 AccXCQ= 0.00D+00.
 Generated NRdTot=       0 NPtTot=           0 NUsed=           0 NTot=          32
 NSgBfM=  1082  1082  1082  1082  1082 MxSgAt=    58 MxSgA2=    58.
 Leave Link  302 at Thu Jul 10 01:02:32 2025, MaxMem=  1342177280 cpu:              36.1 elap:               2.3
 (Enter /home/zhangying/bin/g16/l303.exe)
 DipDrv:  MaxL=1.
 Leave Link  303 at Thu Jul 10 01:02:33 2025, MaxMem=  1342177280 cpu:               3.4 elap:               0.3
 (Enter /home/zhangying/bin/g16/l401.exe)
 Lowest energy guess from the checkpoint file:  "/home_zz/zhangying/wangchenyu/zhang/diffusion/PVC/2/Gau-24062.chk"
 B after Tr=    -0.000000    0.000000   -0.000000
         Rot=    0.999932   -0.007324    0.002709   -0.008706 Ang=  -1.34 deg.
 Guess basis will be translated and rotated to current coordinates.
 B after Tr=     0.000000    0.000000   -0.000000
         Rot=    0.999914    0.005174   -0.002033    0.011863 Ang=   1.50 deg.
 Guess basis will be translated and rotated to current coordinates.
 CkInt1:  FT= 4.64D-01
 Max alpha theta= 24.415 degrees.
 JPrj=2 DoOrth=T DoCkMO=T.
 Leave Link  401 at Thu Jul 10 01:02:37 2025, MaxMem=  1342177280 cpu:              64.4 elap:               4.1
 (Enter /home/zhangying/bin/g16/l502.exe)
 Integral symmetry usage will be decided dynamically.
 Closed shell SCF:
 Using DIIS extrapolation, IDIIS=  1040.
 NGot=  1342177280 LenX=  1339466444 LenY=  1338124322
 Requested convergence on RMS density matrix=1.00D-08 within 128 cycles.
 Requested convergence on MAX density matrix=1.00D-06.
 Requested convergence on             energy=1.00D-06.
 No special actions if energy rises.
 Fock matrices will be formed incrementally for  20 cycles.

 Cycle   1  Pass 1  IDiag  1:
 FoFJK:  IHMeth= 1 ICntrl=       0 DoSepK=F KAlg= 0 I1Cent=           0 FoldK=F
 IRaf= 660000000 NMat=       1 IRICut=       1 DoRegI=T DoRafI=F ISym2E= 0 IDoP0=0 IntGTp=1.
 FoFCou: FMM=F IPFlag=           0 FMFlag=      100000 FMFlg1=           0
         NFxFlg=           0 DoJE=F BraDBF=F KetDBF=F FulRan=T
         wScrn=  0.000000 ICntrl=         0 IOpCl=  0 I1Cent=           0 NGrid=           0
         NMat0=    1 NMatS0=      1 NMatT0=    0 NMatD0=    1 NMtDS0=    0 NMtDT0=    0
 Symmetry not used in FoFCou.
 E= -3542.82658073014    
 DIIS: error= 2.88D-03 at cycle   1 NSaved=   1.
 NSaved= 1 IEnMin= 1 EnMin= -3542.82658073014     IErMin= 1 ErrMin= 2.88D-03
 ErrMax= 2.88D-03  0.00D+00 EMaxC= 1.00D-01 BMatC= 2.62D-02 BMatP= 2.62D-02
 IDIUse=3 WtCom= 9.71D-01 WtEn= 2.88D-02
 Coeff-Com:  0.100D+01
 Coeff-En:   0.100D+01
 Coeff:      0.100D+01
 Gap=    88.942 Goal=   None    Shift=    0.000
 GapD=   88.942 DampG=2.000 DampE=1.000 DampFc=2.0000 IDamp=-1.
 RMSDP=6.74D-03 MaxDP=3.74D+00              OVMax= 3.75D-02

 Cycle   2  Pass 1  IDiag  1:
 RMSU=  5.68D-03    CP:  1.06D+00
 E= -3542.84549905665     Delta-E=       -0.018918326508 Rises=F Damp=F
 DIIS: error= 2.42D-03 at cycle   2 NSaved=   2.
 NSaved= 2 IEnMin= 2 EnMin= -3542.84549905665     IErMin= 2 ErrMin= 2.42D-03
 ErrMax= 2.42D-03  0.00D+00 EMaxC= 1.00D-01 BMatC= 1.26D-02 BMatP= 2.62D-02
 IDIUse=3 WtCom= 9.76D-01 WtEn= 2.42D-02
 Coeff-Com:  0.369D+00 0.631D+00
 Coeff-En:   0.000D+00 0.100D+01
 Coeff:      0.360D+00 0.640D+00
 Gap=     0.158 Goal=   None    Shift=    0.000
 RMSDP=1.54D-03 MaxDP=4.03D-01 DE=-1.89D-02 OVMax= 2.72D-02

 Cycle   3  Pass 1  IDiag  1:
 RMSU=  1.21D-03    CP:  1.04D+00  9.56D-01
 E= -3542.84656201749     Delta-E=       -0.001062960844 Rises=F Damp=F
 DIIS: error= 1.98D-03 at cycle   3 NSaved=   3.
 NSaved= 3 IEnMin= 3 EnMin= -3542.84656201749     IErMin= 3 ErrMin= 1.98D-03
 ErrMax= 1.98D-03  0.00D+00 EMaxC= 1.00D-01 BMatC= 1.15D-02 BMatP= 1.26D-02
 IDIUse=3 WtCom= 9.80D-01 WtEn= 1.98D-02
 Coeff-Com:  0.160D-01 0.484D+00 0.500D+00
 Coeff-En:   0.000D+00 0.476D+00 0.524D+00
 Coeff:      0.157D-01 0.484D+00 0.500D+00
 Gap=     0.157 Goal=   None    Shift=    0.000
 RMSDP=7.26D-04 MaxDP=1.79D-01 DE=-1.06D-03 OVMax= 1.75D-02

 Cycle   4  Pass 1  IDiag  1:
 RMSU=  1.66D-04    CP:  1.05D+00  9.86D-01  5.41D-01
 E= -3542.85425676805     Delta-E=       -0.007694750553 Rises=F Damp=F
 DIIS: error= 4.92D-04 at cycle   4 NSaved=   4.
 NSaved= 4 IEnMin= 4 EnMin= -3542.85425676805     IErMin= 4 ErrMin= 4.92D-04
 ErrMax= 4.92D-04  0.00D+00 EMaxC= 1.00D-01 BMatC= 4.89D-04 BMatP= 1.15D-02
 IDIUse=3 WtCom= 9.95D-01 WtEn= 4.92D-03
 Coeff-Com: -0.605D-02 0.275D+00 0.306D+00 0.425D+00
 Coeff-En:   0.000D+00 0.000D+00 0.000D+00 0.100D+01
 Coeff:     -0.602D-02 0.273D+00 0.305D+00 0.428D+00
 Gap=     0.157 Goal=   None    Shift=    0.000
 RMSDP=1.16D-04 MaxDP=2.31D-02 DE=-7.69D-03 OVMax= 3.09D-03

 Cycle   5  Pass 1  IDiag  1:
 RMSU=  7.84D-05    CP:  1.05D+00  9.89D-01  5.51D-01  5.11D-01
 E= -3542.85459075144     Delta-E=       -0.000333983393 Rises=F Damp=F
 DIIS: error= 1.03D-04 at cycle   5 NSaved=   5.
 NSaved= 5 IEnMin= 5 EnMin= -3542.85459075144     IErMin= 5 ErrMin= 1.03D-04
 ErrMax= 1.03D-04  0.00D+00 EMaxC= 1.00D-01 BMatC= 2.39D-05 BMatP= 4.89D-04
 IDIUse=3 WtCom= 9.99D-01 WtEn= 1.03D-03
 Coeff-Com: -0.383D-02 0.115D+00 0.128D+00 0.237D+00 0.524D+00
 Coeff-En:   0.000D+00 0.000D+00 0.000D+00 0.000D+00 0.100D+01
 Coeff:     -0.383D-02 0.115D+00 0.128D+00 0.236D+00 0.524D+00
 Gap=     0.158 Goal=   None    Shift=    0.000
 RMSDP=2.50D-05 MaxDP=4.52D-03 DE=-3.34D-04 OVMax= 9.26D-04

 Cycle   6  Pass 1  IDiag  1:
 RMSU=  1.74D-05    CP:  1.05D+00  9.90D-01  5.46D-01  5.57D-01  8.28D-01
 E= -3542.85460582482     Delta-E=       -0.000015073381 Rises=F Damp=F
 DIIS: error= 3.81D-05 at cycle   6 NSaved=   6.
 NSaved= 6 IEnMin= 6 EnMin= -3542.85460582482     IErMin= 6 ErrMin= 3.81D-05
 ErrMax= 3.81D-05  0.00D+00 EMaxC= 1.00D-01 BMatC= 3.08D-06 BMatP= 2.39D-05
 IDIUse=1 WtCom= 1.00D+00 WtEn= 0.00D+00
 Coeff-Com: -0.156D-02 0.363D-01 0.399D-01 0.877D-01 0.307D+00 0.531D+00
 Coeff:     -0.156D-02 0.363D-01 0.399D-01 0.877D-01 0.307D+00 0.531D+00
 Gap=     0.158 Goal=   None    Shift=    0.000
 RMSDP=1.01D-05 MaxDP=1.82D-03 DE=-1.51D-05 OVMax= 3.63D-04

 Cycle   7  Pass 1  IDiag  1:
 RMSU=  7.36D-06    CP:  1.05D+00  9.89D-01  5.43D-01  5.54D-01  8.31D-01
                    CP:  7.25D-01
 E= -3542.85460765709     Delta-E=       -0.000001832270 Rises=F Damp=F
 DIIS: error= 1.57D-05 at cycle   7 NSaved=   7.
 NSaved= 7 IEnMin= 7 EnMin= -3542.85460765709     IErMin= 7 ErrMin= 1.57D-05
 ErrMax= 1.57D-05  0.00D+00 EMaxC= 1.00D-01 BMatC= 6.34D-07 BMatP= 3.08D-06
 IDIUse=1 WtCom= 1.00D+00 WtEn= 0.00D+00
 Coeff-Com: -0.464D-03 0.756D-02 0.826D-02 0.225D-01 0.119D+00 0.348D+00
 Coeff-Com:  0.495D+00
 Coeff:     -0.464D-03 0.756D-02 0.826D-02 0.225D-01 0.119D+00 0.348D+00
 Coeff:      0.495D+00
 Gap=     0.158 Goal=   None    Shift=    0.000
 RMSDP=4.34D-06 MaxDP=1.24D-03 DE=-1.83D-06 OVMax= 1.36D-04

 Cycle   8  Pass 1  IDiag  1:
 RMSU=  2.11D-06    CP:  1.05D+00  9.90D-01  5.44D-01  5.57D-01  8.54D-01
                    CP:  8.00D-01  7.07D-01
 E= -3542.85460807615     Delta-E=       -0.000000419064 Rises=F Damp=F
 DIIS: error= 5.31D-06 at cycle   8 NSaved=   8.
 NSaved= 8 IEnMin= 8 EnMin= -3542.85460807615     IErMin= 8 ErrMin= 5.31D-06
 ErrMax= 5.31D-06  0.00D+00 EMaxC= 1.00D-01 BMatC= 5.24D-08 BMatP= 6.34D-07
 IDIUse=1 WtCom= 1.00D+00 WtEn= 0.00D+00
 Coeff-Com: -0.111D-03 0.518D-03 0.589D-03 0.394D-02 0.399D-01 0.151D+00
 Coeff-Com:  0.286D+00 0.519D+00
 Coeff:     -0.111D-03 0.518D-03 0.589D-03 0.394D-02 0.399D-01 0.151D+00
 Coeff:      0.286D+00 0.519D+00
 Gap=     0.158 Goal=   None    Shift=    0.000
 RMSDP=1.02D-06 MaxDP=2.27D-04 DE=-4.19D-07 OVMax= 5.96D-05

 Cycle   9  Pass 1  IDiag  1:
 RMSU=  7.22D-07    CP:  1.05D+00  9.90D-01  5.44D-01  5.57D-01  8.55D-01
                    CP:  8.02D-01  7.13D-01  7.02D-01
 E= -3542.85460811057     Delta-E=       -0.000000034417 Rises=F Damp=F
 DIIS: error= 2.25D-06 at cycle   9 NSaved=   9.
 NSaved= 9 IEnMin= 9 EnMin= -3542.85460811057     IErMin= 9 ErrMin= 2.25D-06
 ErrMax= 2.25D-06  0.00D+00 EMaxC= 1.00D-01 BMatC= 9.69D-09 BMatP= 5.24D-08
 IDIUse=1 WtCom= 1.00D+00 WtEn= 0.00D+00
 Coeff-Com:  0.317D-05-0.100D-02-0.108D-02-0.131D-02 0.717D-02 0.445D-01
 Coeff-Com:  0.108D+00 0.335D+00 0.509D+00
 Coeff:      0.317D-05-0.100D-02-0.108D-02-0.131D-02 0.717D-02 0.445D-01
 Coeff:      0.108D+00 0.335D+00 0.509D+00
 Gap=     0.158 Goal=   None    Shift=    0.000
 RMSDP=4.72D-07 MaxDP=1.21D-04 DE=-3.44D-08 OVMax= 1.96D-05

 Cycle  10  Pass 1  IDiag  1:
 RMSU=  3.26D-07    CP:  1.05D+00  9.90D-01  5.44D-01  5.57D-01  8.57D-01
                    CP:  8.01D-01  7.26D-01  7.28D-01  7.80D-01
 E= -3542.85460811698     Delta-E=       -0.000000006408 Rises=F Damp=F
 DIIS: error= 5.45D-07 at cycle  10 NSaved=  10.
 NSaved=10 IEnMin=10 EnMin= -3542.85460811698     IErMin=10 ErrMin= 5.45D-07
 ErrMax= 5.45D-07  0.00D+00 EMaxC= 1.00D-01 BMatC= 7.94D-10 BMatP= 9.69D-09
 IDIUse=1 WtCom= 1.00D+00 WtEn= 0.00D+00
 Coeff-Com:  0.940D-05-0.636D-03-0.692D-03-0.109D-02 0.138D-02 0.149D-01
 Coeff-Com:  0.425D-01 0.163D+00 0.312D+00 0.468D+00
 Coeff:      0.940D-05-0.636D-03-0.692D-03-0.109D-02 0.138D-02 0.149D-01
 Coeff:      0.425D-01 0.163D+00 0.312D+00 0.468D+00
 Gap=     0.158 Goal=   None    Shift=    0.000
 RMSDP=1.95D-07 MaxDP=6.04D-05 DE=-6.41D-09 OVMax= 5.43D-06

 Cycle  11  Pass 1  IDiag  1:
 RMSU=  1.23D-07    CP:  1.05D+00  9.90D-01  5.44D-01  5.57D-01  8.57D-01
                    CP:  8.05D-01  7.24D-01  7.37D-01  7.49D-01  6.67D-01
 E= -3542.85460811778     Delta-E=       -0.000000000806 Rises=F Damp=F
 DIIS: error= 1.77D-07 at cycle  11 NSaved=  11.
 NSaved=11 IEnMin=11 EnMin= -3542.85460811778     IErMin=11 ErrMin= 1.77D-07
 ErrMax= 1.77D-07  0.00D+00 EMaxC= 1.00D-01 BMatC= 6.16D-11 BMatP= 7.94D-10
 IDIUse=1 WtCom= 1.00D+00 WtEn= 0.00D+00
 Coeff-Com:  0.500D-05-0.219D-03-0.243D-03-0.421D-03-0.727D-04 0.259D-02
 Coeff-Com:  0.974D-02 0.468D-01 0.106D+00 0.259D+00 0.577D+00
 Coeff:      0.500D-05-0.219D-03-0.243D-03-0.421D-03-0.727D-04 0.259D-02
 Coeff:      0.974D-02 0.468D-01 0.106D+00 0.259D+00 0.577D+00
 Gap=     0.158 Goal=   None    Shift=    0.000
 RMSDP=6.93D-08 MaxDP=1.65D-05 DE=-8.06D-10 OVMax= 1.71D-06

 Cycle  12  Pass 1  IDiag  1:
 RMSU=  4.69D-08    CP:  1.05D+00  9.90D-01  5.44D-01  5.57D-01  8.57D-01
                    CP:  8.03D-01  7.25D-01  7.38D-01  7.67D-01  6.83D-01
                    CP:  7.80D-01
 E= -3542.85460811763     Delta-E=        0.000000000156 Rises=F Damp=F
 DIIS: error= 7.29D-08 at cycle  12 NSaved=  12.
 NSaved=12 IEnMin=11 EnMin= -3542.85460811778     IErMin=12 ErrMin= 7.29D-08
 ErrMax= 7.29D-08  0.00D+00 EMaxC= 1.00D-01 BMatC= 1.41D-11 BMatP= 6.16D-11
 IDIUse=1 WtCom= 1.00D+00 WtEn= 0.00D+00
 Coeff-Com:  0.171D-05-0.514D-04-0.605D-04-0.115D-03-0.249D-03-0.545D-03
 Coeff-Com: -0.111D-03 0.565D-02 0.211D-01 0.992D-01 0.373D+00 0.503D+00
 Coeff:      0.171D-05-0.514D-04-0.605D-04-0.115D-03-0.249D-03-0.545D-03
 Coeff:     -0.111D-03 0.565D-02 0.211D-01 0.992D-01 0.373D+00 0.503D+00
 Gap=     0.158 Goal=   None    Shift=    0.000
 RMSDP=2.96D-08 MaxDP=1.12D-05 DE= 1.56D-10 OVMax= 5.43D-07

 Cycle  13  Pass 1  IDiag  1:
 RMSU=  1.31D-08    CP:  1.05D+00  9.90D-01  5.44D-01  5.57D-01  8.57D-01
                    CP:  8.04D-01  7.26D-01  7.38D-01  7.67D-01  7.02D-01
                    CP:  7.88D-01  6.54D-01
 E= -3542.85460811786     Delta-E=       -0.000000000229 Rises=F Damp=F
 DIIS: error= 2.04D-08 at cycle  13 NSaved=  13.
 NSaved=13 IEnMin=13 EnMin= -3542.85460811786     IErMin=13 ErrMin= 2.04D-08
 ErrMax= 2.04D-08  0.00D+00 EMaxC= 1.00D-01 BMatC= 9.98D-13 BMatP= 1.41D-11
 IDIUse=1 WtCom= 1.00D+00 WtEn= 0.00D+00
 Coeff-Com:  0.368D-06-0.688D-06-0.357D-05-0.103D-04-0.129D-03-0.607D-03
 Coeff-Com: -0.125D-02-0.260D-02-0.173D-02 0.236D-01 0.136D+00 0.271D+00
 Coeff-Com:  0.576D+00
 Coeff:      0.368D-06-0.688D-06-0.357D-05-0.103D-04-0.129D-03-0.607D-03
 Coeff:     -0.125D-02-0.260D-02-0.173D-02 0.236D-01 0.136D+00 0.271D+00
 Coeff:      0.576D+00
 Gap=     0.158 Goal=   None    Shift=    0.000
 RMSDP=7.45D-09 MaxDP=1.89D-06 DE=-2.29D-10 OVMax= 1.72D-07

 Cycle  14  Pass 1  IDiag  1:
 RMSU=  3.75D-09    CP:  1.05D+00  9.90D-01  5.44D-01  5.57D-01  8.57D-01
                    CP:  8.04D-01  7.26D-01  7.39D-01  7.68D-01  7.03D-01
                    CP:  7.93D-01  7.02D-01  7.76D-01
 E= -3542.85460811795     Delta-E=       -0.000000000089 Rises=F Damp=F
 DIIS: error= 7.82D-09 at cycle  14 NSaved=  14.
 NSaved=14 IEnMin=14 EnMin= -3542.85460811795     IErMin=14 ErrMin= 7.82D-09
 ErrMax= 7.82D-09  0.00D+00 EMaxC= 1.00D-01 BMatC= 1.74D-13 BMatP= 9.98D-13
 IDIUse=1 WtCom= 1.00D+00 WtEn= 0.00D+00
 Coeff-Com:  0.264D-07 0.556D-05 0.483D-05 0.714D-05-0.486D-04-0.289D-03
 Coeff-Com: -0.695D-03-0.206D-02-0.330D-02 0.263D-02 0.370D-01 0.103D+00
 Coeff-Com:  0.350D+00 0.514D+00
 Coeff:      0.264D-07 0.556D-05 0.483D-05 0.714D-05-0.486D-04-0.289D-03
 Coeff:     -0.695D-03-0.206D-02-0.330D-02 0.263D-02 0.370D-01 0.103D+00
 Coeff:      0.350D+00 0.514D+00
 Gap=     0.158 Goal=   None    Shift=    0.000
 RMSDP=2.22D-09 MaxDP=4.61D-07 DE=-8.91D-11 OVMax= 6.63D-08

 SCF Done:  E(RB3LYP) =  -3542.85460812     A.U. after   14 cycles
            NFock= 14  Conv=0.22D-08     -V/T= 2.0027
 KE= 3.533415046644D+03 PE=-2.224635519667D+04 EE= 8.223096297832D+03
 Leave Link  502 at Thu Jul 10 01:15:54 2025, MaxMem=  1342177280 cpu:           12716.0 elap:             794.9
 (Enter /home/zhangying/bin/g16/l701.exe)
 ... and contract with generalized density number  0.
 Compute integral first derivatives.
 R6Disp: Adding Grimme-D3(BJ) dispersion energy 1st derivatives to the gradient.
 Leave Link  701 at Thu Jul 10 01:15:57 2025, MaxMem=  1342177280 cpu:              12.5 elap:               0.9
 (Enter /home/zhangying/bin/g16/l702.exe)
 L702 exits ... SP integral derivatives will be done elsewhere.
 Leave Link  702 at Thu Jul 10 01:15:57 2025, MaxMem=  1342177280 cpu:               0.5 elap:               0.1
 (Enter /home/zhangying/bin/g16/l703.exe)
 Integral derivatives from FoFJK, PRISM(SPDF).
 Compute integral first derivatives, UseDBF=F ICtDFT=           0.
 Calling FoFJK, ICntrl=      2127 FMM=F ISym2X=0 I1Cent= 0 IOpClX= 0 NMat=1 NMatS=1 NMatT=0.
 FoFJK:  IHMeth= 1 ICntrl=    2127 DoSepK=F KAlg= 0 I1Cent=           0 FoldK=F
 IRaf=         0 NMat=       1 IRICut=       1 DoRegI=T DoRafI=F ISym2E= 0 IDoP0=0 IntGTp=1.
 FoFCou: FMM=F IPFlag=           0 FMFlag=      100000 FMFlg1=         800
         NFxFlg=           0 DoJE=F BraDBF=F KetDBF=F FulRan=T
         wScrn=  0.000000 ICntrl=      2127 IOpCl=  0 I1Cent=           0 NGrid=           0
         NMat0=    1 NMatS0=      1 NMatT0=    0 NMatD0=    1 NMtDS0=    0 NMtDT0=    0
 Symmetry not used in FoFCou.
 Leave Link  703 at Thu Jul 10 01:20:23 2025, MaxMem=  1342177280 cpu:            4258.4 elap:             266.2
 (Enter /home/zhangying/bin/g16/l716.exe)
 Dipole        = 9.51822265D+00-9.77867466D-01 3.72524784D-01
 ***** Axes restored to original set *****
 -------------------------------------------------------------------
 Center     Atomic                   Forces (Hartrees/Bohr)
 Number     Number              X              Y              Z
 -------------------------------------------------------------------
      1        8          -0.001432698    0.000744618   -0.001214631
      2        6           0.002106470   -0.000000935    0.000731412
      3        8          -0.000876566   -0.000463552    0.001048940
      4        6          -0.000267575    0.000365912    0.000350396
      5        6          -0.001840764    0.000187314    0.001727765
      6        8          -0.000669313    0.000451189   -0.000200453
      7        1           0.000172949    0.000187658   -0.000623219
      8        1          -0.001614661    0.000637839    0.000244053
      9        8          -0.001237734    0.001300838   -0.000377668
     10        6           0.001002182   -0.000341212   -0.000029364
     11        8           0.000555711    0.000397616   -0.000965659
     12        6           0.000251663   -0.000752731   -0.001088155
     13        6           0.001161324   -0.001215983    0.001657686
     14        8          -0.000615482    0.000464203   -0.000387389
     15        1          -0.000742264   -0.000952536    0.000444820
     16        1           0.000576785   -0.000342650    0.000077637
     17        8           0.004465776   -0.004178058   -0.007153997
     18        6          -0.000794468    0.008205179    0.006245661
     19        8           0.000002940   -0.004063129   -0.008381067
     20        6           0.001517422    0.002620581   -0.000769318
     21        6           0.001636179   -0.000236574   -0.000023280
     22        8          -0.000052572   -0.004101045    0.000881240
     23        1          -0.000038759   -0.001100679   -0.000489127
     24        1          -0.000958627   -0.001721607    0.000177141
     25        8          -0.000444009    0.001576358    0.000244750
     26        6           0.000664326   -0.001250194    0.001473272
     27        8          -0.002363025    0.001946775   -0.001218860
     28        6          -0.000234433   -0.001010309    0.001373738
     29        8           0.004414239   -0.002181258   -0.004423046
     30        1          -0.001009572   -0.000641335    0.001834645
     31        8           0.001461869    0.001679700    0.000234769
     32        6          -0.001856170   -0.002017881   -0.004365035
     33        8          -0.000152586    0.000004982    0.003320681
     34        6           0.002748228    0.000356852    0.003296215
     35        8           0.000947011    0.001508606    0.000446535
     36        1           0.001552541   -0.000486515   -0.000216238
     37        6          -0.000057557   -0.003130751    0.004997317
     38        1          -0.005557131    0.001945591    0.004259387
     39        1          -0.000222927    0.000405800   -0.001268812
     40        6          -0.000152116    0.000182057   -0.000818503
     41        1          -0.000118253    0.000421851   -0.000187120
     42        1          -0.000228768    0.000137820    0.000918368
     43        7          -0.014664545   -0.015809423    0.007986106
     44       16           0.013847944    0.003293557   -0.014075871
     45       16           0.012982894    0.028410664   -0.018451544
     46        6          -0.013486789   -0.001678647    0.024628614
     47        6           0.001860291    0.001761666   -0.007459509
     48        9           0.000912330   -0.002442658    0.001287945
     49        9           0.005581087   -0.002985322    0.002668894
     50        9           0.004175717    0.007032440   -0.025056811
     51        9           0.001031644   -0.001482324   -0.002608310
     52        9          -0.002530307    0.000441750    0.006151932
     53        9          -0.005973273    0.018083728    0.002504705
     54        8          -0.004507925   -0.000961115    0.004029841
     55        8           0.003102089   -0.000407431   -0.000034751
     56        8          -0.003356599   -0.010421079    0.009065029
     57        8          -0.004683542   -0.011674647    0.004272891
     58        3           0.004009401   -0.006701566    0.003305351
 -------------------------------------------------------------------
 Cartesian Forces:  Max     0.028410664 RMS     0.005547395
 Leave Link  716 at Thu Jul 10 01:20:23 2025, MaxMem=  1342177280 cpu:               0.5 elap:               0.1
 (Enter /home/zhangying/bin/g16/l103.exe)

 GradGradGradGradGradGradGradGradGradGradGradGradGradGradGradGradGradGrad
 Berny optimization.
 Using GEDIIS/GDIIS optimizer.
 FormGI is forming the generalized inverse of G from B-inverse, IUseBI=4.
 GSVD:  received Info=                   1 from GESDD.
 Internal  Forces:  Max     0.031826521 RMS     0.004089853
 Search for a local minimum.
 Step number   5 out of a maximum of  348
 All quantities printed in internal units (Hartrees-Bohrs-Radians)
 RMS Force = .40899D-02 SwitMx=.10000D-02 MixMth= 1
 Mixed Optimization -- RFO/linear search
 Update second derivatives using D2CorX and points    3    4    2    5
 ITU=  0 -1  0  1  0
 Use linear search instead of GDIIS.
     Eigenvalues ---    0.00229   0.00230   0.00235   0.00342   0.00379
     Eigenvalues ---    0.00488   0.00505   0.00588   0.00629   0.00691
     Eigenvalues ---    0.00781   0.01156   0.01381   0.01451   0.01623
     Eigenvalues ---    0.01714   0.01716   0.01730   0.01747   0.02000
     Eigenvalues ---    0.02156   0.02170   0.02186   0.02194   0.02246
     Eigenvalues ---    0.02300   0.02328   0.02661   0.02760   0.03201
     Eigenvalues ---    0.03458   0.03535   0.03691   0.03801   0.03871
     Eigenvalues ---    0.03915   0.04025   0.04123   0.04197   0.04416
     Eigenvalues ---    0.04615   0.04909   0.04981   0.05146   0.05237
     Eigenvalues ---    0.05537   0.05598   0.05877   0.06783   0.06935
     Eigenvalues ---    0.07156   0.07496   0.07535   0.07792   0.07859
     Eigenvalues ---    0.07953   0.08066   0.08201   0.08413   0.08471
     Eigenvalues ---    0.08796   0.08874   0.09223   0.09510   0.09939
     Eigenvalues ---    0.10102   0.10566   0.10712   0.11082   0.11122
     Eigenvalues ---    0.11268   0.11909   0.12318   0.13986   0.14096
     Eigenvalues ---    0.14268   0.14597   0.15781   0.15914   0.16500
     Eigenvalues ---    0.17765   0.18176   0.18284   0.19038   0.19118
     Eigenvalues ---    0.19387   0.19495   0.19835   0.20326   0.20441
     Eigenvalues ---    0.20909   0.21210   0.22906   0.22983   0.23195
     Eigenvalues ---    0.23468   0.23514   0.23957   0.24366   0.24798
     Eigenvalues ---    0.24909   0.24969   0.24994   0.24995   0.24999
     Eigenvalues ---    0.25000   0.25000   0.25079   0.26445   0.26706
     Eigenvalues ---    0.26865   0.27029   0.28220   0.28347   0.29034
     Eigenvalues ---    0.29286   0.29798   0.30711   0.34326   0.34392
     Eigenvalues ---    0.34622   0.34743   0.34754   0.34759   0.34899
     Eigenvalues ---    0.34968   0.35019   0.35023   0.35335   0.35419
     Eigenvalues ---    0.36098   0.36771   0.37796   0.37939   0.38225
     Eigenvalues ---    0.38918   0.39117   0.39862   0.40287   0.40447
     Eigenvalues ---    0.45799   0.46917   0.47491   0.47608   0.47728
     Eigenvalues ---    0.49904   0.50956   0.51056   0.51262   0.51811
     Eigenvalues ---    0.52080   0.52120   0.54517   0.57509   0.59341
     Eigenvalues ---    0.60420   0.60794   0.61592   0.72033   0.75344
     Eigenvalues ---    0.95663   0.96826   1.11415   1.12926   1.13107
     Eigenvalues ---    1.13686   1.14200   3.44101
 RFO step:  Lambda=-2.81175777D-02 EMin= 2.28741827D-03
 Quartic linear search produced a step of -0.04147.
 Maximum step size (   0.252) exceeded in Quadratic search.
    -- Step size scaled by   0.664
 Iteration  1 RMS(Cart)=  0.18719893 RMS(Int)=  0.00387234
 Iteration  2 RMS(Cart)=  0.01323708 RMS(Int)=  0.00021684
 Iteration  3 RMS(Cart)=  0.00005857 RMS(Int)=  0.00021605
 Iteration  4 RMS(Cart)=  0.00000003 RMS(Int)=  0.00021605
 ITry= 1 IFail=0 DXMaxC= 9.27D-01 DCOld= 1.00D+10 DXMaxT= 2.52D-01 DXLimC= 3.00D+00 Rises=F
 Variable       Old X    -DE/DX   Delta X   Delta X   Delta X     New X
                                 (Linear)    (Quad)   (Total)
    R1        2.58639  -0.00108  -0.00020   0.00009  -0.00012   2.58627
    R2        2.70774   0.00064   0.00012   0.00003   0.00015   2.70789
    R3        2.58111  -0.00042  -0.00013   0.00026   0.00013   2.58124
    R4        2.23002   0.00024   0.00010  -0.00047  -0.00037   2.22965
    R5        2.69202  -0.00010   0.00015  -0.00105  -0.00088   2.69114
    R6        2.91225   0.00371   0.00014   0.00667   0.00673   2.91898
    R7        2.06127   0.00012  -0.00001   0.00022   0.00021   2.06148
    R8        2.88640   0.00556   0.00003   0.00961   0.00980   2.89619
    R9        2.04935  -0.00112   0.00002  -0.00169  -0.00167   2.04768
   R10        2.89678   0.00062  -0.00003   0.00228   0.00228   2.89906
   R11        2.58426  -0.00000  -0.00014   0.00079   0.00069   2.58495
   R12        2.70139   0.00140   0.00018   0.00122   0.00134   2.70272
   R13        2.57931  -0.00026  -0.00006  -0.00032  -0.00029   2.57903
   R14        2.23136   0.00080   0.00011  -0.00026  -0.00015   2.23121
   R15        2.70466   0.00060   0.00013  -0.00039  -0.00023   2.70443
   R16        2.93685  -0.00070  -0.00021   0.00103   0.00059   2.93743
   R17        2.05911   0.00001  -0.00002   0.00011   0.00010   2.05921
   R18        2.06846  -0.00025  -0.00001  -0.00029  -0.00030   2.06816
   R19        2.88784  -0.00206  -0.00015  -0.00275  -0.00310   2.88474
   R20        2.58180  -0.00284   0.00028  -0.00451  -0.00422   2.57758
   R21        2.72130   0.00019  -0.00024   0.00192   0.00172   2.72302
   R22        2.54653  -0.00257   0.00022  -0.00386  -0.00368   2.54285
   R23        2.24716   0.00417  -0.00021   0.00313   0.00292   2.25009
   R24        2.73544   0.00220  -0.00008   0.00318   0.00307   2.73850
   R25        2.92628   0.00291  -0.00007   0.00667   0.00672   2.93300
   R26        2.05678  -0.00016   0.00001  -0.00030  -0.00029   2.05649
   R27        2.88679   0.00684   0.00018   0.01054   0.01077   2.89756
   R28        2.06544  -0.00025   0.00003  -0.00054  -0.00051   2.06494
   R29        2.52762   0.00036   0.00055  -0.00291  -0.00232   2.52530
   R30        2.73228   0.00001  -0.00024   0.00140   0.00126   2.73354
   R31        2.59188  -0.00081   0.00032  -0.00187  -0.00184   2.59004
   R32        2.25638  -0.00053  -0.00041   0.00237   0.00178   2.25817
   R33        2.73301  -0.00152  -0.00036  -0.00002  -0.00064   2.73238
   R34        2.05075  -0.00207   0.00002  -0.00309  -0.00307   2.04769
   R35        2.89718  -0.00106  -0.00010  -0.00124  -0.00130   2.89587
   R36        6.19925  -0.00318   0.00423  -0.07063  -0.06652   6.13273
   R37        2.58598  -0.00085   0.00007  -0.00100  -0.00096   2.58502
   R38        2.70993  -0.00068  -0.00009  -0.00101  -0.00109   2.70884
   R39        2.58315   0.00225  -0.00057   0.00596   0.00537   2.58851
   R40        2.22945   0.00063   0.00020  -0.00087  -0.00067   2.22877
   R41        2.69945   0.00098  -0.00003   0.00141   0.00139   2.70084
   R42        2.05564  -0.00101   0.00002  -0.00157  -0.00155   2.05409
   R43        2.90074   0.00358   0.00042   0.00262   0.00326   2.90400
   R44        2.04752   0.00030   0.00022  -0.00140  -0.00113   2.04639
   R45        2.06334  -0.00071  -0.00001  -0.00099  -0.00100   2.06234
   R46        6.48904  -0.00365   0.00206  -0.06786  -0.06555   6.42349
   R47        2.06079  -0.00026  -0.00000  -0.00036  -0.00037   2.06042
   R48        2.05492   0.00018   0.00004   0.00006   0.00009   2.05501
   R49        3.02689  -0.00386  -0.00045  -0.00444  -0.00490   3.02199
   R50        3.03690   0.01208  -0.00041   0.01294   0.01253   3.04943
   R51        3.61468   0.00762  -0.00117   0.02864   0.02747   3.64214
   R52        2.75057  -0.00092  -0.00034   0.00140   0.00106   2.75163
   R53        2.74620  -0.00091   0.00220  -0.01356  -0.01135   2.73485
   R54        3.55822   0.00170  -0.00058   0.00317   0.00259   3.56081
   R55        2.74823  -0.00007  -0.00016   0.00083   0.00066   2.74890
   R56        2.75309   0.00103   0.00213  -0.01176  -0.00963   2.74346
   R57        2.58379   0.02538  -0.00205   0.03306   0.03101   2.61480
   R58        2.52849  -0.00065  -0.00066   0.00208   0.00143   2.52992
   R59        2.54227   0.00422  -0.00028   0.00503   0.00476   2.54703
   R60        2.51943  -0.00033  -0.00031   0.00144   0.00113   2.52056
   R61        2.53977  -0.00154  -0.00098   0.00407   0.00310   2.54287
   R62        2.55818   0.00425  -0.00088   0.01050   0.00962   2.56780
   R63        5.53781  -0.01177   0.00795  -0.18683  -0.17887   5.35893
    A1        1.93395   0.00152   0.00005   0.00219   0.00220   1.93615
    A2        1.91355  -0.00086   0.00003  -0.00176  -0.00174   1.91181
    A3        2.18195   0.00061   0.00003   0.00123   0.00125   2.18320
    A4        2.18629   0.00028  -0.00004   0.00100   0.00095   2.18724
    A5        1.93045   0.00162   0.00011   0.00227   0.00241   1.93286
    A6        1.82241  -0.00120  -0.00016  -0.00185  -0.00208   1.82033
    A7        1.88537  -0.00008  -0.00018  -0.00142  -0.00157   1.88380
    A8        1.90551  -0.00088  -0.00028  -0.00576  -0.00605   1.89946
    A9        1.94754  -0.00025  -0.00011  -0.00012  -0.00029   1.94724
   A10        2.02901   0.00297   0.00092   0.00715   0.00831   2.03732
   A11        1.86948  -0.00073  -0.00026   0.00116   0.00074   1.87022
   A12        1.79685  -0.00131   0.00000  -0.00233  -0.00225   1.79461
   A13        1.88932   0.00095  -0.00001   0.00009   0.00001   1.88933
   A14        1.87987  -0.00263  -0.00019  -0.01030  -0.01040   1.86947
   A15        1.96016  -0.00097   0.00038  -0.00197  -0.00159   1.95857
   A16        2.04974   0.00618  -0.00040   0.01927   0.01880   2.06854
   A17        1.87964  -0.00248   0.00019  -0.00616  -0.00606   1.87358
   A18        1.92646  -0.00001  -0.00005   0.00239   0.00218   1.92864
   A19        1.91286  -0.00028   0.00009  -0.00074  -0.00065   1.91221
   A20        2.18164   0.00035   0.00000   0.00057   0.00055   2.18219
   A21        2.18848  -0.00004  -0.00009   0.00034   0.00023   2.18871
   A22        1.93951   0.00049  -0.00012   0.00078   0.00064   1.94016
   A23        1.92483  -0.00029  -0.00013   0.00246   0.00255   1.92738
   A24        2.07578   0.00311   0.00009   0.01461   0.01417   2.08995
   A25        1.85056  -0.00161   0.00016  -0.00989  -0.00959   1.84097
   A26        1.78805  -0.00020   0.00004   0.00183   0.00182   1.78986
   A27        1.87788   0.00053   0.00008  -0.00047  -0.00047   1.87742
   A28        1.93955  -0.00161  -0.00024  -0.00896  -0.00900   1.93056
   A29        1.80547   0.00006  -0.00005  -0.00081  -0.00069   1.80478
   A30        1.88997   0.00052  -0.00005   0.00347   0.00332   1.89330
   A31        1.85363  -0.00076   0.00078  -0.00743  -0.00642   1.84722
   A32        1.90032  -0.00085  -0.00000  -0.00463  -0.00449   1.89583
   A33        2.07628   0.00034  -0.00033   0.00598   0.00496   2.08123
   A34        1.92654   0.00069  -0.00029   0.00311   0.00312   1.92966
   A35        1.91647   0.00172  -0.00019   0.00433   0.00400   1.92046
   A36        1.91640   0.00022  -0.00010   0.00053   0.00012   1.91652
   A37        2.16515   0.00021  -0.00003   0.00217   0.00207   2.16722
   A38        2.19742  -0.00008   0.00026   0.00005   0.00024   2.19766
   A39        1.92516   0.00059   0.00011  -0.00142  -0.00155   1.92361
   A40        1.76705  -0.00176  -0.00014  -0.00373  -0.00389   1.76316
   A41        1.88808  -0.00111  -0.00037  -0.00953  -0.00983   1.87826
   A42        1.85130   0.00142   0.00120  -0.00133  -0.00029   1.85100
   A43        1.93539  -0.00006  -0.00030   0.00090   0.00038   1.93577
   A44        2.12384   0.00160   0.00007   0.00804   0.00844   2.13228
   A45        1.88195  -0.00041  -0.00042   0.00259   0.00207   1.88402
   A46        1.85863   0.00146   0.00055   0.00220   0.00278   1.86140
   A47        2.15546   0.00103   0.00014   0.00568   0.00616   2.16162
   A48        1.87355  -0.00032  -0.00046   0.00120   0.00053   1.87408
   A49        1.78576  -0.00110   0.00025  -0.00100  -0.00096   1.78480
   A50        1.90506  -0.00143  -0.00049  -0.00764  -0.00808   1.89699
   A51        1.87464   0.00002  -0.00005  -0.00233  -0.00244   1.87220
   A52        1.91475   0.00036   0.00009   0.00101   0.00103   1.91577
   A53        1.92805  -0.00108  -0.00034   0.00044   0.00009   1.92814
   A54        2.20777  -0.00090   0.00002  -0.00122  -0.00081   2.20697
   A55        2.14732   0.00198   0.00032   0.00073   0.00065   2.14797
   A56        1.91217   0.00104   0.00004   0.00164   0.00173   1.91390
   A57        1.91843   0.00080  -0.00060   0.00792   0.00694   1.92537
   A58        1.92192  -0.00118   0.00031  -0.00713  -0.00693   1.91499
   A59        1.99237   0.00048  -0.00015   0.00262   0.00293   1.99529
   A60        1.89005  -0.00059   0.00011  -0.00489  -0.00470   1.88535
   A61        1.77788   0.00032   0.00019   0.00201   0.00220   1.78008
   A62        1.95584   0.00028   0.00011   0.00016   0.00016   1.95600
   A63        1.85126   0.00374  -0.00088   0.00995   0.00863   1.85989
   A64        1.94146  -0.00136  -0.00027  -0.00389  -0.00409   1.93737
   A65        1.90590   0.00170   0.00029   0.00228   0.00250   1.90840
   A66        2.19499  -0.00202  -0.00056  -0.00087  -0.00151   2.19348
   A67        2.18200   0.00038   0.00029  -0.00091  -0.00070   2.18130
   A68        1.92020  -0.00043   0.00019  -0.00208  -0.00184   1.91836
   A69        1.87176  -0.00219  -0.00021  -0.00574  -0.00600   1.86576
   A70        1.95611   0.00078  -0.00079   0.00787   0.00700   1.96311
   A71        1.97987   0.00203   0.00156  -0.00178  -0.00000   1.97987
   A72        1.88734  -0.00030  -0.00035   0.00093   0.00062   1.88795
   A73        1.78323   0.00169   0.00014   0.00251   0.00251   1.78574
   A74        1.97204  -0.00211  -0.00036  -0.00444  -0.00478   1.96727
   A75        1.82125  -0.00181  -0.00021  -0.00289  -0.00314   1.81812
   A76        1.85064   0.00273   0.00089   0.01101   0.01171   1.86235
   A77        1.90390   0.00055  -0.00007   0.00098   0.00094   1.90484
   A78        1.96741  -0.00197   0.00099  -0.01772  -0.01637   1.95103
   A79        1.98068   0.00097  -0.00086   0.00746   0.00655   1.98724
   A80        1.93103  -0.00029  -0.00063   0.00186   0.00109   1.93212
   A81        1.94801  -0.00082   0.00106  -0.00673  -0.00580   1.94221
   A82        1.79846  -0.00038  -0.00006  -0.00042  -0.00058   1.79788
   A83        1.88610  -0.00046   0.00029  -0.00391  -0.00357   1.88254
   A84        1.90471   0.00051  -0.00014   0.00204   0.00191   1.90662
   A85        1.95670  -0.00002  -0.00009  -0.00056  -0.00071   1.95599
   A86        1.98904   0.00016  -0.00007   0.00184   0.00186   1.99090
   A87        1.92192   0.00014   0.00008   0.00067   0.00074   1.92266
   A88        2.30802  -0.00812  -0.00149  -0.00290  -0.00439   2.30364
   A89        1.79609   0.03183  -0.00061   0.04836   0.04776   1.84386
   A90        1.85846   0.00100   0.00251   0.00465   0.00721   1.86567
   A91        2.09242  -0.01184  -0.00238  -0.01291  -0.01538   2.07705
   A92        1.75002  -0.00587   0.00279  -0.01684  -0.01421   1.73580
   A93        1.77612  -0.00729   0.00036  -0.00932  -0.00890   1.76722
   A94        2.12190   0.00002  -0.00181  -0.00441  -0.00640   2.11550
   A95        1.61324   0.02134   0.00186   0.01054   0.01260   1.62584
   A96        1.92776  -0.00351   0.00168  -0.01224  -0.01153   1.91623
   A97        2.09851  -0.01231  -0.00216  -0.02281  -0.02591   2.07261
   A98        1.77340   0.00971   0.00279   0.04098   0.04349   1.81689
   A99        1.77378   0.01128   0.00049   0.03545   0.03574   1.80952
   A100       2.13732  -0.00570  -0.00233  -0.01094  -0.01554   2.12179
   A101       2.01821  -0.00153  -0.00219   0.00484   0.00256   2.02077
   A102       1.93211  -0.00293  -0.00011  -0.00017  -0.00029   1.93182
   A103       1.98606  -0.00029  -0.00210   0.01577   0.01361   1.99967
   A104       1.85096  -0.00144   0.00141  -0.02530  -0.02393   1.82703
   A105       1.79831   0.00570   0.00257   0.00809   0.01054   1.80884
   A106       1.86524   0.00105   0.00082  -0.00608  -0.00526   1.85998
   A107       1.99804   0.00453  -0.00185   0.03064   0.02895   2.02699
   A108       1.99480  -0.00604  -0.00174  -0.00527  -0.00721   1.98759
   A109       1.84903  -0.01258  -0.00000  -0.05499  -0.05505   1.79399
   A110       1.89403  -0.00042   0.00050   0.00063   0.00104   1.89507
   A111       1.88251   0.00550   0.00119   0.01418   0.01577   1.89829
   A112       1.83449   0.01002   0.00227   0.01325   0.01490   1.84939
   A113       2.51762  -0.00284  -0.00043   0.00986   0.00942   2.52704
   A114       1.12111  -0.00099   0.00090  -0.01413  -0.01314   1.10797
   A115       2.32682   0.00113  -0.00005   0.00436   0.00418   2.33099
   A116       2.45641  -0.00022  -0.00068   0.00798   0.00729   2.46370
    D1       -0.14161  -0.00054   0.00037  -0.00029   0.00011  -0.14150
    D2        3.05425  -0.00114  -0.00012  -0.00953  -0.00967   3.04458
    D3        0.21343   0.00086  -0.00025   0.00436   0.00411   0.21754
    D4        2.29171  -0.00049   0.00019   0.00096   0.00117   2.29288
    D5       -1.96367  -0.00429   0.00031  -0.01162  -0.01129  -1.97496
    D6       -0.00505  -0.00035  -0.00033  -0.00493  -0.00533  -0.01037
    D7        3.08211   0.00027   0.00016   0.00434   0.00449   3.08660
    D8        0.13454   0.00074   0.00016   0.00716   0.00738   0.14192
    D9        2.20953  -0.00021  -0.00014   0.00540   0.00524   2.21477
   D10       -2.04637  -0.00159  -0.00069   0.00292   0.00206  -2.04431
   D11       -0.20456  -0.00068   0.00007  -0.00647  -0.00642  -0.21098
   D12       -2.23285  -0.00059  -0.00010  -0.00434  -0.00443  -2.23728
   D13        1.85679  -0.00157  -0.00037  -0.01062  -0.01092   1.84587
   D14       -2.23683   0.00023   0.00043  -0.00368  -0.00325  -2.24008
   D15        2.01806   0.00032   0.00026  -0.00155  -0.00126   2.01680
   D16       -0.17548  -0.00066  -0.00001  -0.00783  -0.00775  -0.18323
   D17        1.89560  -0.00091   0.00014  -0.01086  -0.01069   1.88491
   D18       -0.13270  -0.00083  -0.00003  -0.00873  -0.00870  -0.14140
   D19       -2.32624  -0.00180  -0.00030  -0.01501  -0.01519  -2.34143
   D20       -3.13843   0.00097   0.00124   0.00208   0.00337  -3.13506
   D21        1.09290   0.00047   0.00029  -0.00238  -0.00206   1.09084
   D22       -1.09983  -0.00011   0.00072  -0.00507  -0.00432  -1.10415
   D23        1.08981   0.00124   0.00105   0.00406   0.00516   1.09497
   D24       -0.96205   0.00074   0.00011  -0.00040  -0.00027  -0.96232
   D25        3.12841   0.00016   0.00053  -0.00309  -0.00254   3.12587
   D26       -1.10103   0.00002   0.00074  -0.00196  -0.00121  -1.10224
   D27        3.13030  -0.00048  -0.00021  -0.00642  -0.00663   3.12367
   D28        0.93757  -0.00106   0.00022  -0.00911  -0.00890   0.92867
   D29        1.26150  -0.00020   0.00059  -0.00711  -0.00651   1.25498
   D30       -2.96513   0.00150   0.00060   0.00774   0.00834  -2.95679
   D31       -0.76656   0.00021   0.00048  -0.00231  -0.00194  -0.76850
   D32       -0.75481  -0.00032   0.00096  -0.00823  -0.00726  -0.76207
   D33        1.30175   0.00137   0.00097   0.00661   0.00759   1.30934
   D34       -2.78287   0.00009   0.00085  -0.00344  -0.00268  -2.78556
   D35       -2.98755  -0.00172   0.00058  -0.01550  -0.01484  -3.00239
   D36       -0.93098  -0.00003   0.00059  -0.00066   0.00001  -0.93097
   D37        1.26758  -0.00132   0.00047  -0.01071  -0.01026   1.25731
   D38        0.11482  -0.00108   0.00002  -0.00976  -0.00957   0.10525
   D39       -3.04764   0.00018   0.00017  -0.00121  -0.00105  -3.04870
   D40       -0.25701   0.00065  -0.00016   0.01200   0.01171  -0.24530
   D41        1.75763  -0.00006  -0.00021   0.00782   0.00768   1.76531
   D42       -2.45634   0.00061  -0.00015   0.00927   0.00958  -2.44676
   D43        0.09830   0.00096   0.00012   0.00310   0.00303   0.10133
   D44       -3.02232  -0.00031  -0.00003  -0.00549  -0.00553  -3.02785
   D45        1.98092   0.00288  -0.00018   0.02416   0.02369   2.00460
   D46       -0.24566  -0.00057  -0.00023   0.00400   0.00389  -0.24177
   D47       -2.29136   0.00111  -0.00001   0.01343   0.01337  -2.27799
   D48       -1.83227  -0.00152   0.00031  -0.02304  -0.02287  -1.85514
   D49        2.44366  -0.00178   0.00040  -0.02464  -0.02442   2.41924
   D50        0.21684  -0.00224   0.00109  -0.02976  -0.02880   0.18804
   D51        0.29440  -0.00018   0.00023  -0.00962  -0.00936   0.28505
   D52       -1.71286  -0.00044   0.00031  -0.01121  -0.01090  -1.72376
   D53        2.34351  -0.00090   0.00100  -0.01633  -0.01529   2.32822
   D54        2.29553  -0.00035   0.00024  -0.01296  -0.01271   2.28282
   D55        0.28827  -0.00061   0.00032  -0.01455  -0.01426   0.27401
   D56       -1.93856  -0.00107   0.00101  -0.01968  -0.01864  -1.95719
   D57        2.96643  -0.00202   0.00005  -0.02323  -0.02342   2.94301
   D58        0.88556  -0.00106   0.00011  -0.01771  -0.01763   0.86793
   D59       -1.33206  -0.00083  -0.00018  -0.01403  -0.01437  -1.34643
   D60        0.94271  -0.00174  -0.00028  -0.02011  -0.02059   0.92212
   D61       -1.13817  -0.00077  -0.00023  -0.01460  -0.01479  -1.15296
   D62        2.92740  -0.00054  -0.00052  -0.01092  -0.01153   2.91586
   D63       -1.27181  -0.00148   0.00028  -0.02172  -0.02152  -1.29333
   D64        2.93050  -0.00052   0.00034  -0.01620  -0.01572   2.91477
   D65        0.71288  -0.00029   0.00005  -0.01252  -0.01246   0.70041
   D66        0.10988  -0.00333   0.00051  -0.04052  -0.04014   0.06974
   D67       -3.12528   0.00065   0.00259  -0.01019  -0.00757  -3.13285
   D68       -2.62575   0.00035  -0.00106   0.01734   0.01605  -2.60970
   D69       -0.34236   0.00172  -0.00043   0.02464   0.02427  -0.31809
   D70        1.63996   0.00066  -0.00056   0.01856   0.01796   1.65792
   D71        0.19963   0.00392  -0.00040   0.04037   0.04008   0.23971
   D72       -2.84625  -0.00017  -0.00252   0.00920   0.00670  -2.83956
   D73       -0.39329  -0.00232   0.00017  -0.02255  -0.02244  -0.41573
   D74       -2.42854  -0.00100   0.00070  -0.01813  -0.01733  -2.44588
   D75        1.83941  -0.00072   0.00076  -0.01592  -0.01494   1.82447
   D76        2.51336   0.00130   0.00126   0.00317   0.00454   2.51790
   D77        0.42709  -0.00034   0.00020  -0.00247  -0.00226   0.42483
   D78       -1.57757   0.00174   0.00066   0.00740   0.00810  -1.56947
   D79       -1.76960  -0.00088   0.00066  -0.00925  -0.00847  -1.77807
   D80        2.42732  -0.00252  -0.00040  -0.01489  -0.01528   2.41204
   D81        0.42266  -0.00044   0.00006  -0.00501  -0.00491   0.41774
   D82        0.47083   0.00000  -0.00022   0.00353   0.00348   0.47431
   D83       -1.61543  -0.00164  -0.00129  -0.00211  -0.00332  -1.61876
   D84        2.66309   0.00044  -0.00083   0.00776   0.00704   2.67013
   D85        1.24508  -0.00067   0.00060  -0.03100  -0.03033   1.21475
   D86       -2.96938  -0.00198  -0.00039  -0.02897  -0.02937  -2.99874
   D87       -0.71031  -0.00244  -0.00025  -0.02971  -0.02979  -0.74010
   D88       -3.03792  -0.00088   0.00145  -0.03218  -0.03063  -3.06855
   D89       -0.96919  -0.00218   0.00046  -0.03015  -0.02967  -0.99886
   D90        1.28988  -0.00264   0.00060  -0.03089  -0.03010   1.25979
   D91       -0.77432   0.00009   0.00064  -0.02059  -0.01984  -0.79416
   D92        1.29441  -0.00121  -0.00036  -0.01856  -0.01888   1.27553
   D93       -2.72970  -0.00167  -0.00022  -0.01930  -0.01931  -2.74901
   D94        0.14389   0.00098   0.00017   0.00941   0.00945   0.15334
   D95       -2.98819   0.00160  -0.00039   0.01566   0.01523  -2.97296
   D96       -0.34002  -0.00020  -0.00019   0.00085   0.00081  -0.33922
   D97        1.73367  -0.00062  -0.00019  -0.00174  -0.00186   1.73181
   D98       -2.45962  -0.00042  -0.00000  -0.00205  -0.00196  -2.46158
   D99        0.13468  -0.00131  -0.00006  -0.01640  -0.01635   0.11832
   D100      -3.01604  -0.00193   0.00048  -0.02240  -0.02191  -3.03794
   D101       1.96287   0.00168  -0.00081   0.01743   0.01713   1.98000
   D102      -1.16809   0.00239  -0.00144   0.02441   0.02359  -1.14450
   D103       1.78860   0.00204  -0.00044   0.02337   0.02333   1.81193
   D104      -2.39431   0.00072  -0.00035   0.01640   0.01611  -2.37820
   D105      -0.33006   0.00094  -0.00009   0.01552   0.01541  -0.31465
   D106      -1.67525  -0.00199   0.00087  -0.02209  -0.02110  -1.69635
   D107       2.58408  -0.00123   0.00060  -0.01701  -0.01628   2.56780
   D108       0.38613  -0.00154   0.00063  -0.01898  -0.01824   0.36789
   D109       0.39135  -0.00061   0.00019  -0.01009  -0.00997   0.38138
   D110      -1.63250   0.00015  -0.00008  -0.00502  -0.00514  -1.63765
   D111       2.45273  -0.00016  -0.00005  -0.00698  -0.00710   2.44563
   D112       2.40796  -0.00100   0.00047  -0.01459  -0.01414   2.39382
   D113       0.38411  -0.00024   0.00020  -0.00951  -0.00932   0.37479
   D114      -1.81385  -0.00055   0.00023  -0.01148  -0.01127  -1.82513
   D115       1.01629   0.00457  -0.00039   0.04810   0.04769   1.06398
   D116      -2.88274   0.00375  -0.00058   0.04842   0.04785  -2.83488
   D117      -0.10219  -0.00134  -0.00043  -0.01336  -0.01385  -0.11604
   D118       3.01446   0.00100   0.00035   0.00834   0.00869   3.02316
   D119      -1.83763  -0.00093  -0.00175   0.01862   0.01674  -1.82089
   D120       2.33284  -0.00044  -0.00050   0.01198   0.01148   2.34432
   D121       0.24871   0.00125  -0.00001   0.01538   0.01540   0.26410
   D122      -0.10941   0.00079   0.00068   0.00520   0.00596  -0.10346
   D123       3.05689  -0.00148  -0.00009  -0.01630  -0.01638   3.04051
   D124       0.25698  -0.00048  -0.00069   0.00371   0.00295   0.25993
   D125       2.33803  -0.00234   0.00075  -0.01278  -0.01185   2.32617
   D126      -1.86510  -0.00088   0.00046  -0.00395  -0.00347  -1.86857
   D127       1.71248  -0.00142   0.00094  -0.01791  -0.01701   1.69547
   D128      -0.28762  -0.00266  -0.00047  -0.02087  -0.02135  -0.30897
   D129      -2.50023  -0.00139   0.00029  -0.01460  -0.01440  -2.51463
   D130      -0.29622  -0.00071   0.00040  -0.01183  -0.01140  -0.30762
   D131      -2.29631  -0.00196  -0.00102  -0.01480  -0.01575  -2.31206
   D132       1.77426  -0.00068  -0.00025  -0.00853  -0.00880   1.76547
   D133      -2.31974  -0.00039   0.00089  -0.01238  -0.01144  -2.33118
   D134       1.96335  -0.00164  -0.00052  -0.01535  -0.01578   1.94756
   D135      -0.24926  -0.00036   0.00024  -0.00908  -0.00883  -0.25809
   D136       0.44112  -0.00229   0.00337  -0.07991  -0.07660   0.36452
   D137       2.42336  -0.00384   0.00417  -0.08574  -0.08176   2.34160
   D138      -1.62101  -0.00438   0.00327  -0.08846  -0.08519  -1.70620
   D139       1.98064   0.00146   0.00060   0.01387   0.01419   1.99484
   D140      -0.25023   0.00087  -0.00013   0.02072   0.02049  -0.22975
   D141       1.60951   0.00054   0.00036  -0.00333  -0.00324   1.60627
   D142      -2.84137   0.00616   0.00404  -0.00243   0.00174  -2.83963
   D143      -0.34350  -0.00735   0.00138  -0.01994  -0.01842  -0.36192
   D144      -1.99293  -0.00672   0.00009  -0.01183  -0.01167  -2.00461
   D145       2.48657  -0.02509  -0.00407  -0.05843  -0.06167   2.42490
   D146      -0.16088   0.01719   0.00128   0.03174   0.03213  -0.12875
   D147       0.75337   0.00732   0.00207   0.01650   0.01851   0.77188
   D148       2.85844   0.00201   0.00228  -0.01364  -0.01143   2.84702
   D149      -1.32378   0.00103   0.00183  -0.01066  -0.00894  -1.33273
   D150      -1.16151  -0.00068  -0.00134   0.00348   0.00224  -1.15926
   D151       0.94357  -0.00598  -0.00113  -0.02666  -0.02769   0.91588
   D152       3.04453  -0.00697  -0.00158  -0.02369  -0.02521   3.01932
   D153       2.93056   0.00427  -0.00064   0.01822   0.01760   2.94816
   D154      -1.24755  -0.00104  -0.00043  -0.01192  -0.01234  -1.25989
   D155       0.85341  -0.00202  -0.00087  -0.00894  -0.00985   0.84356
   D156       3.10555  -0.00203  -0.00059  -0.02033  -0.02104   3.08452
   D157      -0.97773  -0.00399  -0.00283   0.00311   0.00012  -0.97761
   D158       1.03352  -0.00294  -0.00101  -0.01838  -0.01909   1.01443
   D159      -1.23238   0.00065   0.00219  -0.02524  -0.02348  -1.25586
   D160       0.96753  -0.00131  -0.00005  -0.00180  -0.00232   0.96521
   D161       2.97877  -0.00027   0.00178  -0.02329  -0.02153   2.95724
   D162       0.98402   0.00303   0.00103  -0.00577  -0.00456   0.97945
   D163      -3.09927   0.00107  -0.00121   0.01768   0.01660  -3.08267
   D164      -1.08802   0.00211   0.00062  -0.00382  -0.00261  -1.09064
   D165      -2.19708   0.01108  -0.00355   0.13368   0.13018  -2.06689
   D166       1.93916   0.00986  -0.00200   0.12088   0.11893   2.05809
   D167      -0.07907   0.00297  -0.00441   0.10727   0.10276   0.02369
   D168       3.08391   0.00019  -0.00049   0.00469   0.00423   3.08814
   D169      -1.41730  -0.00042   0.00039  -0.00745  -0.00710  -1.42439
         Item               Value     Threshold  Converged?
 Maximum Force            0.031827     0.000450     NO 
 RMS     Force            0.004090     0.000300     NO 
 Maximum Displacement     0.926635     0.001800     NO 
 RMS     Displacement     0.197299     0.001200     NO 
 Predicted change in Energy=-1.467149D-02
 Lowest energy point so far.  Saving SCF results.
 GradGradGradGradGradGradGradGradGradGradGradGradGradGradGradGradGradGrad

 Leave Link  103 at Thu Jul 10 01:20:25 2025, MaxMem=  1342177280 cpu:              22.2 elap:               1.6
 (Enter /home/zhangying/bin/g16/l202.exe)
 Stoichiometry    C17H12F6LiNO19S2
 Framework group  C1[X(C17H12F6LiNO19S2)]
 Deg. of freedom   168
 Full point group                 C1      NOp   1
 RotChk:  IX=0 Diff= 2.55D-02
 Largest Abelian subgroup         C1      NOp   1
 Largest concise Abelian subgroup C1      NOp   1
                         Standard orientation:                         
 ---------------------------------------------------------------------
 Center     Atomic      Atomic             Coordinates (Angstroms)
 Number     Number       Type             X           Y           Z
 ---------------------------------------------------------------------
      1          8           0        5.166185    1.229515   -1.335746
      2          6           0        6.026380    1.952219   -0.554197
      3          8           0        5.847979    1.612102    0.756630
      4          6           0        4.822718    0.632581    0.888560
      5          6           0        4.495205    0.225041   -0.564923
      6          8           0        6.771904    2.776832   -0.949579
      7          1           0        5.229152   -0.204512    1.457877
      8          1           0        3.434576    0.285631   -0.778361
      9          8           0        5.192801   -3.014907    0.314285
     10          6           0        6.418357   -2.417192    0.205252
     11          8           0        6.338248   -1.365086   -0.660330
     12          6           0        4.986861   -1.136708   -1.072294
     13          6           0        4.269097   -2.436293   -0.611730
     14          8           0        7.390827   -2.754607    0.783628
     15          1           0        4.982747   -1.060826   -2.159328
     16          1           0        4.174167   -3.106624   -1.471616
     17          8           0        2.672339    0.196889    1.824958
     18          6           0        1.432935    0.759921    1.910736
     19          8           0        1.528481    2.095408    1.776444
     20          6           0        2.838097    2.455443    1.271143
     21          6           0        3.675201    1.225574    1.713438
     22          8           0        0.422587    0.139419    2.019934
     23          1           0        3.158632    3.352817    1.796747
     24          1           0        4.067488    1.441664    2.710156
     25          8           0        1.233731   -3.592039   -0.829799
     26          6           0        1.083488   -2.324374   -1.225067
     27          8           0        2.008215   -1.518650   -0.613345
     28          6           0        2.941764   -2.330674    0.134831
     29          8           0        0.261785   -1.911240   -1.988008
     30          1           0        3.100149   -1.858749    1.097310
     31          8           0        1.906488    4.051049   -0.235491
     32          6           0        0.598310    3.836596   -0.573020
     33          8           0        0.429280    2.522840   -0.921987
     34          6           0        2.637916    2.818616   -0.205040
     35          8           0       -0.256310    4.649357   -0.564872
     36          1           0        3.579213    2.970075   -0.727089
     37          6           0        1.694900    1.859362   -0.948071
     38          1           0        1.568174    0.926100   -0.413619
     39          1           0        1.980645    1.674418   -1.984977
     40          6           0        2.181529   -3.655225    0.261133
     41          1           0        1.616693   -3.716271    1.191750
     42          1           0        2.805676   -4.537864    0.142941
     43          7           0       -5.913836   -0.460357    0.817740
     44         16           0       -5.384427   -1.946982    0.558867
     45         16           0       -6.737973    0.569324   -0.112071
     46          6           0       -3.592325   -1.749295   -0.122259
     47          6           0       -5.312092    1.798396   -0.194714
     48          9           0       -5.504967    2.871318   -0.963294
     49          9           0       -4.874809    2.207278    1.010406
     50          9           0       -2.795702   -0.830224    0.537513
     51          9           0       -2.922344   -2.904923   -0.032998
     52          9           0       -3.522211   -1.362964   -1.411631
     53          9           0       -4.305361    1.055884   -0.725340
     54          8           0       -5.082858   -2.521771    1.862284
     55          8           0       -5.997983   -2.738430   -0.485933
     56          8           0       -7.747705    1.250899    0.682858
     57          8           0       -6.972152    0.221247   -1.501912
     58          3           0       -1.704764    0.019098   -0.273811
 ---------------------------------------------------------------------
 Rotational constants (GHZ):           0.1192240           0.0327374           0.0278029
 Leave Link  202 at Thu Jul 10 01:20:26 2025, MaxMem=  1342177280 cpu:               0.3 elap:               0.1
 (Enter /home/zhangying/bin/g16/l301.exe)
 Standard basis: 6-311++G(d,p) (5D, 7F)
 Ernie: Thresh=  0.10000D-02 Tol=  0.10000D-05 Strict=F.
 There are  1158 symmetry adapted cartesian basis functions of A   symmetry.
 There are  1112 symmetry adapted basis functions of A   symmetry.
  1112 basis functions,  1792 primitive gaussians,  1158 cartesian basis functions
   181 alpha electrons      181 beta electrons
       nuclear repulsion energy      7021.6509980644 Hartrees.
 IExCor=  402 DFT=T Ex+Corr=B3LYP ExCW=0 ScaHFX=  0.200000
 ScaDFX=  0.800000  0.720000  1.000000  0.810000 ScalE2=  1.000000  1.000000
 IRadAn=      5 IRanWt=     -1 IRanGd=            0 ICorTp=0 IEmpDi=141
 NAtoms=   58 NActive=   58 NUniq=   58 SFac= 1.00D+00 NAtFMM=   60 NAOKFM=F Big=F
 Integral buffers will be    131072 words long.
 Raffenetti 2 integral format.
 Two-electron integral symmetry is turned on.
 R6Disp:  Grimme-D3(BJ) Dispersion energy=       -0.1419708251 Hartrees.
 Nuclear repulsion after empirical dispersion term =     7021.5090272393 Hartrees.
 Leave Link  301 at Thu Jul 10 01:20:27 2025, MaxMem=  1342177280 cpu:               1.3 elap:               0.1
 (Enter /home/zhangying/bin/g16/l302.exe)
 NPDir=0 NMtPBC=     1 NCelOv=     1 NCel=       1 NClECP=     1 NCelD=      1
         NCelK=      1 NCelE2=     1 NClLst=     1 CellRange=     0.0.
 One-electron integrals computed using PRISM.
 One-electron integral symmetry used in STVInt
 NBasis=  1112 RedAO= T EigKep=  1.15D-06  NBF=  1112
 NBsUse=  1111 1.00D-06 EigRej=  5.14D-07 NBFU=  1111
 Precomputing XC quadrature grid using
 IXCGrd= 4 IRadAn=           5 IRanWt=          -1 IRanGd=           0 AccXCQ= 0.00D+00.
 Generated NRdTot=       0 NPtTot=           0 NUsed=           0 NTot=          32
 NSgBfM=  1079  1075  1075  1075  1079 MxSgAt=    58 MxSgA2=    58.
 Leave Link  302 at Thu Jul 10 01:20:29 2025, MaxMem=  1342177280 cpu:              39.2 elap:               2.5
 (Enter /home/zhangying/bin/g16/l303.exe)
 DipDrv:  MaxL=1.
 Leave Link  303 at Thu Jul 10 01:20:32 2025, MaxMem=  1342177280 cpu:               3.4 elap:               0.3
 (Enter /home/zhangying/bin/g16/l401.exe)
 Initial guess from the checkpoint file:  "/home_zz/zhangying/wangchenyu/zhang/diffusion/PVC/2/Gau-24062.chk"
 B after Tr=    -0.000000   -0.000000    0.000000
         Rot=    0.999964    0.000885    0.001371   -0.008317 Ang=   0.97 deg.
 Guess basis will be translated and rotated to current coordinates.
 JPrj=2 DoOrth=T DoCkMO=T.
 Generating alternative initial guess.
 ExpMin= 7.40D-03 ExpMax= 9.34D+04 ExpMxC= 3.17D+03 IAcc=3 IRadAn=         5 AccDes= 0.00D+00
 Harris functional with IExCor=  402 and IRadAn=       5 diagonalized for initial guess.
 HarFok:  IExCor=  402 AccDes= 0.00D+00 IRadAn=         5 IDoV= 1 UseB2=F ITyADJ=14
 ICtDFT=  3500011 ScaDFX=  1.000000  1.000000  1.000000  1.000000
 FoFCou: FMM=F IPFlag=           0 FMFlag=      100000 FMFlg1=           0
         NFxFlg=           0 DoJE=T BraDBF=F KetDBF=T FulRan=T
         wScrn=  0.000000 ICntrl=       500 IOpCl=  0 I1Cent=   200000004 NGrid=           0
         NMat0=    1 NMatS0=      1 NMatT0=    0 NMatD0=    1 NMtDS0=    0 NMtDT0=    0
 Petite list used in FoFCou.
 Harris En= -3542.97366766576    
 Leave Link  401 at Thu Jul 10 01:20:44 2025, MaxMem=  1342177280 cpu:             195.7 elap:              12.4
 (Enter /home/zhangying/bin/g16/l502.exe)
 Integral symmetry usage will be decided dynamically.
 Closed shell SCF:
 Using DIIS extrapolation, IDIIS=  1040.
 NGot=  1342177280 LenX=  1339466444 LenY=  1338124322
 Requested convergence on RMS density matrix=1.00D-08 within 128 cycles.
 Requested convergence on MAX density matrix=1.00D-06.
 Requested convergence on             energy=1.00D-06.
 No special actions if energy rises.
 Fock matrices will be formed incrementally for  20 cycles.

 Cycle   1  Pass 1  IDiag  1:
 FoFJK:  IHMeth= 1 ICntrl=       0 DoSepK=F KAlg= 0 I1Cent=           0 FoldK=F
 IRaf= 670000000 NMat=       1 IRICut=       1 DoRegI=T DoRafI=F ISym2E= 0 IDoP0=0 IntGTp=1.
 FoFCou: FMM=F IPFlag=           0 FMFlag=      100000 FMFlg1=           0
         NFxFlg=           0 DoJE=F BraDBF=F KetDBF=F FulRan=T
         wScrn=  0.000000 ICntrl=         0 IOpCl=  0 I1Cent=           0 NGrid=           0
         NMat0=    1 NMatS0=      1 NMatT0=    0 NMatD0=    1 NMtDS0=    0 NMtDT0=    0
 Symmetry not used in FoFCou.
 E= -3542.61197419579    
 DIIS: error= 6.17D-03 at cycle   1 NSaved=   1.
 NSaved= 1 IEnMin= 1 EnMin= -3542.61197419579     IErMin= 1 ErrMin= 6.17D-03
 ErrMax= 6.17D-03  0.00D+00 EMaxC= 1.00D-01 BMatC= 1.89D-01 BMatP= 1.89D-01
 IDIUse=3 WtCom= 9.38D-01 WtEn= 6.17D-02
 Coeff-Com:  0.100D+01
 Coeff-En:   0.100D+01
 Coeff:      0.100D+01
 Gap=     0.371 Goal=   None    Shift=    0.000
 GapD=    0.371 DampG=1.000 DampE=1.000 DampFc=1.0000 IDamp=-1.
 RMSDP=1.25D-02 MaxDP=8.50D+00              OVMax= 8.96D-02

 Cycle   2  Pass 1  IDiag  1:
 RMSU=  1.19D-02    CP:  1.06D+00
 E= -3542.85401098459     Delta-E=       -0.242036788797 Rises=F Damp=F
 DIIS: error= 1.32D-03 at cycle   2 NSaved=   2.
 NSaved= 2 IEnMin= 2 EnMin= -3542.85401098459     IErMin= 2 ErrMin= 1.32D-03
 ErrMax= 1.32D-03  0.00D+00 EMaxC= 1.00D-01 BMatC= 6.08D-03 BMatP= 1.89D-01
 IDIUse=3 WtCom= 9.87D-01 WtEn= 1.32D-02
 Coeff-Com:  0.677D-02 0.993D+00
 Coeff-En:   0.000D+00 0.100D+01
 Coeff:      0.668D-02 0.993D+00
 Gap=     0.172 Goal=   None    Shift=    0.000
 RMSDP=1.52D-03 MaxDP=3.40D-01 DE=-2.42D-01 OVMax= 1.94D-02

 Cycle   3  Pass 1  IDiag  1:
 RMSU=  1.48D-03    CP:  1.06D+00  9.74D-01
 E= -3542.84797844088     Delta-E=        0.006032543712 Rises=F Damp=F
 DIIS: error= 2.33D-03 at cycle   3 NSaved=   3.
 NSaved= 3 IEnMin= 2 EnMin= -3542.85401098459     IErMin= 2 ErrMin= 1.32D-03
 ErrMax= 2.33D-03  0.00D+00 EMaxC= 1.00D-01 BMatC= 1.59D-02 BMatP= 6.08D-03
 IDIUse=3 WtCom= 1.71D-01 WtEn= 8.29D-01
 Coeff-Com: -0.213D-01 0.641D+00 0.381D+00
 Coeff-En:   0.000D+00 0.679D+00 0.321D+00
 Coeff:     -0.365D-02 0.672D+00 0.332D+00
 Gap=     0.173 Goal=   None    Shift=    0.000
 RMSDP=6.27D-04 MaxDP=1.28D-01 DE= 6.03D-03 OVMax= 1.53D-02

 Cycle   4  Pass 1  IDiag  1:
 RMSU=  3.77D-04    CP:  1.06D+00  9.67D-01  6.70D-01
 E= -3542.85884405099     Delta-E=       -0.010865610115 Rises=F Damp=F
 DIIS: error= 2.43D-04 at cycle   4 NSaved=   4.
 NSaved= 4 IEnMin= 4 EnMin= -3542.85884405099     IErMin= 4 ErrMin= 2.43D-04
 ErrMax= 2.43D-04  0.00D+00 EMaxC= 1.00D-01 BMatC= 2.79D-04 BMatP= 6.08D-03
 IDIUse=3 WtCom= 9.98D-01 WtEn= 2.43D-03
 Coeff-Com: -0.108D-01 0.249D+00 0.130D+00 0.632D+00
 Coeff-En:   0.000D+00 0.000D+00 0.000D+00 0.100D+01
 Coeff:     -0.107D-01 0.249D+00 0.129D+00 0.633D+00
 Gap=     0.173 Goal=   None    Shift=    0.000
 RMSDP=2.34D-04 MaxDP=5.03D-02 DE=-1.09D-02 OVMax= 3.41D-03

 Cycle   5  Pass 1  IDiag  1:
 RMSU=  1.54D-04    CP:  1.06D+00  9.73D-01  5.63D-01  9.35D-01
 E= -3542.85894877070     Delta-E=       -0.000104719709 Rises=F Damp=F
 DIIS: error= 2.50D-04 at cycle   5 NSaved=   5.
 NSaved= 5 IEnMin= 5 EnMin= -3542.85894877070     IErMin= 4 ErrMin= 2.43D-04
 ErrMax= 2.50D-04  0.00D+00 EMaxC= 1.00D-01 BMatC= 1.37D-04 BMatP= 2.79D-04
 IDIUse=3 WtCom= 9.97D-01 WtEn= 2.50D-03
 Coeff-Com: -0.369D-02 0.675D-01 0.267D-01 0.414D+00 0.495D+00
 Coeff-En:   0.000D+00 0.000D+00 0.000D+00 0.336D+00 0.664D+00
 Coeff:     -0.368D-02 0.674D-01 0.266D-01 0.414D+00 0.496D+00
 Gap=     0.173 Goal=   None    Shift=    0.000
 RMSDP=8.06D-05 MaxDP=2.65D-02 DE=-1.05D-04 OVMax= 2.27D-03

 Cycle   6  Pass 1  IDiag  1:
 RMSU=  4.20D-05    CP:  1.06D+00  9.74D-01  5.73D-01  9.31D-01  7.72D-01
 E= -3542.85903658523     Delta-E=       -0.000087814526 Rises=F Damp=F
 DIIS: error= 5.19D-05 at cycle   6 NSaved=   6.
 NSaved= 6 IEnMin= 6 EnMin= -3542.85903658523     IErMin= 6 ErrMin= 5.19D-05
 ErrMax= 5.19D-05  0.00D+00 EMaxC= 1.00D-01 BMatC= 1.12D-05 BMatP= 1.37D-04
 IDIUse=1 WtCom= 1.00D+00 WtEn= 0.00D+00
 Coeff-Com: -0.109D-02 0.135D-01 0.233D-02 0.173D+00 0.292D+00 0.520D+00
 Coeff:     -0.109D-02 0.135D-01 0.233D-02 0.173D+00 0.292D+00 0.520D+00
 Gap=     0.173 Goal=   None    Shift=    0.000
 RMSDP=2.59D-05 MaxDP=6.20D-03 DE=-8.78D-05 OVMax= 5.66D-04

 Cycle   7  Pass 1  IDiag  1:
 RMSU=  1.70D-05    CP:  1.06D+00  9.74D-01  5.76D-01  9.47D-01  7.57D-01
                    CP:  7.07D-01
 E= -3542.85904391720     Delta-E=       -0.000007331973 Rises=F Damp=F
 DIIS: error= 2.20D-05 at cycle   7 NSaved=   7.
 NSaved= 7 IEnMin= 7 EnMin= -3542.85904391720     IErMin= 7 ErrMin= 2.20D-05
 ErrMax= 2.20D-05  0.00D+00 EMaxC= 1.00D-01 BMatC= 1.61D-06 BMatP= 1.12D-05
 IDIUse=1 WtCom= 1.00D+00 WtEn= 0.00D+00
 Coeff-Com: -0.184D-03-0.149D-02-0.259D-02 0.571D-01 0.124D+00 0.324D+00
 Coeff-Com:  0.499D+00
 Coeff:     -0.184D-03-0.149D-02-0.259D-02 0.571D-01 0.124D+00 0.324D+00
 Coeff:      0.499D+00
 Gap=     0.173 Goal=   None    Shift=    0.000
 RMSDP=1.19D-05 MaxDP=6.12D-03 DE=-7.33D-06 OVMax= 1.87D-04

 Cycle   8  Pass 1  IDiag  1:
 RMSU=  6.30D-06    CP:  1.06D+00  9.74D-01  5.77D-01  9.50D-01  7.79D-01
                    CP:  7.28D-01  7.82D-01
 E= -3542.85904489413     Delta-E=       -0.000000976926 Rises=F Damp=F
 DIIS: error= 9.32D-06 at cycle   8 NSaved=   8.
 NSaved= 8 IEnMin= 8 EnMin= -3542.85904489413     IErMin= 8 ErrMin= 9.32D-06
 ErrMax= 9.32D-06  0.00D+00 EMaxC= 1.00D-01 BMatC= 1.76D-07 BMatP= 1.61D-06
 IDIUse=1 WtCom= 1.00D+00 WtEn= 0.00D+00
 Coeff-Com:  0.402D-04-0.312D-02-0.200D-02 0.103D-01 0.341D-01 0.122D+00
 Coeff-Com:  0.302D+00 0.537D+00
 Coeff:      0.402D-04-0.312D-02-0.200D-02 0.103D-01 0.341D-01 0.122D+00
 Coeff:      0.302D+00 0.537D+00
 Gap=     0.173 Goal=   None    Shift=    0.000
 RMSDP=5.63D-06 MaxDP=1.52D-03 DE=-9.77D-07 OVMax= 6.26D-05

 Cycle   9  Pass 1  IDiag  1:
 RMSU=  1.76D-06    CP:  1.06D+00  9.74D-01  5.78D-01  9.53D-01  7.75D-01
                    CP:  7.34D-01  7.27D-01  6.72D-01
 E= -3542.85904500974     Delta-E=       -0.000000115610 Rises=F Damp=F
 DIIS: error= 1.90D-06 at cycle   9 NSaved=   9.
 NSaved= 9 IEnMin= 9 EnMin= -3542.85904500974     IErMin= 9 ErrMin= 1.90D-06
 ErrMax= 1.90D-06  0.00D+00 EMaxC= 1.00D-01 BMatC= 1.77D-08 BMatP= 1.76D-07
 IDIUse=1 WtCom= 1.00D+00 WtEn= 0.00D+00
 Coeff-Com:  0.371D-04-0.184D-02-0.106D-02 0.271D-02 0.127D-01 0.526D-01
 Coeff-Com:  0.153D+00 0.331D+00 0.451D+00
 Coeff:      0.371D-04-0.184D-02-0.106D-02 0.271D-02 0.127D-01 0.526D-01
 Coeff:      0.153D+00 0.331D+00 0.451D+00
 Gap=     0.173 Goal=   None    Shift=    0.000
 RMSDP=1.19D-06 MaxDP=3.74D-04 DE=-1.16D-07 OVMax= 1.71D-05

 Cycle  10  Pass 1  IDiag  1:
 RMSU=  7.93D-07    CP:  1.06D+00  9.74D-01  5.78D-01  9.53D-01  7.76D-01
                    CP:  7.34D-01  7.30D-01  6.04D-01  6.90D-01
 E= -3542.85904502177     Delta-E=       -0.000000012034 Rises=F Damp=F
 DIIS: error= 5.85D-07 at cycle  10 NSaved=  10.
 NSaved=10 IEnMin=10 EnMin= -3542.85904502177     IErMin=10 ErrMin= 5.85D-07
 ErrMax= 5.85D-07  0.00D+00 EMaxC= 1.00D-01 BMatC= 1.43D-09 BMatP= 1.77D-08
 IDIUse=1 WtCom= 1.00D+00 WtEn= 0.00D+00
 Coeff-Com:  0.125D-04-0.415D-03-0.193D-03-0.340D-03 0.607D-03 0.619D-02
 Coeff-Com:  0.282D-01 0.827D-01 0.245D+00 0.639D+00
 Coeff:      0.125D-04-0.415D-03-0.193D-03-0.340D-03 0.607D-03 0.619D-02
 Coeff:      0.282D-01 0.827D-01 0.245D+00 0.639D+00
 Gap=     0.173 Goal=   None    Shift=    0.000
 RMSDP=4.44D-07 MaxDP=1.59D-04 DE=-1.20D-08 OVMax= 5.44D-06

 Cycle  11  Pass 1  IDiag  1:
 RMSU=  2.29D-07    CP:  1.06D+00  9.74D-01  5.78D-01  9.53D-01  7.77D-01
                    CP:  7.35D-01  7.31D-01  6.41D-01  7.47D-01  8.13D-01
 E= -3542.85904502259     Delta-E=       -0.000000000820 Rises=F Damp=F
 DIIS: error= 2.15D-07 at cycle  11 NSaved=  11.
 NSaved=11 IEnMin=11 EnMin= -3542.85904502259     IErMin=11 ErrMin= 2.15D-07
 ErrMax= 2.15D-07  0.00D+00 EMaxC= 1.00D-01 BMatC= 2.13D-10 BMatP= 1.43D-09
 IDIUse=1 WtCom= 1.00D+00 WtEn= 0.00D+00
 Coeff-Com:  0.218D-05 0.208D-05 0.258D-04-0.496D-03-0.120D-02-0.302D-02
 Coeff-Com: -0.302D-02 0.537D-02 0.823D-01 0.356D+00 0.564D+00
 Coeff:      0.218D-05 0.208D-05 0.258D-04-0.496D-03-0.120D-02-0.302D-02
 Coeff:     -0.302D-02 0.537D-02 0.823D-01 0.356D+00 0.564D+00
 Gap=     0.173 Goal=   None    Shift=    0.000
 RMSDP=9.84D-08 MaxDP=3.20D-05 DE=-8.20D-10 OVMax= 2.12D-06

 Cycle  12  Pass 1  IDiag  1:
 RMSU=  7.37D-08    CP:  1.06D+00  9.74D-01  5.78D-01  9.53D-01  7.76D-01
                    CP:  7.35D-01  7.32D-01  6.41D-01  7.56D-01  8.13D-01
                    CP:  8.29D-01
 E= -3542.85904502305     Delta-E=       -0.000000000462 Rises=F Damp=F
 DIIS: error= 1.37D-07 at cycle  12 NSaved=  12.
 NSaved=12 IEnMin=12 EnMin= -3542.85904502305     IErMin=12 ErrMin= 1.37D-07
 ErrMax= 1.37D-07  0.00D+00 EMaxC= 1.00D-01 BMatC= 3.83D-11 BMatP= 2.13D-10
 IDIUse=1 WtCom= 1.00D+00 WtEn= 0.00D+00
 Coeff-Com: -0.147D-06 0.533D-04 0.393D-04-0.284D-03-0.833D-03-0.261D-02
 Coeff-Com: -0.529D-02-0.670D-02 0.208D-01 0.141D+00 0.349D+00 0.504D+00
 Coeff:     -0.147D-06 0.533D-04 0.393D-04-0.284D-03-0.833D-03-0.261D-02
 Coeff:     -0.529D-02-0.670D-02 0.208D-01 0.141D+00 0.349D+00 0.504D+00
 Gap=     0.173 Goal=   None    Shift=    0.000
 RMSDP=5.52D-08 MaxDP=1.45D-05 DE=-4.62D-10 OVMax= 1.01D-06

 Cycle  13  Pass 1  IDiag  1:
 RMSU=  3.27D-08    CP:  1.06D+00  9.74D-01  5.78D-01  9.53D-01  7.76D-01
                    CP:  7.35D-01  7.32D-01  6.39D-01  7.57D-01  8.35D-01
                    CP:  7.78D-01  6.46D-01
 E= -3542.85904502298     Delta-E=        0.000000000078 Rises=F Damp=F
 DIIS: error= 4.04D-08 at cycle  13 NSaved=  13.
 NSaved=13 IEnMin=12 EnMin= -3542.85904502305     IErMin=13 ErrMin= 4.04D-08
 ErrMax= 4.04D-08  0.00D+00 EMaxC= 1.00D-01 BMatC= 5.30D-12 BMatP= 3.83D-11
 IDIUse=1 WtCom= 1.00D+00 WtEn= 0.00D+00
 Coeff-Com: -0.368D-06 0.322D-04 0.196D-04-0.107D-03-0.339D-03-0.115D-02
 Coeff-Com: -0.281D-02-0.480D-02 0.120D-02 0.361D-01 0.137D+00 0.316D+00
 Coeff-Com:  0.519D+00
 Coeff:     -0.368D-06 0.322D-04 0.196D-04-0.107D-03-0.339D-03-0.115D-02
 Coeff:     -0.281D-02-0.480D-02 0.120D-02 0.361D-01 0.137D+00 0.316D+00
 Coeff:      0.519D+00
 Gap=     0.173 Goal=   None    Shift=    0.000
 RMSDP=1.89D-08 MaxDP=5.81D-06 DE= 7.82D-11 OVMax= 2.88D-07

 Cycle  14  Pass 1  IDiag  1:
 RMSU=  1.05D-08    CP:  1.06D+00  9.74D-01  5.78D-01  9.53D-01  7.76D-01
                    CP:  7.35D-01  7.32D-01  6.39D-01  7.59D-01  8.34D-01
                    CP:  7.94D-01  6.96D-01  7.16D-01
 E= -3542.85904502299     Delta-E=       -0.000000000016 Rises=F Damp=F
 DIIS: error= 1.37D-08 at cycle  14 NSaved=  14.
 NSaved=14 IEnMin=12 EnMin= -3542.85904502305     IErMin=14 ErrMin= 1.37D-08
 ErrMax= 1.37D-08  0.00D+00 EMaxC= 1.00D-01 BMatC= 3.52D-13 BMatP= 5.30D-12
 IDIUse=1 WtCom= 1.00D+00 WtEn= 0.00D+00
 Coeff-Com: -0.166D-06 0.993D-05 0.495D-05-0.231D-04-0.729D-04-0.264D-03
 Coeff-Com: -0.784D-03-0.159D-02-0.193D-02 0.114D-02 0.278D-01 0.972D-01
 Coeff-Com:  0.258D+00 0.620D+00
 Coeff:     -0.166D-06 0.993D-05 0.495D-05-0.231D-04-0.729D-04-0.264D-03
 Coeff:     -0.784D-03-0.159D-02-0.193D-02 0.114D-02 0.278D-01 0.972D-01
 Coeff:      0.258D+00 0.620D+00
 Gap=     0.173 Goal=   None    Shift=    0.000
 RMSDP=6.80D-09 MaxDP=3.30D-06 DE=-1.64D-11 OVMax= 9.93D-08

 Cycle  15  Pass 1  IDiag  1:
 RMSU=  3.50D-09    CP:  1.06D+00  9.74D-01  5.78D-01  9.53D-01  7.76D-01
                    CP:  7.35D-01  7.32D-01  6.39D-01  7.59D-01  8.35D-01
                    CP:  8.00D-01  7.10D-01  7.23D-01  8.30D-01
 E= -3542.85904502306     Delta-E=       -0.000000000064 Rises=F Damp=F
 DIIS: error= 3.47D-09 at cycle  15 NSaved=  15.
 NSaved=15 IEnMin=15 EnMin= -3542.85904502306     IErMin=15 ErrMin= 3.47D-09
 ErrMax= 3.47D-09  0.00D+00 EMaxC= 1.00D-01 BMatC= 4.89D-14 BMatP= 3.52D-13
 IDIUse=1 WtCom= 1.00D+00 WtEn= 0.00D+00
 Coeff-Com: -0.492D-07 0.164D-05 0.409D-06-0.327D-06 0.620D-08-0.827D-05
 Coeff-Com: -0.921D-04-0.283D-03-0.117D-02-0.371D-02-0.113D-02 0.149D-01
 Coeff-Com:  0.775D-01 0.329D+00 0.585D+00
 Coeff:     -0.492D-07 0.164D-05 0.409D-06-0.327D-06 0.620D-08-0.827D-05
 Coeff:     -0.921D-04-0.283D-03-0.117D-02-0.371D-02-0.113D-02 0.149D-01
 Coeff:      0.775D-01 0.329D+00 0.585D+00
 Gap=     0.173 Goal=   None    Shift=    0.000
 RMSDP=2.62D-09 MaxDP=1.06D-06 DE=-6.37D-11 OVMax= 2.79D-08

 Cycle  16  Pass 1  IDiag  1:
 RMSU=  1.18D-09    CP:  1.06D+00  9.74D-01  5.78D-01  9.53D-01  7.76D-01
                    CP:  7.35D-01  7.32D-01  6.39D-01  7.59D-01  8.35D-01
                    CP:  8.01D-01  7.11D-01  7.44D-01  8.64D-01  6.65D-01
 E= -3542.85904502302     Delta-E=        0.000000000040 Rises=F Damp=F
 DIIS: error= 1.81D-09 at cycle  16 NSaved=  16.
 NSaved=16 IEnMin=15 EnMin= -3542.85904502306     IErMin=16 ErrMin= 1.81D-09
 ErrMax= 1.81D-09  0.00D+00 EMaxC= 1.00D-01 BMatC= 7.63D-15 BMatP= 4.89D-14
 IDIUse=1 WtCom= 1.00D+00 WtEn= 0.00D+00
 Coeff-Com: -0.111D-07-0.847D-07-0.262D-06 0.220D-05 0.771D-05 0.232D-04
 Coeff-Com:  0.312D-04 0.516D-05-0.478D-03-0.229D-02-0.361D-02-0.152D-02
 Coeff-Com:  0.188D-01 0.131D+00 0.346D+00 0.512D+00
 Coeff:     -0.111D-07-0.847D-07-0.262D-06 0.220D-05 0.771D-05 0.232D-04
 Coeff:      0.312D-04 0.516D-05-0.478D-03-0.229D-02-0.361D-02-0.152D-02
 Coeff:      0.188D-01 0.131D+00 0.346D+00 0.512D+00
 Gap=     0.173 Goal=   None    Shift=    0.000
 RMSDP=1.13D-09 MaxDP=4.01D-07 DE= 4.00D-11 OVMax= 1.60D-08

 SCF Done:  E(RB3LYP) =  -3542.85904502     A.U. after   16 cycles
            NFock= 16  Conv=0.11D-08     -V/T= 2.0027
 KE= 3.533426913534D+03 PE=-2.239503610572D+04 EE= 8.297241119921D+03
 Leave Link  502 at Thu Jul 10 01:36:18 2025, MaxMem=  1342177280 cpu:           14909.7 elap:             932.0
 (Enter /home/zhangying/bin/g16/l701.exe)
 ... and contract with generalized density number  0.
 Compute integral first derivatives.
 R6Disp: Adding Grimme-D3(BJ) dispersion energy 1st derivatives to the gradient.
 Leave Link  701 at Thu Jul 10 01:36:20 2025, MaxMem=  1342177280 cpu:              12.0 elap:               0.9
 (Enter /home/zhangying/bin/g16/l702.exe)
 L702 exits ... SP integral derivatives will be done elsewhere.
 Leave Link  702 at Thu Jul 10 01:36:21 2025, MaxMem=  1342177280 cpu:               0.5 elap:               0.1
 (Enter /home/zhangying/bin/g16/l703.exe)
 Integral derivatives from FoFJK, PRISM(SPDF).
 Compute integral first derivatives, UseDBF=F ICtDFT=           0.
 Calling FoFJK, ICntrl=      2127 FMM=F ISym2X=0 I1Cent= 0 IOpClX= 0 NMat=1 NMatS=1 NMatT=0.
 FoFJK:  IHMeth= 1 ICntrl=    2127 DoSepK=F KAlg= 0 I1Cent=           0 FoldK=F
 IRaf=         0 NMat=       1 IRICut=       1 DoRegI=T DoRafI=F ISym2E= 0 IDoP0=0 IntGTp=1.
 FoFCou: FMM=F IPFlag=           0 FMFlag=      100000 FMFlg1=         800
         NFxFlg=           0 DoJE=F BraDBF=F KetDBF=F FulRan=T
         wScrn=  0.000000 ICntrl=      2127 IOpCl=  0 I1Cent=           0 NGrid=           0
         NMat0=    1 NMatS0=      1 NMatT0=    0 NMatD0=    1 NMtDS0=    0 NMtDT0=    0
 Symmetry not used in FoFCou.
 Leave Link  703 at Thu Jul 10 01:40:55 2025, MaxMem=  1342177280 cpu:            4395.9 elap:             274.8
 (Enter /home/zhangying/bin/g16/l716.exe)
 Dipole        = 8.81449627D+00-6.87560921D-01-3.36246660D-02
 ***** Axes restored to original set *****
 -------------------------------------------------------------------
 Center     Atomic                   Forces (Hartrees/Bohr)
 Number     Number              X              Y              Z
 -------------------------------------------------------------------
      1        8           0.000235676    0.001174747   -0.001269104
      2        6           0.000528834   -0.001235078    0.000996726
      3        8          -0.000565756    0.000491550    0.000593924
      4        6           0.000031202   -0.000187812    0.000944238
      5        6          -0.000940426   -0.000245683    0.001273221
      6        8           0.000059457    0.000761912   -0.000232145
      7        1           0.000101494   -0.000167532   -0.000453697
      8        1          -0.000970024    0.000113172    0.000307492
      9        8          -0.001562590    0.001444667   -0.000411273
     10        6           0.000613761   -0.000434328    0.001214608
     11        8           0.001082869   -0.000002234   -0.001486608
     12        6           0.000414753   -0.000667304   -0.001446480
     13        6           0.001102053   -0.000331433    0.000501514
     14        8          -0.000394377    0.000290206   -0.000765421
     15        1          -0.000700638   -0.000550360    0.000411766
     16        1           0.000279495   -0.000732083   -0.000126779
     17        8           0.000928194   -0.003973115   -0.003181071
     18        6          -0.001922269    0.005660072    0.001621731
     19        8           0.000875301   -0.002503940   -0.005125260
     20        6           0.001108304    0.002714707   -0.000268128
     21        6           0.001051555   -0.001040491    0.001708432
     22        8           0.000201884   -0.002187741    0.002990348
     23        1          -0.000326004   -0.000274687   -0.000174684
     24        1          -0.000947997   -0.000781273    0.000148285
     25        8          -0.001980720    0.001282375   -0.000241105
     26        6           0.002998495   -0.002348437    0.003214921
     27        8          -0.002766801    0.002489537   -0.001116284
     28        6           0.002530245   -0.000316639    0.001871856
     29        8           0.002741435   -0.001208537   -0.005651179
     30        1           0.000708808   -0.000748947   -0.000720934
     31        8           0.000743253    0.000861512    0.000336515
     32        6          -0.002949011   -0.000523333   -0.001397324
     33        8           0.000260976    0.000244748    0.001492705
     34        6           0.001623073   -0.000668000    0.002290152
     35        8           0.001577740    0.000173772   -0.000166286
     36        1           0.000785883    0.000316471   -0.001272359
     37        6           0.000927357   -0.002748688    0.002262340
     38        1          -0.005295625    0.000596421    0.005341094
     39        1          -0.000209138    0.000681537   -0.001400234
     40        6           0.000489079   -0.000787431   -0.000153174
     41        1          -0.000346101    0.000361609   -0.000429359
     42        1          -0.000113288    0.000281972    0.001033867
     43        7          -0.016102556   -0.009225041    0.001684713
     44       16           0.018549086    0.000066333   -0.016674202
     45       16           0.013757415    0.008859907   -0.012315997
     46        6          -0.020345532   -0.010743359    0.025578843
     47        6          -0.000225256    0.000025131   -0.008676838
     48        9          -0.004123867   -0.005202612    0.000200093
     49        9           0.003240235   -0.001814514    0.007313657
     50        9           0.004678613   -0.030048496   -0.020815012
     51        9           0.004658095   -0.002052268   -0.001420532
     52        9           0.002146948    0.000437703   -0.000553070
     53        9          -0.003481131    0.021407376    0.001028734
     54        8          -0.003382244    0.001071240    0.003401983
     55        8          -0.000801887   -0.000317958    0.006178470
     56        8          -0.004175176   -0.003626916    0.004846605
     57        8          -0.004406795   -0.003844725    0.005427758
     58        3           0.008003643    0.039732316    0.001727947
 -------------------------------------------------------------------
 Cartesian Forces:  Max     0.039732316 RMS     0.006254344
 Leave Link  716 at Thu Jul 10 01:40:56 2025, MaxMem=  1342177280 cpu:               0.6 elap:               0.1
 (Enter /home/zhangying/bin/g16/l103.exe)

 GradGradGradGradGradGradGradGradGradGradGradGradGradGradGradGradGradGrad
 Berny optimization.
 Using GEDIIS/GDIIS optimizer.
 FormGI is forming the generalized inverse of G from B-inverse, IUseBI=4.
 GSVD:  received Info=                   1 from GESDD.
 Internal  Forces:  Max     0.241976954 RMS     0.020747130
 Search for a local minimum.
 Step number   6 out of a maximum of  348
 All quantities printed in internal units (Hartrees-Bohrs-Radians)
 RMS Force = .20747D-01 SwitMx=.10000D-02 MixMth= 1
 Mixed Optimization -- RFO/linear search
 Update second derivatives using D2CorX and points    3    4    5    6
 DE= -4.44D-03 DEPred=-1.47D-02 R= 3.02D-01
 Trust test= 3.02D-01 RLast= 4.06D-01 DXMaxT set to 2.52D-01
 ITU=  0  0 -1  0  1  0
 Use linear search instead of GDIIS.
     Eigenvalues ---    0.00191   0.00229   0.00230   0.00352   0.00379
     Eigenvalues ---    0.00492   0.00504   0.00589   0.00633   0.00680
     Eigenvalues ---    0.00776   0.01092   0.01310   0.01410   0.01613
     Eigenvalues ---    0.01703   0.01712   0.01728   0.01748   0.01976
     Eigenvalues ---    0.02042   0.02169   0.02183   0.02191   0.02206
     Eigenvalues ---    0.02251   0.02405   0.02635   0.03178   0.03405
     Eigenvalues ---    0.03473   0.03628   0.03754   0.03827   0.03909
     Eigenvalues ---    0.03983   0.04081   0.04149   0.04272   0.04440
     Eigenvalues ---    0.04639   0.04891   0.04968   0.05128   0.05204
     Eigenvalues ---    0.05528   0.05613   0.05832   0.06222   0.06775
     Eigenvalues ---    0.06923   0.07329   0.07506   0.07670   0.07875
     Eigenvalues ---    0.07935   0.08099   0.08175   0.08226   0.08486
     Eigenvalues ---    0.08858   0.08929   0.09251   0.09504   0.09840
     Eigenvalues ---    0.09885   0.10005   0.10707   0.10925   0.11093
     Eigenvalues ---    0.11354   0.11417   0.12239   0.13946   0.14085
     Eigenvalues ---    0.14371   0.14632   0.15391   0.15974   0.16800
     Eigenvalues ---    0.17043   0.17866   0.18273   0.18826   0.19153
     Eigenvalues ---    0.19484   0.19810   0.19997   0.20217   0.20722
     Eigenvalues ---    0.20794   0.21081   0.22605   0.23046   0.23185
     Eigenvalues ---    0.23437   0.23488   0.23978   0.24039   0.24479
     Eigenvalues ---    0.24961   0.24979   0.24994   0.24998   0.25000
     Eigenvalues ---    0.25000   0.25000   0.26466   0.26792   0.26855
     Eigenvalues ---    0.27031   0.28341   0.28861   0.29026   0.29350
     Eigenvalues ---    0.29798   0.34325   0.34392   0.34618   0.34743
     Eigenvalues ---    0.34753   0.34759   0.34899   0.34967   0.35002
     Eigenvalues ---    0.35019   0.35218   0.35404   0.36073   0.36681
     Eigenvalues ---    0.37800   0.37933   0.38204   0.38852   0.39099
     Eigenvalues ---    0.39796   0.40269   0.40425   0.41455   0.45410
     Eigenvalues ---    0.46700   0.47460   0.47540   0.47743   0.48653
     Eigenvalues ---    0.50938   0.50995   0.51066   0.51577   0.52054
     Eigenvalues ---    0.52368   0.53277   0.57625   0.57777   0.60534
     Eigenvalues ---    0.60676   0.61215   0.69498   0.75342   0.95758
     Eigenvalues ---    0.96815   1.11260   1.12889   1.13038   1.13668
     Eigenvalues ---    1.14189   1.43999   6.05039
 RFO step:  Lambda=-4.29114121D-02 EMin= 1.90669027D-03
 Quartic linear search produced a step of -0.33436.
 Maximum step size (   0.252) exceeded in Quadratic search.
    -- Step size scaled by   0.578
 Iteration  1 RMS(Cart)=  0.10291412 RMS(Int)=  0.00179627
 Iteration  2 RMS(Cart)=  0.00438172 RMS(Int)=  0.00008795
 Iteration  3 RMS(Cart)=  0.00000756 RMS(Int)=  0.00008784
 Iteration  4 RMS(Cart)=  0.00000000 RMS(Int)=  0.00008784
 ITry= 1 IFail=0 DXMaxC= 6.04D-01 DCOld= 1.00D+10 DXMaxT= 2.52D-01 DXLimC= 3.00D+00 Rises=F
 Variable       Old X    -DE/DX   Delta X   Delta X   Delta X     New X
                                 (Linear)    (Quad)   (Total)
    R1        2.58627  -0.00070   0.00004  -0.00038  -0.00034   2.58593
    R2        2.70789   0.00074  -0.00005   0.00073   0.00068   2.70857
    R3        2.58124   0.00005  -0.00004   0.00032   0.00028   2.58152
    R4        2.22965   0.00077   0.00012   0.00015   0.00027   2.22992
    R5        2.69114   0.00008   0.00029  -0.00044  -0.00015   2.69099
    R6        2.91898  -0.00131  -0.00225   0.00055  -0.00175   2.91723
    R7        2.06148   0.00020  -0.00007   0.00036   0.00029   2.06177
    R8        2.89619   0.00001  -0.00328   0.00375   0.00051   2.89670
    R9        2.04768  -0.00038   0.00056  -0.00100  -0.00044   2.04724
   R10        2.89906  -0.00254  -0.00076  -0.00268  -0.00343   2.89563
   R11        2.58495  -0.00040  -0.00023  -0.00013  -0.00035   2.58460
   R12        2.70272   0.00117  -0.00045   0.00207   0.00162   2.70435
   R13        2.57903  -0.00039   0.00010  -0.00072  -0.00062   2.57841
   R14        2.23121   0.00089   0.00005   0.00032   0.00037   2.23158
   R15        2.70443   0.00021   0.00008   0.00002   0.00010   2.70453
   R16        2.93743  -0.00132  -0.00020  -0.00096  -0.00119   2.93624
   R17        2.05921   0.00011  -0.00003   0.00017   0.00014   2.05935
   R18        2.06816  -0.00027   0.00010  -0.00045  -0.00035   2.06781
   R19        2.88474  -0.00012   0.00104  -0.00101  -0.00002   2.88472
   R20        2.57758  -0.00172   0.00141  -0.00402  -0.00260   2.57498
   R21        2.72302   0.00128  -0.00057   0.00190   0.00134   2.72436
   R22        2.54285  -0.00017   0.00123  -0.00187  -0.00064   2.54221
   R23        2.25009   0.00314  -0.00098   0.00231   0.00134   2.25142
   R24        2.73850   0.00107  -0.00103   0.00238   0.00135   2.73986
   R25        2.93300  -0.00002  -0.00225   0.00367   0.00147   2.93447
   R26        2.05649  -0.00019   0.00010  -0.00034  -0.00024   2.05625
   R27        2.89756   0.00272  -0.00360   0.00633   0.00277   2.90033
   R28        2.06494  -0.00018   0.00017  -0.00046  -0.00029   2.06465
   R29        2.52530   0.00094   0.00078  -0.00061   0.00017   2.52547
   R30        2.73354  -0.00075  -0.00042  -0.00008  -0.00049   2.73305
   R31        2.59004   0.00026   0.00062  -0.00020   0.00034   2.59038
   R32        2.25817  -0.00329  -0.00060  -0.00057  -0.00124   2.25693
   R33        2.73238  -0.00211   0.00021  -0.00248  -0.00234   2.73004
   R34        2.04769   0.00101   0.00102  -0.00041   0.00061   2.04830
[truncated: 6,370,859 more chars]
