# Supplementary material for: Tailoring electrolyte phase separation for high-rate solid-state lithium metal batteries
Source: Nat Commun. 2026 Jun 8;17:7310. doi: 10.1038/s41467-026-74094-w (PMC13402737; doi:10.1038/s41467-026-74094-w)
Supplement: Supplementary file 3 — Supplementary Data [file 41467_2026_74094_MOESM3_ESM.zip › Supplementary Data/Supplementary Data 3/PVC-DB/PVC3.log]

 Entering Gaussian System, Link 0=g16
 Input=PVC3.gjf
 Output=PVC3.log
 Initial command:
 /home/zhangying/bin/g16/l1.exe "/home_zz/zhangying/wangchenyu/zhang/diffusion/PVC/3/Gau-4082.inp" -scrdir="/home_zz/zhangying/wangchenyu/zhang/diffusion/PVC/3/"
 Entering Link 1 = /home/zhangying/bin/g16/l1.exe PID=      4083.
  
 Copyright (c) 1988,1990,1992,1993,1995,1998,2003,2009,2016,
            Gaussian, Inc.  All Rights Reserved.
  
 This is part of the Gaussian(R) 16 program.  It is based on
 the Gaussian(R) 09 system (copyright 2009, Gaussian, Inc.),
 the Gaussian(R) 03 system (copyright 2003, Gaussian, Inc.),
 the Gaussian(R) 98 system (copyright 1998, Gaussian, Inc.),
 the Gaussian(R) 94 system (copyright 1995, Gaussian, Inc.),
 the Gaussian 92(TM) system (copyright 1992, Gaussian, Inc.),
 the Gaussian 90(TM) system (copyright 1990, Gaussian, Inc.),
 the Gaussian 88(TM) system (copyright 1988, Gaussian, Inc.),
 the Gaussian 86(TM) system (copyright 1986, Carnegie Mellon
 University), and the Gaussian 82(TM) system (copyright 1983,
 Carnegie Mellon University). Gaussian is a federally registered
 trademark of Gaussian, Inc.
  
 This software contains proprietary and confidential information,
 including trade secrets, belonging to Gaussian, Inc.
  
 This software is provided under written license and may be
 used, copied, transmitted, or stored only in accord with that
 written license.
  
 The following legend is applicable only to US Government
 contracts under FAR:
  
                    RESTRICTED RIGHTS LEGEND
  
 Use, reproduction and disclosure by the US Government is
 subject to restrictions as set forth in subparagraphs (a)
 and (c) of the Commercial Computer Software - Restricted
 Rights clause in FAR 52.227-19.
  
 Gaussian, Inc.
 340 Quinnipiac St., Bldg. 40, Wallingford CT 06492
  
  
 ---------------------------------------------------------------
 Warning -- This program may not be used in any manner that
 competes with the business of Gaussian, Inc. or will provide
 assistance to any competitor of Gaussian, Inc.  The licensee
 of this program is prohibited from giving any competitor of
 Gaussian, Inc. access to this program.  By using this program,
 the user acknowledges that Gaussian, Inc. is engaged in the
 business of creating and licensing software in the field of
 computational chemistry and represents and warrants to the
 licensee that it is not a competitor of Gaussian, Inc. and that
 it will not use this program in any manner prohibited above.
 ---------------------------------------------------------------
  

 Cite this work as:
 Gaussian 16, Revision A.03,
 M. J. Frisch, G. W. Trucks, H. B. Schlegel, G. E. Scuseria, 
 M. A. Robb, J. R. Cheeseman, G. Scalmani, V. Barone, 
 G. A. Petersson, H. Nakatsuji, X. Li, M. Caricato, A. V. Marenich, 
 J. Bloino, B. G. Janesko, R. Gomperts, B. Mennucci, H. P. Hratchian, 
 J. V. Ortiz, A. F. Izmaylov, J. L. Sonnenberg, D. Williams-Young, 
 F. Ding, F. Lipparini, F. Egidi, J. Goings, B. Peng, A. Petrone, 
 T. Henderson, D. Ranasinghe, V. G. Zakrzewski, J. Gao, N. Rega, 
 G. Zheng, W. Liang, M. Hada, M. Ehara, K. Toyota, R. Fukuda, 
 J. Hasegawa, M. Ishida, T. Nakajima, Y. Honda, O. Kitao, H. Nakai, 
 T. Vreven, K. Throssell, J. A. Montgomery, Jr., J. E. Peralta, 
 F. Ogliaro, M. J. Bearpark, J. J. Heyd, E. N. Brothers, K. N. Kudin, 
 V. N. Staroverov, T. A. Keith, R. Kobayashi, J. Normand, 
 K. Raghavachari, A. P. Rendell, J. C. Burant, S. S. Iyengar, 
 J. Tomasi, M. Cossi, J. M. Millam, M. Klene, C. Adamo, R. Cammi, 
 J. W. Ochterski, R. L. Martin, K. Morokuma, O. Farkas, 
 J. B. Foresman, and D. J. Fox, Gaussian, Inc., Wallingford CT, 2016.
 
 ******************************************
 Gaussian 16:  ES64L-G16RevA.03 25-Dec-2016
                10-Jul-2025 
 ******************************************
 %lindaworkers=:16
 %nprocshared=16
 Will use up to   16 processors via shared memory.
 %mem=10GB
 SetLPE:    new flags="-opt 'Tsnet.Node.lindarsharg: ssh' -mp 16 -nodelist 'Diy22' -opt 'Tsnet.Diy22.speedfactor: 16' -env GAUSS_MDEF=1342177280 -env GAUSS_EXEDIR="/home/zhangying/bin/g16/bsd:/home/zhangying/bin/g16""
 Will use up to   16 processors via Linda.
 ----------------------------------------
 #p opt freq b3lyp/6-311++g(d,p) em=gd3bj
 ----------------------------------------
 1/18=20,19=15,26=3,38=1/1,3;
 2/9=110,12=2,17=6,18=5,40=1/2;
 3/5=4,6=6,7=1111,11=2,25=1,30=1,71=1,74=-5,124=41/1,2,3;
 4//1;
 5/5=2,38=5/2;
 6/7=2,8=2,9=2,10=2,28=1/1;
 7//1,2,3,16;
 1/18=20,19=15,26=3/3(2);
 2/9=110/2;
 99//99;
 2/9=110/2;
 3/5=4,6=6,7=1111,11=2,25=1,30=1,71=1,74=-5,124=41/1,2,3;
 4/5=5,16=3,69=1/1;
 5/5=2,38=5/2;
 7//1,2,3,16;
 1/18=20,19=15,26=3/3(-5);
 2/9=110/2;
 6/7=2,8=2,9=2,10=2,19=2,28=1/1;
 99/9=1/99;
 Leave Link    1 at Thu Jul 10 00:04:06 2025, MaxMem=  1342177280 cpu:               1.1 elap:               0.2
 (Enter /home/zhangying/bin/g16/l101.exe)
 ---
 PVC
 ---
 Symbolic Z-matrix:
 Charge =  0 Multiplicity = 1
 O                     1.84807  -0.81547   2.25679 
 C                     2.10334   0.05085   1.23444 
 O                     1.97983  -0.59665   0.04153 
 C                     1.64959  -1.97139   0.24081 
 C                     1.3711   -2.07373   1.75629 
 O                     2.42019   1.1824    1.36546 
 H                     0.75262  -2.18265  -0.34247 
 H                     1.93081  -2.86632   2.24157 
 O                    -1.63631  -3.37716   0.85885 
 C                    -1.74246  -2.04803   0.56909 
 O                    -0.9121   -1.33067   1.37853 
 C                    -0.09724  -2.20218   2.17447 
 C                    -0.80936  -3.56862   2.01418 
 O                    -2.43931  -1.58977  -0.27029 
 H                    -0.15424  -1.8598    3.20694 
 H                    -1.46188  -3.73111   2.87744 
 O                     2.38287  -4.20528  -0.21211 
 C                     3.50901  -4.98729  -0.15055 
 O                     4.60437  -4.19768  -0.0774 
 C                     4.22513  -2.82257   0.15867 
 C                     2.76542  -2.8298   -0.35398 
 O                     3.49312  -6.17161  -0.15543 
 H                     4.84571  -2.20069  -0.48425 
 H                     2.79477  -2.59619  -1.42201 
 O                    -0.42932  -6.46538   3.33438 
 C                     0.66268  -5.7993    3.76597 
 O                     1.04363  -4.87193   2.81985 
 C                     0.05207  -4.80492   1.78047 
 O                     1.22126  -5.95377   4.79896 
 H                     0.55954  -4.74697   0.82245 
 O                     5.99918  -2.33356   1.66546 
 C                     6.53801  -3.36935   2.38226 
 O                     5.54911  -4.10585   2.94208 
 C                     4.57334  -2.4519    1.60392 
 O                     7.69941  -3.57287   2.49388 
 H                     4.157    -1.47766   1.85241 
 C                     4.27754  -3.50537   2.69409 
 H                     3.58296  -4.2903    2.40081 
 H                     3.92124  -3.03815   3.61416 
 C                    -0.70018  -6.12609   1.96081 
 H                    -0.3002   -6.91234   1.31976 
 H                    -1.77665  -6.04031   1.82637 
 N                     6.25035  -11.76461   5.99841 
 S                     4.91929  -12.11655   6.80691 
 S                     7.54542  -10.96934   6.50563 
 C                     3.72851  -10.71089   6.42341 
 C                     7.54444  -9.4442    5.41151 
 F                     8.54577  -8.65739   5.7818 
 F                     7.69847  -9.79938   4.14762 
 F                     3.68427  -10.4819   5.12212 
 F                     2.52056  -11.02966   6.86474 
 F                     4.14351  -9.60359   7.05223 
 F                     6.39392  -8.79048   5.55454 
 O                     4.29198  -13.32053   6.30398 
 O                     5.07548  -11.9897   8.29639 
 O                     8.78299  -11.66953   6.2189 
 O                     7.39855  -10.3904   7.88724 
 Li                   -1.01538  -10.22671   5.55663 
 
 Add virtual bond connecting atoms Li58       and F51        Dist= 7.28D+00.
 Add virtual bond connecting atoms Li58       and O25        Dist= 8.33D+00.
 ITRead=  0  0  0  0  0  0  0  0  0  0  0  0  0  0  0  0  0  0  0  0
 ITRead=  0  0  0  0  0  0  0  0  0  0  0  0  0  0  0  0  0  0  0  0
 ITRead=  0  0  0  0  0  0  0  0  0  0  0  0  0  0  0  0  0  0
 MicOpt= -1 -1 -1 -1 -1 -1 -1 -1 -1 -1 -1 -1 -1 -1 -1 -1 -1 -1 -1 -1
 MicOpt= -1 -1 -1 -1 -1 -1 -1 -1 -1 -1 -1 -1 -1 -1 -1 -1 -1 -1 -1 -1
 MicOpt= -1 -1 -1 -1 -1 -1 -1 -1 -1 -1 -1 -1 -1 -1 -1 -1 -1 -1
 NAtoms=     58 NQM=       58 NQMF=       0 NMMI=      0 NMMIF=      0
                NMic=       0 NMicF=      0.
                    Isotopes and Nuclear Properties:
 (Nuclear quadrupole moments (NQMom) in fm**2, nuclear magnetic moments (NMagM)
  in nuclear magnetons)

  Atom         1           2           3           4           5           6           7           8           9          10
 IAtWgt=          16          12          16          12          12          16           1           1          16          12
 AtmWgt=  15.9949146  12.0000000  15.9949146  12.0000000  12.0000000  15.9949146   1.0078250   1.0078250  15.9949146  12.0000000
 NucSpn=           0           0           0           0           0           0           1           1           0           0
 AtZEff=  -0.0000000  -0.0000000  -0.0000000  -0.0000000  -0.0000000  -0.0000000  -0.0000000  -0.0000000  -0.0000000  -0.0000000
 NQMom=    0.0000000   0.0000000   0.0000000   0.0000000   0.0000000   0.0000000   0.0000000   0.0000000   0.0000000   0.0000000
 NMagM=    0.0000000   0.0000000   0.0000000   0.0000000   0.0000000   0.0000000   2.7928460   2.7928460   0.0000000   0.0000000
 AtZNuc=   8.0000000   6.0000000   8.0000000   6.0000000   6.0000000   8.0000000   1.0000000   1.0000000   8.0000000   6.0000000

  Atom        11          12          13          14          15          16          17          18          19          20
 IAtWgt=          16          12          12          16           1           1          16          12          16          12
 AtmWgt=  15.9949146  12.0000000  12.0000000  15.9949146   1.0078250   1.0078250  15.9949146  12.0000000  15.9949146  12.0000000
 NucSpn=           0           0           0           0           1           1           0           0           0           0
 AtZEff=  -0.0000000  -0.0000000  -0.0000000  -0.0000000  -0.0000000  -0.0000000  -0.0000000  -0.0000000  -0.0000000  -0.0000000
 NQMom=    0.0000000   0.0000000   0.0000000   0.0000000   0.0000000   0.0000000   0.0000000   0.0000000   0.0000000   0.0000000
 NMagM=    0.0000000   0.0000000   0.0000000   0.0000000   2.7928460   2.7928460   0.0000000   0.0000000   0.0000000   0.0000000
 AtZNuc=   8.0000000   6.0000000   6.0000000   8.0000000   1.0000000   1.0000000   8.0000000   6.0000000   8.0000000   6.0000000

  Atom        21          22          23          24          25          26          27          28          29          30
 IAtWgt=          12          16           1           1          16          12          16          12          16           1
 AtmWgt=  12.0000000  15.9949146   1.0078250   1.0078250  15.9949146  12.0000000  15.9949146  12.0000000  15.9949146   1.0078250
 NucSpn=           0           0           1           1           0           0           0           0           0           1
 AtZEff=  -0.0000000  -0.0000000  -0.0000000  -0.0000000  -0.0000000  -0.0000000  -0.0000000  -0.0000000  -0.0000000  -0.0000000
 NQMom=    0.0000000   0.0000000   0.0000000   0.0000000   0.0000000   0.0000000   0.0000000   0.0000000   0.0000000   0.0000000
 NMagM=    0.0000000   0.0000000   2.7928460   2.7928460   0.0000000   0.0000000   0.0000000   0.0000000   0.0000000   2.7928460
 AtZNuc=   6.0000000   8.0000000   1.0000000   1.0000000   8.0000000   6.0000000   8.0000000   6.0000000   8.0000000   1.0000000

  Atom        31          32          33          34          35          36          37          38          39          40
 IAtWgt=          16          12          16          12          16           1          12           1           1          12
 AtmWgt=  15.9949146  12.0000000  15.9949146  12.0000000  15.9949146   1.0078250  12.0000000   1.0078250   1.0078250  12.0000000
 NucSpn=           0           0           0           0           0           1           0           1           1           0
 AtZEff=  -0.0000000  -0.0000000  -0.0000000  -0.0000000  -0.0000000  -0.0000000  -0.0000000  -0.0000000  -0.0000000  -0.0000000
 NQMom=    0.0000000   0.0000000   0.0000000   0.0000000   0.0000000   0.0000000   0.0000000   0.0000000   0.0000000   0.0000000
 NMagM=    0.0000000   0.0000000   0.0000000   0.0000000   0.0000000   2.7928460   0.0000000   2.7928460   2.7928460   0.0000000
 AtZNuc=   8.0000000   6.0000000   8.0000000   6.0000000   8.0000000   1.0000000   6.0000000   1.0000000   1.0000000   6.0000000

  Atom        41          42          43          44          45          46          47          48          49          50
 IAtWgt=           1           1          14          32          32          12          12          19          19          19
 AtmWgt=   1.0078250   1.0078250  14.0030740  31.9720718  31.9720718  12.0000000  12.0000000  18.9984032  18.9984032  18.9984032
 NucSpn=           1           1           2           0           0           0           0           1           1           1
 AtZEff=  -0.0000000  -0.0000000  -0.0000000  -0.0000000  -0.0000000  -0.0000000  -0.0000000  -0.0000000  -0.0000000  -0.0000000
 NQMom=    0.0000000   0.0000000   2.0440000   0.0000000   0.0000000   0.0000000   0.0000000   0.0000000   0.0000000   0.0000000
 NMagM=    2.7928460   2.7928460   0.4037610   0.0000000   0.0000000   0.0000000   0.0000000   2.6288670   2.6288670   2.6288670
 AtZNuc=   1.0000000   1.0000000   7.0000000  16.0000000  16.0000000   6.0000000   6.0000000   9.0000000   9.0000000   9.0000000

  Atom        51          52          53          54          55          56          57          58
 IAtWgt=          19          19          19          16          16          16          16           7
 AtmWgt=  18.9984032  18.9984032  18.9984032  15.9949146  15.9949146  15.9949146  15.9949146   7.0160045
 NucSpn=           1           1           1           0           0           0           0           3
 AtZEff=  -0.0000000  -0.0000000  -0.0000000  -0.0000000  -0.0000000  -0.0000000  -0.0000000  -0.0000000
 NQMom=    0.0000000   0.0000000   0.0000000   0.0000000   0.0000000   0.0000000   0.0000000  -4.0100000
 NMagM=    2.6288670   2.6288670   2.6288670   0.0000000   0.0000000   0.0000000   0.0000000   3.2564240
 AtZNuc=   9.0000000   9.0000000   9.0000000   8.0000000   8.0000000   8.0000000   8.0000000   3.0000000
 Leave Link  101 at Thu Jul 10 00:04:07 2025, MaxMem=  1342177280 cpu:               4.4 elap:               0.4
 (Enter /home/zhangying/bin/g16/l103.exe)

 GradGradGradGradGradGradGradGradGradGradGradGradGradGradGradGradGradGrad
 Berny optimization.
 Initialization pass.
                           ----------------------------
                           !    Initial Parameters    !
                           ! (Angstroms and Degrees)  !
 --------------------------                            --------------------------
 ! Name  Definition              Value          Derivative Info.                !
 --------------------------------------------------------------------------------
 ! R1    R(1,2)                  1.3641         estimate D2E/DX2                !
 ! R2    R(1,5)                  1.4357         estimate D2E/DX2                !
 ! R3    R(2,3)                  1.3629         estimate D2E/DX2                !
 ! R4    R(2,6)                  1.1824         estimate D2E/DX2                !
 ! R5    R(3,4)                  1.4278         estimate D2E/DX2                !
 ! R6    R(4,5)                  1.5442         estimate D2E/DX2                !
 ! R7    R(4,7)                  1.0906         estimate D2E/DX2                !
 ! R8    R(4,21)                 1.5283         estimate D2E/DX2                !
 ! R9    R(5,8)                  1.0849         estimate D2E/DX2                !
 ! R10   R(5,12)                 1.5321         estimate D2E/DX2                !
 ! R11   R(9,10)                 1.3645         estimate D2E/DX2                !
 ! R12   R(9,13)                 1.4336         estimate D2E/DX2                !
 ! R13   R(10,11)                1.3636         estimate D2E/DX2                !
 ! R14   R(10,14)                1.1833         estimate D2E/DX2                !
 ! R15   R(11,12)                1.4342         estimate D2E/DX2                !
 ! R16   R(12,13)                1.5492         estimate D2E/DX2                !
 ! R17   R(12,15)                1.0893         estimate D2E/DX2                !
 ! R18   R(13,16)                1.0943         estimate D2E/DX2                !
 ! R19   R(13,28)                1.5248         estimate D2E/DX2                !
 ! R20   R(17,18)                1.3724         estimate D2E/DX2                !
 ! R21   R(17,21)                1.4347         estimate D2E/DX2                !
 ! R22   R(18,19)                1.3523         estimate D2E/DX2                !
 ! R23   R(18,22)                1.1844         estimate D2E/DX2                !
 ! R24   R(19,20)                1.4458         estimate D2E/DX2                !
 ! R25   R(20,21)                1.5471         estimate D2E/DX2                !
 ! R26   R(20,23)                1.0887         estimate D2E/DX2                !
 ! R27   R(20,34)                1.5321         estimate D2E/DX2                !
 ! R28   R(21,24)                1.0937         estimate D2E/DX2                !
 ! R29   R(25,26)                1.35           estimate D2E/DX2                !
 ! R30   R(25,40)                1.4405         estimate D2E/DX2                !
 ! R31   R(25,58)                4.4079         estimate D2E/DX2                !
 ! R32   R(26,27)                1.3785         estimate D2E/DX2                !
 ! R33   R(26,29)                1.1845         estimate D2E/DX2                !
 ! R34   R(27,28)                1.438          estimate D2E/DX2                !
 ! R35   R(28,30)                1.0857         estimate D2E/DX2                !
 ! R36   R(28,40)                1.531          estimate D2E/DX2                !
 ! R37   R(31,32)                1.37           estimate D2E/DX2                !
 ! R38   R(31,34)                1.4321         estimate D2E/DX2                !
 ! R39   R(32,33)                1.3542         estimate D2E/DX2                !
 ! R40   R(32,35)                1.1844         estimate D2E/DX2                !
 ! R41   R(33,37)                1.4279         estimate D2E/DX2                !
 ! R42   R(34,36)                1.0882         estimate D2E/DX2                !
 ! R43   R(34,37)                1.5446         estimate D2E/DX2                !
 ! R44   R(37,38)                1.0884         estimate D2E/DX2                !
 ! R45   R(37,39)                1.0917         estimate D2E/DX2                !
 ! R46   R(40,41)                1.0905         estimate D2E/DX2                !
 ! R47   R(40,42)                1.0882         estimate D2E/DX2                !
 ! R48   R(43,44)                1.5966         estimate D2E/DX2                !
 ! R49   R(43,45)                1.6022         estimate D2E/DX2                !
 ! R50   R(44,46)                1.8817         estimate D2E/DX2                !
 ! R51   R(44,54)                1.4478         estimate D2E/DX2                !
 ! R52   R(44,55)                1.503          estimate D2E/DX2                !
 ! R53   R(45,47)                1.877          estimate D2E/DX2                !
 ! R54   R(45,56)                1.4505         estimate D2E/DX2                !
 ! R55   R(45,57)                1.5052         estimate D2E/DX2                !
 ! R56   R(46,50)                1.322          estimate D2E/DX2                !
 ! R57   R(46,51)                1.325          estimate D2E/DX2                !
 ! R58   R(46,52)                1.3393         estimate D2E/DX2                !
 ! R59   R(47,48)                1.3262         estimate D2E/DX2                !
 ! R60   R(47,49)                1.3218         estimate D2E/DX2                !
 ! R61   R(47,53)                1.331          estimate D2E/DX2                !
 ! R62   R(51,58)                3.8547         estimate D2E/DX2                !
 ! A1    A(2,1,5)              110.9456         estimate D2E/DX2                !
 ! A2    A(1,2,3)              109.7126         estimate D2E/DX2                !
 ! A3    A(1,2,6)              125.0911         estimate D2E/DX2                !
 ! A4    A(3,2,6)              125.1653         estimate D2E/DX2                !
 ! A5    A(2,3,4)              110.8676         estimate D2E/DX2                !
 ! A6    A(3,4,5)              104.0337         estimate D2E/DX2                !
 ! A7    A(3,4,7)              107.5829         estimate D2E/DX2                !
 ! A8    A(3,4,21)             108.5183         estimate D2E/DX2                !
 ! A9    A(5,4,7)              111.3283         estimate D2E/DX2                !
 ! A10   A(5,4,21)             118.4492         estimate D2E/DX2                !
 ! A11   A(7,4,21)             106.4706         estimate D2E/DX2                !
 ! A12   A(1,5,4)              102.9513         estimate D2E/DX2                !
 ! A13   A(1,5,8)              108.237          estimate D2E/DX2                !
 ! A14   A(1,5,12)             107.2612         estimate D2E/DX2                !
 ! A15   A(4,5,8)              113.2255         estimate D2E/DX2                !
 ! A16   A(4,5,12)             116.503          estimate D2E/DX2                !
 ! A17   A(8,5,12)             108.1253         estimate D2E/DX2                !
 ! A18   A(10,9,13)            110.2487         estimate D2E/DX2                !
 ! A19   A(9,10,11)            109.818          estimate D2E/DX2                !
 ! A20   A(9,10,14)            125.0083         estimate D2E/DX2                !
 ! A21   A(11,10,14)           125.1679         estimate D2E/DX2                !
 ! A22   A(10,11,12)           110.8383         estimate D2E/DX2                !
 ! A23   A(5,12,11)            110.0035         estimate D2E/DX2                !
 ! A24   A(5,12,13)            119.0945         estimate D2E/DX2                !
 ! A25   A(5,12,15)            106.4102         estimate D2E/DX2                !
 ! A26   A(11,12,13)           102.5557         estimate D2E/DX2                !
 ! A27   A(11,12,15)           107.7753         estimate D2E/DX2                !
 ! A28   A(13,12,15)           110.5652         estimate D2E/DX2                !
 ! A29   A(9,13,12)            103.3406         estimate D2E/DX2                !
 ! A30   A(9,13,16)            108.1569         estimate D2E/DX2                !
 ! A31   A(9,13,28)            108.0972         estimate D2E/DX2                !
 ! A32   A(12,13,16)           108.8722         estimate D2E/DX2                !
 ! A33   A(12,13,28)           118.1197         estimate D2E/DX2                !
 ! A34   A(16,13,28)           109.7181         estimate D2E/DX2                !
 ! A35   A(18,17,21)           109.3854         estimate D2E/DX2                !
 ! A36   A(17,18,19)           109.5344         estimate D2E/DX2                !
 ! A37   A(17,18,22)           123.9559         estimate D2E/DX2                !
 ! A38   A(19,18,22)           126.5086         estimate D2E/DX2                !
 ! A39   A(18,19,20)           110.592          estimate D2E/DX2                !
 ! A40   A(19,20,21)           100.8903         estimate D2E/DX2                !
 ! A41   A(19,20,23)           107.2978         estimate D2E/DX2                !
 ! A42   A(19,20,34)           108.9352         estimate D2E/DX2                !
 ! A43   A(21,20,23)           110.1703         estimate D2E/DX2                !
 ! A44   A(21,20,34)           121.8791         estimate D2E/DX2                !
 ! A45   A(23,20,34)           106.8173         estimate D2E/DX2                !
 ! A46   A(4,21,17)            107.7777         estimate D2E/DX2                !
 ! A47   A(4,21,20)            123.8669         estimate D2E/DX2                !
 ! A48   A(4,21,24)            106.2409         estimate D2E/DX2                !
 ! A49   A(17,21,20)           102.9022         estimate D2E/DX2                !
 ! A50   A(17,21,24)           107.9691         estimate D2E/DX2                !
 ! A51   A(20,21,24)           107.2937         estimate D2E/DX2                !
 ! A52   A(26,25,40)           109.9213         estimate D2E/DX2                !
 ! A53   A(26,25,58)           111.5553         estimate D2E/DX2                !
 ! A54   A(40,25,58)           131.0482         estimate D2E/DX2                !
 ! A55   A(25,26,27)           109.6359         estimate D2E/DX2                !
 ! A56   A(25,26,29)           126.5804         estimate D2E/DX2                !
 ! A57   A(27,26,29)           123.7786         estimate D2E/DX2                !
 ! A58   A(26,27,28)           109.6861         estimate D2E/DX2                !
 ! A59   A(13,28,27)           108.4532         estimate D2E/DX2                !
 ! A60   A(13,28,30)           110.8566         estimate D2E/DX2                !
 ! A61   A(13,28,40)           113.8308         estimate D2E/DX2                !
 ! A62   A(27,28,30)           108.5405         estimate D2E/DX2                !
 ! A63   A(27,28,40)           102.3244         estimate D2E/DX2                !
 ! A64   A(30,28,40)           112.3137         estimate D2E/DX2                !
 ! A65   A(32,31,34)           110.5848         estimate D2E/DX2                !
 ! A66   A(31,32,33)           109.8932         estimate D2E/DX2                !
 ! A67   A(31,32,35)           124.395          estimate D2E/DX2                !
 ! A68   A(33,32,35)           125.7102         estimate D2E/DX2                !
 ! A69   A(32,33,37)           110.4747         estimate D2E/DX2                !
 ! A70   A(20,34,31)           106.6673         estimate D2E/DX2                !
 ! A71   A(20,34,36)           110.1843         estimate D2E/DX2                !
 ! A72   A(20,34,37)           117.2099         estimate D2E/DX2                !
 ! A73   A(31,34,36)           107.2853         estimate D2E/DX2                !
 ! A74   A(31,34,37)           102.5155         estimate D2E/DX2                !
 ! A75   A(36,34,37)           112.0961         estimate D2E/DX2                !
 ! A76   A(33,37,34)           103.819          estimate D2E/DX2                !
 ! A77   A(33,37,38)           108.1687         estimate D2E/DX2                !
 ! A78   A(33,37,39)           108.9204         estimate D2E/DX2                !
 ! A79   A(34,37,38)           115.0813         estimate D2E/DX2                !
 ! A80   A(34,37,39)           111.4353         estimate D2E/DX2                !
 ! A81   A(38,37,39)           109.1154         estimate D2E/DX2                !
 ! A82   A(25,40,28)           102.896          estimate D2E/DX2                !
 ! A83   A(25,40,41)           108.7692         estimate D2E/DX2                !
 ! A84   A(25,40,42)           108.8058         estimate D2E/DX2                !
 ! A85   A(28,40,41)           111.8843         estimate D2E/DX2                !
 ! A86   A(28,40,42)           113.795          estimate D2E/DX2                !
 ! A87   A(41,40,42)           110.3068         estimate D2E/DX2                !
 ! A88   A(44,43,45)           128.5331         estimate D2E/DX2                !
 ! A89   A(43,44,46)           105.0517         estimate D2E/DX2                !
 ! A90   A(43,44,54)           111.6306         estimate D2E/DX2                !
 ! A91   A(43,44,55)           113.365          estimate D2E/DX2                !
 ! A92   A(46,44,54)           106.0348         estimate D2E/DX2                !
 ! A93   A(46,44,55)           101.8111         estimate D2E/DX2                !
 ! A94   A(54,44,55)           117.353          estimate D2E/DX2                !
 ! A95   A(43,45,47)           102.6125         estimate D2E/DX2                !
 ! A96   A(43,45,56)           112.7966         estimate D2E/DX2                !
 ! A97   A(43,45,57)           113.7436         estimate D2E/DX2                !
 ! A98   A(47,45,56)           106.1074         estimate D2E/DX2                !
 ! A99   A(47,45,57)           102.8541         estimate D2E/DX2                !
 ! A100  A(56,45,57)           116.7669         estimate D2E/DX2                !
 ! A101  A(44,46,50)           110.5593         estimate D2E/DX2                !
 ! A102  A(44,46,51)           109.2277         estimate D2E/DX2                !
 ! A103  A(44,46,52)           109.0154         estimate D2E/DX2                !
 ! A104  A(50,46,51)           109.8177         estimate D2E/DX2                !
 ! A105  A(50,46,52)           109.2265         estimate D2E/DX2                !
 ! A106  A(51,46,52)           108.967          estimate D2E/DX2                !
 ! A107  A(45,47,48)           108.5968         estimate D2E/DX2                !
 ! A108  A(45,47,49)           109.8133         estimate D2E/DX2                !
 ! A109  A(45,47,53)           109.6879         estimate D2E/DX2                !
 ! A110  A(48,47,49)           109.7793         estimate D2E/DX2                !
 ! A111  A(48,47,53)           109.3457         estimate D2E/DX2                !
 ! A112  A(49,47,53)           109.5999         estimate D2E/DX2                !
 ! A113  A(46,51,58)           132.3103         estimate D2E/DX2                !
 ! A114  A(25,58,51)           103.1131         estimate D2E/DX2                !
 ! D1    D(5,1,2,3)             -7.2415         estimate D2E/DX2                !
 ! D2    D(5,1,2,6)            174.7009         estimate D2E/DX2                !
 ! D3    D(2,1,5,4)             11.642          estimate D2E/DX2                !
 ! D4    D(2,1,5,8)            131.7626         estimate D2E/DX2                !
 ! D5    D(2,1,5,12)          -111.7898         estimate D2E/DX2                !
 ! D6    D(1,2,3,4)             -1.0779         estimate D2E/DX2                !
 ! D7    D(6,2,3,4)            176.978          estimate D2E/DX2                !
 ! D8    D(2,3,4,5)              8.0836         estimate D2E/DX2                !
 ! D9    D(2,3,4,7)            126.2791         estimate D2E/DX2                !
 ! D10   D(2,3,4,21)          -118.8988         estimate D2E/DX2                !
 ! D11   D(3,4,5,1)            -11.5412         estimate D2E/DX2                !
 ! D12   D(3,4,5,8)           -128.1645         estimate D2E/DX2                !
 ! D13   D(3,4,5,12)           105.5174         estimate D2E/DX2                !
 ! D14   D(7,4,5,1)           -127.1273         estimate D2E/DX2                !
 ! D15   D(7,4,5,8)            116.2493         estimate D2E/DX2                !
 ! D16   D(7,4,5,12)           -10.0687         estimate D2E/DX2                !
 ! D17   D(21,4,5,1)           108.9742         estimate D2E/DX2                !
 ! D18   D(21,4,5,8)            -7.6492         estimate D2E/DX2                !
 ! D19   D(21,4,5,12)         -133.9672         estimate D2E/DX2                !
 ! D20   D(3,4,21,17)         -176.8347         estimate D2E/DX2                !
 ! D21   D(3,4,21,20)           63.3248         estimate D2E/DX2                !
 ! D22   D(3,4,21,24)          -61.3137         estimate D2E/DX2                !
 ! D23   D(5,4,21,17)           64.9792         estimate D2E/DX2                !
 ! D24   D(5,4,21,20)          -54.8613         estimate D2E/DX2                !
 ! D25   D(5,4,21,24)         -179.4998         estimate D2E/DX2                !
 ! D26   D(7,4,21,17)          -61.2882         estimate D2E/DX2                !
 ! D27   D(7,4,21,20)          178.8712         estimate D2E/DX2                !
 ! D28   D(7,4,21,24)           54.2327         estimate D2E/DX2                !
 ! D29   D(1,5,12,11)           73.7013         estimate D2E/DX2                !
 ! D30   D(1,5,12,13)         -168.4378         estimate D2E/DX2                !
 ! D31   D(1,5,12,15)          -42.7793         estimate D2E/DX2                !
 ! D32   D(4,5,12,11)          -40.9562         estimate D2E/DX2                !
 ! D33   D(4,5,12,13)           76.9047         estimate D2E/DX2                !
 ! D34   D(4,5,12,15)         -157.4367         estimate D2E/DX2                !
 ! D35   D(8,5,12,11)         -169.7774         estimate D2E/DX2                !
 ! D36   D(8,5,12,13)          -51.9166         estimate D2E/DX2                !
 ! D37   D(8,5,12,15)           73.742          estimate D2E/DX2                !
 ! D38   D(13,9,10,11)           6.6318         estimate D2E/DX2                !
 ! D39   D(13,9,10,14)        -174.2088         estimate D2E/DX2                !
 ! D40   D(10,9,13,12)         -15.1126         estimate D2E/DX2                !
 ! D41   D(10,9,13,16)         100.2039         estimate D2E/DX2                !
 ! D42   D(10,9,13,28)        -141.0633         estimate D2E/DX2                !
 ! D43   D(9,10,11,12)           5.9149         estimate D2E/DX2                !
 ! D44   D(14,10,11,12)       -173.2428         estimate D2E/DX2                !
 ! D45   D(10,11,12,5)         113.0619         estimate D2E/DX2                !
 ! D46   D(10,11,12,13)        -14.6162         estimate D2E/DX2                !
 ! D47   D(10,11,12,15)       -131.3163         estimate D2E/DX2                !
 ! D48   D(5,12,13,9)         -104.2619         estimate D2E/DX2                !
 ! D49   D(5,12,13,16)         140.9339         estimate D2E/DX2                !
 ! D50   D(5,12,13,28)          14.9928         estimate D2E/DX2                !
 ! D51   D(11,12,13,9)          17.4062         estimate D2E/DX2                !
 ! D52   D(11,12,13,16)        -97.398          estimate D2E/DX2                !
 ! D53   D(11,12,13,28)        136.6609         estimate D2E/DX2                !
 ! D54   D(15,12,13,9)         132.0901         estimate D2E/DX2                !
 ! D55   D(15,12,13,16)         17.2858         estimate D2E/DX2                !
 ! D56   D(15,12,13,28)       -108.6552         estimate D2E/DX2                !
 ! D57   D(9,13,28,27)         170.049          estimate D2E/DX2                !
 ! D58   D(9,13,28,30)          50.9809         estimate D2E/DX2                !
 ! D59   D(9,13,28,40)         -76.7862         estimate D2E/DX2                !
 ! D60   D(12,13,28,27)         53.3136         estimate D2E/DX2                !
 ! D61   D(12,13,28,30)        -65.7545         estimate D2E/DX2                !
 ! D62   D(12,13,28,40)        166.4784         estimate D2E/DX2                !
 ! D63   D(16,13,28,27)        -72.2158         estimate D2E/DX2                !
 ! D64   D(16,13,28,30)        168.716          estimate D2E/DX2                !
 ! D65   D(16,13,28,40)         40.9489         estimate D2E/DX2                !
 ! D66   D(21,17,18,19)          7.494          estimate D2E/DX2                !
 ! D67   D(21,17,18,22)       -172.869          estimate D2E/DX2                !
 ! D68   D(18,17,21,4)        -152.9972         estimate D2E/DX2                !
 ! D69   D(18,17,21,20)        -20.6349         estimate D2E/DX2                !
 ! D70   D(18,17,21,24)         92.6249         estimate D2E/DX2                !
 ! D71   D(17,18,19,20)         10.5071         estimate D2E/DX2                !
 ! D72   D(22,18,19,20)       -169.1184         estimate D2E/DX2                !
 ! D73   D(18,19,20,21)        -22.1606         estimate D2E/DX2                !
 ! D74   D(18,19,20,23)       -137.4813         estimate D2E/DX2                !
 ! D75   D(18,19,20,34)        107.2287         estimate D2E/DX2                !
 ! D76   D(19,20,21,4)         147.0162         estimate D2E/DX2                !
 ! D77   D(19,20,21,17)         24.9448         estimate D2E/DX2                !
 ! D78   D(19,20,21,24)        -88.8085         estimate D2E/DX2                !
 ! D79   D(23,20,21,4)         -99.827          estimate D2E/DX2                !
 ! D80   D(23,20,21,17)        138.1016         estimate D2E/DX2                !
 ! D81   D(23,20,21,24)         24.3483         estimate D2E/DX2                !
 ! D82   D(34,20,21,4)          26.432          estimate D2E/DX2                !
 ! D83   D(34,20,21,17)        -95.6394         estimate D2E/DX2                !
 ! D84   D(34,20,21,24)        150.6073         estimate D2E/DX2                !
 ! D85   D(19,20,34,31)         72.7562         estimate D2E/DX2                !
 ! D86   D(19,20,34,36)       -171.107          estimate D2E/DX2                !
 ! D87   D(19,20,34,37)        -41.3411         estimate D2E/DX2                !
 ! D88   D(21,20,34,31)       -170.5911         estimate D2E/DX2                !
 ! D89   D(21,20,34,36)        -54.4543         estimate D2E/DX2                !
 ! D90   D(21,20,34,37)         75.3116         estimate D2E/DX2                !
 ! D91   D(23,20,34,31)        -42.8436         estimate D2E/DX2                !
 ! D92   D(23,20,34,36)         73.2932         estimate D2E/DX2                !
 ! D93   D(23,20,34,37)       -156.9409         estimate D2E/DX2                !
 ! D94   D(40,25,26,27)          8.651          estimate D2E/DX2                !
 ! D95   D(40,25,26,29)       -172.1537         estimate D2E/DX2                !
 ! D96   D(58,25,26,27)        162.0538         estimate D2E/DX2                !
 ! D97   D(58,25,26,29)        -18.7509         estimate D2E/DX2                !
 ! D98   D(26,25,40,28)        -19.9172         estimate D2E/DX2                !
 ! D99   D(26,25,40,41)         98.8766         estimate D2E/DX2                !
 ! D100  D(26,25,40,42)       -140.9291         estimate D2E/DX2                !
 ! D101  D(58,25,40,28)       -166.4029         estimate D2E/DX2                !
 ! D102  D(58,25,40,41)        -47.609          estimate D2E/DX2                !
 ! D103  D(58,25,40,42)         72.5852         estimate D2E/DX2                !
 ! D104  D(26,25,58,51)        -23.4356         estimate D2E/DX2                !
 ! D105  D(40,25,58,51)        122.6371         estimate D2E/DX2                !
 ! D106  D(25,26,27,28)          7.5823         estimate D2E/DX2                !
 ! D107  D(29,26,27,28)       -171.6402         estimate D2E/DX2                !
 ! D108  D(26,27,28,13)        101.4633         estimate D2E/DX2                !
 ! D109  D(26,27,28,30)       -138.0201         estimate D2E/DX2                !
 ! D110  D(26,27,28,40)        -19.1266         estimate D2E/DX2                !
 ! D111  D(13,28,40,25)        -93.914          estimate D2E/DX2                !
 ! D112  D(13,28,40,41)        149.491          estimate D2E/DX2                !
 ! D113  D(13,28,40,42)         23.6271         estimate D2E/DX2                !
 ! D114  D(27,28,40,25)         22.8744         estimate D2E/DX2                !
 ! D115  D(27,28,40,41)        -93.7207         estimate D2E/DX2                !
 ! D116  D(27,28,40,42)        140.4154         estimate D2E/DX2                !
 ! D117  D(30,28,40,25)        139.0732         estimate D2E/DX2                !
 ! D118  D(30,28,40,41)         22.4782         estimate D2E/DX2                !
 ! D119  D(30,28,40,42)       -103.3857         estimate D2E/DX2                !
 ! D120  D(34,31,32,33)         -6.9027         estimate D2E/DX2                !
 ! D121  D(34,31,32,35)        173.5436         estimate D2E/DX2                !
 ! D122  D(32,31,34,20)       -109.4867         estimate D2E/DX2                !
 ! D123  D(32,31,34,36)        132.4547         estimate D2E/DX2                !
 ! D124  D(32,31,34,37)         14.2503         estimate D2E/DX2                !
 ! D125  D(31,32,33,37)         -4.6288         estimate D2E/DX2                !
 ! D126  D(35,32,33,37)        174.9177         estimate D2E/DX2                !
 ! D127  D(32,33,37,34)         13.075          estimate D2E/DX2                !
 ! D128  D(32,33,37,38)        135.7702         estimate D2E/DX2                !
 ! D129  D(32,33,37,39)       -105.7511         estimate D2E/DX2                !
 ! D130  D(20,34,37,33)        100.3566         estimate D2E/DX2                !
 ! D131  D(20,34,37,38)        -17.6561         estimate D2E/DX2                !
 ! D132  D(20,34,37,39)       -142.5589         estimate D2E/DX2                !
 ! D133  D(31,34,37,33)        -16.0337         estimate D2E/DX2                !
 ! D134  D(31,34,37,38)       -134.0463         estimate D2E/DX2                !
 ! D135  D(31,34,37,39)        101.0509         estimate D2E/DX2                !
 ! D136  D(36,34,37,33)       -130.7803         estimate D2E/DX2                !
 ! D137  D(36,34,37,38)        111.207          estimate D2E/DX2                !
 ! D138  D(36,34,37,39)        -13.6958         estimate D2E/DX2                !
 ! D139  D(45,43,44,46)         93.2989         estimate D2E/DX2                !
 ! D140  D(45,43,44,54)       -152.2233         estimate D2E/DX2                !
 ! D141  D(45,43,44,55)        -17.0091         estimate D2E/DX2                !
 ! D142  D(44,43,45,47)       -116.2651         estimate D2E/DX2                !
 ! D143  D(44,43,45,56)        130.0046         estimate D2E/DX2                !
 ! D144  D(44,43,45,57)         -5.9321         estimate D2E/DX2                !
 ! D145  D(43,44,46,50)         48.4332         estimate D2E/DX2                !
 ! D146  D(43,44,46,51)        169.3837         estimate D2E/DX2                !
 ! D147  D(43,44,46,52)        -71.6502         estimate D2E/DX2                !
 ! D148  D(54,44,46,50)        -69.8907         estimate D2E/DX2                !
 ! D149  D(54,44,46,51)         51.0597         estimate D2E/DX2                !
 ! D150  D(54,44,46,52)        170.0258         estimate D2E/DX2                !
 ! D151  D(55,44,46,50)        166.8443         estimate D2E/DX2                !
 ! D152  D(55,44,46,51)        -72.2052         estimate D2E/DX2                !
 ! D153  D(55,44,46,52)         46.7609         estimate D2E/DX2                !
 ! D154  D(43,45,47,48)        176.8881         estimate D2E/DX2                !
 ! D155  D(43,45,47,49)        -63.0634         estimate D2E/DX2                !
 ! D156  D(43,45,47,53)         57.4414         estimate D2E/DX2                !
 ! D157  D(56,45,47,48)        -64.5648         estimate D2E/DX2                !
 ! D158  D(56,45,47,49)         55.4837         estimate D2E/DX2                !
 ! D159  D(56,45,47,53)        175.9885         estimate D2E/DX2                !
 ! D160  D(57,45,47,48)         58.5766         estimate D2E/DX2                !
 ! D161  D(57,45,47,49)        178.6251         estimate D2E/DX2                !
 ! D162  D(57,45,47,53)        -60.8701         estimate D2E/DX2                !
 ! D163  D(44,46,51,58)       -146.6934         estimate D2E/DX2                !
 ! D164  D(50,46,51,58)        -25.2923         estimate D2E/DX2                !
 ! D165  D(52,46,51,58)         94.3104         estimate D2E/DX2                !
 ! D166  D(46,51,58,25)        -26.0322         estimate D2E/DX2                !
 --------------------------------------------------------------------------------
 Trust Radius=3.00D-01 FncErr=1.00D-07 GrdErr=1.00D-06 EigMax=2.50D+02 EigMin=1.00D-04
 Number of steps in this run=    348 maximum allowed number of steps=    348.
 GradGradGradGradGradGradGradGradGradGradGradGradGradGradGradGradGradGrad

 Leave Link  103 at Thu Jul 10 00:04:08 2025, MaxMem=  1342177280 cpu:               0.5 elap:               0.1
 (Enter /home/zhangying/bin/g16/l202.exe)
 Stoichiometry    C17H12F6LiNO19S2
 Framework group  C1[X(C17H12F6LiNO19S2)]
 Deg. of freedom   168
 Full point group                 C1      NOp   1
 Largest Abelian subgroup         C1      NOp   1
 Largest concise Abelian subgroup C1      NOp   1
                         Standard orientation:                         
 ---------------------------------------------------------------------
 Center     Atomic      Atomic             Coordinates (Angstroms)
 Number     Number       Type             X           Y           Z
 ---------------------------------------------------------------------
      1          8           0        5.331338    0.760218   -1.843648
      2          6           0        6.379617    1.511368   -1.398957
      3          8           0        6.503439    1.374032   -0.048642
      4          6           0        5.488766    0.513885    0.470271
      5          6           0        4.802915   -0.058561   -0.789338
      6          8           0        7.054712    2.205395   -2.077597
      7          1           0        5.983600   -0.270773    1.043733
      8          1           0        3.724169    0.056149   -0.778598
      9          8           0        5.497717   -3.112645    0.529249
     10          6           0        6.704737   -2.648327    0.094145
     11          8           0        6.519681   -1.773018   -0.934877
     12          6           0        5.123898   -1.514960   -1.140429
     13          6           0        4.448759   -2.651072   -0.332107
     14          8           0        7.753190   -2.948984    0.552961
     15          1           0        4.918010   -1.627648   -2.204093
     16          1           0        4.186326   -3.464170   -1.015774
     17          8           0        3.675264    0.410431    2.030283
     18          6           0        2.568143    1.120804    2.421653
     19          8           0        2.678900    2.400286    1.998187
     20          6           0        3.785206    2.537231    1.077423
     21          6           0        4.640971    1.307584    1.463762
     22          8           0        1.665039    0.655829    3.030830
     23          1           0        4.309583    3.455641    1.335763
     24          1           0        5.319158    1.621402    2.262317
     25          8           0        1.426074   -3.656168    0.030806
     26          6           0        1.271722   -2.493334   -0.637331
     27          8           0        2.277516   -1.619232   -0.284351
     28          6           0        3.244671   -2.298845    0.534627
     29          8           0        0.423041   -2.238018   -1.423132
     30          1           0        3.533132   -1.639382    1.347386
     31          8           0        2.692475    4.050750   -0.396339
     32          6           0        1.324529    4.010881   -0.460813
     33          8           0        0.907093    2.730615   -0.603695
     34          6           0        3.232673    2.725717   -0.339111
     35          8           0        0.624126    4.964426   -0.406850
     36          1           0        4.039961    2.673937   -1.067013
     37          6           0        2.024937    1.853927   -0.747921
     38          1           0        1.853844    0.980053   -0.122101
     39          1           0        2.095283    1.538618   -1.790707
     40          6           0        2.458468   -3.517252    1.025801
     41          1           0        1.990573   -3.335778    1.993922
     42          1           0        3.043256   -4.434529    1.054983
     43          7           0       -6.748891   -0.121105    0.716573
     44         16           0       -6.844612   -1.610799    0.150079
     45         16           0       -6.925626    1.260853   -0.074564
     46          6           0       -5.075943   -2.082228   -0.286367
     47          6           0       -5.227439    2.044406    0.084758
     48          9           0       -5.221221    3.182524   -0.596061
     49          9           0       -4.961714    2.283031    1.357445
     50          9           0       -4.258710   -1.793527    0.711899
     51          9           0       -5.022526   -3.379639   -0.549764
     52          9           0       -4.698976   -1.400926   -1.376084
     53          9           0       -4.306649    1.225086   -0.417598
     54          8           0       -7.266603   -2.544593    1.172810
     55          8           0       -7.525015   -1.697375   -1.187298
     56          8           0       -7.850242    2.167963    0.578347
     57          8           0       -7.078323    1.092173   -1.562451
     58          3           0       -2.285954   -6.033204    0.023424
 ---------------------------------------------------------------------
 Rotational constants (GHZ):           0.1020959           0.0261213           0.0224258
 Leave Link  202 at Thu Jul 10 00:04:09 2025, MaxMem=  1342177280 cpu:               0.2 elap:               0.1
 (Enter /home/zhangying/bin/g16/l301.exe)
 Standard basis: 6-311++G(d,p) (5D, 7F)
 Ernie: Thresh=  0.10000D-02 Tol=  0.10000D-05 Strict=F.
 There are  1158 symmetry adapted cartesian basis functions of A   symmetry.
 There are  1112 symmetry adapted basis functions of A   symmetry.
  1112 basis functions,  1792 primitive gaussians,  1158 cartesian basis functions
   181 alpha electrons      181 beta electrons
       nuclear repulsion energy      6667.8677720251 Hartrees.
 IExCor=  402 DFT=T Ex+Corr=B3LYP ExCW=0 ScaHFX=  0.200000
 ScaDFX=  0.800000  0.720000  1.000000  0.810000 ScalE2=  1.000000  1.000000
 IRadAn=      5 IRanWt=     -1 IRanGd=            0 ICorTp=0 IEmpDi=141
 NAtoms=   58 NActive=   58 NUniq=   58 SFac= 1.00D+00 NAtFMM=   60 NAOKFM=F Big=F
 Integral buffers will be    131072 words long.
 Raffenetti 2 integral format.
 Two-electron integral symmetry is turned on.
 R6Disp:  Grimme-D3(BJ) Dispersion energy=       -0.1334345640 Hartrees.
 Nuclear repulsion after empirical dispersion term =     6667.7343374611 Hartrees.
 Leave Link  301 at Thu Jul 10 00:04:09 2025, MaxMem=  1342177280 cpu:               1.3 elap:               0.2
 (Enter /home/zhangying/bin/g16/l302.exe)
 NPDir=0 NMtPBC=     1 NCelOv=     1 NCel=       1 NClECP=     1 NCelD=      1
         NCelK=      1 NCelE2=     1 NClLst=     1 CellRange=     0.0.
 One-electron integrals computed using PRISM.
 One-electron integral symmetry used in STVInt
 NBasis=  1112 RedAO= T EigKep=  1.25D-06  NBF=  1112
 NBsUse=  1111 1.00D-06 EigRej=  5.66D-07 NBFU=  1111
 Precomputing XC quadrature grid using
 IXCGrd= 4 IRadAn=           5 IRanWt=          -1 IRanGd=           0 AccXCQ= 0.00D+00.
 Generated NRdTot=       0 NPtTot=           0 NUsed=           0 NTot=          32
 NSgBfM=  1069  1069  1069  1069  1069 MxSgAt=    58 MxSgA2=    58.
 Leave Link  302 at Thu Jul 10 00:04:12 2025, MaxMem=  1342177280 cpu:              35.8 elap:               2.3
 (Enter /home/zhangying/bin/g16/l303.exe)
 DipDrv:  MaxL=1.
 Leave Link  303 at Thu Jul 10 00:04:14 2025, MaxMem=  1342177280 cpu:               3.4 elap:               0.3
 (Enter /home/zhangying/bin/g16/l401.exe)
 ExpMin= 7.40D-03 ExpMax= 9.34D+04 ExpMxC= 3.17D+03 IAcc=3 IRadAn=         5 AccDes= 0.00D+00
 Harris functional with IExCor=  402 and IRadAn=       5 diagonalized for initial guess.
 HarFok:  IExCor=  402 AccDes= 0.00D+00 IRadAn=         5 IDoV= 1 UseB2=F ITyADJ=14
 ICtDFT=  3500011 ScaDFX=  1.000000  1.000000  1.000000  1.000000
 FoFCou: FMM=F IPFlag=           0 FMFlag=      100000 FMFlg1=           0
         NFxFlg=           0 DoJE=T BraDBF=F KetDBF=T FulRan=T
         wScrn=  0.000000 ICntrl=       500 IOpCl=  0 I1Cent=   200000004 NGrid=           0
         NMat0=    1 NMatS0=      1 NMatT0=    0 NMatD0=    1 NMtDS0=    0 NMtDT0=    0
 Petite list used in FoFCou.
 Harris En= -3542.97985188048    
 JPrj=0 DoOrth=F DoCkMO=F.
 Leave Link  401 at Thu Jul 10 00:04:23 2025, MaxMem=  1342177280 cpu:             131.5 elap:               8.3
 (Enter /home/zhangying/bin/g16/l502.exe)
 Integral symmetry usage will be decided dynamically.
 Closed shell SCF:
 Using DIIS extrapolation, IDIIS=  1040.
 NGot=  1342177280 LenX=  1339466444 LenY=  1338124322
 Requested convergence on RMS density matrix=1.00D-08 within 128 cycles.
 Requested convergence on MAX density matrix=1.00D-06.
 Requested convergence on             energy=1.00D-06.
 No special actions if energy rises.
 Fock matrices will be formed incrementally for  20 cycles.

 Cycle   1  Pass 1  IDiag  1:
 FoFJK:  IHMeth= 1 ICntrl=       0 DoSepK=F KAlg= 0 I1Cent=           0 FoldK=F
 IRaf= 630000000 NMat=       1 IRICut=       1 DoRegI=T DoRafI=F ISym2E= 0 IDoP0=0 IntGTp=1.
 FoFCou: FMM=F IPFlag=           0 FMFlag=      100000 FMFlg1=           0
         NFxFlg=           0 DoJE=F BraDBF=F KetDBF=F FulRan=T
         wScrn=  0.000000 ICntrl=         0 IOpCl=  0 I1Cent=           0 NGrid=           0
         NMat0=    1 NMatS0=      1 NMatT0=    0 NMatD0=    1 NMtDS0=    0 NMtDT0=    0
 Symmetry not used in FoFCou.
 E= -3541.33367968754    
 DIIS: error= 2.27D-02 at cycle   1 NSaved=   1.
 NSaved= 1 IEnMin= 1 EnMin= -3541.33367968754     IErMin= 1 ErrMin= 2.27D-02
 ErrMax= 2.27D-02  0.00D+00 EMaxC= 1.00D-01 BMatC= 2.26D+00 BMatP= 2.26D+00
 IDIUse=3 WtCom= 7.73D-01 WtEn= 2.27D-01
 Coeff-Com:  0.100D+01
 Coeff-En:   0.100D+01
 Coeff:      0.100D+01
 Gap=     0.074 Goal=   None    Shift=    0.000
 GapD=    0.074 DampG=0.500 DampE=0.500 DampFc=0.2500 IDamp=-1.
 Damping current iteration by 2.50D-01
 RMSDP=5.16D-02 MaxDP=1.24D+01              OVMax= 9.99D-01

 Cycle   2  Pass 1  IDiag  1:
 RMSU=  8.94D-03    CP:  1.18D+00
 E= -3541.58693728456     Delta-E=       -0.253257597022 Rises=F Damp=T
 DIIS: error= 7.92D-03 at cycle   2 NSaved=   2.
 NSaved= 2 IEnMin= 2 EnMin= -3541.58693728456     IErMin= 2 ErrMin= 7.92D-03
 ErrMax= 7.92D-03  0.00D+00 EMaxC= 1.00D-01 BMatC= 2.96D-01 BMatP= 2.26D+00
 IDIUse=3 WtCom= 9.21D-01 WtEn= 7.92D-02
 Coeff-Com: -0.245D+00 0.125D+01
 Coeff-En:   0.354D+00 0.646D+00
 Coeff:     -0.198D+00 0.120D+01
 Gap=     0.499 Goal=   None    Shift=    0.000
 RMSDP=7.33D-03 MaxDP=1.53D+00 DE=-2.53D-01 OVMax= 6.67D-01

 Cycle   3  Pass 1  IDiag  1:
 RMSU=  6.57D-03    CP:  1.12D+00  8.78D-01
 E= -3542.21799319545     Delta-E=       -0.631055910892 Rises=F Damp=F
 DIIS: error= 2.32D-02 at cycle   3 NSaved=   3.
 NSaved= 3 IEnMin= 3 EnMin= -3542.21799319545     IErMin= 2 ErrMin= 7.92D-03
 ErrMax= 2.32D-02  0.00D+00 EMaxC= 1.00D-01 BMatC= 6.65D-01 BMatP= 2.96D-01
 IDIUse=2 WtCom= 0.00D+00 WtEn= 1.00D+00
 Coeff-En:   0.000D+00 0.128D+00 0.872D+00
 Coeff:      0.000D+00 0.128D+00 0.872D+00
 Gap=     0.653 Goal=   None    Shift=    0.000
 RMSDP=2.75D-02 MaxDP=1.11D+01 DE=-6.31D-01 OVMax= 1.00D+00

 Cycle   4  Pass 1  IDiag  1:
 RMSU=  1.70D-02    CP:  1.30D+00  2.82D+00 -3.39D-01
 E= -3525.60761004505     Delta-E=       16.610383150401 Rises=F Damp=F
 DIIS: error= 7.86D-02 at cycle   4 NSaved=   4.
 NSaved= 4 IEnMin= 3 EnMin= -3542.21799319545     IErMin= 2 ErrMin= 7.92D-03
 ErrMax= 7.86D-02  0.00D+00 EMaxC= 1.00D-01 BMatC= 6.10D+00 BMatP= 2.96D-01
 IDIUse=2 WtCom= 0.00D+00 WtEn= 1.00D+00
 Coeff-En:   0.000D+00 0.000D+00 0.922D+00 0.784D-01
 Coeff:      0.000D+00 0.000D+00 0.922D+00 0.784D-01
 Gap=    -0.025 Goal=   None    Shift=    0.000
 RMSDP=2.71D-02 MaxDP=1.18D+01 DE= 1.66D+01 OVMax= 9.96D-01

 Cycle   5  Pass 1  IDiag  1:
 RMSU=  5.47D-03    CP:  1.16D+00  1.07D+00  3.81D-01 -1.53D-01
 E= -3541.83432436942     Delta-E=      -16.226714324373 Rises=F Damp=F
 DIIS: error= 3.08D-02 at cycle   5 NSaved=   5.
 NSaved= 5 IEnMin= 3 EnMin= -3542.21799319545     IErMin= 2 ErrMin= 7.92D-03
 ErrMax= 3.08D-02  0.00D+00 EMaxC= 1.00D-01 BMatC= 1.27D+00 BMatP= 2.96D-01
 IDIUse=2 WtCom= 0.00D+00 WtEn= 1.00D+00
 Coeff-En:   0.000D+00 0.000D+00 0.601D+00 0.000D+00 0.399D+00
 Coeff:      0.000D+00 0.000D+00 0.601D+00 0.000D+00 0.399D+00
 Gap=    -0.017 Goal=   None    Shift=    0.000
 RMSDP=6.55D-03 MaxDP=1.20D+00 DE=-1.62D+01 OVMax= 9.22D-01

 Cycle   6  Pass 1  IDiag  1:
 RMSU=  4.13D-03    CP:  1.13D+00  9.31D-01  5.71D-01 -2.66D-02  2.71D-01
 E= -3541.71990877582     Delta-E=        0.114415593600 Rises=F Damp=F
 DIIS: error= 1.42D-02 at cycle   6 NSaved=   6.
 NSaved= 6 IEnMin= 3 EnMin= -3542.21799319545     IErMin= 2 ErrMin= 7.92D-03
 ErrMax= 1.42D-02  0.00D+00 EMaxC= 1.00D-01 BMatC= 4.57D-01 BMatP= 2.96D-01
 IDIUse=2 WtCom= 0.00D+00 WtEn= 1.00D+00
 EnCoef did     1 forward-backward iterations
 Coeff-En:   0.000D+00 0.000D+00 0.526D+00 0.000D+00 0.300D+00 0.174D+00
 Coeff:      0.000D+00 0.000D+00 0.526D+00 0.000D+00 0.300D+00 0.174D+00
 Gap=     0.034 Goal=   None    Shift=    0.000
 RMSDP=3.37D-03 MaxDP=1.13D+00 DE= 1.14D-01 OVMax= 7.84D-01

 Cycle   7  Pass 1  IDiag  1:
 RMSU=  1.44D-03    CP:  1.12D+00  8.97D-01  6.22D-01 -5.11D-02  4.04D-01
                    CP:  3.06D-01
 E= -3542.74536899308     Delta-E=       -1.025460217259 Rises=F Damp=F
 DIIS: error= 4.61D-03 at cycle   7 NSaved=   7.
 NSaved= 7 IEnMin= 7 EnMin= -3542.74536899308     IErMin= 7 ErrMin= 4.61D-03
 ErrMax= 4.61D-03  0.00D+00 EMaxC= 1.00D-01 BMatC= 3.96D-02 BMatP= 2.96D-01
 IDIUse=3 WtCom= 9.54D-01 WtEn= 4.61D-02
 Coeff-Com: -0.432D-01 0.935D-01 0.219D+00-0.655D-02 0.788D-01 0.153D+00
 Coeff-Com:  0.505D+00
 Coeff-En:   0.000D+00 0.000D+00 0.000D+00 0.000D+00 0.000D+00 0.515D-01
 Coeff-En:   0.948D+00
 Coeff:     -0.412D-01 0.892D-01 0.209D+00-0.624D-02 0.752D-01 0.148D+00
 Coeff:      0.526D+00
 Gap=     0.135 Goal=   None    Shift=    0.000
 RMSDP=8.54D-04 MaxDP=2.21D-01 DE=-1.03D+00 OVMax= 3.19D-02

 Cycle   8  Pass 1  IDiag  1:
 RMSU=  4.67D-04    CP:  1.11D+00  8.69D-01  6.56D-01 -4.57D-02  3.38D-01
                    CP:  2.80D-01  8.32D-01
 E= -3542.76957171506     Delta-E=       -0.024202721981 Rises=F Damp=F
 DIIS: error= 1.73D-03 at cycle   8 NSaved=   8.
 NSaved= 8 IEnMin= 8 EnMin= -3542.76957171506     IErMin= 8 ErrMin= 1.73D-03
 ErrMax= 1.73D-03  0.00D+00 EMaxC= 1.00D-01 BMatC= 7.24D-03 BMatP= 3.96D-02
 IDIUse=3 WtCom= 9.83D-01 WtEn= 1.73D-02
 Coeff-Com: -0.483D-01 0.787D-01 0.191D-01-0.279D-02-0.274D-01 0.819D-01
 Coeff-Com:  0.257D+00 0.641D+00
 Coeff-En:   0.000D+00 0.000D+00 0.000D+00 0.000D+00 0.000D+00 0.113D-01
 Coeff-En:   0.000D+00 0.989D+00
 Coeff:     -0.475D-01 0.773D-01 0.188D-01-0.274D-02-0.269D-01 0.807D-01
 Coeff:      0.253D+00 0.647D+00
 Gap=     0.086 Goal=   None    Shift=    0.000
 RMSDP=5.21D-04 MaxDP=1.49D-01 DE=-2.42D-02 OVMax= 1.52D-02

 Cycle   9  Pass 1  IDiag  1:
 RMSU=  2.67D-04    CP:  1.12D+00  8.82D-01  6.54D-01 -4.74D-02  3.31D-01
                    CP:  3.33D-01  9.50D-01  9.27D-01
 E= -3542.77449336289     Delta-E=       -0.004921647826 Rises=F Damp=F
 DIIS: error= 1.57D-03 at cycle   9 NSaved=   9.
 NSaved= 9 IEnMin= 9 EnMin= -3542.77449336289     IErMin= 9 ErrMin= 1.57D-03
 ErrMax= 1.57D-03  0.00D+00 EMaxC= 1.00D-01 BMatC= 3.32D-03 BMatP= 7.24D-03
 IDIUse=3 WtCom= 9.84D-01 WtEn= 1.57D-02
 Coeff-Com: -0.305D-01 0.473D-01-0.207D-01-0.391D-03-0.211D-01 0.491D-01
 Coeff-Com:  0.515D-01 0.397D+00 0.528D+00
 Coeff-En:   0.000D+00 0.000D+00 0.000D+00 0.000D+00 0.000D+00 0.000D+00
 Coeff-En:   0.000D+00 0.000D+00 0.100D+01
 Coeff:     -0.300D-01 0.466D-01-0.204D-01-0.384D-03-0.208D-01 0.483D-01
 Coeff:      0.507D-01 0.390D+00 0.536D+00
 Gap=     0.069 Goal=   None    Shift=    0.000
 RMSDP=1.92D-04 MaxDP=3.58D-02 DE=-4.92D-03 OVMax= 7.99D-03

 Cycle  10  Pass 1  IDiag  1:
 RMSU=  1.16D-04    CP:  1.12D+00  8.87D-01  6.50D-01 -4.82D-02  3.29D-01
                    CP:  3.54D-01  9.82D-01  1.12D+00  9.79D-01
 E= -3542.77648759210     Delta-E=       -0.001994229213 Rises=F Damp=F
 DIIS: error= 7.72D-04 at cycle  10 NSaved=  10.
 NSaved=10 IEnMin=10 EnMin= -3542.77648759210     IErMin=10 ErrMin= 7.72D-04
 ErrMax= 7.72D-04  0.00D+00 EMaxC= 1.00D-01 BMatC= 1.08D-03 BMatP= 3.32D-03
 IDIUse=3 WtCom= 9.92D-01 WtEn= 7.72D-03
 Coeff-Com: -0.622D-02 0.105D-01-0.237D-01 0.509D-03 0.452D-02 0.143D-01
 Coeff-Com: -0.106D+00-0.360D-01 0.226D+00 0.916D+00
 Coeff-En:   0.000D+00 0.000D+00 0.000D+00 0.000D+00 0.000D+00 0.000D+00
 Coeff-En:   0.000D+00 0.000D+00 0.000D+00 0.100D+01
 Coeff:     -0.617D-02 0.105D-01-0.235D-01 0.505D-03 0.449D-02 0.142D-01
 Coeff:     -0.105D+00-0.358D-01 0.225D+00 0.916D+00
 Gap=     0.047 Goal=   None    Shift=    0.000
 RMSDP=2.33D-04 MaxDP=4.70D-02 DE=-1.99D-03 OVMax= 8.29D-03

 Cycle  11  Pass 1  IDiag  1:
 RMSU=  7.54D-05    CP:  1.12D+00  8.90D-01  6.36D-01 -5.03D-02  3.34D-01
                    CP:  3.78D-01  1.02D+00  1.32D+00  1.31D+00  1.40D+00
 E= -3542.77745268806     Delta-E=       -0.000965095962 Rises=F Damp=F
 DIIS: error= 4.80D-04 at cycle  11 NSaved=  11.
 NSaved=11 IEnMin=11 EnMin= -3542.77745268806     IErMin=11 ErrMin= 4.80D-04
 ErrMax= 4.80D-04  0.00D+00 EMaxC= 1.00D-01 BMatC= 2.32D-04 BMatP= 1.08D-03
 IDIUse=3 WtCom= 9.95D-01 WtEn= 4.80D-03
 Coeff-Com:  0.143D-02-0.770D-03-0.133D-01 0.140D-03 0.937D-02 0.204D-02
 Coeff-Com: -0.961D-01-0.118D+00 0.841D-02 0.646D+00 0.560D+00
 Coeff-En:   0.000D+00 0.000D+00 0.000D+00 0.000D+00 0.000D+00 0.000D+00
 Coeff-En:   0.000D+00 0.000D+00 0.000D+00 0.000D+00 0.100D+01
 Coeff:      0.143D-02-0.766D-03-0.132D-01 0.139D-03 0.933D-02 0.203D-02
 Coeff:     -0.956D-01-0.117D+00 0.837D-02 0.643D+00 0.562D+00
 Gap=     0.038 Goal=   None    Shift=    0.000
 RMSDP=1.01D-04 MaxDP=2.41D-02 DE=-9.65D-04 OVMax= 6.09D-03

 Cycle  12  Pass 1  IDiag  1:
 RMSU=  4.09D-05    CP:  1.12D+00  8.94D-01  6.33D-01 -5.16D-02  3.37D-01
                    CP:  3.86D-01  1.03D+00  1.36D+00  1.37D+00  1.71D+00
                    CP:  8.88D-01
 E= -3542.77764850310     Delta-E=       -0.000195815039 Rises=F Damp=F
 DIIS: error= 1.18D-04 at cycle  12 NSaved=  12.
 NSaved=12 IEnMin=12 EnMin= -3542.77764850310     IErMin=12 ErrMin= 1.18D-04
 ErrMax= 1.18D-04  0.00D+00 EMaxC= 1.00D-01 BMatC= 1.48D-05 BMatP= 2.32D-04
 IDIUse=3 WtCom= 9.99D-01 WtEn= 1.18D-03
 Coeff-Com:  0.143D-02-0.186D-02-0.462D-02 0.253D-04 0.452D-02 0.848D-03
 Coeff-Com: -0.387D-01-0.503D-01-0.237D-01 0.231D+00 0.321D+00 0.560D+00
 Coeff-En:   0.000D+00 0.000D+00 0.000D+00 0.000D+00 0.000D+00 0.000D+00
 Coeff-En:   0.000D+00 0.000D+00 0.000D+00 0.000D+00 0.000D+00 0.100D+01
 Coeff:      0.143D-02-0.186D-02-0.462D-02 0.252D-04 0.451D-02 0.847D-03
 Coeff:     -0.386D-01-0.502D-01-0.237D-01 0.231D+00 0.321D+00 0.560D+00
 Gap=     0.037 Goal=   None    Shift=    0.000
 RMSDP=2.40D-05 MaxDP=6.19D-03 DE=-1.96D-04 OVMax= 2.27D-03

 Cycle  13  Pass 1  IDiag  1:
 RMSU=  1.41D-05    CP:  1.12D+00  8.94D-01  6.34D-01 -5.14D-02  3.36D-01
                    CP:  3.87D-01  1.03D+00  1.37D+00  1.41D+00  1.72D+00
                    CP:  9.22D-01  7.70D-01
 E= -3542.77765950125     Delta-E=       -0.000010998152 Rises=F Damp=F
 DIIS: error= 2.90D-05 at cycle  13 NSaved=  13.
 NSaved=13 IEnMin=13 EnMin= -3542.77765950125     IErMin=13 ErrMin= 2.90D-05
 ErrMax= 2.90D-05  0.00D+00 EMaxC= 1.00D-01 BMatC= 1.32D-06 BMatP= 1.48D-05
 IDIUse=1 WtCom= 1.00D+00 WtEn= 0.00D+00
 Coeff-Com:  0.753D-03-0.983D-03-0.120D-02-0.147D-04 0.137D-02 0.308D-03
 Coeff-Com: -0.114D-01-0.128D-01-0.119D-01 0.557D-01 0.106D+00 0.278D+00
 Coeff-Com:  0.597D+00
 Coeff:      0.753D-03-0.983D-03-0.120D-02-0.147D-04 0.137D-02 0.308D-03
 Coeff:     -0.114D-01-0.128D-01-0.119D-01 0.557D-01 0.106D+00 0.278D+00
 Coeff:      0.597D+00
 Gap=     0.037 Goal=   None    Shift=    0.000
 RMSDP=1.42D-05 MaxDP=4.57D-03 DE=-1.10D-05 OVMax= 1.41D-03

 Cycle  14  Pass 1  IDiag  1:
 RMSU=  5.02D-06    CP:  1.12D+00  8.93D-01  6.33D-01 -5.14D-02  3.36D-01
                    CP:  3.86D-01  1.03D+00  1.38D+00  1.41D+00  1.72D+00
                    CP:  9.69D-01  8.39D-01  1.02D+00
 E= -3542.77766071042     Delta-E=       -0.000001209162 Rises=F Damp=F
 DIIS: error= 7.83D-06 at cycle  14 NSaved=  14.
 NSaved=14 IEnMin=14 EnMin= -3542.77766071042     IErMin=14 ErrMin= 7.83D-06
 ErrMax= 7.83D-06  0.00D+00 EMaxC= 1.00D-01 BMatC= 1.75D-07 BMatP= 1.32D-06
 IDIUse=1 WtCom= 1.00D+00 WtEn= 0.00D+00
 Coeff-Com:  0.228D-03-0.305D-03-0.404D-05-0.381D-05 0.738D-04 0.947D-04
 Coeff-Com: -0.926D-03 0.422D-03-0.811D-03 0.123D-02 0.588D-02 0.453D-01
 Coeff-Com:  0.271D+00 0.678D+00
 Coeff:      0.228D-03-0.305D-03-0.404D-05-0.381D-05 0.738D-04 0.947D-04
 Coeff:     -0.926D-03 0.422D-03-0.811D-03 0.123D-02 0.588D-02 0.453D-01
 Coeff:      0.271D+00 0.678D+00
 Gap=     0.037 Goal=   None    Shift=    0.000
 RMSDP=4.79D-06 MaxDP=1.05D-03 DE=-1.21D-06 OVMax= 9.11D-04

 Cycle  15  Pass 1  IDiag  1:
 RMSU=  1.98D-06    CP:  1.12D+00  8.93D-01  6.34D-01 -5.14D-02  3.36D-01
                    CP:  3.86D-01  1.03D+00  1.38D+00  1.41D+00  1.72D+00
                    CP:  9.55D-01  8.57D-01  1.23D+00  1.00D+00
 E= -3542.77766095575     Delta-E=       -0.000000245331 Rises=F Damp=F
 DIIS: error= 3.67D-06 at cycle  15 NSaved=  15.
 NSaved=15 IEnMin=15 EnMin= -3542.77766095575     IErMin=15 ErrMin= 3.67D-06
 ErrMax= 3.67D-06  0.00D+00 EMaxC= 1.00D-01 BMatC= 2.96D-08 BMatP= 1.75D-07
 IDIUse=1 WtCom= 1.00D+00 WtEn= 0.00D+00
 Coeff-Com:  0.477D-04-0.658D-04 0.126D-03-0.787D-06-0.993D-04 0.314D-04
 Coeff-Com:  0.627D-03 0.149D-02 0.128D-02-0.356D-02-0.869D-02-0.795D-02
 Coeff-Com:  0.719D-01 0.373D+00 0.572D+00
 Coeff:      0.477D-04-0.658D-04 0.126D-03-0.787D-06-0.993D-04 0.314D-04
 Coeff:      0.627D-03 0.149D-02 0.128D-02-0.356D-02-0.869D-02-0.795D-02
 Coeff:      0.719D-01 0.373D+00 0.572D+00
 Gap=     0.036 Goal=   None    Shift=    0.000
 RMSDP=2.35D-06 MaxDP=6.73D-04 DE=-2.45D-07 OVMax= 4.38D-04

 Cycle  16  Pass 1  IDiag  1:
 RMSU=  8.23D-07    CP:  1.12D+00  8.93D-01  6.34D-01 -5.14D-02  3.36D-01
                    CP:  3.86D-01  1.03D+00  1.38D+00  1.40D+00  1.72D+00
                    CP:  9.63D-01  8.69D-01  1.26D+00  1.18D+00  1.09D+00
 E= -3542.77766100915     Delta-E=       -0.000000053402 Rises=F Damp=F
 DIIS: error= 1.35D-06 at cycle  16 NSaved=  16.
 NSaved=16 IEnMin=16 EnMin= -3542.77766100915     IErMin=16 ErrMin= 1.35D-06
 ErrMax= 1.35D-06  0.00D+00 EMaxC= 1.00D-01 BMatC= 3.93D-09 BMatP= 2.96D-08
 IDIUse=1 WtCom= 1.00D+00 WtEn= 0.00D+00
 Coeff-Com: -0.142D-04 0.248D-04 0.633D-04-0.284D-06-0.585D-04-0.142D-05
 Coeff-Com:  0.435D-03 0.661D-03 0.850D-03-0.138D-02-0.515D-02-0.101D-01
 Coeff-Com: -0.685D-02 0.863D-01 0.297D+00 0.638D+00
 Coeff:     -0.142D-04 0.248D-04 0.633D-04-0.284D-06-0.585D-04-0.142D-05
 Coeff:      0.435D-03 0.661D-03 0.850D-03-0.138D-02-0.515D-02-0.101D-01
 Coeff:     -0.685D-02 0.863D-01 0.297D+00 0.638D+00
 Gap=     0.036 Goal=   None    Shift=    0.000
 RMSDP=1.02D-06 MaxDP=1.25D-04 DE=-5.34D-08 OVMax= 2.83D-04

 Cycle  17  Pass 1  IDiag  1:
 RMSU=  2.74D-07    CP:  1.12D+00  8.93D-01  6.34D-01 -5.14D-02  3.36D-01
                    CP:  3.86D-01  1.03D+00  1.38D+00  1.40D+00  1.72D+00
                    CP:  9.63D-01  8.74D-01  1.31D+00  1.26D+00  1.30D+00
                    CP:  8.88D-01
 E= -3542.77766102312     Delta-E=       -0.000000013975 Rises=F Damp=F
 DIIS: error= 4.46D-07 at cycle  17 NSaved=  17.
 NSaved=17 IEnMin=17 EnMin= -3542.77766102312     IErMin=17 ErrMin= 4.46D-07
 ErrMax= 4.46D-07  0.00D+00 EMaxC= 1.00D-01 BMatC= 9.79D-10 BMatP= 3.93D-09
 IDIUse=1 WtCom= 1.00D+00 WtEn= 0.00D+00
 Coeff-Com: -0.154D-04 0.190D-04 0.189D-04-0.981D-07-0.167D-04-0.677D-05
 Coeff-Com:  0.185D-03 0.186D-03 0.280D-03-0.284D-03-0.158D-02-0.406D-02
 Coeff-Com: -0.143D-01-0.852D-02 0.821D-01 0.387D+00 0.559D+00
 Coeff:     -0.154D-04 0.190D-04 0.189D-04-0.981D-07-0.167D-04-0.677D-05
 Coeff:      0.185D-03 0.186D-03 0.280D-03-0.284D-03-0.158D-02-0.406D-02
 Coeff:     -0.143D-01-0.852D-02 0.821D-01 0.387D+00 0.559D+00
 Gap=     0.036 Goal=   None    Shift=    0.000
 RMSDP=4.75D-07 MaxDP=6.28D-05 DE=-1.40D-08 OVMax= 1.44D-04

 Cycle  18  Pass 1  IDiag  1:
 RMSU=  1.16D-07    CP:  1.12D+00  8.93D-01  6.34D-01 -5.14D-02  3.36D-01
                    CP:  3.86D-01  1.03D+00  1.38D+00  1.40D+00  1.72D+00
                    CP:  9.63D-01  8.77D-01  1.33D+00  1.29D+00  1.37D+00
                    CP:  1.10D+00  9.22D-01
 E= -3542.77766102700     Delta-E=       -0.000000003880 Rises=F Damp=F
 DIIS: error= 2.14D-07 at cycle  18 NSaved=  18.
 NSaved=18 IEnMin=18 EnMin= -3542.77766102700     IErMin=18 ErrMin= 2.14D-07
 ErrMax= 2.14D-07  0.00D+00 EMaxC= 1.00D-01 BMatC= 1.31D-10 BMatP= 9.79D-10
 IDIUse=1 WtCom= 1.00D+00 WtEn= 0.00D+00
 Coeff-Com: -0.921D-05 0.126D-04-0.194D-05 0.305D-07 0.448D-06-0.341D-05
 Coeff-Com:  0.321D-04 0.222D-04-0.203D-05-0.130D-05 0.143D-03-0.801D-04
 Coeff-Com: -0.473D-02-0.223D-01-0.317D-01 0.274D-01 0.246D+00 0.785D+00
 Coeff:     -0.921D-05 0.126D-04-0.194D-05 0.305D-07 0.448D-06-0.341D-05
 Coeff:      0.321D-04 0.222D-04-0.203D-05-0.130D-05 0.143D-03-0.801D-04
 Coeff:     -0.473D-02-0.223D-01-0.317D-01 0.274D-01 0.246D+00 0.785D+00
 Gap=     0.036 Goal=   None    Shift=    0.000
 RMSDP=3.30D-07 MaxDP=3.44D-05 DE=-3.88D-09 OVMax= 1.06D-04

 Cycle  19  Pass 1  IDiag  1:
 RMSU=  4.87D-08    CP:  1.12D+00  8.93D-01  6.34D-01 -5.14D-02  3.36D-01
                    CP:  3.86D-01  1.03D+00  1.38D+00  1.40D+00  1.72D+00
                    CP:  9.64D-01  8.79D-01  1.34D+00  1.32D+00  1.44D+00
                    CP:  1.16D+00  1.19D+00  9.53D-01
 E= -3542.77766102790     Delta-E=       -0.000000000893 Rises=F Damp=F
 DIIS: error= 1.35D-07 at cycle  19 NSaved=  19.
 NSaved=19 IEnMin=19 EnMin= -3542.77766102790     IErMin=19 ErrMin= 1.35D-07
 ErrMax= 1.35D-07  0.00D+00 EMaxC= 1.00D-01 BMatC= 5.52D-11 BMatP= 1.31D-10
 IDIUse=1 WtCom= 1.00D+00 WtEn= 0.00D+00
 Coeff-Com: -0.377D-05 0.513D-05-0.469D-05 0.288D-07 0.325D-05-0.158D-05
 Coeff-Com: -0.526D-05-0.728D-05-0.480D-04 0.261D-04 0.349D-03 0.667D-03
 Coeff-Com: -0.308D-03-0.130D-01-0.362D-01-0.480D-01 0.638D-01 0.526D+00
 Coeff-Com:  0.507D+00
 Coeff:     -0.377D-05 0.513D-05-0.469D-05 0.288D-07 0.325D-05-0.158D-05
 Coeff:     -0.526D-05-0.728D-05-0.480D-04 0.261D-04 0.349D-03 0.667D-03
 Coeff:     -0.308D-03-0.130D-01-0.362D-01-0.480D-01 0.638D-01 0.526D+00
 Coeff:      0.507D+00
 Gap=     0.036 Goal=   None    Shift=    0.000
 RMSDP=1.27D-07 MaxDP=2.09D-05 DE=-8.93D-10 OVMax= 3.38D-05

 Cycle  20  Pass 1  IDiag  1:
 RMSU=  2.52D-08    CP:  1.12D+00  8.93D-01  6.34D-01 -5.14D-02  3.36D-01
                    CP:  3.86D-01  1.03D+00  1.38D+00  1.40D+00  1.72D+00
                    CP:  9.64D-01  8.80D-01  1.35D+00  1.33D+00  1.46D+00
                    CP:  1.19D+00  1.20D+00  1.17D+00  7.12D-01
 E= -3542.77766102805     Delta-E=       -0.000000000156 Rises=F Damp=F
 DIIS: error= 5.29D-08 at cycle  20 NSaved=  20.
 NSaved=20 IEnMin=20 EnMin= -3542.77766102805     IErMin=20 ErrMin= 5.29D-08
 ErrMax= 5.29D-08  0.00D+00 EMaxC= 1.00D-01 BMatC= 5.55D-12 BMatP= 5.52D-11
 IDIUse=1 WtCom= 1.00D+00 WtEn= 0.00D+00
 Coeff-Com: -0.683D-06 0.617D-06-0.159D-05 0.379D-07 0.118D-05-0.314D-06
 Coeff-Com: -0.117D-05 0.191D-05-0.199D-04-0.175D-04 0.987D-04 0.263D-03
 Coeff-Com:  0.707D-03-0.247D-02-0.126D-01-0.266D-01-0.157D-01 0.108D+00
 Coeff-Com:  0.256D+00 0.693D+00
 Coeff:     -0.683D-06 0.617D-06-0.159D-05 0.379D-07 0.118D-05-0.314D-06
 Coeff:     -0.117D-05 0.191D-05-0.199D-04-0.175D-04 0.987D-04 0.263D-03
 Coeff:      0.707D-03-0.247D-02-0.126D-01-0.266D-01-0.157D-01 0.108D+00
 Coeff:      0.256D+00 0.693D+00
 Gap=     0.036 Goal=   None    Shift=    0.000
 RMSDP=4.34D-08 MaxDP=5.28D-06 DE=-1.56D-10 OVMax= 1.45D-05

 Cycle  21  Pass 1  IDiag  1:
 Restarting incremental Fock formation.
 E= -3542.77766102805     Delta-E=        0.000000000002 Rises=F Damp=F
 DIIS: error= 2.04D-08 at cycle  21 NSaved=  20.
 NSaved=20 IEnMin=19 EnMin= -3542.77766102805     IErMin=20 ErrMin= 2.04D-08
 ErrMax= 2.04D-08  0.00D+00 EMaxC= 1.00D-01 BMatC= 7.35D-13 BMatP= 5.55D-12
 IDIUse=1 WtCom= 1.00D+00 WtEn= 0.00D+00
 Coeff-Com: -0.109D-06 0.524D-07-0.640D-06 0.457D-06-0.115D-06-0.899D-06
 Coeff-Com:  0.732D-06-0.716D-05-0.659D-05 0.284D-04 0.927D-04 0.407D-03
 Coeff-Com: -0.256D-03-0.364D-02-0.958D-02-0.147D-01 0.873D-02 0.906D-01
 Coeff-Com:  0.379D+00 0.549D+00
 Coeff:     -0.109D-06 0.524D-07-0.640D-06 0.457D-06-0.115D-06-0.899D-06
 Coeff:      0.732D-06-0.716D-05-0.659D-05 0.284D-04 0.927D-04 0.407D-03
 Coeff:     -0.256D-03-0.364D-02-0.958D-02-0.147D-01 0.873D-02 0.906D-01
 Coeff:      0.379D+00 0.549D+00
 Gap=     0.036 Goal=   None    Shift=    0.000
 RMSDP=1.15D-08 MaxDP=3.33D-06 DE= 1.82D-12 OVMax= 2.73D-06

 Cycle  22  Pass 1  IDiag  1:
 RMSU=  1.15D-08    CP:  1.00D+00
 E= -3542.77766102814     Delta-E=       -0.000000000089 Rises=F Damp=F
 DIIS: error= 4.72D-09 at cycle  22 NSaved=  20.
 NSaved=20 IEnMin=20 EnMin= -3542.77766102814     IErMin=20 ErrMin= 4.72D-09
 ErrMax= 4.72D-09  0.00D+00 EMaxC= 1.00D-01 BMatC= 5.23D-14 BMatP= 7.35D-13
 IDIUse=1 WtCom= 1.00D+00 WtEn= 0.00D+00
 Coeff-Com: -0.673D-08-0.840D-07 0.376D-07-0.114D-07-0.142D-06 0.318D-06
 Coeff-Com: -0.294D-06-0.144D-06 0.376D-06 0.108D-04 0.853D-04 0.208D-03
 Coeff-Com:  0.586D-04-0.697D-03-0.485D-02-0.106D-01 0.695D-02 0.792D-01
 Coeff-Com:  0.244D+00 0.685D+00
 Coeff:     -0.673D-08-0.840D-07 0.376D-07-0.114D-07-0.142D-06 0.318D-06
 Coeff:     -0.294D-06-0.144D-06 0.376D-06 0.108D-04 0.853D-04 0.208D-03
 Coeff:      0.586D-04-0.697D-03-0.485D-02-0.106D-01 0.695D-02 0.792D-01
 Coeff:      0.244D+00 0.685D+00
 Gap=     0.036 Goal=   None    Shift=    0.000
 RMSDP=5.77D-09 MaxDP=1.99D-06 DE=-8.91D-11 OVMax= 7.83D-07

 Cycle  23  Pass 1  IDiag  1:
 RMSU=  3.44D-09    CP:  1.00D+00  1.39D+00
 E= -3542.77766102810     Delta-E=        0.000000000038 Rises=F Damp=F
 DIIS: error= 1.86D-09 at cycle  23 NSaved=  20.
 NSaved=20 IEnMin=19 EnMin= -3542.77766102814     IErMin=20 ErrMin= 1.86D-09
 ErrMax= 1.86D-09  0.00D+00 EMaxC= 1.00D-01 BMatC= 1.07D-14 BMatP= 5.23D-14
 IDIUse=1 WtCom= 1.00D+00 WtEn= 0.00D+00
 Coeff-Com:  0.115D-07-0.213D-07 0.419D-08 0.864D-07 0.211D-06 0.445D-06
 Coeff-Com:  0.271D-06-0.232D-05-0.225D-05 0.104D-04 0.136D-03 0.350D-03
 Coeff-Com:  0.414D-03-0.169D-02-0.704D-02-0.372D-02 0.146D-01 0.985D-01
 Coeff-Com:  0.404D+00 0.495D+00
 Coeff:      0.115D-07-0.213D-07 0.419D-08 0.864D-07 0.211D-06 0.445D-06
 Coeff:      0.271D-06-0.232D-05-0.225D-05 0.104D-04 0.136D-03 0.350D-03
 Coeff:      0.414D-03-0.169D-02-0.704D-02-0.372D-02 0.146D-01 0.985D-01
 Coeff:      0.404D+00 0.495D+00
 Gap=     0.036 Goal=   None    Shift=    0.000
 RMSDP=1.17D-09 MaxDP=3.59D-07 DE= 3.82D-11 OVMax= 1.72D-07

 SCF Done:  E(RB3LYP) =  -3542.77766103     A.U. after   23 cycles
            NFock= 23  Conv=0.12D-08     -V/T= 2.0027
 KE= 3.533259803509D+03 PE=-2.169732732395D+04 EE= 7.953555521950D+03
 Leave Link  502 at Thu Jul 10 00:24:04 2025, MaxMem=  1342177280 cpu:           18874.3 elap:            1180.0
 (Enter /home/zhangying/bin/g16/l601.exe)
 Copying SCF densities to generalized density rwf, IOpCl= 0 IROHF=0.

 **********************************************************************

            Population analysis using the SCF density.

 **********************************************************************

 Orbital symmetries:
       Occupied  (A) (A) (A) (A) (A) (A) (A) (A) (A) (A) (A) (A)
                 (A) (A) (A) (A) (A) (A) (A) (A) (A) (A) (A) (A)
                 (A) (A) (A) (A) (A) (A) (A) (A) (A) (A) (A) (A)
                 (A) (A) (A) (A) (A) (A) (A) (A) (A) (A) (A) (A)
                 (A) (A) (A) (A) (A) (A) (A) (A) (A) (A) (A) (A)
                 (A) (A) (A) (A) (A) (A) (A) (A) (A) (A) (A) (A)
                 (A) (A) (A) (A) (A) (A) (A) (A) (A) (A) (A) (A)
                 (A) (A) (A) (A) (A) (A) (A) (A) (A) (A) (A) (A)
                 (A) (A) (A) (A) (A) (A) (A) (A) (A) (A) (A) (A)
                 (A) (A) (A) (A) (A) (A) (A) (A) (A) (A) (A) (A)
                 (A) (A) (A) (A) (A) (A) (A) (A) (A) (A) (A) (A)
                 (A) (A) (A) (A) (A) (A) (A) (A) (A) (A) (A) (A)
                 (A) (A) (A) (A) (A) (A) (A) (A) (A) (A) (A) (A)
                 (A) (A) (A) (A) (A) (A) (A) (A) (A) (A) (A) (A)
                 (A) (A) (A) (A) (A) (A) (A) (A) (A) (A) (A) (A)
                 (A)
       Virtual   (A) (A) (A) (A) (A) (A) (A) (A) (A) (A) (A) (A)
                 (A) (A) (A) (A) (A) (A) (A) (A) (A) (A) (A) (A)
                 (A) (A) (A) (A) (A) (A) (A) (A) (A) (A) (A) (A)
                 (A) (A) (A) (A) (A) (A) (A) (A) (A) (A) (A) (A)
                 (A) (A) (A) (A) (A) (A) (A) (A) (A) (A) (A) (A)
                 (A) (A) (A) (A) (A) (A) (A) (A) (A) (A) (A) (A)
                 (A) (A) (A) (A) (A) (A) (A) (A) (A) (A) (A) (A)
                 (A) (A) (A) (A) (A) (A) (A) (A) (A) (A) (A) (A)
                 (A) (A) (A) (A) (A) (A) (A) (A) (A) (A) (A) (A)
                 (A) (A) (A) (A) (A) (A) (A) (A) (A) (A) (A) (A)
                 (A) (A) (A) (A) (A) (A) (A) (A) (A) (A) (A) (A)
                 (A) (A) (A) (A) (A) (A) (A) (A) (A) (A) (A) (A)
                 (A) (A) (A) (A) (A) (A) (A) (A) (A) (A) (A) (A)
                 (A) (A) (A) (A) (A) (A) (A) (A) (A) (A) (A) (A)
                 (A) (A) (A) (A) (A) (A) (A) (A) (A) (A) (A) (A)
                 (A) (A) (A) (A) (A) (A) (A) (A) (A) (A) (A) (A)
                 (A) (A) (A) (A) (A) (A) (A) (A) (A) (A) (A) (A)
                 (A) (A) (A) (A) (A) (A) (A) (A) (A) (A) (A) (A)
                 (A) (A) (A) (A) (A) (A) (A) (A) (A) (A) (A) (A)
                 (A) (A) (A) (A) (A) (A) (A) (A) (A) (A) (A) (A)
                 (A) (A) (A) (A) (A) (A) (A) (A) (A) (A) (A) (A)
                 (A) (A) (A) (A) (A) (A) (A) (A) (A) (A) (A) (A)
                 (A) (A) (A) (A) (A) (A) (A) (A) (A) (A) (A) (A)
                 (A) (A) (A) (A) (A) (A) (A) (A) (A) (A) (A) (A)
                 (A) (A) (A) (A) (A) (A) (A) (A) (A) (A) (A) (A)
                 (A) (A) (A) (A) (A) (A) (A) (A) (A) (A) (A) (A)
                 (A) (A) (A) (A) (A) (A) (A) (A) (A) (A) (A) (A)
                 (A) (A) (A) (A) (A) (A) (A) (A) (A) (A) (A) (A)
                 (A) (A) (A) (A) (A) (A) (A) (A) (A) (A) (A) (A)
                 (A) (A) (A) (A) (A) (A) (A) (A) (A) (A) (A) (A)
                 (A) (A) (A) (A) (A) (A) (A) (A) (A) (A) (A) (A)
                 (A) (A) (A) (A) (A) (A) (A) (A) (A) (A) (A) (A)
                 (A) (A) (A) (A) (A) (A) (A) (A) (A) (A) (A) (A)
                 (A) (A) (A) (A) (A) (A) (A) (A) (A) (A) (A) (A)
                 (A) (A) (A) (A) (A) (A) (A) (A) (A) (A) (A) (A)
                 (A) (A) (A) (A) (A) (A) (A) (A) (A) (A) (A) (A)
                 (A) (A) (A) (A) (A) (A) (A) (A) (A) (A) (A) (A)
                 (A) (A) (A) (A) (A) (A) (A) (A) (A) (A) (A) (A)
                 (A) (A) (A) (A) (A) (A) (A) (A) (A) (A) (A) (A)
                 (A) (A) (A) (A) (A) (A) (A) (A) (A) (A) (A) (A)
                 (A) (A) (A) (A) (A) (A) (A) (A) (A) (A) (A) (A)
                 (A) (A) (A) (A) (A) (A) (A) (A) (A) (A) (A) (A)
                 (A) (A) (A) (A) (A) (A) (A) (A) (A) (A) (A) (A)
                 (A) (A) (A) (A) (A) (A) (A) (A) (A) (A) (A) (A)
                 (A) (A) (A) (A) (A) (A) (A) (A) (A) (A) (A) (A)
                 (A) (A) (A) (A) (A) (A) (A) (A) (A) (A) (A) (A)
                 (A) (A) (A) (A) (A) (A) (A) (A) (A) (A) (A) (A)
                 (A) (A) (A) (A) (A) (A) (A) (A) (A) (A) (A) (A)
                 (A) (A) (A) (A) (A) (A) (A) (A) (A) (A) (A) (A)
                 (A) (A) (A) (A) (A) (A) (A) (A) (A) (A) (A) (A)
                 (A) (A) (A) (A) (A) (A) (A) (A) (A) (A) (A) (A)
                 (A) (A) (A) (A) (A) (A) (A) (A) (A) (A) (A) (A)
                 (A) (A) (A) (A) (A) (A) (A) (A) (A) (A) (A) (A)
                 (A) (A) (A) (A) (A) (A) (A) (A) (A) (A) (A) (A)
                 (A) (A) (A) (A) (A) (A) (A) (A) (A) (A) (A) (A)
                 (A) (A) (A) (A) (A) (A) (A) (A) (A) (A) (A) (A)
                 (A) (A) (A) (A) (A) (A) (A) (A) (A) (A) (A) (A)
                 (A) (A) (A) (A) (A) (A) (A) (A) (A) (A) (A) (A)
                 (A) (A) (A) (A) (A) (A) (A) (A) (A) (A) (A) (A)
                 (A) (A) (A) (A) (A) (A) (A) (A) (A) (A) (A) (A)
                 (A) (A) (A) (A) (A) (A) (A) (A) (A) (A) (A) (A)
                 (A) (A) (A) (A) (A) (A) (A) (A) (A) (A) (A) (A)
                 (A) (A) (A) (A) (A) (A) (A) (A) (A) (A) (A) (A)
                 (A) (A) (A) (A) (A) (A) (A) (A) (A) (A) (A) (A)
                 (A) (A) (A) (A) (A) (A) (A) (A) (A) (A) (A) (A)
                 (A) (A) (A) (A) (A) (A) (A) (A) (A) (A) (A) (A)
                 (A) (A) (A) (A) (A) (A) (A) (A) (A) (A) (A) (A)
                 (A) (A) (A) (A) (A) (A) (A) (A) (A) (A) (A) (A)
                 (A) (A) (A) (A) (A) (A) (A) (A) (A) (A) (A) (A)
                 (A) (A) (A) (A) (A) (A) (A) (A) (A) (A) (A) (A)
                 (A) (A) (A) (A) (A) (A) (A) (A) (A) (A) (A) (A)
                 (A) (A) (A) (A) (A) (A) (A) (A) (A) (A) (A) (A)
                 (A) (A) (A) (A) (A) (A) (A) (A) (A) (A) (A) (A)
                 (A) (A) (A) (A) (A) (A) (A) (A) (A) (A) (A) (A)
                 (A) (A) (A) (A) (A) (A) (A) (A) (A) (A) (A) (A)
                 (A) (A) (A) (A) (A) (A) (A) (A) (A) (A) (A) (A)
                 (A) (A) (A) (A) (A) (A) (A) (A) (A) (A) (A) (A)
                 (A) (A) (A) (A) (A) (A)
 The electronic state is 1-A.
 Alpha  occ. eigenvalues --  -89.03005 -89.01590 -24.73869 -24.72516 -24.70690
 Alpha  occ. eigenvalues --  -24.68996 -24.68908 -24.68738 -19.27328 -19.26759
 Alpha  occ. eigenvalues --  -19.26097 -19.25669 -19.25320 -19.25078 -19.25065
 Alpha  occ. eigenvalues --  -19.24398 -19.21540 -19.21112 -19.19803 -19.18358
 Alpha  occ. eigenvalues --  -19.17631 -19.17355 -19.13551 -19.08370 -19.06650
 Alpha  occ. eigenvalues --  -19.06049 -19.04798 -14.26883 -10.43265 -10.42470
 Alpha  occ. eigenvalues --  -10.41972 -10.41143 -10.41018 -10.39906 -10.37253
 Alpha  occ. eigenvalues --  -10.34506 -10.34065 -10.33977 -10.33969 -10.33701
 Alpha  occ. eigenvalues --  -10.33498 -10.33346 -10.32206 -10.31071 -10.29439
 Alpha  occ. eigenvalues --   -8.08982  -8.07620  -6.05235  -6.05210  -6.05176
 Alpha  occ. eigenvalues --   -6.03896  -6.03816  -6.03803  -2.26741  -1.33897
 Alpha  occ. eigenvalues --   -1.30330  -1.25716  -1.25109  -1.24135  -1.23531
 Alpha  occ. eigenvalues --   -1.23326  -1.22994  -1.21451  -1.21249  -1.19525
 Alpha  occ. eigenvalues --   -1.14024  -1.13616  -1.13170  -1.12479  -1.12225
 Alpha  occ. eigenvalues --   -1.11914  -1.11439  -1.11208  -1.08564  -1.07875
 Alpha  occ. eigenvalues --   -1.07442  -1.05644  -0.95455  -0.93730  -0.91855
 Alpha  occ. eigenvalues --   -0.89824  -0.87109  -0.86455  -0.84585  -0.81767
 Alpha  occ. eigenvalues --   -0.78893  -0.76408  -0.74153  -0.73665  -0.72741
 Alpha  occ. eigenvalues --   -0.71095  -0.70945  -0.70611  -0.70036  -0.68732
 Alpha  occ. eigenvalues --   -0.68184  -0.66488  -0.65657  -0.64390  -0.63463
 Alpha  occ. eigenvalues --   -0.62208  -0.61809  -0.61606  -0.61041  -0.60564
 Alpha  occ. eigenvalues --   -0.60443  -0.60136  -0.59573  -0.58565  -0.58276
 Alpha  occ. eigenvalues --   -0.58106  -0.57804  -0.57331  -0.57069  -0.56650
 Alpha  occ. eigenvalues --   -0.56079  -0.55303  -0.54135  -0.53489  -0.53190
 Alpha  occ. eigenvalues --   -0.52804  -0.52069  -0.51778  -0.51419  -0.51271
 Alpha  occ. eigenvalues --   -0.50763  -0.50423  -0.49649  -0.49400  -0.48883
 Alpha  occ. eigenvalues --   -0.48705  -0.48329  -0.47899  -0.47292  -0.46971
 Alpha  occ. eigenvalues --   -0.46290  -0.45970  -0.45822  -0.45666  -0.45241
 Alpha  occ. eigenvalues --   -0.45149  -0.45109  -0.44858  -0.44665  -0.44477
 Alpha  occ. eigenvalues --   -0.44269  -0.43239  -0.42443  -0.42210  -0.42007
 Alpha  occ. eigenvalues --   -0.41883  -0.41422  -0.41389  -0.41242  -0.40686
 Alpha  occ. eigenvalues --   -0.40523  -0.40338  -0.39745  -0.39327  -0.39057
 Alpha  occ. eigenvalues --   -0.38814  -0.38727  -0.38488  -0.37900  -0.37437
 Alpha  occ. eigenvalues --   -0.37172  -0.36546  -0.36171  -0.34713  -0.34112
 Alpha  occ. eigenvalues --   -0.34015  -0.32609  -0.30393  -0.29241  -0.28384
 Alpha  occ. eigenvalues --   -0.26983  -0.26338  -0.25057  -0.24354  -0.23595
 Alpha  occ. eigenvalues --   -0.21720
 Alpha virt. eigenvalues --   -0.18085  -0.11009  -0.10640  -0.10555  -0.06954
 Alpha virt. eigenvalues --   -0.06279  -0.05874  -0.05410  -0.04796  -0.04595
 Alpha virt. eigenvalues --   -0.04251  -0.03845  -0.03407  -0.03096  -0.02813
 Alpha virt. eigenvalues --   -0.02264  -0.01689  -0.01389  -0.00986  -0.00858
 Alpha virt. eigenvalues --   -0.00541  -0.00055   0.00174   0.00431   0.00925
 Alpha virt. eigenvalues --    0.01141   0.01417   0.01630   0.02021   0.02248
 Alpha virt. eigenvalues --    0.02474   0.02879   0.03102   0.03296   0.03459
 Alpha virt. eigenvalues --    0.03699   0.03845   0.04154   0.04325   0.04430
 Alpha virt. eigenvalues --    0.04837   0.04906   0.05303   0.05509   0.05698
 Alpha virt. eigenvalues --    0.05939   0.06063   0.06180   0.06453   0.06581
 Alpha virt. eigenvalues --    0.06950   0.06976   0.07199   0.07231   0.07578
 Alpha virt. eigenvalues --    0.07780   0.07828   0.08012   0.08269   0.08585
 Alpha virt. eigenvalues --    0.08719   0.08924   0.09109   0.09260   0.09435
 Alpha virt. eigenvalues --    0.09654   0.09782   0.09985   0.10043   0.10146
 Alpha virt. eigenvalues --    0.10245   0.10464   0.10657   0.10972   0.11178
 Alpha virt. eigenvalues --    0.11299   0.11361   0.11521   0.11650   0.11764
 Alpha virt. eigenvalues --    0.12072   0.12247   0.12441   0.12640   0.12883
 Alpha virt. eigenvalues --    0.13178   0.13318   0.13458   0.13618   0.13889
 Alpha virt. eigenvalues --    0.14025   0.14198   0.14400   0.14459   0.14869
 Alpha virt. eigenvalues --    0.14968   0.15030   0.15282   0.15516   0.15678
 Alpha virt. eigenvalues --    0.15776   0.15946   0.16169   0.16273   0.16476
 Alpha virt. eigenvalues --    0.16758   0.16945   0.17078   0.17432   0.17774
 Alpha virt. eigenvalues --    0.17860   0.18205   0.18397   0.18889   0.18935
 Alpha virt. eigenvalues --    0.19035   0.19090   0.19233   0.19581   0.19709
 Alpha virt. eigenvalues --    0.19946   0.20160   0.20586   0.20595   0.20917
 Alpha virt. eigenvalues --    0.20944   0.21344   0.21521   0.21748   0.22020
 Alpha virt. eigenvalues --    0.22253   0.22418   0.22462   0.22841   0.22920
 Alpha virt. eigenvalues --    0.23189   0.23310   0.23470   0.23741   0.24125
 Alpha virt. eigenvalues --    0.24282   0.24480   0.24744   0.24776   0.25284
 Alpha virt. eigenvalues --    0.25343   0.25692   0.25838   0.26111   0.26446
 Alpha virt. eigenvalues --    0.26610   0.26808   0.26815   0.26999   0.27190
 Alpha virt. eigenvalues --    0.27333   0.27351   0.27618   0.27726   0.27808
 Alpha virt. eigenvalues --    0.27994   0.28084   0.28367   0.28536   0.28684
 Alpha virt. eigenvalues --    0.28802   0.28967   0.29230   0.29326   0.29566
 Alpha virt. eigenvalues --    0.29698   0.29727   0.29820   0.29988   0.30209
 Alpha virt. eigenvalues --    0.30293   0.30672   0.30725   0.30842   0.31183
 Alpha virt. eigenvalues --    0.31326   0.31385   0.31647   0.31726   0.31831
 Alpha virt. eigenvalues --    0.32055   0.32225   0.32329   0.32402   0.32584
 Alpha virt. eigenvalues --    0.32662   0.32818   0.32906   0.33093   0.33218
 Alpha virt. eigenvalues --    0.33350   0.33645   0.33865   0.33891   0.34308
 Alpha virt. eigenvalues --    0.34426   0.34587   0.34702   0.34932   0.35017
 Alpha virt. eigenvalues --    0.35233   0.35355   0.35584   0.35716   0.35877
 Alpha virt. eigenvalues --    0.35992   0.36425   0.36562   0.36728   0.36837
 Alpha virt. eigenvalues --    0.37133   0.37188   0.37280   0.37712   0.37839
 Alpha virt. eigenvalues --    0.38053   0.38207   0.38359   0.38776   0.38919
 Alpha virt. eigenvalues --    0.39065   0.39159   0.39608   0.39796   0.39945
 Alpha virt. eigenvalues --    0.40156   0.40227   0.40399   0.40788   0.40892
 Alpha virt. eigenvalues --    0.41148   0.41278   0.41385   0.41604   0.42227
 Alpha virt. eigenvalues --    0.42328   0.42839   0.42980   0.43147   0.43379
 Alpha virt. eigenvalues --    0.43599   0.43801   0.43933   0.44580   0.44676
 Alpha virt. eigenvalues --    0.44762   0.45099   0.45669   0.45970   0.46170
 Alpha virt. eigenvalues --    0.46774   0.46882   0.47034   0.47459   0.47736
 Alpha virt. eigenvalues --    0.47889   0.48135   0.48330   0.48684   0.48886
 Alpha virt. eigenvalues --    0.49123   0.49766   0.49852   0.50289   0.50404
 Alpha virt. eigenvalues --    0.51093   0.51137   0.51406   0.51678   0.52044
 Alpha virt. eigenvalues --    0.53196   0.53416   0.53819   0.54651   0.54943
 Alpha virt. eigenvalues --    0.55516   0.55773   0.56010   0.56303   0.56650
 Alpha virt. eigenvalues --    0.57037   0.57663   0.57962   0.58301   0.58474
 Alpha virt. eigenvalues --    0.59435   0.59527   0.59980   0.60673   0.61282
 Alpha virt. eigenvalues --    0.61684   0.61841   0.62197   0.62273   0.63139
 Alpha virt. eigenvalues --    0.63297   0.63438   0.64001   0.64247   0.64875
 Alpha virt. eigenvalues --    0.65707   0.66281   0.66955   0.67474   0.67853
 Alpha virt. eigenvalues --    0.67983   0.68278   0.68864   0.69623   0.70000
 Alpha virt. eigenvalues --    0.70273   0.70747   0.71232   0.71689   0.72053
 Alpha virt. eigenvalues --    0.72700   0.72941   0.73861   0.74013   0.74751
 Alpha virt. eigenvalues --    0.75170   0.75774   0.75908   0.76363   0.76504
 Alpha virt. eigenvalues --    0.77262   0.78345   0.78664   0.79432   0.80112
 Alpha virt. eigenvalues --    0.80754   0.81565   0.82106   0.82860   0.83793
 Alpha virt. eigenvalues --    0.84349   0.84555   0.84975   0.85302   0.86007
 Alpha virt. eigenvalues --    0.86245   0.87593   0.87825   0.88427   0.89019
 Alpha virt. eigenvalues --    0.90347   0.91123   0.92010   0.92485   0.94385
 Alpha virt. eigenvalues --    0.95379   0.95519   0.96242   0.96446   0.97272
 Alpha virt. eigenvalues --    0.98647   0.99254   1.00110   1.00566   1.00944
 Alpha virt. eigenvalues --    1.01696   1.01861   1.02534   1.03878   1.04150
 Alpha virt. eigenvalues --    1.05343   1.06222   1.07024   1.07657   1.07912
 Alpha virt. eigenvalues --    1.08318   1.08685   1.09452   1.09692   1.10004
 Alpha virt. eigenvalues --    1.10184   1.11363   1.11584   1.12183   1.12621
 Alpha virt. eigenvalues --    1.12970   1.13347   1.13494   1.14217   1.14473
 Alpha virt. eigenvalues --    1.14808   1.15282   1.15587   1.15912   1.16374
 Alpha virt. eigenvalues --    1.16632   1.17074   1.17325   1.17706   1.18071
 Alpha virt. eigenvalues --    1.18428   1.18606   1.18795   1.18978   1.19669
 Alpha virt. eigenvalues --    1.19843   1.20029   1.20410   1.20588   1.20653
 Alpha virt. eigenvalues --    1.20908   1.21370   1.21596   1.21910   1.22283
 Alpha virt. eigenvalues --    1.22409   1.23259   1.23414   1.23631   1.24049
 Alpha virt. eigenvalues --    1.24106   1.24281   1.24457   1.24496   1.25242
 Alpha virt. eigenvalues --    1.25639   1.25825   1.26199   1.26567   1.27024
 Alpha virt. eigenvalues --    1.27225   1.27533   1.28162   1.28341   1.28971
 Alpha virt. eigenvalues --    1.29667   1.30017   1.30115   1.30898   1.31932
 Alpha virt. eigenvalues --    1.32454   1.32626   1.33158   1.33674   1.34050
 Alpha virt. eigenvalues --    1.34199   1.35809   1.36107   1.36292   1.36464
 Alpha virt. eigenvalues --    1.37346   1.37928   1.39352   1.39976   1.40254
 Alpha virt. eigenvalues --    1.41367   1.41976   1.42604   1.42878   1.43452
 Alpha virt. eigenvalues --    1.43642   1.43814   1.45093   1.45471   1.45863
 Alpha virt. eigenvalues --    1.46301   1.46930   1.47067   1.47743   1.48370
 Alpha virt. eigenvalues --    1.48875   1.49427   1.49747   1.50558   1.50944
 Alpha virt. eigenvalues --    1.51462   1.52008   1.52368   1.52785   1.52910
 Alpha virt. eigenvalues --    1.53878   1.54521   1.54611   1.54989   1.55558
 Alpha virt. eigenvalues --    1.55933   1.56361   1.56713   1.57429   1.57712
 Alpha virt. eigenvalues --    1.57989   1.58835   1.59406   1.59738   1.60047
 Alpha virt. eigenvalues --    1.60569   1.61069   1.62164   1.62924   1.63573
 Alpha virt. eigenvalues --    1.64489   1.65190   1.65480   1.65539   1.66683
 Alpha virt. eigenvalues --    1.67402   1.67956   1.68491   1.68715   1.69102
 Alpha virt. eigenvalues --    1.69357   1.69607   1.70393   1.70512   1.71739
 Alpha virt. eigenvalues --    1.71770   1.72490   1.72779   1.73196   1.73924
 Alpha virt. eigenvalues --    1.74135   1.74861   1.75393   1.76748   1.76942
 Alpha virt. eigenvalues --    1.77241   1.77671   1.78285   1.79794   1.79810
 Alpha virt. eigenvalues --    1.80321   1.81055   1.81663   1.82314   1.82878
 Alpha virt. eigenvalues --    1.83283   1.84004   1.84164   1.84547   1.85213
 Alpha virt. eigenvalues --    1.85944   1.86060   1.86844   1.87991   1.88454
 Alpha virt. eigenvalues --    1.88858   1.89056   1.90842   1.91796   1.92190
 Alpha virt. eigenvalues --    1.93134   1.93578   1.93756   1.93871   1.94763
 Alpha virt. eigenvalues --    1.94945   1.95857   1.97266   1.98056   1.98399
 Alpha virt. eigenvalues --    1.98989   1.99124   2.00300   2.00604   2.01284
 Alpha virt. eigenvalues --    2.02758   2.04319   2.04602   2.04690   2.04794
 Alpha virt. eigenvalues --    2.05732   2.06123   2.06497   2.07591   2.08534
 Alpha virt. eigenvalues --    2.09931   2.11031   2.11847   2.13030   2.15059
 Alpha virt. eigenvalues --    2.16542   2.17451   2.17745   2.19768   2.20155
 Alpha virt. eigenvalues --    2.20845   2.22059   2.23373   2.24787   2.26074
 Alpha virt. eigenvalues --    2.27162   2.27279   2.28458   2.30301   2.33598
 Alpha virt. eigenvalues --    2.36407   2.43590   2.45938   2.46923   2.47325
 Alpha virt. eigenvalues --    2.50265   2.52818   2.53405   2.54280   2.54700
 Alpha virt. eigenvalues --    2.55394   2.56479   2.56659   2.57902   2.58181
 Alpha virt. eigenvalues --    2.59138   2.60886   2.61183   2.62152   2.63487
 Alpha virt. eigenvalues --    2.67304   2.68764   2.69209   2.69274   2.69946
 Alpha virt. eigenvalues --    2.72788   2.73257   2.74552   2.75328   2.76113
 Alpha virt. eigenvalues --    2.76913   2.77596   2.77946   2.78419   2.79253
 Alpha virt. eigenvalues --    2.79967   2.80168   2.80303   2.81162   2.82008
 Alpha virt. eigenvalues --    2.82113   2.82629   2.82786   2.83807   2.84273
 Alpha virt. eigenvalues --    2.84909   2.85385   2.85722   2.86284   2.86468
 Alpha virt. eigenvalues --    2.87440   2.87505   2.87646   2.88158   2.88453
 Alpha virt. eigenvalues --    2.89257   2.89477   2.89550   2.89966   2.90696
 Alpha virt. eigenvalues --    2.90902   2.91913   2.92205   2.92672   2.93381
 Alpha virt. eigenvalues --    2.93476   2.95318   2.95553   2.95611   2.96079
 Alpha virt. eigenvalues --    2.96949   2.96983   2.97715   2.98444   2.98818
 Alpha virt. eigenvalues --    2.99108   3.00090   3.00162   3.01577   3.02364
 Alpha virt. eigenvalues --    3.02676   3.03064   3.04243   3.04597   3.04798
 Alpha virt. eigenvalues --    3.05724   3.06432   3.06658   3.07612   3.08139
 Alpha virt. eigenvalues --    3.08240   3.09089   3.09859   3.10705   3.11456
 Alpha virt. eigenvalues --    3.12035   3.12435   3.12899   3.13341   3.14094
 Alpha virt. eigenvalues --    3.14734   3.14883   3.15684   3.16886   3.17602
 Alpha virt. eigenvalues --    3.18029   3.18684   3.19500   3.20111   3.20613
 Alpha virt. eigenvalues --    3.20807   3.22775   3.24400   3.25839   3.29518
 Alpha virt. eigenvalues --    3.31532   3.32341   3.32896   3.34705   3.35237
 Alpha virt. eigenvalues --    3.35884   3.37050   3.37694   3.39753   3.43036
 Alpha virt. eigenvalues --    3.44551   3.46201   3.47762   3.48567   3.49343
 Alpha virt. eigenvalues --    3.50250   3.51068   3.51873   3.52583   3.53122
 Alpha virt. eigenvalues --    3.55838   3.63943   3.65143   3.66028   3.66105
 Alpha virt. eigenvalues --    3.67586   3.68385   3.68854   3.70148   3.70660
 Alpha virt. eigenvalues --    3.72878   3.72893   3.73193   3.73538   3.75618
 Alpha virt. eigenvalues --    3.75865   3.77212   3.77843   3.78189   3.79231
 Alpha virt. eigenvalues --    3.79978   3.80317   3.80644   3.81176   3.83819
 Alpha virt. eigenvalues --    3.84760   3.86656   3.88315   3.88568   3.89025
 Alpha virt. eigenvalues --    3.90332   3.90942   3.91948   3.92722   3.95309
 Alpha virt. eigenvalues --    3.95734   3.97213   4.00068   4.01469   4.01953
 Alpha virt. eigenvalues --    4.02196   4.02788   4.03621   4.04981   4.05678
 Alpha virt. eigenvalues --    4.06438   4.07325   4.07658   4.07865   4.08627
 Alpha virt. eigenvalues --    4.08799   4.09372   4.10251   4.10987   4.11564
 Alpha virt. eigenvalues --    4.11855   4.15187   4.17007   4.19944   4.20751
 Alpha virt. eigenvalues --    4.23307   4.24061   4.24903   4.27348   4.34730
 Alpha virt. eigenvalues --    4.36511   4.37442   4.40945   4.93159   4.93685
 Alpha virt. eigenvalues --    4.96973   4.97239   4.98178   5.00768   5.01067
 Alpha virt. eigenvalues --    5.01574   5.03316   5.04392   5.04898   5.05249
 Alpha virt. eigenvalues --    5.05943   5.06547   5.07005   5.07780   5.08479
 Alpha virt. eigenvalues --    5.08784   5.09313   5.09808   5.10534   5.10639
 Alpha virt. eigenvalues --    5.10956   5.12254   5.12831   5.13306   5.13369
 Alpha virt. eigenvalues --    5.13721   5.14037   5.16174   5.17015   5.18346
 Alpha virt. eigenvalues --    5.21260   5.24380   5.25824   5.26068   5.26999
 Alpha virt. eigenvalues --    5.28786   5.29959   5.33782   5.34740   5.35171
 Alpha virt. eigenvalues --    5.37113   5.37305   5.39770   5.41211   5.41888
 Alpha virt. eigenvalues --    5.43646   5.45719   5.46492   5.48107   5.80026
 Alpha virt. eigenvalues --    5.81538   5.82093   5.83230   5.85205   5.85729
 Alpha virt. eigenvalues --    5.86561   5.87104   5.90920   5.91823   6.28430
 Alpha virt. eigenvalues --    6.30836   6.31456   6.35554   6.36537   6.37100
 Alpha virt. eigenvalues --    6.39139   6.40199   6.41227   6.42294   6.43125
 Alpha virt. eigenvalues --    6.44104   6.46477   6.48488   6.77813   6.78432
 Alpha virt. eigenvalues --    6.81499   6.81703   8.18773   8.22444  17.41219
 Alpha virt. eigenvalues --   17.43352  17.43793  17.50125  17.53988  17.54941
 Alpha virt. eigenvalues --   23.50722  23.53355  23.68782  23.71992  23.72369
 Alpha virt. eigenvalues --   23.73371  23.73911  23.76303  23.77838  23.78999
 Alpha virt. eigenvalues --   23.79392  23.80764  23.82427  23.83438  23.85235
 Alpha virt. eigenvalues --   23.88202  23.90154  35.48106  49.78992  49.81339
 Alpha virt. eigenvalues --   49.82002  49.84283  49.86047  49.86567  49.87908
 Alpha virt. eigenvalues --   49.89469  49.91279  49.91600  49.92294  49.93045
 Alpha virt. eigenvalues --   49.96641  49.97391  49.98302  49.99320  50.00525
 Alpha virt. eigenvalues --   50.00911  50.02674  66.73841  66.75983  66.78055
 Alpha virt. eigenvalues --   66.79152  66.81194  66.83506 189.29429 189.32980
          Condensed to atoms (all electrons):
 Mulliken charges:
               1
     1  O    0.153158
     2  C    0.189956
     3  O    0.116050
     4  C    0.040560
     5  C   -0.983458
     6  O   -0.196954
     7  H    0.373388
     8  H    0.443806
     9  O    0.006095
    10  C    0.125109
    11  O    0.047563
    12  C   -0.300976
    13  C   -0.000887
    14  O   -0.216199
    15  H    0.329512
    16  H    0.264882
    17  O    0.004012
    18  C    0.051333
    19  O    0.083169
    20  C   -0.023948
    21  C   -0.212056
    22  O   -0.177975
    23  H    0.327797
    24  H    0.274629
    25  O   -0.071700
    26  C    0.281681
    27  O    0.114214
    28  C   -0.684621
    29  O   -0.223321
    30  H    0.446026
    31  O    0.037057
    32  C    0.362465
    33  O    0.047351
    34  C   -0.964038
    35  O   -0.265843
    36  H    0.352381
    37  C   -0.577142
    38  H    0.420698
    39  H    0.229266
    40  C   -0.704811
    41  H    0.233915
    42  H    0.245856
    43  N   -0.637505
    44  S    0.556773
    45  S    0.354503
    46  C   -0.257062
    47  C   -0.040185
    48  F   -0.064400
    49  F   -0.052286
    50  F   -0.053030
    51  F   -0.107882
    52  F   -0.023782
    53  F   -0.060303
    54  O   -0.078663
    55  O   -0.217092
    56  O   -0.069578
    57  O   -0.255058
    58  Li   1.007552
 Sum of Mulliken charges =  -0.00000
 Mulliken charges with hydrogens summed into heavy atoms:
               1
     1  O    0.153158
     2  C    0.189956
     3  O    0.116050
     4  C    0.413948
     5  C   -0.539652
     6  O   -0.196954
     9  O    0.006095
    10  C    0.125109
    11  O    0.047563
    12  C    0.028535
    13  C    0.263995
    14  O   -0.216199
    17  O    0.004012
    18  C    0.051333
    19  O    0.083169
    20  C    0.303849
    21  C    0.062574
    22  O   -0.177975
    25  O   -0.071700
    26  C    0.281681
    27  O    0.114214
    28  C   -0.238596
    29  O   -0.223321
    31  O    0.037057
    32  C    0.362465
    33  O    0.047351
    34  C   -0.611656
    35  O   -0.265843
    37  C    0.072822
    40  C   -0.225041
    43  N   -0.637505
    44  S    0.556773
    45  S    0.354503
    46  C   -0.257062
    47  C   -0.040185
    48  F   -0.064400
    49  F   -0.052286
    50  F   -0.053030
    51  F   -0.107882
    52  F   -0.023782
    53  F   -0.060303
    54  O   -0.078663
    55  O   -0.217092
    56  O   -0.069578
    57  O   -0.255058
    58  Li   1.007552
 Electronic spatial extent (au):  <R**2>=          42667.1727
 Charge=             -0.0000 electrons
 Dipole moment (field-independent basis, Debye):
    X=             26.2783    Y=            -30.0631    Z=              2.7216  Tot=             40.0218
 Quadrupole moment (field-independent basis, Debye-Ang):
   XX=           -522.3031   YY=           -144.4123   ZZ=           -287.1385
   XY=             49.8773   XZ=              3.8669   YZ=              6.4982
 Traceless Quadrupole moment (field-independent basis, Debye-Ang):
   XX=           -204.3518   YY=            173.5390   ZZ=             30.8128
   XY=             49.8773   XZ=              3.8669   YZ=              6.4982
 Octapole moment (field-independent basis, Debye-Ang**2):
  XXX=           1157.0180  YYY=          -1190.4311  ZZZ=             -7.1327  XYY=           -278.6113
  XXY=            -27.0229  XXZ=            140.4780  XZZ=             50.1754  YZZ=            -13.8729
  YYZ=             24.6663  XYZ=             74.9285
 Hexadecapole moment (field-independent basis, Debye-Ang**3):
 XXXX=         -60574.4994 YYYY=          -3456.4493 ZZZZ=          -2295.1516 XXXY=            431.7242
 XXXZ=            278.9812 YYYX=           2151.3575 YYYZ=             75.9271 ZZZX=             79.5210
 ZZZY=             38.5308 XXYY=          -9256.5308 XXZZ=          -8112.6000 YYZZ=          -1834.1832
 XXYZ=            630.2977 YYXZ=             86.8278 ZZXY=            -86.3168
 N-N= 6.667734337461D+03 E-N=-2.169732732391D+04  KE= 3.533259803509D+03
 No NMR shielding tensors so no spin-rotation constants.
 Leave Link  601 at Thu Jul 10 00:24:08 2025, MaxMem=  1342177280 cpu:              16.0 elap:               1.4
 (Enter /home/zhangying/bin/g16/l701.exe)
 ... and contract with generalized density number  0.
 Compute integral first derivatives.
 R6Disp: Adding Grimme-D3(BJ) dispersion energy 1st derivatives to the gradient.
 Leave Link  701 at Thu Jul 10 00:24:09 2025, MaxMem=  1342177280 cpu:              12.8 elap:               0.9
 (Enter /home/zhangying/bin/g16/l702.exe)
 L702 exits ... SP integral derivatives will be done elsewhere.
 Leave Link  702 at Thu Jul 10 00:24:10 2025, MaxMem=  1342177280 cpu:               0.6 elap:               0.1
 (Enter /home/zhangying/bin/g16/l703.exe)
 Integral derivatives from FoFJK, PRISM(SPDF).
 Compute integral first derivatives, UseDBF=F ICtDFT=           0.
 Calling FoFJK, ICntrl=      2127 FMM=F ISym2X=0 I1Cent= 0 IOpClX= 0 NMat=1 NMatS=1 NMatT=0.
 FoFJK:  IHMeth= 1 ICntrl=    2127 DoSepK=F KAlg= 0 I1Cent=           0 FoldK=F
 IRaf=         0 NMat=       1 IRICut=       1 DoRegI=T DoRafI=F ISym2E= 0 IDoP0=0 IntGTp=1.
 FoFCou: FMM=F IPFlag=           0 FMFlag=      100000 FMFlg1=         800
         NFxFlg=           0 DoJE=F BraDBF=F KetDBF=F FulRan=T
         wScrn=  0.000000 ICntrl=      2127 IOpCl=  0 I1Cent=           0 NGrid=           0
         NMat0=    1 NMatS0=      1 NMatT0=    0 NMatD0=    1 NMtDS0=    0 NMtDT0=    0
 Symmetry not used in FoFCou.
 Leave Link  703 at Thu Jul 10 00:27:59 2025, MaxMem=  1342177280 cpu:            3648.1 elap:             228.1
 (Enter /home/zhangying/bin/g16/l716.exe)
 Dipole        = 1.03386810D+01-1.18277329D+01 1.07077758D+00
 ***** Axes restored to original set *****
 -------------------------------------------------------------------
 Center     Atomic                   Forces (Hartrees/Bohr)
 Number     Number              X              Y              Z
 -------------------------------------------------------------------
      1        8          -0.001164375   -0.001708887    0.000784623
      2        6           0.001020424    0.002300448   -0.000758314
      3        8          -0.000550628   -0.000783104    0.000100077
      4        6           0.000568802    0.000329523   -0.000445261
      5        6           0.000852113    0.000840980    0.000165438
      6        8          -0.000579519   -0.001310330    0.000070001
      7        1          -0.000120757    0.000078294   -0.000144280
      8        1           0.000506871    0.000247235   -0.000096975
      9        8           0.000338188   -0.003015241    0.001369009
     10        6          -0.000140434    0.004107299   -0.001348990
     11        8          -0.000716318   -0.001409139    0.000144604
     12        6           0.000670694    0.000852296   -0.000019968
     13        6          -0.000579770    0.001001661   -0.001152108
     14        8           0.000448967   -0.001262998    0.000995638
     15        1          -0.000088937    0.000100256    0.000023738
     16        1          -0.000221452    0.000105890    0.000288804
     17        8          -0.002166209    0.000141438    0.000409541
     18        6           0.003717344    0.000258001    0.000174205
     19        8          -0.001667360   -0.000845394   -0.000334058
     20        6           0.000311410    0.000192384    0.000156812
     21        6           0.000445791    0.000378205   -0.000194901
     22        8          -0.001323768   -0.000242007    0.000181738
     23        1           0.000012075   -0.000062209   -0.000008153
     24        1          -0.000122382    0.000018680    0.000064583
     25        8          -0.003929055   -0.006046308    0.001951959
     26        6           0.008868783    0.010280936   -0.003365117
     27        8          -0.002737336   -0.005446995    0.004547452
     28        6          -0.000362215    0.001002404   -0.000748004
     29        8          -0.003085493   -0.003772788    0.001480246
     30        1           0.000538221   -0.000267041   -0.000145955
     31        8          -0.002224580    0.001210808   -0.001096090
     32        6           0.004842340   -0.001622768    0.001207520
     33        8          -0.002655247   -0.000023124    0.000029004
     34        6           0.001168830    0.000219621    0.000097537
     35        8          -0.002786905    0.000882748   -0.000584506
     36        1           0.000001109    0.000140381   -0.000064794
     37        6           0.001956014   -0.000485380    0.000394401
     38        1           0.000183387   -0.000203833   -0.000359711
     39        1          -0.000011262    0.000204292    0.000190225
     40        6          -0.000702682    0.000920065   -0.003650911
     41        1           0.000356376    0.000146243   -0.000180675
     42        1          -0.000057005    0.000534796   -0.000095240
     43        7          -0.011252508   -0.007461407   -0.017929861
     44       16           0.035266795    0.011007848    0.067341908
     45       16          -0.007493630    0.021793458    0.069744397
     46        6           0.042063657   -0.003480912    0.010927019
     47        6          -0.000837068   -0.016674249    0.010631277
     48        9           0.004666620    0.006712722   -0.001092758
     49        9           0.001113217    0.002533507   -0.015973047
     50        9          -0.010848374    0.007379396   -0.017121443
     51        9          -0.030077569    0.000308618    0.003006286
     52        9          -0.008552703    0.000486488   -0.004491225
     53        9          -0.005937653    0.007274706   -0.002845777
     54        8          -0.010107878   -0.006221956   -0.015663290
     55        8          -0.012362288   -0.005393511   -0.038580741
     56        8           0.002337553   -0.005452703   -0.011758446
     57        8           0.005171825   -0.011133268   -0.037941320
     58        3           0.008035956    0.000333924    0.001713878
 -------------------------------------------------------------------
 Cartesian Forces:  Max     0.069744397 RMS     0.010819843
 Leave Link  716 at Thu Jul 10 00:27:59 2025, MaxMem=  1342177280 cpu:               0.9 elap:               0.3
 (Enter /home/zhangying/bin/g16/l103.exe)

 GradGradGradGradGradGradGradGradGradGradGradGradGradGradGradGradGradGrad
 Berny optimization.
 FormGI is forming the generalized inverse of G from B-inverse, IUseBI=4.
 Internal  Forces:  Max     0.039973387 RMS     0.004678095
 Search for a local minimum.
 Step number   1 out of a maximum of  348
 All quantities printed in internal units (Hartrees-Bohrs-Radians)
 RMS Force = .46781D-02 SwitMx=.10000D-02 MixMth= 1
 Mixed Optimization -- RFO/linear search
 Second derivative matrix not updated -- first step.
 ITU=  0
     Eigenvalues ---    0.00230   0.00230   0.00230   0.00230   0.00341
     Eigenvalues ---    0.00341   0.00391   0.00437   0.00456   0.00627
     Eigenvalues ---    0.00649   0.00651   0.00680   0.00728   0.00761
     Eigenvalues ---    0.01682   0.01708   0.01714   0.01720   0.01748
     Eigenvalues ---    0.01876   0.02169   0.02179   0.02194   0.02195
     Eigenvalues ---    0.02237   0.02420   0.02590   0.02663   0.03320
     Eigenvalues ---    0.03603   0.03661   0.03744   0.03747   0.03873
     Eigenvalues ---    0.03909   0.03992   0.04211   0.04296   0.04724
     Eigenvalues ---    0.04730   0.04801   0.05128   0.05197   0.05341
     Eigenvalues ---    0.05366   0.05438   0.05694   0.05906   0.07842
     Eigenvalues ---    0.07900   0.07970   0.08203   0.08344   0.08487
     Eigenvalues ---    0.08493   0.08545   0.08554   0.08624   0.08770
     Eigenvalues ---    0.08935   0.08980   0.09260   0.09447   0.09748
     Eigenvalues ---    0.10113   0.10160   0.10898   0.11208   0.13812
     Eigenvalues ---    0.14033   0.14358   0.14921   0.15136   0.15393
     Eigenvalues ---    0.15629   0.17144   0.17184   0.17249   0.17541
     Eigenvalues ---    0.18422   0.19164   0.19474   0.19581   0.19783
     Eigenvalues ---    0.20316   0.20607   0.20623   0.20689   0.20881
     Eigenvalues ---    0.21446   0.23464   0.23544   0.23553   0.23781
     Eigenvalues ---    0.24236   0.24988   0.24998   0.24998   0.24999
     Eigenvalues ---    0.25000   0.25000   0.25000   0.25000   0.25000
     Eigenvalues ---    0.25000   0.25000   0.25000   0.25000   0.25000
     Eigenvalues ---    0.26853   0.26954   0.27180   0.27402   0.28320
     Eigenvalues ---    0.29228   0.29229   0.29580   0.29906   0.34325
     Eigenvalues ---    0.34392   0.34619   0.34743   0.34759   0.34899
     Eigenvalues ---    0.34968   0.35000   0.35018   0.35019   0.35318
     Eigenvalues ---    0.35411   0.36645   0.36779   0.37807   0.37930
     Eigenvalues ---    0.38279   0.39049   0.39131   0.39877   0.40364
     Eigenvalues ---    0.40568   0.46827   0.47178   0.47763   0.47767
     Eigenvalues ---    0.48138   0.50801   0.50973   0.51062   0.51872
     Eigenvalues ---    0.51882   0.52133   0.52144   0.57359   0.59275
     Eigenvalues ---    0.60407   0.60713   0.61429   0.61473   0.74985
     Eigenvalues ---    0.75690   0.95700   0.96944   1.13040   1.13047
     Eigenvalues ---    1.13087   1.13692   1.14210
 RFO step:  Lambda=-2.51255614D-02 EMin= 2.30000000D-03
 Linear search not attempted -- first point.
 Maximum step size (   0.300) exceeded in Quadratic search.
    -- Step size scaled by   0.891
 Iteration  1 RMS(Cart)=  0.11269613 RMS(Int)=  0.00278289
 Iteration  2 RMS(Cart)=  0.00577264 RMS(Int)=  0.00042547
 Iteration  3 RMS(Cart)=  0.00002690 RMS(Int)=  0.00042536
 Iteration  4 RMS(Cart)=  0.00000003 RMS(Int)=  0.00042536
 ITry= 1 IFail=0 DXMaxC= 7.31D-01 DCOld= 1.00D+10 DXMaxT= 3.00D-01 DXLimC= 3.00D+00 Rises=F
 Variable       Old X    -DE/DX   Delta X   Delta X   Delta X     New X
                                 (Linear)    (Quad)   (Total)
    R1        2.57784   0.00127   0.00000   0.00240   0.00240   2.58024
    R2        2.71306  -0.00136   0.00000  -0.00280  -0.00280   2.71026
    R3        2.57554   0.00054   0.00000   0.00112   0.00112   2.57666
    R4        2.23434  -0.00140   0.00000  -0.00107  -0.00107   2.23327
    R5        2.69820  -0.00057   0.00000  -0.00134  -0.00134   2.69686
    R6        2.91820  -0.00020   0.00000  -0.00130  -0.00130   2.91690
    R7        2.06094   0.00016   0.00000   0.00039   0.00039   2.06132
    R8        2.88809  -0.00043   0.00000  -0.00119  -0.00119   2.88690
    R9        2.05013   0.00004   0.00000   0.00009   0.00009   2.05022
   R10        2.89529   0.00024   0.00000   0.00066   0.00066   2.89595
   R11        2.57849   0.00184   0.00000   0.00283   0.00283   2.58132
   R12        2.70917  -0.00117   0.00000  -0.00259  -0.00259   2.70658
   R13        2.57676  -0.00076   0.00000  -0.00124  -0.00124   2.57552
   R14        2.23608  -0.00146   0.00000  -0.00112  -0.00112   2.23496
   R15        2.71033  -0.00011   0.00000  -0.00003  -0.00003   2.71030
   R16        2.92752   0.00090   0.00000   0.00286   0.00286   2.93038
   R17        2.05839   0.00006   0.00000   0.00014   0.00014   2.05853
   R18        2.06785   0.00034   0.00000   0.00083   0.00083   2.06868
   R19        2.88152   0.00059   0.00000   0.00163   0.00163   2.88315
   R20        2.59348   0.00104   0.00000   0.00167   0.00167   2.59515
   R21        2.71123   0.00013   0.00000   0.00038   0.00038   2.71161
   R22        2.55544  -0.00093   0.00000  -0.00154  -0.00154   2.55390
   R23        2.23827   0.00026   0.00000   0.00020   0.00020   2.23847
   R24        2.73225   0.00064   0.00000   0.00150   0.00150   2.73375
   R25        2.92366   0.00024   0.00000   0.00069   0.00068   2.92434
   R26        2.05728  -0.00002   0.00000  -0.00006  -0.00006   2.05722
   R27        2.89529   0.00001   0.00000   0.00004   0.00004   2.89533
   R28        2.06673  -0.00006   0.00000  -0.00015  -0.00015   2.06658
   R29        2.55107   0.00318   0.00000   0.00506   0.00506   2.55613
   R30        2.72222   0.00245   0.00000   0.00588   0.00587   2.72810
   R31        8.32971  -0.00189   0.00000  -0.05671  -0.05671   8.27300
   R32        2.60499  -0.00523   0.00000  -0.00954  -0.00954   2.59546
   R33        2.23829   0.00033   0.00000   0.00025   0.00025   2.23854
   R34        2.71752   0.00224   0.00000   0.00398   0.00398   2.72150
   R35        2.05162   0.00037   0.00000   0.00086   0.00086   2.05248
   R36        2.89312   0.00022   0.00000   0.00130   0.00131   2.89443
   R37        2.58901   0.00152   0.00000   0.00271   0.00271   2.59172
   R38        2.70620  -0.00138   0.00000  -0.00287  -0.00287   2.70333
   R39        2.55899   0.00112   0.00000   0.00190   0.00190   2.56089
   R40        2.23813  -0.00294   0.00000  -0.00227  -0.00227   2.23586
   R41        2.69838  -0.00140   0.00000  -0.00297  -0.00297   2.69541
   R42        2.05645   0.00011   0.00000   0.00026   0.00026   2.05671
   R43        2.91886   0.00007   0.00000  -0.00012  -0.00012   2.91874
   R44        2.05675   0.00013   0.00000   0.00030   0.00030   2.05705
   R45        2.06298   0.00025   0.00000   0.00060   0.00060   2.06359
   R46        2.06068   0.00013   0.00000   0.00032   0.00032   2.06100
   R47        2.05644   0.00011   0.00000   0.00026   0.00026   2.05670
   R48        3.01722  -0.00710   0.00000  -0.01164  -0.01164   3.00558
   R49        3.02766   0.00512   0.00000   0.00857   0.00857   3.03622
   R50        3.55596   0.00382   0.00000   0.01471   0.01471   3.57067
   R51        2.73588   0.01500   0.00000   0.01344   0.01344   2.74932
   R52        2.84027  -0.03997   0.00000  -0.04555  -0.04555   2.79472
   R53        3.54704   0.00528   0.00000   0.02013   0.02013   3.56717
   R54        2.74112   0.00695   0.00000   0.00631   0.00631   2.74742
   R55        2.84438  -0.03961   0.00000  -0.04555  -0.04555   2.79884
   R56        2.49827   0.01849   0.00000   0.02577   0.02577   2.52404
   R57        2.50380   0.02308   0.00000   0.03253   0.03253   2.53634
   R58        2.53094  -0.00436   0.00000  -0.00648  -0.00648   2.52445
   R59        2.50620   0.00720   0.00000   0.01020   0.01020   2.51640
   R60        2.49793   0.01472   0.00000   0.02050   0.02050   2.51843
   R61        2.51518   0.00840   0.00000   0.01211   0.01211   2.52730
   R62        7.28434  -0.00723   0.00000  -0.19881  -0.19881   7.08554
    A1        1.93637  -0.00057   0.00000  -0.00122  -0.00122   1.93514
    A2        1.91485  -0.00010   0.00000   0.00032   0.00031   1.91516
    A3        2.18325  -0.00020   0.00000  -0.00089  -0.00090   2.18236
    A4        2.18455   0.00032   0.00000   0.00081   0.00080   2.18535
    A5        1.93500  -0.00003   0.00000  -0.00054  -0.00053   1.93448
    A6        1.81573  -0.00016   0.00000   0.00030   0.00028   1.81601
    A7        1.87768   0.00006   0.00000   0.00008   0.00009   1.87777
    A8        1.89400   0.00069   0.00000   0.00764   0.00763   1.90163
    A9        1.94304  -0.00021   0.00000  -0.00434  -0.00435   1.93870
   A10        2.06733   0.00016   0.00000   0.00194   0.00192   2.06925
   A11        1.85826  -0.00050   0.00000  -0.00508  -0.00508   1.85319
   A12        1.79684   0.00093   0.00000   0.00233   0.00234   1.79918
   A13        1.88909  -0.00032   0.00000   0.00110   0.00109   1.89018
   A14        1.87206   0.00038   0.00000   0.00270   0.00270   1.87476
   A15        1.97616   0.00028   0.00000   0.00111   0.00111   1.97727
   A16        2.03336  -0.00220   0.00000  -0.01089  -0.01088   2.02248
   A17        1.88714   0.00101   0.00000   0.00433   0.00431   1.89146
   A18        1.92420  -0.00001   0.00000  -0.00070  -0.00070   1.92350
   A19        1.91668  -0.00038   0.00000  -0.00139  -0.00139   1.91529
   A20        2.18181  -0.00068   0.00000  -0.00211  -0.00211   2.17970
   A21        2.18459   0.00106   0.00000   0.00355   0.00355   2.18814
   A22        1.93449   0.00045   0.00000   0.00209   0.00209   1.93658
   A23        1.91992  -0.00013   0.00000  -0.00360  -0.00362   1.91630
   A24        2.07859  -0.00038   0.00000  -0.00247  -0.00249   2.07610
   A25        1.85721   0.00055   0.00000   0.00604   0.00605   1.86325
   A26        1.78993  -0.00022   0.00000  -0.00317  -0.00318   1.78675
   A27        1.88103  -0.00007   0.00000  -0.00043  -0.00042   1.88062
   A28        1.92973   0.00022   0.00000   0.00322   0.00322   1.93295
   A29        1.80363   0.00010   0.00000   0.00089   0.00089   1.80452
   A30        1.88769  -0.00024   0.00000  -0.00406  -0.00407   1.88363
   A31        1.88665  -0.00026   0.00000  -0.00175  -0.00175   1.88490
   A32        1.90018   0.00037   0.00000   0.00435   0.00435   1.90453
   A33        2.06158   0.00029   0.00000   0.00183   0.00183   2.06341
   A34        1.91494  -0.00030   0.00000  -0.00183  -0.00185   1.91309
   A35        1.90913  -0.00043   0.00000  -0.00084  -0.00085   1.90829
   A36        1.91174   0.00010   0.00000   0.00010   0.00009   1.91183
   A37        2.16344  -0.00151   0.00000  -0.00478  -0.00478   2.15866
   A38        2.20799   0.00141   0.00000   0.00469   0.00469   2.21268
   A39        1.93019   0.00034   0.00000   0.00108   0.00108   1.93128
   A40        1.76087  -0.00046   0.00000  -0.00175  -0.00176   1.75911
   A41        1.87270   0.00047   0.00000   0.00145   0.00144   1.87414
   A42        1.90128  -0.00031   0.00000   0.00047   0.00047   1.90175
   A43        1.92284  -0.00045   0.00000  -0.00314  -0.00313   1.91970
   A44        2.12719   0.00124   0.00000   0.00557   0.00557   2.13276
   A45        1.86431  -0.00050   0.00000  -0.00262  -0.00262   1.86170
   A46        1.88108  -0.00178   0.00000  -0.00873  -0.00873   1.87235
   A47        2.16189   0.00197   0.00000   0.00927   0.00928   2.17116
   A48        1.85425  -0.00030   0.00000  -0.00124  -0.00124   1.85301
   A49        1.79598   0.00037   0.00000   0.00165   0.00166   1.79764
   A50        1.88442   0.00047   0.00000   0.00220   0.00219   1.88660
   A51        1.87263  -0.00080   0.00000  -0.00348  -0.00348   1.86915
   A52        1.91849  -0.00044   0.00000  -0.00031  -0.00031   1.91818
   A53        1.94701  -0.00366   0.00000  -0.01457  -0.01459   1.93242
   A54        2.28722   0.00445   0.00000   0.01700   0.01702   2.30424
   A55        1.91351   0.00031   0.00000   0.00074   0.00073   1.91424
   A56        2.20924  -0.00583   0.00000  -0.01876  -0.01876   2.19048
   A57        2.16034   0.00552   0.00000   0.01806   0.01807   2.17841
   A58        1.91438   0.00110   0.00000   0.00177   0.00176   1.91615
   A59        1.89287  -0.00027   0.00000  -0.00046  -0.00046   1.89240
   A60        1.93481   0.00043   0.00000   0.00304   0.00303   1.93785
   A61        1.98672   0.00028   0.00000  -0.00011  -0.00010   1.98662
   A62        1.89439   0.00034   0.00000   0.00364   0.00364   1.89803
   A63        1.78590   0.00005   0.00000   0.00010   0.00010   1.78600
   A64        1.96024  -0.00084   0.00000  -0.00603  -0.00603   1.95421
   A65        1.93007   0.00016   0.00000   0.00091   0.00091   1.93098
   A66        1.91800  -0.00071   0.00000  -0.00173  -0.00173   1.91627
   A67        2.17110  -0.00020   0.00000  -0.00092  -0.00092   2.17018
   A68        2.19406   0.00091   0.00000   0.00267   0.00267   2.19672
   A69        1.92815  -0.00009   0.00000  -0.00020  -0.00020   1.92795
   A70        1.86169  -0.00015   0.00000  -0.00143  -0.00143   1.86026
   A71        1.92308  -0.00008   0.00000  -0.00025  -0.00025   1.92283
   A72        2.04570   0.00006   0.00000   0.00072   0.00072   2.04642
   A73        1.87248  -0.00012   0.00000  -0.00139  -0.00139   1.87109
   A74        1.78923   0.00006   0.00000  -0.00035  -0.00035   1.78888
   A75        1.95645   0.00020   0.00000   0.00221   0.00221   1.95866
   A76        1.81198   0.00060   0.00000   0.00140   0.00140   1.81339
   A77        1.88790  -0.00034   0.00000  -0.00165  -0.00165   1.88625
   A78        1.90102  -0.00009   0.00000   0.00028   0.00028   1.90130
   A79        2.00855  -0.00030   0.00000  -0.00176  -0.00176   2.00679
   A80        1.94491  -0.00014   0.00000   0.00009   0.00009   1.94500
   A81        1.90442   0.00027   0.00000   0.00161   0.00161   1.90603
   A82        1.79587  -0.00107   0.00000  -0.00275  -0.00275   1.79312
   A83        1.89838   0.00050   0.00000   0.00190   0.00189   1.90027
   A84        1.89902   0.00050   0.00000   0.00199   0.00199   1.90101
   A85        1.95275  -0.00038   0.00000  -0.00205  -0.00204   1.95071
   A86        1.98610   0.00034   0.00000  -0.00123  -0.00124   1.98486
   A87        1.92522   0.00010   0.00000   0.00212   0.00212   1.92733
   A88        2.24333   0.00636   0.00000   0.02061   0.02061   2.26393
   A89        1.83350  -0.00784   0.00000  -0.03647  -0.03760   1.79590
   A90        1.94832  -0.00201   0.00000  -0.03295  -0.03687   1.91145
   A91        1.97859   0.01365   0.00000   0.08607   0.08581   2.06441
   A92        1.85066  -0.01056   0.00000  -0.06470  -0.06671   1.78394
   A93        1.77694  -0.00097   0.00000   0.00418   0.00451   1.78145
   A94        2.04820   0.00379   0.00000   0.02482   0.02402   2.07221
   A95        1.79093  -0.01213   0.00000  -0.05473  -0.05585   1.73508
   A96        1.96867  -0.00382   0.00000  -0.04090  -0.04395   1.92472
   A97        1.98520   0.01012   0.00000   0.05845   0.05846   2.04366
   A98        1.85192  -0.00417   0.00000  -0.03376  -0.03578   1.81614
   A99        1.79514   0.00096   0.00000   0.00976   0.01039   1.80553
   A100       2.03797   0.00535   0.00000   0.04244   0.04250   2.08046
   A101       1.92962   0.00956   0.00000   0.03904   0.03844   1.96807
   A102       1.90638   0.00109   0.00000   0.00200   0.00224   1.90862
   A103       1.90268   0.00987   0.00000   0.04919   0.04853   1.95121
   A104       1.91668  -0.00970   0.00000  -0.05201  -0.05203   1.86465
   A105       1.90636  -0.00517   0.00000  -0.01431  -0.01660   1.88976
   A106       1.90183  -0.00570   0.00000  -0.02404  -0.02442   1.87742
   A107       1.89537   0.00407   0.00000   0.01280   0.01262   1.90799
   A108       1.91660   0.00966   0.00000   0.03172   0.03142   1.94802
   A109       1.91442   0.00614   0.00000   0.01983   0.01959   1.93400
   A110       1.91601  -0.00673   0.00000  -0.02165  -0.02189   1.89412
   A111       1.90844  -0.00523   0.00000  -0.01785  -0.01795   1.89049
   A112       1.91288  -0.00784   0.00000  -0.02465  -0.02499   1.88789
   A113       2.30925  -0.00257   0.00000  -0.00833  -0.00833   2.30092
   A114       1.79966   0.00187   0.00000   0.00607   0.00607   1.80573
    D1       -0.12639   0.00065   0.00000   0.00573   0.00573  -0.12065
    D2        3.04911  -0.00010   0.00000  -0.00199  -0.00199   3.04712
    D3        0.20319  -0.00049   0.00000  -0.00583  -0.00583   0.19736
    D4        2.29969   0.00016   0.00000  -0.00285  -0.00285   2.29684
    D5       -1.95110   0.00137   0.00000   0.00419   0.00419  -1.94691
    D6       -0.01881  -0.00047   0.00000  -0.00281  -0.00281  -0.02162
    D7        3.08885   0.00026   0.00000   0.00488   0.00489   3.09373
    D8        0.14109   0.00009   0.00000  -0.00095  -0.00095   0.14014
    D9        2.20399  -0.00021   0.00000  -0.00573  -0.00574   2.19825
   D10       -2.07518  -0.00040   0.00000  -0.00777  -0.00778  -2.08295
   D11       -0.20143   0.00011   0.00000   0.00364   0.00365  -0.19779
   D12       -2.23689  -0.00020   0.00000   0.00042   0.00043  -2.23647
   D13        1.84163   0.00007   0.00000   0.00296   0.00296   1.84459
   D14       -2.21879   0.00022   0.00000   0.00540   0.00540  -2.21339
   D15        2.02893  -0.00009   0.00000   0.00217   0.00218   2.03111
   D16       -0.17573   0.00018   0.00000   0.00472   0.00471  -0.17102
   D17        1.90196   0.00098   0.00000   0.01491   0.01491   1.91687
   D18       -0.13350   0.00067   0.00000   0.01169   0.01169  -0.12181
   D19       -2.33817   0.00094   0.00000   0.01423   0.01423  -2.32394
   D20       -3.08635  -0.00001   0.00000  -0.00801  -0.00801  -3.09436
   D21        1.10523  -0.00033   0.00000  -0.00898  -0.00895   1.09627
   D22       -1.07013  -0.00047   0.00000  -0.01024  -0.01022  -1.08035
   D23        1.13410  -0.00047   0.00000  -0.01576  -0.01579   1.11831
   D24       -0.95751  -0.00078   0.00000  -0.01674  -0.01673  -0.97424
   D25       -3.13286  -0.00092   0.00000  -0.01800  -0.01800   3.13232
   D26       -1.06968   0.00014   0.00000  -0.00679  -0.00681  -1.07649
   D27        3.12189  -0.00017   0.00000  -0.00776  -0.00775   3.11414
   D28        0.94654  -0.00031   0.00000  -0.00902  -0.00902   0.93752
   D29        1.28633   0.00010   0.00000  -0.00258  -0.00259   1.28374
   D30       -2.93979  -0.00057   0.00000  -0.01154  -0.01154  -2.95134
   D31       -0.74664  -0.00006   0.00000  -0.00358  -0.00358  -0.75022
   D32       -0.71482  -0.00008   0.00000  -0.00116  -0.00117  -0.71599
   D33        1.34224  -0.00074   0.00000  -0.01012  -0.01012   1.33212
   D34       -2.74779  -0.00023   0.00000  -0.00216  -0.00216  -2.74995
   D35       -2.96318   0.00044   0.00000   0.00233   0.00233  -2.96084
   D36       -0.90611  -0.00023   0.00000  -0.00663  -0.00662  -0.91274
   D37        1.28704   0.00028   0.00000   0.00133   0.00134   1.28838
   D38        0.11575   0.00015   0.00000   0.00214   0.00214   0.11789
   D39       -3.04052   0.00029   0.00000   0.00604   0.00604  -3.03448
   D40       -0.26376  -0.00015   0.00000  -0.00531  -0.00531  -0.26908
   D41        1.74889   0.00021   0.00000  -0.00166  -0.00167   1.74722
   D42       -2.46202  -0.00042   0.00000  -0.00705  -0.00705  -2.46907
   D43        0.10323   0.00003   0.00000   0.00256   0.00257   0.10580
   D44       -3.02366  -0.00009   0.00000  -0.00130  -0.00130  -3.02496
   D45        1.97330  -0.00073   0.00000  -0.01215  -0.01214   1.96116
   D46       -0.25510  -0.00007   0.00000  -0.00515  -0.00515  -0.26025
   D47       -2.29190  -0.00018   0.00000  -0.00711  -0.00711  -2.29901
   D48       -1.81971   0.00073   0.00000   0.01470   0.01470  -1.80501
   D49        2.45976   0.00080   0.00000   0.01707   0.01707   2.47683
   D50        0.26167   0.00064   0.00000   0.01419   0.01419   0.27586
   D51        0.30380   0.00016   0.00000   0.00604   0.00604   0.30984
   D52       -1.69992   0.00023   0.00000   0.00841   0.00841  -1.69150
   D53        2.38518   0.00008   0.00000   0.00553   0.00553   2.39072
   D54        2.30541   0.00006   0.00000   0.00526   0.00526   2.31067
   D55        0.30169   0.00013   0.00000   0.00763   0.00763   0.30933
   D56       -1.89639  -0.00003   0.00000   0.00475   0.00475  -1.89164
   D57        2.96792   0.00123   0.00000   0.03000   0.02999   2.99791
   D58        0.88978   0.00072   0.00000   0.02402   0.02402   0.91380
   D59       -1.34017   0.00128   0.00000   0.02978   0.02978  -1.31040
   D60        0.93050   0.00111   0.00000   0.02901   0.02901   0.95951
   D61       -1.14763   0.00060   0.00000   0.02304   0.02304  -1.12460
   D62        2.90560   0.00116   0.00000   0.02879   0.02879   2.93439
   D63       -1.26040   0.00063   0.00000   0.02309   0.02310  -1.23731
   D64        2.94465   0.00012   0.00000   0.01712   0.01712   2.96177
   D65        0.71469   0.00068   0.00000   0.02287   0.02288   0.73757
   D66        0.13080  -0.00063   0.00000  -0.00509  -0.00510   0.12570
   D67       -3.01713  -0.00020   0.00000  -0.00474  -0.00474  -3.02187
   D68       -2.67031  -0.00128   0.00000  -0.00378  -0.00378  -2.67408
   D69       -0.36015   0.00027   0.00000   0.00324   0.00324  -0.35690
   D70        1.61661  -0.00027   0.00000   0.00094   0.00094   1.61755
   D71        0.18338   0.00071   0.00000   0.00468   0.00468   0.18807
   D72       -2.95167   0.00028   0.00000   0.00436   0.00436  -2.94731
   D73       -0.38678  -0.00045   0.00000  -0.00216  -0.00215  -0.38893
   D74       -2.39950   0.00008   0.00000   0.00156   0.00156  -2.39794
   D75        1.87149   0.00057   0.00000   0.00363   0.00363   1.87512
   D76        2.56592  -0.00068   0.00000  -0.00496  -0.00495   2.56096
   D77        0.43537   0.00008   0.00000  -0.00078  -0.00079   0.43458
   D78       -1.55000  -0.00031   0.00000  -0.00262  -0.00261  -1.55261
   D79       -1.74231  -0.00054   0.00000  -0.00532  -0.00531  -1.74762
   D80        2.41033   0.00022   0.00000  -0.00115  -0.00115   2.40918
   D81        0.42496  -0.00017   0.00000  -0.00298  -0.00297   0.42198
   D82        0.46132  -0.00062   0.00000  -0.00741  -0.00740   0.45392
   D83       -1.66922   0.00014   0.00000  -0.00323  -0.00324  -1.67246
   D84        2.62859  -0.00025   0.00000  -0.00506  -0.00506   2.62353
   D85        1.26984   0.00039   0.00000   0.00759   0.00759   1.27742
   D86       -2.98638   0.00012   0.00000   0.00502   0.00502  -2.98136
   D87       -0.72154   0.00038   0.00000   0.00863   0.00863  -0.71291
   D88       -2.97738   0.00035   0.00000   0.00948   0.00948  -2.96789
   D89       -0.95041   0.00009   0.00000   0.00692   0.00692  -0.94349
   D90        1.31444   0.00035   0.00000   0.01052   0.01052   1.32496
   D91       -0.74776   0.00026   0.00000   0.00704   0.00704  -0.74072
   D92        1.27921  -0.00001   0.00000   0.00447   0.00447   1.28368
   D93       -2.73914   0.00025   0.00000   0.00808   0.00808  -2.73106
   D94        0.15099  -0.00033   0.00000  -0.00447  -0.00447   0.14651
   D95       -3.00465  -0.00055   0.00000  -0.00124  -0.00127  -3.00592
   D96        2.82837   0.00169   0.00000   0.00448   0.00447   2.83285
   D97       -0.32727   0.00147   0.00000   0.00771   0.00768  -0.31959
   D98       -0.34762   0.00024   0.00000   0.00234   0.00233  -0.34529
   D99        1.72572  -0.00053   0.00000  -0.00057  -0.00057   1.72515
   D100      -2.45968   0.00018   0.00000   0.00430   0.00430  -2.45537
   D101      -2.90428   0.00110   0.00000   0.00411   0.00408  -2.90019
   D102      -0.83093   0.00033   0.00000   0.00120   0.00118  -0.82976
   D103       1.26685   0.00104   0.00000   0.00607   0.00606   1.27291
   D104      -0.40903  -0.00037   0.00000  -0.01302  -0.01299  -0.42202
   D105       2.14042  -0.00037   0.00000  -0.01102  -0.01105   2.12937
   D106       0.13234   0.00040   0.00000   0.00523   0.00524   0.13757
   D107      -2.99569   0.00072   0.00000   0.00247   0.00242  -2.99327
   D108       1.77087  -0.00040   0.00000  -0.00463  -0.00464   1.76623
   D109      -2.40891   0.00016   0.00000   0.00090   0.00089  -2.40801
   D110      -0.33382  -0.00063   0.00000  -0.00435  -0.00436  -0.33818
   D111      -1.63911   0.00001   0.00000   0.00095   0.00095  -1.63816
   D112       2.60911   0.00021   0.00000   0.00121   0.00121   2.61032
   D113       0.41237   0.00012   0.00000   0.00103   0.00103   0.41340
   D114       0.39923  -0.00014   0.00000   0.00042   0.00041   0.39965
   D115      -1.63573   0.00006   0.00000   0.00068   0.00067  -1.63506
   D116       2.45071  -0.00003   0.00000   0.00050   0.00049   2.45121
   D117       2.42729  -0.00009   0.00000   0.00204   0.00203   2.42932
   D118       0.39232   0.00011   0.00000   0.00230   0.00229   0.39461
   D119      -1.80442   0.00002   0.00000   0.00212   0.00212  -1.80231
   D120      -0.12047   0.00008   0.00000   0.00141   0.00141  -0.11907
   D121       3.02891  -0.00003   0.00000  -0.00050  -0.00050   3.02841
   D122      -1.91090  -0.00015   0.00000  -0.00092  -0.00092  -1.91182
   D123       2.31177   0.00008   0.00000   0.00080   0.00080   2.31257
   D124       0.24872  -0.00012   0.00000  -0.00094  -0.00094   0.24777
   D125      -0.08079  -0.00010   0.00000  -0.00148  -0.00148  -0.08227
   D126       3.05289   0.00002   0.00000   0.00043   0.00044   3.05333
   D127       0.22820   0.00004   0.00000   0.00091   0.00091   0.22911
   D128       2.36964  -0.00016   0.00000  -0.00120  -0.00120   2.36844
   D129      -1.84570  -0.00007   0.00000  -0.00006  -0.00006  -1.84577
   D130       1.75155  -0.00021   0.00000  -0.00183  -0.00183   1.74972
   D131      -0.30816  -0.00003   0.00000   0.00019   0.00019  -0.30797
   D132      -2.48812  -0.00004   0.00000  -0.00067  -0.00067  -2.48879
   D133      -0.27984  -0.00010   0.00000  -0.00019  -0.00019  -0.28003
   D134      -2.33955   0.00008   0.00000   0.00183   0.00183  -2.33772
   D135       1.76367   0.00007   0.00000   0.00098   0.00098   1.76465
   D136      -2.28255  -0.00007   0.00000   0.00066   0.00066  -2.28188
   D137       1.94093   0.00010   0.00000   0.00268   0.00269   1.94362
   D138      -0.23904   0.00009   0.00000   0.00183   0.00183  -0.23721
   D139       1.62837   0.00287   0.00000  -0.01068  -0.01183   1.61655
   D140      -2.65680  -0.01488   0.00000  -0.12283  -0.12237  -2.77917
   D141      -0.29687   0.00230   0.00000  -0.03362  -0.03294  -0.32981
   D142      -2.02921  -0.00585   0.00000  -0.06445  -0.06269  -2.09190
   D143       2.26901   0.00742   0.00000   0.02300   0.02181   2.29082
   D144      -0.10354  -0.00737   0.00000  -0.05983  -0.06040  -0.16393
   D145       0.84532  -0.00350   0.00000  -0.02003  -0.01859   0.82673
   D146       2.95630  -0.00880   0.00000  -0.05862  -0.05775   2.89855
   D147      -1.25053  -0.00925   0.00000  -0.05756  -0.05690  -1.30743
   D148      -1.21982   0.00734   0.00000   0.06444   0.06398  -1.15585
   D149       0.89116   0.00204   0.00000   0.02585   0.02481   0.91597
   D150       2.96751   0.00159   0.00000   0.02691   0.02566   2.99317
   D151       2.91198   0.00816   0.00000   0.06278   0.06316   2.97514
   D152      -1.26022   0.00286   0.00000   0.02419   0.02399  -1.23623
   D153       0.81613   0.00241   0.00000   0.02525   0.02484   0.84097
   D154       3.08728   0.00601   0.00000   0.04402   0.04322   3.13050
   D155      -1.10066   0.00606   0.00000   0.04438   0.04358  -1.05709
   D156       1.00254   0.00631   0.00000   0.04634   0.04562   1.04817
   D157      -1.12687  -0.00544   0.00000  -0.04032  -0.03950  -1.16637
   D158       0.96837  -0.00539   0.00000  -0.03996  -0.03914   0.92923
   D159       3.07158  -0.00515   0.00000  -0.03801  -0.03709   3.03449
   D160       1.02235  -0.00080   0.00000  -0.00275  -0.00286   1.01949
   D161       3.11760  -0.00075   0.00000  -0.00240  -0.00250   3.11509
   D162      -1.06238  -0.00051   0.00000  -0.00044  -0.00046  -1.06284
   D163      -2.56028   0.00227   0.00000   0.03399   0.03384  -2.52644
   D164      -0.44143   0.00867   0.00000   0.05078   0.05001  -0.39143
   D165       1.64603  -0.00695   0.00000  -0.01256  -0.01165   1.63438
   D166      -0.45435  -0.00003   0.00000  -0.00112  -0.00112  -0.45547
         Item               Value     Threshold  Converged?
 Maximum Force            0.039973     0.000450     NO 
 RMS     Force            0.004678     0.000300     NO 
 Maximum Displacement     0.730695     0.001800     NO 
 RMS     Displacement     0.114872     0.001200     NO 
 Predicted change in Energy=-1.424490D-02
 Lowest energy point so far.  Saving SCF results.
 GradGradGradGradGradGradGradGradGradGradGradGradGradGradGradGradGradGrad

 Leave Link  103 at Thu Jul 10 00:28:01 2025, MaxMem=  1342177280 cpu:              18.7 elap:               1.3
 (Enter /home/zhangying/bin/g16/l202.exe)
 Stoichiometry    C17H12F6LiNO19S2
 Framework group  C1[X(C17H12F6LiNO19S2)]
 Deg. of freedom   168
 Full point group                 C1      NOp   1
 RotChk:  IX=0 Diff= 2.43D-02
 Largest Abelian subgroup         C1      NOp   1
 Largest concise Abelian subgroup C1      NOp   1
                         Standard orientation:                         
 ---------------------------------------------------------------------
 Center     Atomic      Atomic             Coordinates (Angstroms)
 Number     Number       Type             X           Y           Z
 ---------------------------------------------------------------------
      1          8           0        5.308091    0.650775   -1.869933
      2          6           0        6.375414    1.376052   -1.423704
      3          8           0        6.478141    1.258100   -0.069193
      4          6           0        5.428018    0.443363    0.450524
      5          6           0        4.737375   -0.125230   -0.807367
      6          8           0        7.084608    2.029869   -2.106497
      7          1           0        5.888078   -0.351744    1.038745
      8          1           0        3.663258    0.027438   -0.812995
      9          8           0        5.322776   -3.144694    0.618627
     10          6           0        6.549628   -2.730162    0.184020
     11          8           0        6.401774   -1.891230   -0.879863
     12          6           0        5.017236   -1.600167   -1.115116
     13          6           0        4.301322   -2.690825   -0.276920
     14          8           0        7.581163   -3.045484    0.669065
     15          1           0        4.824080   -1.741388   -2.177838
     16          1           0        4.031257   -3.526062   -0.930990
     17          8           0        3.594006    0.401799    1.976827
     18          6           0        2.504728    1.146963    2.356492
     19          8           0        2.666662    2.424937    1.947806
     20          6           0        3.789308    2.532557    1.041797
     21          6           0        4.596443    1.270414    1.429445
     22          8           0        1.578211    0.702906    2.946006
     23          1           0        4.344137    3.428029    1.316420
     24          1           0        5.274600    1.558192    2.237665
     25          8           0        1.268234   -3.653895    0.111332
     26          6           0        1.132302   -2.528620   -0.626857
     27          8           0        2.134619   -1.644354   -0.310920
     28          6           0        3.091103   -2.281398    0.557043
     29          8           0        0.287189   -2.332897   -1.433531
     30          1           0        3.374485   -1.581467    1.337723
     31          8           0        2.783495    4.107500   -0.425532
     32          6           0        1.414623    4.131198   -0.506668
     33          8           0        0.942649    2.871296   -0.669013
     34          6           0        3.262550    2.760366   -0.378795
     35          8           0        0.759452    5.114676   -0.448281
     36          1           0        4.076072    2.682849   -1.097622
     37          6           0        2.021457    1.949145   -0.811441
     38          1           0        1.804396    1.077813   -0.196145
     39          1           0        2.089754    1.642438   -1.857260
     40          6           0        2.292436   -3.465114    1.111075
     41          1           0        1.816817   -3.222440    2.062062
     42          1           0        2.872533   -4.381740    1.199451
     43          7           0       -6.681751   -0.061962    0.649442
     44         16           0       -6.877016   -1.531749    0.073912
     45         16           0       -6.762662    1.354764   -0.104101
     46          6           0       -5.114865   -2.047530   -0.372268
     47          6           0       -5.011588    1.979075    0.223399
     48          9           0       -4.855933    3.172964   -0.345470
     49          9           0       -4.768506    2.096931    1.528429
     50          9           0       -4.238698   -1.790573    0.602568
     51          9           0       -5.079938   -3.371917   -0.587215
     52          9           0       -4.689401   -1.446753   -1.487000
     53          9           0       -4.104715    1.144561   -0.295999
     54          8           0       -7.197582   -2.441603    1.162978
     55          8           0       -7.581952   -1.691117   -1.216365
     56          8           0       -7.609819    2.273207    0.639225
     57          8           0       -6.848167    1.328540   -1.582478
     58          3           0       -2.456991   -5.953505    0.129959
 ---------------------------------------------------------------------
 Rotational constants (GHZ):           0.1009592           0.0268882           0.0229379
 Leave Link  202 at Thu Jul 10 00:28:02 2025, MaxMem=  1342177280 cpu:               0.3 elap:               0.1
 (Enter /home/zhangying/bin/g16/l301.exe)
 Standard basis: 6-311++G(d,p) (5D, 7F)
 Ernie: Thresh=  0.10000D-02 Tol=  0.10000D-05 Strict=F.
 There are  1158 symmetry adapted cartesian basis functions of A   symmetry.
 There are  1112 symmetry adapted basis functions of A   symmetry.
  1112 basis functions,  1792 primitive gaussians,  1158 cartesian basis functions
   181 alpha electrons      181 beta electrons
       nuclear repulsion energy      6685.1161045289 Hartrees.
 IExCor=  402 DFT=T Ex+Corr=B3LYP ExCW=0 ScaHFX=  0.200000
 ScaDFX=  0.800000  0.720000  1.000000  0.810000 ScalE2=  1.000000  1.000000
 IRadAn=      5 IRanWt=     -1 IRanGd=            0 ICorTp=0 IEmpDi=141
 NAtoms=   58 NActive=   58 NUniq=   58 SFac= 1.00D+00 NAtFMM=   60 NAOKFM=F Big=F
 Integral buffers will be    131072 words long.
 Raffenetti 2 integral format.
 Two-electron integral symmetry is turned on.
 R6Disp:  Grimme-D3(BJ) Dispersion energy=       -0.1332617645 Hartrees.
 Nuclear repulsion after empirical dispersion term =     6684.9828427645 Hartrees.
 Leave Link  301 at Thu Jul 10 00:28:02 2025, MaxMem=  1342177280 cpu:               1.3 elap:               0.1
 (Enter /home/zhangying/bin/g16/l302.exe)
 NPDir=0 NMtPBC=     1 NCelOv=     1 NCel=       1 NClECP=     1 NCelD=      1
         NCelK=      1 NCelE2=     1 NClLst=     1 CellRange=     0.0.
 One-electron integrals computed using PRISM.
 One-electron integral symmetry used in STVInt
 NBasis=  1112 RedAO= T EigKep=  1.25D-06  NBF=  1112
 NBsUse=  1111 1.00D-06 EigRej=  5.77D-07 NBFU=  1111
 Precomputing XC quadrature grid using
 IXCGrd= 4 IRadAn=           5 IRanWt=          -1 IRanGd=           0 AccXCQ= 0.00D+00.
 Generated NRdTot=       0 NPtTot=           0 NUsed=           0 NTot=          32
 NSgBfM=  1079  1079  1079  1079  1079 MxSgAt=    58 MxSgA2=    58.
 Leave Link  302 at Thu Jul 10 00:28:05 2025, MaxMem=  1342177280 cpu:              35.9 elap:               2.3
 (Enter /home/zhangying/bin/g16/l303.exe)
 DipDrv:  MaxL=1.
 Leave Link  303 at Thu Jul 10 00:28:06 2025, MaxMem=  1342177280 cpu:               3.3 elap:               0.3
 (Enter /home/zhangying/bin/g16/l401.exe)
 Initial guess from the checkpoint file:  "/home_zz/zhangying/wangchenyu/zhang/diffusion/PVC/3/Gau-4083.chk"
 B after Tr=    -0.000000   -0.000000    0.000000
         Rot=    0.999973    0.001913    0.000565    0.007092 Ang=   0.84 deg.
 Guess basis will be translated and rotated to current coordinates.
 JPrj=2 DoOrth=T DoCkMO=T.
 Generating alternative initial guess.
 ExpMin= 7.40D-03 ExpMax= 9.34D+04 ExpMxC= 3.17D+03 IAcc=3 IRadAn=         5 AccDes= 0.00D+00
 Harris functional with IExCor=  402 and IRadAn=       5 diagonalized for initial guess.
 HarFok:  IExCor=  402 AccDes= 0.00D+00 IRadAn=         5 IDoV= 1 UseB2=F ITyADJ=14
 ICtDFT=  3500011 ScaDFX=  1.000000  1.000000  1.000000  1.000000
 FoFCou: FMM=F IPFlag=           0 FMFlag=      100000 FMFlg1=           0
         NFxFlg=           0 DoJE=T BraDBF=F KetDBF=T FulRan=T
         wScrn=  0.000000 ICntrl=       500 IOpCl=  0 I1Cent=   200000004 NGrid=           0
         NMat0=    1 NMatS0=      1 NMatT0=    0 NMatD0=    1 NMtDS0=    0 NMtDT0=    0
 Petite list used in FoFCou.
 Harris En= -3542.97624679145    
 Leave Link  401 at Thu Jul 10 00:28:16 2025, MaxMem=  1342177280 cpu:             163.1 elap:              10.3
 (Enter /home/zhangying/bin/g16/l502.exe)
 Integral symmetry usage will be decided dynamically.
 Closed shell SCF:
 Using DIIS extrapolation, IDIIS=  1040.
 NGot=  1342177280 LenX=  1339466444 LenY=  1338124322
 Requested convergence on RMS density matrix=1.00D-08 within 128 cycles.
 Requested convergence on MAX density matrix=1.00D-06.
 Requested convergence on             energy=1.00D-06.
 No special actions if energy rises.
 Fock matrices will be formed incrementally for  20 cycles.

 Cycle   1  Pass 1  IDiag  1:
 FoFJK:  IHMeth= 1 ICntrl=       0 DoSepK=F KAlg= 0 I1Cent=           0 FoldK=F
 IRaf= 630000000 NMat=       1 IRICut=       1 DoRegI=T DoRafI=F ISym2E= 0 IDoP0=0 IntGTp=1.
 FoFCou: FMM=F IPFlag=           0 FMFlag=      100000 FMFlg1=           0
         NFxFlg=           0 DoJE=F BraDBF=F KetDBF=F FulRan=T
         wScrn=  0.000000 ICntrl=         0 IOpCl=  0 I1Cent=           0 NGrid=           0
         NMat0=    1 NMatS0=      1 NMatT0=    0 NMatD0=    1 NMtDS0=    0 NMtDT0=    0
 Symmetry not used in FoFCou.
 E= -3542.69633380005    
 DIIS: error= 4.36D-03 at cycle   1 NSaved=   1.
 NSaved= 1 IEnMin= 1 EnMin= -3542.69633380005     IErMin= 1 ErrMin= 4.36D-03
 ErrMax= 4.36D-03  0.00D+00 EMaxC= 1.00D-01 BMatC= 6.74D-02 BMatP= 6.74D-02
 IDIUse=3 WtCom= 9.56D-01 WtEn= 4.36D-02
 Coeff-Com:  0.100D+01
 Coeff-En:   0.100D+01
 Coeff:      0.100D+01
 Gap=     0.354 Goal=   None    Shift=    0.000
 GapD=    0.354 DampG=1.000 DampE=1.000 DampFc=1.0000 IDamp=-1.
 RMSDP=3.27D-03 MaxDP=5.44D-01              OVMax= 7.47D-02

 Cycle   2  Pass 1  IDiag  1:
 RMSU=  3.26D-03    CP:  1.00D+00
 E= -3542.78173589672     Delta-E=       -0.085402096671 Rises=F Damp=F
 DIIS: error= 3.76D-03 at cycle   2 NSaved=   2.
 NSaved= 2 IEnMin= 2 EnMin= -3542.78173589672     IErMin= 2 ErrMin= 3.76D-03
 ErrMax= 3.76D-03  0.00D+00 EMaxC= 1.00D-01 BMatC= 1.38D-02 BMatP= 6.74D-02
 IDIUse=3 WtCom= 9.62D-01 WtEn= 3.76D-02
 Coeff-Com:  0.185D+00 0.815D+00
 Coeff-En:   0.000D+00 0.100D+01
 Coeff:      0.178D+00 0.822D+00
 Gap=     0.054 Goal=   None    Shift=    0.000
 RMSDP=8.15D-04 MaxDP=1.52D-01 DE=-8.54D-02 OVMax= 5.85D-02

 Cycle   3  Pass 1  IDiag  1:
 RMSU=  7.56D-04    CP:  1.00D+00  9.82D-01
 E= -3542.76037468416     Delta-E=        0.021361212561 Rises=F Damp=F
 DIIS: error= 7.03D-03 at cycle   3 NSaved=   3.
 NSaved= 3 IEnMin= 2 EnMin= -3542.78173589672     IErMin= 2 ErrMin= 3.76D-03
 ErrMax= 7.03D-03  0.00D+00 EMaxC= 1.00D-01 BMatC= 4.26D-02 BMatP= 1.38D-02
 IDIUse=3 WtCom= 1.07D-01 WtEn= 8.93D-01
 Coeff-Com: -0.298D-01 0.656D+00 0.374D+00
 Coeff-En:   0.000D+00 0.703D+00 0.297D+00
 Coeff:     -0.317D-02 0.698D+00 0.305D+00
 Gap=     0.054 Goal=   None    Shift=    0.000
 RMSDP=4.04D-04 MaxDP=5.18D-02 DE= 2.14D-02 OVMax= 2.59D-02

 Cycle   4  Pass 1  IDiag  1:
 RMSU=  1.91D-04    CP:  1.00D+00  1.00D+00  5.48D-01
 E= -3542.79075640712     Delta-E=       -0.030381722958 Rises=F Damp=F
 DIIS: error= 1.29D-03 at cycle   4 NSaved=   4.
 NSaved= 4 IEnMin= 4 EnMin= -3542.79075640712     IErMin= 4 ErrMin= 1.29D-03
 ErrMax= 1.29D-03  0.00D+00 EMaxC= 1.00D-01 BMatC= 1.38D-03 BMatP= 1.38D-02
 IDIUse=3 WtCom= 9.87D-01 WtEn= 1.29D-02
 Coeff-Com: -0.159D-01 0.268D+00 0.288D-01 0.720D+00
 Coeff-En:   0.000D+00 0.969D-01 0.000D+00 0.903D+00
 Coeff:     -0.157D-01 0.265D+00 0.284D-01 0.722D+00
 Gap=     0.054 Goal=   None    Shift=    0.000
 RMSDP=1.77D-04 MaxDP=4.65D-02 DE=-3.04D-02 OVMax= 7.46D-03

 Cycle   5  Pass 1  IDiag  1:
 RMSU=  7.35D-05    CP:  1.00D+00  1.01D+00  4.05D-01  7.69D-01
 E= -3542.79165176761     Delta-E=       -0.000895360496 Rises=F Damp=F
 DIIS: error= 2.64D-04 at cycle   5 NSaved=   5.
 NSaved= 5 IEnMin= 5 EnMin= -3542.79165176761     IErMin= 5 ErrMin= 2.64D-04
 ErrMax= 2.64D-04  0.00D+00 EMaxC= 1.00D-01 BMatC= 1.17D-04 BMatP= 1.38D-03
 IDIUse=3 WtCom= 9.97D-01 WtEn= 2.64D-03
 Coeff-Com: -0.601D-02 0.920D-01-0.306D-01 0.493D+00 0.451D+00
 Coeff-En:   0.000D+00 0.000D+00 0.000D+00 0.000D+00 0.100D+01
 Coeff:     -0.600D-02 0.917D-01-0.305D-01 0.492D+00 0.453D+00
 Gap=     0.053 Goal=   None    Shift=    0.000
 RMSDP=4.74D-05 MaxDP=1.26D-02 DE=-8.95D-04 OVMax= 1.86D-03

 Cycle   6  Pass 1  IDiag  1:
 RMSU=  2.91D-05    CP:  1.00D+00  1.01D+00  4.21D-01  8.18D-01  5.70D-01
 E= -3542.79173165862     Delta-E=       -0.000079891002 Rises=F Damp=F
 DIIS: error= 7.19D-05 at cycle   6 NSaved=   6.
 NSaved= 6 IEnMin= 6 EnMin= -3542.79173165862     IErMin= 6 ErrMin= 7.19D-05
 ErrMax= 7.19D-05  0.00D+00 EMaxC= 1.00D-01 BMatC= 7.43D-06 BMatP= 1.17D-04
 IDIUse=1 WtCom= 1.00D+00 WtEn= 0.00D+00
 Coeff-Com: -0.204D-02 0.287D-01-0.230D-01 0.231D+00 0.269D+00 0.496D+00
 Coeff:     -0.204D-02 0.287D-01-0.230D-01 0.231D+00 0.269D+00 0.496D+00
 Gap=     0.053 Goal=   None    Shift=    0.000
 RMSDP=1.37D-05 MaxDP=3.15D-03 DE=-7.99D-05 OVMax= 4.94D-04

 Cycle   7  Pass 1  IDiag  1:
 RMSU=  8.05D-06    CP:  1.00D+00  1.01D+00  4.21D-01  8.33D-01  6.49D-01
                    CP:  7.04D-01
 E= -3542.79173674433     Delta-E=       -0.000005085711 Rises=F Damp=F
 DIIS: error= 2.10D-05 at cycle   7 NSaved=   7.
 NSaved= 7 IEnMin= 7 EnMin= -3542.79173674433     IErMin= 7 ErrMin= 2.10D-05
 ErrMax= 2.10D-05  0.00D+00 EMaxC= 1.00D-01 BMatC= 6.86D-07 BMatP= 7.43D-06
 IDIUse=1 WtCom= 1.00D+00 WtEn= 0.00D+00
 Coeff-Com: -0.227D-03 0.724D-03-0.909D-02 0.528D-01 0.801D-01 0.276D+00
 Coeff-Com:  0.600D+00
 Coeff:     -0.227D-03 0.724D-03-0.909D-02 0.528D-01 0.801D-01 0.276D+00
 Coeff:      0.600D+00
 Gap=     0.053 Goal=   None    Shift=    0.000
 RMSDP=5.53D-06 MaxDP=1.26D-03 DE=-5.09D-06 OVMax= 1.32D-04

 Cycle   8  Pass 1  IDiag  1:
 RMSU=  2.92D-06    CP:  1.00D+00  1.01D+00  4.22D-01  8.47D-01  6.38D-01
                    CP:  6.56D-01  6.16D-01
 E= -3542.79173717632     Delta-E=       -0.000000431992 Rises=F Damp=F
 DIIS: error= 6.27D-06 at cycle   8 NSaved=   8.
 NSaved= 8 IEnMin= 8 EnMin= -3542.79173717632     IErMin= 8 ErrMin= 6.27D-06
 ErrMax= 6.27D-06  0.00D+00 EMaxC= 1.00D-01 BMatC= 7.55D-08 BMatP= 6.86D-07
 IDIUse=1 WtCom= 1.00D+00 WtEn= 0.00D+00
 Coeff-Com:  0.505D-04-0.245D-02-0.338D-02 0.980D-02 0.225D-01 0.117D+00
 Coeff-Com:  0.345D+00 0.511D+00
 Coeff:      0.505D-04-0.245D-02-0.338D-02 0.980D-02 0.225D-01 0.117D+00
 Coeff:      0.345D+00 0.511D+00
 Gap=     0.053 Goal=   None    Shift=    0.000
 RMSDP=1.92D-06 MaxDP=5.35D-04 DE=-4.32D-07 OVMax= 3.59D-05

 Cycle   9  Pass 1  IDiag  1:
 RMSU=  8.95D-07    CP:  1.00D+00  1.01D+00  4.21D-01  8.45D-01  6.36D-01
                    CP:  6.88D-01  6.40D-01  6.60D-01
 E= -3542.79173722694     Delta-E=       -0.000000050624 Rises=F Damp=F
 DIIS: error= 1.58D-06 at cycle   9 NSaved=   9.
 NSaved= 9 IEnMin= 9 EnMin= -3542.79173722694     IErMin= 9 ErrMin= 1.58D-06
 ErrMax= 1.58D-06  0.00D+00 EMaxC= 1.00D-01 BMatC= 4.69D-09 BMatP= 7.55D-08
 IDIUse=1 WtCom= 1.00D+00 WtEn= 0.00D+00
 Coeff-Com:  0.444D-04-0.133D-02-0.101D-02 0.958D-03 0.544D-02 0.382D-01
 Coeff-Com:  0.128D+00 0.260D+00 0.570D+00
 Coeff:      0.444D-04-0.133D-02-0.101D-02 0.958D-03 0.544D-02 0.382D-01
 Coeff:      0.128D+00 0.260D+00 0.570D+00
 Gap=     0.053 Goal=   None    Shift=    0.000
 RMSDP=6.76D-07 MaxDP=1.81D-04 DE=-5.06D-08 OVMax= 1.26D-05

 Cycle  10  Pass 1  IDiag  1:
 RMSU=  3.39D-07    CP:  1.00D+00  1.01D+00  4.21D-01  8.44D-01  6.38D-01
                    CP:  6.93D-01  6.41D-01  6.61D-01  7.89D-01
 E= -3542.79173722986     Delta-E=       -0.000000002916 Rises=F Damp=F
 DIIS: error= 7.13D-07 at cycle  10 NSaved=  10.
 NSaved=10 IEnMin=10 EnMin= -3542.79173722986     IErMin=10 ErrMin= 7.13D-07
 ErrMax= 7.13D-07  0.00D+00 EMaxC= 1.00D-01 BMatC= 8.44D-10 BMatP= 4.69D-09
 IDIUse=1 WtCom= 1.00D+00 WtEn= 0.00D+00
 Coeff-Com:  0.169D-04-0.401D-03-0.989D-04-0.763D-03 0.100D-03 0.599D-02
 Coeff-Com:  0.257D-01 0.788D-01 0.332D+00 0.559D+00
 Coeff:      0.169D-04-0.401D-03-0.989D-04-0.763D-03 0.100D-03 0.599D-02
 Coeff:      0.257D-01 0.788D-01 0.332D+00 0.559D+00
 Gap=     0.053 Goal=   None    Shift=    0.000
 RMSDP=2.25D-07 MaxDP=6.20D-05 DE=-2.92D-09 OVMax= 5.60D-06

 Cycle  11  Pass 1  IDiag  1:
 RMSU=  1.02D-07    CP:  1.00D+00  1.01D+00  4.21D-01  8.44D-01  6.38D-01
                    CP:  6.93D-01  6.45D-01  6.67D-01  8.06D-01  7.12D-01
 E= -3542.79173723031     Delta-E=       -0.000000000457 Rises=F Damp=F
 DIIS: error= 2.00D-07 at cycle  11 NSaved=  11.
 NSaved=11 IEnMin=11 EnMin= -3542.79173723031     IErMin=11 ErrMin= 2.00D-07
 ErrMax= 2.00D-07  0.00D+00 EMaxC= 1.00D-01 BMatC= 8.42D-11 BMatP= 8.44D-10
 IDIUse=1 WtCom= 1.00D+00 WtEn= 0.00D+00
 Coeff-Com:  0.260D-05-0.281D-04 0.769D-04-0.474D-03-0.599D-03-0.179D-02
 Coeff-Com: -0.311D-02 0.803D-02 0.101D+00 0.300D+00 0.597D+00
 Coeff:      0.260D-05-0.281D-04 0.769D-04-0.474D-03-0.599D-03-0.179D-02
 Coeff:     -0.311D-02 0.803D-02 0.101D+00 0.300D+00 0.597D+00
 Gap=     0.053 Goal=   None    Shift=    0.000
 RMSDP=4.61D-08 MaxDP=1.18D-05 DE=-4.57D-10 OVMax= 2.78D-06

 Cycle  12  Pass 1  IDiag  1:
 RMSU=  2.73D-08    CP:  1.00D+00  1.01D+00  4.21D-01  8.44D-01  6.38D-01
                    CP:  6.92D-01  6.44D-01  6.74D-01  8.18D-01  7.16D-01
                    CP:  7.88D-01
 E= -3542.79173723048     Delta-E=       -0.000000000166 Rises=F Damp=F
 DIIS: error= 9.55D-08 at cycle  12 NSaved=  12.
 NSaved=12 IEnMin=12 EnMin= -3542.79173723048     IErMin=12 ErrMin= 9.55D-08
 ErrMax= 9.55D-08  0.00D+00 EMaxC= 1.00D-01 BMatC= 1.12D-11 BMatP= 8.42D-11
 IDIUse=1 WtCom= 1.00D+00 WtEn= 0.00D+00
 Coeff-Com:  0.371D-06 0.138D-04 0.524D-04-0.224D-03-0.364D-03-0.153D-02
 Coeff-Com: -0.375D-02-0.148D-02 0.309D-01 0.129D+00 0.346D+00 0.502D+00
 Coeff:      0.371D-06 0.138D-04 0.524D-04-0.224D-03-0.364D-03-0.153D-02
 Coeff:     -0.375D-02-0.148D-02 0.309D-01 0.129D+00 0.346D+00 0.502D+00
 Gap=     0.053 Goal=   None    Shift=    0.000
 RMSDP=1.93D-08 MaxDP=5.20D-06 DE=-1.66D-10 OVMax= 1.09D-06

 Cycle  13  Pass 1  IDiag  1:
 RMSU=  1.16D-08    CP:  1.00D+00  1.01D+00  4.21D-01  8.44D-01  6.38D-01
                    CP:  6.92D-01  6.43D-01  6.76D-01  8.21D-01  7.33D-01
                    CP:  7.86D-01  7.87D-01
 E= -3542.79173723045     Delta-E=        0.000000000025 Rises=F Damp=F
 DIIS: error= 5.06D-08 at cycle  13 NSaved=  13.
 NSaved=13 IEnMin=12 EnMin= -3542.79173723048     IErMin=13 ErrMin= 5.06D-08
 ErrMax= 5.06D-08  0.00D+00 EMaxC= 1.00D-01 BMatC= 2.30D-12 BMatP= 1.12D-11
 IDIUse=1 WtCom= 1.00D+00 WtEn= 0.00D+00
 Coeff-Com: -0.214D-06 0.144D-04 0.200D-04-0.599D-04-0.133D-03-0.695D-03
 Coeff-Com: -0.190D-02-0.248D-02 0.128D-02 0.289D-01 0.115D+00 0.334D+00
 Coeff-Com:  0.526D+00
 Coeff:     -0.214D-06 0.144D-04 0.200D-04-0.599D-04-0.133D-03-0.695D-03
 Coeff:     -0.190D-02-0.248D-02 0.128D-02 0.289D-01 0.115D+00 0.334D+00
 Coeff:      0.526D+00
 Gap=     0.053 Goal=   None    Shift=    0.000
 RMSDP=8.08D-09 MaxDP=1.86D-06 DE= 2.55D-11 OVMax= 6.39D-07

 Cycle  14  Pass 1  IDiag  1:
 RMSU=  5.04D-09    CP:  1.00D+00  1.01D+00  4.21D-01  8.44D-01  6.38D-01
                    CP:  6.92D-01  6.43D-01  6.75D-01  8.24D-01  7.35D-01
                    CP:  7.97D-01  8.39D-01  7.75D-01
 E= -3542.79173723035     Delta-E=        0.000000000109 Rises=F Damp=F
 DIIS: error= 8.82D-09 at cycle  14 NSaved=  14.
 NSaved=14 IEnMin=12 EnMin= -3542.79173723048     IErMin=14 ErrMin= 8.82D-09
 ErrMax= 8.82D-09  0.00D+00 EMaxC= 1.00D-01 BMatC= 1.42D-13 BMatP= 2.30D-12
 IDIUse=1 WtCom= 1.00D+00 WtEn= 0.00D+00
 Coeff-Com: -0.135D-06 0.521D-05 0.319D-05-0.211D-05-0.241D-04-0.152D-03
 Coeff-Com: -0.481D-03-0.105D-02-0.327D-02-0.209D-02 0.139D-01 0.102D+00
 Coeff-Com:  0.263D+00 0.628D+00
 Coeff:     -0.135D-06 0.521D-05 0.319D-05-0.211D-05-0.241D-04-0.152D-03
 Coeff:     -0.481D-03-0.105D-02-0.327D-02-0.209D-02 0.139D-01 0.102D+00
 Coeff:      0.263D+00 0.628D+00
 Gap=     0.053 Goal=   None    Shift=    0.000
 RMSDP=3.10D-09 MaxDP=8.81D-07 DE= 1.09D-10 OVMax= 2.87D-07

 SCF Done:  E(RB3LYP) =  -3542.79173723     A.U. after   14 cycles
            NFock= 14  Conv=0.31D-08     -V/T= 2.0027
 KE= 3.533245963274D+03 PE=-2.173173940931D+04 EE= 7.970718866040D+03
 Leave Link  502 at Thu Jul 10 00:40:00 2025, MaxMem=  1342177280 cpu:           11238.2 elap:             702.6
 (Enter /home/zhangying/bin/g16/l701.exe)
 ... and contract with generalized density number  0.
 Compute integral first derivatives.
 R6Disp: Adding Grimme-D3(BJ) dispersion energy 1st derivatives to the gradient.
 Leave Link  701 at Thu Jul 10 00:40:03 2025, MaxMem=  1342177280 cpu:              12.4 elap:               0.9
 (Enter /home/zhangying/bin/g16/l702.exe)
 L702 exits ... SP integral derivatives will be done elsewhere.
 Leave Link  702 at Thu Jul 10 00:40:03 2025, MaxMem=  1342177280 cpu:               0.4 elap:               0.1
 (Enter /home/zhangying/bin/g16/l703.exe)
 Integral derivatives from FoFJK, PRISM(SPDF).
 Compute integral first derivatives, UseDBF=F ICtDFT=           0.
 Calling FoFJK, ICntrl=      2127 FMM=F ISym2X=0 I1Cent= 0 IOpClX= 0 NMat=1 NMatS=1 NMatT=0.
 FoFJK:  IHMeth= 1 ICntrl=    2127 DoSepK=F KAlg= 0 I1Cent=           0 FoldK=F
 IRaf=         0 NMat=       1 IRICut=       1 DoRegI=T DoRafI=F ISym2E= 0 IDoP0=0 IntGTp=1.
 FoFCou: FMM=F IPFlag=           0 FMFlag=      100000 FMFlg1=         800
         NFxFlg=           0 DoJE=F BraDBF=F KetDBF=F FulRan=T
         wScrn=  0.000000 ICntrl=      2127 IOpCl=  0 I1Cent=           0 NGrid=           0
         NMat0=    1 NMatS0=      1 NMatT0=    0 NMatD0=    1 NMtDS0=    0 NMtDT0=    0
 Symmetry not used in FoFCou.
 Leave Link  703 at Thu Jul 10 00:43:54 2025, MaxMem=  1342177280 cpu:            3685.8 elap:             230.4
 (Enter /home/zhangying/bin/g16/l716.exe)
 Dipole        = 9.36855239D+00-1.15621669D+01 1.09344027D+00
 ***** Axes restored to original set *****
 -------------------------------------------------------------------
 Center     Atomic                   Forces (Hartrees/Bohr)
 Number     Number              X              Y              Z
 -------------------------------------------------------------------
      1        8          -0.000194229   -0.001303640    0.000032069
      2        6          -0.000231305    0.001342764   -0.000339485
      3        8           0.000249033   -0.000742799    0.000414494
      4        6           0.000528318    0.000596972   -0.000557755
      5        6           0.000197329    0.000115074    0.000158790
      6        8           0.000070106   -0.000623692   -0.000008137
      7        1           0.000269156    0.000275444   -0.000277168
      8        1           0.000785053   -0.000351025    0.000340636
      9        8           0.000307521   -0.001716328    0.000267562
     10        6          -0.000232301    0.002033885    0.000018631
     11        8          -0.000967754   -0.000287418    0.000042908
     12        6          -0.000044862   -0.000272001   -0.000011381
     13        6          -0.000064742   -0.000025047   -0.000211194
     14        8           0.000238845   -0.000357223    0.000205016
     15        1           0.000077520   -0.000095072   -0.000084806
     16        1           0.000365739    0.000503709    0.000547621
     17        8          -0.000146773    0.000720193   -0.000491622
     18        6           0.002621440   -0.000270030   -0.000073780
     19        8          -0.001196600   -0.000823897   -0.000133497
     20        6          -0.000273630    0.000013714    0.000098837
     21        6           0.000059291    0.000661431   -0.000249563
     22        8          -0.000537212    0.000080418    0.000142092
     23        1           0.000150289   -0.000283552   -0.000114916
     24        1          -0.000158884   -0.000282624   -0.000084158
     25        8          -0.004524483   -0.005225767   -0.001158059
     26        6           0.005045219    0.005636224   -0.002265746
     27        8          -0.001232636   -0.002948986    0.003395475
     28        6          -0.000993159    0.000121398   -0.000478317
     29        8          -0.000944872   -0.001307908    0.001119440
     30        1           0.000247998    0.000088606    0.001126928
     31        8          -0.001115563    0.000973745   -0.000709971
     32        6           0.002337434   -0.001203740    0.000639391
     33        8          -0.001085188    0.000227658   -0.000128387
     34        6           0.000544075    0.000129297    0.000090950
     35        8          -0.001233277    0.000439265   -0.000149670
     36        1          -0.000662293    0.000276995    0.000006430
     37        6           0.000570672   -0.000144181    0.000530615
     38        1          -0.000242075   -0.000201716   -0.000255497
     39        1          -0.000095938    0.000097290   -0.000078828
     40        6           0.000047356    0.001463285   -0.001410600
     41        1           0.000232789    0.000082277    0.000151595
     42        1           0.000049933    0.000314496    0.000069022
     43        7          -0.006994393   -0.007270681   -0.000744414
     44       16           0.007776227    0.009949169    0.023247282
     45       16           0.002759858    0.018287109    0.022936563
     46        6           0.018576428    0.003526313    0.003803592
     47        6          -0.000151111   -0.004814803    0.001626733
     48        9           0.004281732    0.003193493    0.000958463
     49        9           0.000136403   -0.002018049   -0.005119548
     50        9          -0.002409508    0.001679851   -0.009025127
     51        9          -0.022231375   -0.002600264    0.004691662
     52        9          -0.001236330    0.000568577   -0.000905658
     53        9          -0.005182363    0.002987604    0.000945744
     54        8          -0.003485770   -0.005069666   -0.004989140
     55        8           0.000570765   -0.002198709   -0.020756315
     56        8           0.001585210   -0.002861055   -0.000767627
     57        8          -0.001859053   -0.011621032   -0.017943915
     58        3           0.009045940    0.000534646    0.001915741
 -------------------------------------------------------------------
 Cartesian Forces:  Max     0.023247282 RMS     0.004808196
 Leave Link  716 at Thu Jul 10 00:43:54 2025, MaxMem=  1342177280 cpu:               0.6 elap:               0.1
 (Enter /home/zhangying/bin/g16/l103.exe)

 GradGradGradGradGradGradGradGradGradGradGradGradGradGradGradGradGradGrad
 Berny optimization.
 Using GEDIIS/GDIIS optimizer.
 FormGI is forming the generalized inverse of G from B-inverse, IUseBI=4.
 Internal  Forces:  Max     0.021232429 RMS     0.002350625
 Search for a local minimum.
 Step number   2 out of a maximum of  348
 All quantities printed in internal units (Hartrees-Bohrs-Radians)
 RMS Force = .23506D-02 SwitMx=.10000D-02 MixMth= 1
 Mixed Optimization -- RFO/linear search
 Update second derivatives using D2CorX and points    1    2
 DE= -1.41D-02 DEPred=-1.42D-02 R= 9.88D-01
 TightC=F SS=  1.41D+00  RLast= 3.97D-01 DXNew= 5.0454D-01 1.1900D+00
 Trust test= 9.88D-01 RLast= 3.97D-01 DXMaxT set to 5.05D-01
 ITU=  1  0
 Use linear search instead of GDIIS.
     Eigenvalues ---    0.00230   0.00230   0.00230   0.00230   0.00341
     Eigenvalues ---    0.00342   0.00393   0.00441   0.00454   0.00626
     Eigenvalues ---    0.00650   0.00651   0.00678   0.00685   0.00762
     Eigenvalues ---    0.01678   0.01708   0.01714   0.01718   0.01747
     Eigenvalues ---    0.01859   0.02168   0.02177   0.02195   0.02195
     Eigenvalues ---    0.02232   0.02396   0.02595   0.02664   0.03276
     Eigenvalues ---    0.03594   0.03651   0.03730   0.03768   0.03903
     Eigenvalues ---    0.03921   0.03973   0.04204   0.04318   0.04729
     Eigenvalues ---    0.04743   0.04765   0.05104   0.05237   0.05365
     Eigenvalues ---    0.05383   0.05452   0.05697   0.05916   0.07711
     Eigenvalues ---    0.07825   0.07856   0.07871   0.08216   0.08345
     Eigenvalues ---    0.08360   0.08454   0.08518   0.08566   0.08592
     Eigenvalues ---    0.08694   0.08977   0.09240   0.09944   0.10134
     Eigenvalues ---    0.10608   0.10855   0.10903   0.11212   0.13780
     Eigenvalues ---    0.14089   0.14279   0.14336   0.15130   0.15628
     Eigenvalues ---    0.15971   0.17095   0.17210   0.17243   0.18226
     Eigenvalues ---    0.18516   0.19220   0.19446   0.19575   0.19796
     Eigenvalues ---    0.19924   0.20339   0.20496   0.20715   0.21028
     Eigenvalues ---    0.21637   0.23481   0.23530   0.23575   0.23789
     Eigenvalues ---    0.24227   0.24274   0.24993   0.24999   0.24999
     Eigenvalues ---    0.25000   0.25000   0.25000   0.25000   0.25000
     Eigenvalues ---    0.25000   0.25000   0.25000   0.25000   0.26845
     Eigenvalues ---    0.26924   0.27153   0.27401   0.28321   0.29025
     Eigenvalues ---    0.29229   0.29579   0.29602   0.30167   0.34325
     Eigenvalues ---    0.34392   0.34619   0.34744   0.34759   0.34900
     Eigenvalues ---    0.34968   0.35001   0.35019   0.35022   0.35337
     Eigenvalues ---    0.35426   0.36630   0.36784   0.37802   0.37933
     Eigenvalues ---    0.38280   0.39001   0.39135   0.39875   0.40352
     Eigenvalues ---    0.40545   0.46629   0.47178   0.47747   0.47769
     Eigenvalues ---    0.48105   0.49940   0.50945   0.51062   0.51253
     Eigenvalues ---    0.51881   0.52061   0.52143   0.54818   0.57451
     Eigenvalues ---    0.59413   0.60436   0.61312   0.61535   0.68930
     Eigenvalues ---    0.75359   0.95593   0.96545   1.13040   1.13048
     Eigenvalues ---    1.13073   1.13690   1.14207
 RFO step:  Lambda=-1.07257567D-02 EMin= 2.29688665D-03
 Quartic linear search produced a step of  0.37524.
 Maximum step size (   0.505) exceeded in Quadratic search.
    -- Step size scaled by   0.921
 Iteration  1 RMS(Cart)=  0.11090127 RMS(Int)=  0.01871464
 Iteration  2 RMS(Cart)=  0.02982933 RMS(Int)=  0.00785940
 Iteration  3 RMS(Cart)=  0.02144034 RMS(Int)=  0.00020825
 Iteration  4 RMS(Cart)=  0.00006461 RMS(Int)=  0.00020793
 Iteration  5 RMS(Cart)=  0.00000001 RMS(Int)=  0.00020793
 ITry= 1 IFail=0 DXMaxC= 5.30D-01 DCOld= 1.00D+10 DXMaxT= 5.05D-01 DXLimC= 3.00D+00 Rises=F
 Variable       Old X    -DE/DX   Delta X   Delta X   Delta X     New X
                                 (Linear)    (Quad)   (Total)
    R1        2.58024   0.00046   0.00090   0.00044   0.00134   2.58158
    R2        2.71026  -0.00081  -0.00105  -0.00206  -0.00312   2.70713
    R3        2.57666  -0.00004   0.00042  -0.00062  -0.00019   2.57648
    R4        2.23327  -0.00059  -0.00040  -0.00054  -0.00094   2.23233
    R5        2.69686  -0.00053  -0.00050  -0.00125  -0.00175   2.69511
    R6        2.91690   0.00161  -0.00049   0.00779   0.00729   2.92420
    R7        2.06132  -0.00013   0.00014  -0.00047  -0.00033   2.06099
    R8        2.88690  -0.00020  -0.00045  -0.00068  -0.00113   2.88577
    R9        2.05022   0.00082   0.00003   0.00267   0.00271   2.05292
   R10        2.89595   0.00144   0.00025   0.00561   0.00586   2.90181
   R11        2.58132   0.00109   0.00106   0.00283   0.00390   2.58522
   R12        2.70658  -0.00025  -0.00097  -0.00086  -0.00184   2.70474
   R13        2.57552  -0.00067  -0.00046  -0.00079  -0.00125   2.57427
   R14        2.23496  -0.00042  -0.00042  -0.00036  -0.00078   2.23418
   R15        2.71030   0.00039  -0.00001   0.00086   0.00085   2.71114
   R16        2.93038  -0.00017   0.00107  -0.00206  -0.00100   2.92938
   R17        2.05853  -0.00012   0.00005  -0.00040  -0.00034   2.05819
   R18        2.06868   0.00012   0.00031   0.00033   0.00064   2.06932
   R19        2.88315  -0.00097   0.00061  -0.00386  -0.00324   2.87991
   R20        2.59515   0.00107   0.00063   0.00232   0.00295   2.59810
   R21        2.71161  -0.00049   0.00014  -0.00090  -0.00075   2.71086
   R22        2.55390  -0.00106  -0.00058  -0.00258  -0.00316   2.55075
   R23        2.23847  -0.00007   0.00007  -0.00009  -0.00001   2.23845
   R24        2.73375   0.00053   0.00056   0.00114   0.00170   2.73545
   R25        2.92434  -0.00122   0.00026  -0.00459  -0.00434   2.92000
   R26        2.05722  -0.00001  -0.00002  -0.00002  -0.00004   2.05718
   R27        2.89533  -0.00013   0.00001  -0.00052  -0.00050   2.89482
   R28        2.06658   0.00003  -0.00006   0.00009   0.00004   2.06662
   R29        2.55613   0.00299   0.00190   0.00644   0.00833   2.56446
   R30        2.72810   0.00036   0.00220   0.00143   0.00363   2.73172
   R31        8.27300  -0.00216  -0.02128  -0.14392  -0.16520   8.10779
   R32        2.59546  -0.00424  -0.00358  -0.00982  -0.01340   2.58206
   R33        2.23854   0.00079   0.00009   0.00081   0.00090   2.23945
   R34        2.72150   0.00107   0.00149   0.00159   0.00309   2.72459
   R35        2.05248  -0.00084   0.00032  -0.00280  -0.00248   2.05000
   R36        2.89443  -0.00006   0.00049   0.00020   0.00070   2.89513
   R37        2.59172   0.00107   0.00102   0.00250   0.00351   2.59524
   R38        2.70333  -0.00057  -0.00108  -0.00168  -0.00275   2.70058
   R39        2.56089   0.00044   0.00071   0.00116   0.00187   2.56276
   R40        2.23586  -0.00129  -0.00085  -0.00121  -0.00206   2.23381
   R41        2.69541  -0.00057  -0.00111  -0.00137  -0.00249   2.69292
   R42        2.05671   0.00051   0.00010   0.00165   0.00175   2.05846
   R43        2.91874   0.00007  -0.00004  -0.00037  -0.00042   2.91832
   R44        2.05705   0.00036   0.00011   0.00117   0.00129   2.05833
   R45        2.06359   0.00001   0.00023  -0.00002   0.00020   2.06379
   R46        2.06100  -0.00005   0.00012  -0.00019  -0.00007   2.06093
   R47        2.05670  -0.00004   0.00010  -0.00015  -0.00005   2.05665
   R48        3.00558  -0.00640  -0.00437  -0.01358  -0.01795   2.98763
   R49        3.03622   0.00362   0.00321   0.00771   0.01092   3.04714
   R50        3.57067   0.00059   0.00552   0.00204   0.00756   3.57823
   R51        2.74932   0.00766   0.00504   0.00844   0.01349   2.76280
   R52        2.79472  -0.02074  -0.01709  -0.02916  -0.04625   2.74846
   R53        3.56717   0.00062   0.00755   0.00169   0.00924   3.57641
   R54        2.74742   0.00291   0.00237   0.00318   0.00555   2.75297
   R55        2.79884  -0.02123  -0.01709  -0.03023  -0.04732   2.75151
   R56        2.52404   0.00932   0.00967   0.01602   0.02569   2.54973
   R57        2.53634   0.01635   0.01221   0.02928   0.04149   2.57783
   R58        2.52445  -0.00027  -0.00243  -0.00012  -0.00255   2.52190
   R59        2.51640   0.00541   0.00383   0.00979   0.01361   2.53001
   R60        2.51843   0.00550   0.00769   0.00909   0.01679   2.53522
   R61        2.52730   0.00605   0.00455   0.01111   0.01566   2.54295
   R62        7.08554  -0.00823  -0.07460  -0.47050  -0.54510   6.54044
    A1        1.93514   0.00045  -0.00046   0.00225   0.00176   1.93690
    A2        1.91516  -0.00021   0.00012  -0.00171  -0.00163   1.91353
    A3        2.18236   0.00005  -0.00034   0.00050   0.00012   2.18248
    A4        2.18535   0.00015   0.00030   0.00081   0.00108   2.18643
    A5        1.93448   0.00021  -0.00020   0.00160   0.00142   1.93590
    A6        1.81601  -0.00004   0.00010  -0.00142  -0.00135   1.81466
    A7        1.87777  -0.00010   0.00003  -0.00018  -0.00013   1.87764
    A8        1.90163  -0.00026   0.00286  -0.00943  -0.00658   1.89505
    A9        1.93870   0.00032  -0.00163   0.00735   0.00572   1.94442
   A10        2.06925  -0.00022   0.00072  -0.00309  -0.00240   2.06685
   A11        1.85319   0.00027  -0.00190   0.00622   0.00431   1.85750
   A12        1.79918  -0.00044   0.00088  -0.00341  -0.00252   1.79666
   A13        1.89018   0.00005   0.00041  -0.00564  -0.00522   1.88497
   A14        1.87476  -0.00083   0.00101  -0.01092  -0.00988   1.86488
   A15        1.97727  -0.00031   0.00042   0.00076   0.00111   1.97837
   A16        2.02248   0.00140  -0.00408   0.01149   0.00736   2.02984
   A17        1.89146  -0.00002   0.00162   0.00511   0.00666   1.89812
   A18        1.92350  -0.00020  -0.00026  -0.00267  -0.00298   1.92052
   A19        1.91529  -0.00019  -0.00052  -0.00036  -0.00090   1.91440
   A20        2.17970  -0.00014  -0.00079  -0.00070  -0.00148   2.17822
   A21        2.18814   0.00033   0.00133   0.00102   0.00236   2.19050
   A22        1.93658   0.00022   0.00078  -0.00108  -0.00033   1.93625
   A23        1.91630  -0.00034  -0.00136   0.00086  -0.00049   1.91582
   A24        2.07610   0.00135  -0.00094   0.01174   0.01080   2.08690
   A25        1.86325  -0.00029   0.00227  -0.00286  -0.00058   1.86267
   A26        1.78675  -0.00020  -0.00119  -0.00193  -0.00318   1.78357
   A27        1.88062   0.00004  -0.00016  -0.00139  -0.00156   1.87906
   A28        1.93295  -0.00065   0.00121  -0.00723  -0.00602   1.92693
   A29        1.80452   0.00018   0.00033   0.00001   0.00030   1.80482
   A30        1.88363   0.00008  -0.00153   0.00101  -0.00050   1.88312
   A31        1.88490   0.00003  -0.00066   0.00503   0.00439   1.88929
   A32        1.90453  -0.00010   0.00163  -0.00349  -0.00186   1.90267
   A33        2.06341   0.00006   0.00069   0.00158   0.00227   2.06568
   A34        1.91309  -0.00020  -0.00069  -0.00363  -0.00434   1.90876
   A35        1.90829  -0.00001  -0.00032   0.00202   0.00171   1.91000
   A36        1.91183  -0.00026   0.00003  -0.00116  -0.00115   1.91068
   A37        2.15866  -0.00047  -0.00179  -0.00178  -0.00359   2.15507
   A38        2.21268   0.00072   0.00176   0.00289   0.00463   2.21731
   A39        1.93128   0.00002   0.00041   0.00012   0.00051   1.93178
   A40        1.75911   0.00033  -0.00066   0.00377   0.00312   1.76223
   A41        1.87414  -0.00043   0.00054  -0.00038   0.00014   1.87428
   A42        1.90175   0.00105   0.00018   0.00660   0.00680   1.90855
   A43        1.91970   0.00059  -0.00117   0.00353   0.00235   1.92205
   A44        2.13276  -0.00200   0.00209  -0.01497  -0.01289   2.11987
   A45        1.86170   0.00057  -0.00098   0.00288   0.00187   1.86356
   A46        1.87235   0.00128  -0.00328   0.00539   0.00206   1.87441
   A47        2.17116  -0.00224   0.00348  -0.01698  -0.01348   2.15768
   A48        1.85301   0.00079  -0.00047   0.00792   0.00747   1.86048
   A49        1.79764   0.00002   0.00062  -0.00102  -0.00043   1.79721
   A50        1.88660  -0.00049   0.00082  -0.00080   0.00001   1.88661
   A51        1.86915   0.00070  -0.00131   0.00643   0.00515   1.87430
   A52        1.91818  -0.00048  -0.00012  -0.00116  -0.00125   1.91693
   A53        1.93242  -0.00380  -0.00547  -0.02092  -0.02637   1.90605
   A54        2.30424   0.00464   0.00639   0.02341   0.02981   2.33405
   A55        1.91424   0.00051   0.00027   0.00274   0.00299   1.91723
   A56        2.19048  -0.00225  -0.00704  -0.00907  -0.01611   2.17438
   A57        2.17841   0.00174   0.00678   0.00630   0.01309   2.19150
   A58        1.91615   0.00021   0.00066  -0.00168  -0.00104   1.91511
   A59        1.89240  -0.00059  -0.00017  -0.00507  -0.00526   1.88715
   A60        1.93785   0.00035   0.00114   0.00267   0.00381   1.94165
   A61        1.98662   0.00011  -0.00004   0.00073   0.00070   1.98732
   A62        1.89803  -0.00012   0.00136  -0.00190  -0.00052   1.89750
   A63        1.78600   0.00056   0.00004   0.00313   0.00318   1.78918
   A64        1.95421  -0.00034  -0.00226  -0.00002  -0.00229   1.95192
   A65        1.93098  -0.00011   0.00034  -0.00113  -0.00079   1.93019
   A66        1.91627  -0.00038  -0.00065  -0.00094  -0.00159   1.91467
   A67        2.17018  -0.00007  -0.00035  -0.00059  -0.00094   2.16924
   A68        2.19672   0.00045   0.00100   0.00151   0.00251   2.19924
   A69        1.92795   0.00016  -0.00007   0.00115   0.00108   1.92903
   A70        1.86026   0.00010  -0.00054   0.00300   0.00247   1.86273
   A71        1.92283  -0.00013  -0.00009  -0.00361  -0.00371   1.91912
   A72        2.04642  -0.00017   0.00027  -0.00102  -0.00076   2.04566
   A73        1.87109   0.00001  -0.00052   0.00265   0.00213   1.87322
   A74        1.78888   0.00024  -0.00013   0.00205   0.00192   1.79080
   A75        1.95866  -0.00000   0.00083  -0.00178  -0.00096   1.95770
   A76        1.81339   0.00009   0.00053  -0.00093  -0.00040   1.81299
   A77        1.88625   0.00003  -0.00062   0.00111   0.00049   1.88673
   A78        1.90130   0.00008   0.00011   0.00157   0.00167   1.90297
   A79        2.00679  -0.00017  -0.00066  -0.00135  -0.00201   2.00478
   A80        1.94500  -0.00011   0.00003  -0.00067  -0.00064   1.94436
   A81        1.90603   0.00010   0.00060   0.00045   0.00106   1.90709
   A82        1.79312  -0.00077  -0.00103  -0.00306  -0.00410   1.78903
   A83        1.90027   0.00031   0.00071  -0.00031   0.00038   1.90066
   A84        1.90101   0.00020   0.00075   0.00120   0.00195   1.90296
   A85        1.95071  -0.00038  -0.00077  -0.00117  -0.00193   1.94878
   A86        1.98486   0.00052  -0.00047   0.00021  -0.00026   1.98459
   A87        1.92733   0.00008   0.00079   0.00275   0.00354   1.93088
   A88        2.26393  -0.00905   0.00773  -0.04284  -0.03511   2.22883
   A89        1.79590   0.00176  -0.01411   0.01132  -0.00337   1.79253
   A90        1.91145  -0.00070  -0.01384  -0.00538  -0.02095   1.89050
   A91        2.06441  -0.00203   0.03220  -0.01947   0.01253   2.07694
   A92        1.78394  -0.00155  -0.02503  -0.00093  -0.02688   1.75706
   A93        1.78145   0.00249   0.00169   0.01846   0.02020   1.80166
   A94        2.07221   0.00074   0.00901   0.00419   0.01307   2.08528
   A95        1.73508  -0.00143  -0.02096  -0.00338  -0.02484   1.71024
   A96        1.92472  -0.00053  -0.01649  -0.00456  -0.02238   1.90235
   A97        2.04366  -0.00231   0.02194  -0.02547  -0.00334   2.04032
   A98        1.81614   0.00105  -0.01343   0.01274  -0.00186   1.81428
   A99        1.80553   0.00354   0.00390   0.02313   0.02713   1.83267
   A100       2.08046   0.00037   0.01595   0.00565   0.02135   2.10181
   A101       1.96807   0.00004   0.01443  -0.00561   0.00822   1.97629
   A102       1.90862  -0.00137   0.00084  -0.00801  -0.00710   1.90153
   A103       1.95121   0.00336   0.01821   0.01966   0.03740   1.98861
   A104       1.86465  -0.00083  -0.01952  -0.01005  -0.02960   1.83505
   A105       1.88976  -0.00089  -0.00623   0.00031  -0.00728   1.88249
   A106       1.87742  -0.00050  -0.00916   0.00281  -0.00654   1.87088
   A107       1.90799  -0.00053   0.00474  -0.00355   0.00112   1.90911
   A108       1.94802  -0.00022   0.01179  -0.00346   0.00820   1.95622
   A109       1.93400  -0.00012   0.00735  -0.00189   0.00536   1.93936
   A110       1.89412   0.00035  -0.00821   0.00299  -0.00532   1.88881
   A111       1.89049   0.00032  -0.00674   0.00287  -0.00391   1.88658
   A112       1.88789   0.00025  -0.00938   0.00339  -0.00614   1.88175
   A113       2.30092  -0.00545  -0.00312  -0.02417  -0.02730   2.27363
   A114       1.80573   0.00118   0.00228   0.00489   0.00717   1.81290
    D1       -0.12065  -0.00051   0.00215  -0.01191  -0.00977  -0.13042
    D2        3.04712   0.00013  -0.00075   0.00455   0.00379   3.05090
    D3        0.19736   0.00028  -0.00219   0.01283   0.01065   0.20801
    D4        2.29684  -0.00028  -0.00107   0.00932   0.00823   2.30507
    D5       -1.94691  -0.00071   0.00157   0.00661   0.00818  -1.93872
    D6       -0.02162   0.00038  -0.00105   0.00463   0.00356  -0.01806
    D7        3.09373  -0.00027   0.00183  -0.01186  -0.01005   3.08369
    D8        0.14014  -0.00023  -0.00036   0.00317   0.00282   0.14296
    D9        2.19825   0.00008  -0.00215   0.01080   0.00863   2.20688
   D10       -2.08295   0.00021  -0.00292   0.01321   0.01029  -2.07267
   D11       -0.19779  -0.00003   0.00137  -0.00915  -0.00778  -0.20556
   D12       -2.23647   0.00032   0.00016  -0.00076  -0.00060  -2.23706
   D13        1.84459  -0.00062   0.00111  -0.01892  -0.01781   1.82678
   D14       -2.21339  -0.00004   0.00203  -0.01156  -0.00953  -2.22292
   D15        2.03111   0.00031   0.00082  -0.00317  -0.00235   2.02876
   D16       -0.17102  -0.00063   0.00177  -0.02133  -0.01956  -0.19058
   D17        1.91687  -0.00054   0.00559  -0.02441  -0.01882   1.89805
   D18       -0.12181  -0.00019   0.00439  -0.01602  -0.01164  -0.13345
   D19       -2.32394  -0.00112   0.00534  -0.03418  -0.02885  -2.35279
   D20       -3.09436  -0.00042  -0.00301  -0.00656  -0.00956  -3.10392
   D21        1.09627  -0.00001  -0.00336   0.00245  -0.00090   1.09537
   D22       -1.08035  -0.00001  -0.00384  -0.00113  -0.00494  -1.08529
   D23        1.11831  -0.00000  -0.00592   0.00507  -0.00087   1.11744
   D24       -0.97424   0.00041  -0.00628   0.01407   0.00779  -0.96646
   D25        3.13232   0.00041  -0.00675   0.01049   0.00375   3.13607
   D26       -1.07649  -0.00052  -0.00256  -0.00811  -0.01069  -1.08718
   D27        3.11414  -0.00011  -0.00291   0.00089  -0.00203   3.11211
   D28        0.93752  -0.00011  -0.00339  -0.00269  -0.00607   0.93145
   D29        1.28374   0.00002  -0.00097   0.01885   0.01788   1.30162
   D30       -2.95134   0.00041  -0.00433   0.02509   0.02074  -2.93060
   D31       -0.75022   0.00031  -0.00134   0.02163   0.02029  -0.72993
   D32       -0.71599   0.00033  -0.00044   0.02399   0.02359  -0.69240
   D33        1.33212   0.00073  -0.00380   0.03022   0.02644   1.35856
   D34       -2.74995   0.00062  -0.00081   0.02677   0.02600  -2.72395
   D35       -2.96084  -0.00037   0.00088   0.00908   0.00994  -2.95090
   D36       -0.91274   0.00003  -0.00248   0.01532   0.01280  -0.89994
   D37        1.28838  -0.00008   0.00050   0.01186   0.01235   1.30073
   D38        0.11789  -0.00009   0.00080   0.00553   0.00631   0.12420
   D39       -3.03448   0.00010   0.00227   0.00236   0.00462  -3.02986
   D40       -0.26908  -0.00027  -0.00199  -0.01361  -0.01559  -0.28467
   D41        1.74722  -0.00027  -0.00063  -0.01713  -0.01776   1.72946
   D42       -2.46907  -0.00046  -0.00265  -0.01814  -0.02079  -2.48986
   D43        0.10580   0.00043   0.00096   0.00570   0.00666   0.11247
   D44       -3.02496   0.00023  -0.00049   0.00890   0.00840  -3.01656
   D45        1.96116   0.00074  -0.00456  -0.00013  -0.00467   1.95648
   D46       -0.26025  -0.00056  -0.00193  -0.01345  -0.01537  -0.27562
   D47       -2.29901   0.00024  -0.00267  -0.00384  -0.00649  -2.30550
   D48       -1.80501   0.00028   0.00552   0.00953   0.01504  -1.78997
   D49        2.47683   0.00014   0.00641   0.00985   0.01625   2.49308
   D50        0.27586   0.00048   0.00532   0.01685   0.02217   0.29803
   D51        0.30984   0.00048   0.00227   0.01607   0.01834   0.32818
   D52       -1.69150   0.00035   0.00316   0.01639   0.01955  -1.67195
   D53        2.39072   0.00068   0.00208   0.02339   0.02546   2.41618
   D54        2.31067   0.00016   0.00197   0.01048   0.01246   2.32313
   D55        0.30933   0.00003   0.00286   0.01079   0.01367   0.32300
   D56       -1.89164   0.00036   0.00178   0.01779   0.01958  -1.87206
   D57        2.99791   0.00030   0.01126   0.02288   0.03413   3.03204
   D58        0.91380   0.00061   0.00901   0.02680   0.03581   0.94961
   D59       -1.31040   0.00068   0.01117   0.02396   0.03512  -1.27527
   D60        0.95951   0.00001   0.01089   0.01801   0.02891   0.98842
   D61       -1.12460   0.00032   0.00864   0.02193   0.03059  -1.09401
   D62        2.93439   0.00039   0.01080   0.01909   0.02990   2.96429
   D63       -1.23731   0.00030   0.00867   0.02496   0.03362  -1.20368
   D64        2.96177   0.00061   0.00642   0.02888   0.03530   2.99707
   D65        0.73757   0.00068   0.00858   0.02603   0.03462   0.77219
   D66        0.12570   0.00060  -0.00191   0.00327   0.00136   0.12706
   D67       -3.02187  -0.00024  -0.00178  -0.00697  -0.00872  -3.03059
   D68       -2.67408   0.00161  -0.00142   0.02023   0.01883  -2.65525
   D69       -0.35690  -0.00031   0.00122   0.00232   0.00354  -0.35336
   D70        1.61755   0.00029   0.00035   0.00876   0.00913   1.62668
   D71        0.18807  -0.00082   0.00176  -0.00833  -0.00657   0.18150
   D72       -2.94731   0.00007   0.00164   0.00232   0.00399  -2.94332
   D73       -0.38893   0.00047  -0.00081   0.00840   0.00760  -0.38133
   D74       -2.39794  -0.00018   0.00059   0.00298   0.00359  -2.39435
   D75        1.87512  -0.00115   0.00136  -0.00354  -0.00216   1.87297
   D76        2.56096   0.00013  -0.00186  -0.01173  -0.01357   2.54739
   D77        0.43458  -0.00012  -0.00030  -0.00647  -0.00678   0.42780
   D78       -1.55261   0.00015  -0.00098  -0.00763  -0.00860  -1.56122
   D79       -1.74762   0.00002  -0.00199  -0.00908  -0.01106  -1.75868
   D80        2.40918  -0.00023  -0.00043  -0.00382  -0.00426   2.40491
   D81        0.42198   0.00004  -0.00112  -0.00498  -0.00609   0.41589
   D82        0.45392  -0.00033  -0.00278  -0.01473  -0.01749   0.43643
   D83       -1.67246  -0.00058  -0.00122  -0.00947  -0.01069  -1.68315
   D84        2.62353  -0.00032  -0.00190  -0.01063  -0.01252   2.61101
   D85        1.27742   0.00029   0.00285   0.00464   0.00750   1.28492
   D86       -2.98136   0.00029   0.00188   0.00759   0.00948  -2.97187
   D87       -0.71291   0.00000   0.00324   0.00054   0.00379  -0.70912
   D88       -2.96789   0.00025   0.00356   0.00510   0.00864  -2.95925
   D89       -0.94349   0.00025   0.00260   0.00805   0.01062  -0.93287
   D90        1.32496  -0.00003   0.00395   0.00100   0.00493   1.32989
   D91       -0.74072  -0.00003   0.00264   0.00030   0.00294  -0.73778
   D92        1.28368  -0.00003   0.00168   0.00324   0.00492   1.28860
   D93       -2.73106  -0.00031   0.00303  -0.00380  -0.00077  -2.73183
   D94        0.14651  -0.00026  -0.00168  -0.00368  -0.00539   0.14112
   D95       -3.00592  -0.00081  -0.00048  -0.00719  -0.00768  -3.01359
   D96        2.83285   0.00183   0.00168   0.00605   0.00774   2.84058
   D97       -0.31959   0.00128   0.00288   0.00255   0.00545  -0.31413
   D98       -0.34529   0.00035   0.00088   0.00286   0.00374  -0.34155
   D99        1.72515  -0.00034  -0.00022  -0.00018  -0.00039   1.72476
   D100      -2.45537   0.00007   0.00162   0.00370   0.00532  -2.45005
   D101      -2.90019   0.00125   0.00153   0.00893   0.01043  -2.88976
   D102      -0.82976   0.00056   0.00044   0.00588   0.00630  -0.82345
   D103       1.27291   0.00097   0.00227   0.00976   0.01202   1.28493
   D104      -0.42202  -0.00052  -0.00488  -0.04364  -0.04841  -0.47043
   D105       2.12937  -0.00058  -0.00415  -0.04474  -0.04899   2.08037
   D106       0.13757   0.00020   0.00197   0.00359   0.00556   0.14313
   D107      -2.99327   0.00077   0.00091   0.00718   0.00810  -2.98518
   D108       1.76623  -0.00013  -0.00174  -0.00257  -0.00432   1.76191
   D109      -2.40801  -0.00013   0.00034  -0.00348  -0.00315  -2.41116
   D110      -0.33818  -0.00029  -0.00164  -0.00274  -0.00438  -0.34257
   D111      -1.63816   0.00021   0.00036   0.00394   0.00428  -1.63388
   D112       2.61032   0.00044   0.00045   0.00653   0.00698   2.61730
   D113       0.41340   0.00023   0.00039   0.00359   0.00398   0.41738
   D114       0.39965  -0.00010   0.00015   0.00014   0.00028   0.39993
   D115      -1.63506   0.00014   0.00025   0.00274   0.00298  -1.63209
   D116       2.45121  -0.00008   0.00019  -0.00020  -0.00003   2.45118
   D117       2.42932  -0.00008   0.00076  -0.00033   0.00042   2.42974
   D118       0.39461   0.00016   0.00086   0.00226   0.00312   0.39773
   D119      -1.80231  -0.00006   0.00079  -0.00068   0.00011  -1.80219
   D120      -0.11907   0.00004   0.00053   0.00048   0.00100  -0.11806
   D121       3.02841   0.00009  -0.00019   0.00362   0.00343   3.03184
   D122      -1.91182  -0.00002  -0.00034  -0.00181  -0.00216  -1.91398
   D123       2.31257   0.00007   0.00030  -0.00048  -0.00018   2.31239
   D124       0.24777  -0.00005  -0.00035  -0.00054  -0.00090   0.24687
   D125      -0.08227  -0.00004  -0.00056  -0.00003  -0.00058  -0.08285
   D126       3.05333  -0.00009   0.00016  -0.00324  -0.00308   3.05025
   D127       0.22911  -0.00000   0.00034  -0.00050  -0.00016   0.22895
   D128       2.36844  -0.00014  -0.00045  -0.00202  -0.00247   2.36596
   D129      -1.84577   0.00004  -0.00002   0.00003   0.00001  -1.84576
   D130       1.74972   0.00017  -0.00069   0.00501   0.00432   1.75404
   D131      -0.30797   0.00016   0.00007   0.00498   0.00505  -0.30292
   D132      -2.48879   0.00026  -0.00025   0.00601   0.00576  -2.48303
   D133      -0.28003  -0.00004  -0.00007   0.00042   0.00035  -0.27968
   D134      -2.33772  -0.00005   0.00069   0.00039   0.00108  -2.33664
   D135       1.76465   0.00005   0.00037   0.00142   0.00179   1.76643
   D136      -2.28188  -0.00019   0.00025  -0.00302  -0.00277  -2.28466
   D137       1.94362  -0.00019   0.00101  -0.00305  -0.00205   1.94157
   D138      -0.23721  -0.00009   0.00069  -0.00202  -0.00134  -0.23854
   D139       1.61655  -0.00011  -0.00444  -0.03325  -0.03821   1.57834
   D140      -2.77917  -0.00130  -0.04592  -0.03114  -0.07671  -2.85587
   D141      -0.32981  -0.00341  -0.01236  -0.05450  -0.06670  -0.39651
   D142      -2.09190  -0.00153  -0.02353  -0.02145  -0.04411  -2.13601
   D143       2.29082  -0.00190   0.00818  -0.03268  -0.02521   2.26561
   D144      -0.16393   0.00094  -0.02266  -0.00553  -0.02834  -0.19227
   D145       0.82673   0.00135  -0.00697   0.03706   0.03079   0.85753
   D146       2.89855  -0.00059  -0.02167   0.01554  -0.00579   2.89276
   D147      -1.30743  -0.00001  -0.02135   0.02607   0.00493  -1.30250
   D148      -1.15585   0.00205   0.02401   0.03939   0.06322  -1.09263
   D149       0.91597   0.00011   0.00931   0.01787   0.02663   0.94261
   D150       2.99317   0.00068   0.00963   0.02840   0.03736   3.03053
   D151       2.97514   0.00086   0.02370   0.02778   0.05181   3.02695
   D152      -1.23623  -0.00108   0.00900   0.00626   0.01523  -1.22100
   D153       0.84097  -0.00051   0.00932   0.01679   0.02595   0.86692
   D154       3.13050  -0.00026   0.01622   0.00116   0.01696  -3.13573
   D155      -1.05709  -0.00033   0.01635   0.00035   0.01628  -1.04081
   D156       1.04817  -0.00025   0.01712   0.00102   0.01776   1.06593
   D157      -1.16637  -0.00102  -0.01482  -0.00118  -0.01573  -1.18209
   D158       0.92923  -0.00108  -0.01469  -0.00199  -0.01640   0.91283
   D159       3.03449  -0.00100  -0.01392  -0.00132  -0.01492   3.01957
   D160       1.01949   0.00158  -0.00107   0.02220   0.02123   1.04072
   D161       3.11509   0.00152  -0.00094   0.02139   0.02056   3.13565
   D162      -1.06284   0.00160  -0.00017   0.02207   0.02204  -1.04080
   D163      -2.52644   0.00303   0.01270   0.06298   0.07546  -2.45098
   D164      -0.39143   0.00178   0.01876   0.04544   0.06393  -0.32749
   D165       1.63438   0.00008  -0.00437   0.04216   0.03828   1.67266
   D166      -0.45547   0.00001  -0.00042   0.00122   0.00080  -0.45467
         Item               Value     Threshold  Converged?
 Maximum Force            0.021232     0.000450     NO 
 RMS     Force            0.002351     0.000300     NO 
 Maximum Displacement     0.530485     0.001800     NO 
 RMS     Displacement     0.150316     0.001200     NO 
 Predicted change in Energy=-7.840862D-03
 Lowest energy point so far.  Saving SCF results.
 GradGradGradGradGradGradGradGradGradGradGradGradGradGradGradGradGradGrad

 Leave Link  103 at Thu Jul 10 00:43:55 2025, MaxMem=  1342177280 cpu:              18.4 elap:               1.3
 (Enter /home/zhangying/bin/g16/l202.exe)
 Stoichiometry    C17H12F6LiNO19S2
 Framework group  C1[X(C17H12F6LiNO19S2)]
 Deg. of freedom   168
 Full point group                 C1      NOp   1
 RotChk:  IX=0 Diff= 3.80D-02
 Largest Abelian subgroup         C1      NOp   1
 Largest concise Abelian subgroup C1      NOp   1
                         Standard orientation:                         
 ---------------------------------------------------------------------
 Center     Atomic      Atomic             Coordinates (Angstroms)
 Number     Number       Type             X           Y           Z
 ---------------------------------------------------------------------
      1          8           0        5.218191    0.518656   -1.819146
      2          6           0        6.330801    1.184495   -1.389010
      3          8           0        6.426815    1.087782   -0.032425
      4          6           0        5.331389    0.348791    0.504194
      5          6           0        4.607969   -0.207417   -0.745528
      6          8           0        7.071159    1.788113   -2.083979
      7          1           0        5.743975   -0.454473    1.115763
      8          1           0        3.543070    0.007104   -0.757764
      9          8           0        5.008448   -3.247877    0.701827
     10          6           0        6.264521   -2.897145    0.288547
     11          8           0        6.178182   -2.061988   -0.784196
     12          6           0        4.814443   -1.699606   -1.043399
     13          6           0        4.032981   -2.758502   -0.224219
     14          8           0        7.268098   -3.257633    0.799095
     15          1           0        4.633490   -1.834456   -2.108907
     16          1           0        3.752230   -3.585066   -0.885338
     17          8           0        3.487491    0.474360    2.015482
     18          6           0        2.437461    1.299043    2.343456
     19          8           0        2.683033    2.544438    1.884504
     20          6           0        3.830819    2.547205    1.002491
     21          6           0        4.550473    1.255974    1.452446
     22          8           0        1.473880    0.930053    2.925251
     23          1           0        4.432625    3.418654    1.254444
     24          1           0        5.236180    1.528315    2.259673
     25          8           0        0.979883   -3.659125    0.105754
     26          6           0        0.891980   -2.551387   -0.673208
     27          8           0        1.892005   -1.677582   -0.351696
     28          6           0        2.810700   -2.305326    0.565200
     29          8           0        0.074089   -2.383667   -1.514220
     30          1           0        3.081937   -1.587706    1.332192
     31          8           0        2.970619    4.106918   -0.571163
     32          6           0        1.607300    4.211318   -0.699710
     33          8           0        1.062870    2.974585   -0.814794
     34          6           0        3.359984    2.737914   -0.442702
     35          8           0        1.016281    5.234930   -0.714815
     36          1           0        4.189179    2.570679   -1.129014
     37          6           0        2.084249    1.982687   -0.875166
     38          1           0        1.795781    1.159714   -0.222549
     39          1           0        2.165811    1.617461   -1.901161
     40          6           0        1.977012   -3.458479    1.132952
     41          1           0        1.477170   -3.175404    2.060004
     42          1           0        2.539373   -4.380622    1.266612
     43          7           0       -6.501062    0.002842    0.691952
     44         16           0       -6.775662   -1.428111    0.078367
     45         16           0       -6.531422    1.424333   -0.068658
     46          6           0       -5.050335   -1.985005   -0.468009
     47          6           0       -4.762965    1.971278    0.325262
     48          9           0       -4.539785    3.175974   -0.214503
     49          9           0       -4.543691    2.056257    1.646071
     50          9           0       -4.112970   -1.830702    0.490137
     51          9           0       -5.078324   -3.324082   -0.726722
     52          9           0       -4.610197   -1.378941   -1.572517
     53          9           0       -3.863944    1.110837   -0.186832
     54          8           0       -7.025247   -2.359213    1.177564
     55          8           0       -7.561117   -1.533492   -1.141184
     56          8           0       -7.362461    2.350106    0.689372
     57          8           0       -6.600989    1.392151   -1.522678
     58          3           0       -2.744127   -5.784958   -0.037894
 ---------------------------------------------------------------------
 Rotational constants (GHZ):           0.0993446           0.0282211           0.0238542
 Leave Link  202 at Thu Jul 10 00:43:57 2025, MaxMem=  1342177280 cpu:               0.4 elap:               0.1
 (Enter /home/zhangying/bin/g16/l301.exe)
 Standard basis: 6-311++G(d,p) (5D, 7F)
 Ernie: Thresh=  0.10000D-02 Tol=  0.10000D-05 Strict=F.
 There are  1158 symmetry adapted cartesian basis functions of A   symmetry.
 There are  1112 symmetry adapted basis functions of A   symmetry.
  1112 basis functions,  1792 primitive gaussians,  1158 cartesian basis functions
   181 alpha electrons      181 beta electrons
       nuclear repulsion energy      6723.2288325923 Hartrees.
 IExCor=  402 DFT=T Ex+Corr=B3LYP ExCW=0 ScaHFX=  0.200000
 ScaDFX=  0.800000  0.720000  1.000000  0.810000 ScalE2=  1.000000  1.000000
 IRadAn=      5 IRanWt=     -1 IRanGd=            0 ICorTp=0 IEmpDi=141
 NAtoms=   58 NActive=   58 NUniq=   58 SFac= 1.00D+00 NAtFMM=   60 NAOKFM=F Big=F
 Integral buffers will be    131072 words long.
 Raffenetti 2 integral format.
 Two-electron integral symmetry is turned on.
 R6Disp:  Grimme-D3(BJ) Dispersion energy=       -0.1339324328 Hartrees.
 Nuclear repulsion after empirical dispersion term =     6723.0949001595 Hartrees.
 Leave Link  301 at Thu Jul 10 00:43:57 2025, MaxMem=  1342177280 cpu:               1.3 elap:               0.1
 (Enter /home/zhangying/bin/g16/l302.exe)
 NPDir=0 NMtPBC=     1 NCelOv=     1 NCel=       1 NClECP=     1 NCelD=      1
         NCelK=      1 NCelE2=     1 NClLst=     1 CellRange=     0.0.
 One-electron integrals computed using PRISM.
 One-electron integral symmetry used in STVInt
 NBasis=  1112 RedAO= T EigKep=  1.21D-06  NBF=  1112
 NBsUse=  1111 1.00D-06 EigRej=  5.81D-07 NBFU=  1111
 Precomputing XC quadrature grid using
 IXCGrd= 4 IRadAn=           5 IRanWt=          -1 IRanGd=           0 AccXCQ= 0.00D+00.
 Generated NRdTot=       0 NPtTot=           0 NUsed=           0 NTot=          32
 NSgBfM=  1059  1059  1059  1059  1059 MxSgAt=    58 MxSgA2=    58.
 Leave Link  302 at Thu Jul 10 00:43:59 2025, MaxMem=  1342177280 cpu:              35.9 elap:               2.3
 (Enter /home/zhangying/bin/g16/l303.exe)
 DipDrv:  MaxL=1.
 Leave Link  303 at Thu Jul 10 00:44:00 2025, MaxMem=  1342177280 cpu:               3.4 elap:               0.3
 (Enter /home/zhangying/bin/g16/l401.exe)
 Initial guess from the checkpoint file:  "/home_zz/zhangying/wangchenyu/zhang/diffusion/PVC/3/Gau-4083.chk"
 B after Tr=    -0.000000    0.000000   -0.000000
         Rot=    0.999926    0.005815    0.000625    0.010706 Ang=   1.40 deg.
 Guess basis will be translated and rotated to current coordinates.
 JPrj=2 DoOrth=T DoCkMO=T.
 Generating alternative initial guess.
 ExpMin= 7.40D-03 ExpMax= 9.34D+04 ExpMxC= 3.17D+03 IAcc=3 IRadAn=         5 AccDes= 0.00D+00
 Harris functional with IExCor=  402 and IRadAn=       5 diagonalized for initial guess.
 HarFok:  IExCor=  402 AccDes= 0.00D+00 IRadAn=         5 IDoV= 1 UseB2=F ITyADJ=14
 ICtDFT=  3500011 ScaDFX=  1.000000  1.000000  1.000000  1.000000
 FoFCou: FMM=F IPFlag=           0 FMFlag=      100000 FMFlg1=           0
         NFxFlg=           0 DoJE=T BraDBF=F KetDBF=T FulRan=T
         wScrn=  0.000000 ICntrl=       500 IOpCl=  0 I1Cent=   200000004 NGrid=           0
         NMat0=    1 NMatS0=      1 NMatT0=    0 NMatD0=    1 NMtDS0=    0 NMtDT0=    0
 Petite list used in FoFCou.
 Harris En= -3542.97636425195    
 Leave Link  401 at Thu Jul 10 00:44:11 2025, MaxMem=  1342177280 cpu:             169.3 elap:              10.7
 (Enter /home/zhangying/bin/g16/l502.exe)
 Integral symmetry usage will be decided dynamically.
 Closed shell SCF:
 Using DIIS extrapolation, IDIIS=  1040.
 NGot=  1342177280 LenX=  1339466444 LenY=  1338124322
 Requested convergence on RMS density matrix=1.00D-08 within 128 cycles.
 Requested convergence on MAX density matrix=1.00D-06.
 Requested convergence on             energy=1.00D-06.
 No special actions if energy rises.
 Fock matrices will be formed incrementally for  20 cycles.

 Cycle   1  Pass 1  IDiag  1:
 FoFJK:  IHMeth= 1 ICntrl=       0 DoSepK=F KAlg= 0 I1Cent=           0 FoldK=F
 IRaf= 640000000 NMat=       1 IRICut=       1 DoRegI=T DoRafI=F ISym2E= 0 IDoP0=0 IntGTp=1.
 FoFCou: FMM=F IPFlag=           0 FMFlag=      100000 FMFlg1=           0
         NFxFlg=           0 DoJE=F BraDBF=F KetDBF=F FulRan=T
         wScrn=  0.000000 ICntrl=         0 IOpCl=  0 I1Cent=           0 NGrid=           0
         NMat0=    1 NMatS0=      1 NMatT0=    0 NMatD0=    1 NMtDS0=    0 NMtDT0=    0
 Symmetry not used in FoFCou.
 E= -3542.72649036420    
 DIIS: error= 6.70D-03 at cycle   1 NSaved=   1.
 NSaved= 1 IEnMin= 1 EnMin= -3542.72649036420     IErMin= 1 ErrMin= 6.70D-03
 ErrMax= 6.70D-03  0.00D+00 EMaxC= 1.00D-01 BMatC= 5.88D-02 BMatP= 5.88D-02
 IDIUse=3 WtCom= 9.33D-01 WtEn= 6.70D-02
 Coeff-Com:  0.100D+01
 Coeff-En:   0.100D+01
 Coeff:      0.100D+01
 Gap=     0.358 Goal=   None    Shift=    0.000
 GapD=    0.358 DampG=1.000 DampE=1.000 DampFc=1.0000 IDamp=-1.
 RMSDP=3.99D-03 MaxDP=7.28D-01              OVMax= 4.60D-02

 Cycle   2  Pass 1  IDiag  1:
 RMSU=  3.98D-03    CP:  9.98D-01
 E= -3542.79739471672     Delta-E=       -0.070904352524 Rises=F Damp=F
 DIIS: error= 1.61D-03 at cycle   2 NSaved=   2.
 NSaved= 2 IEnMin= 2 EnMin= -3542.79739471672     IErMin= 2 ErrMin= 1.61D-03
 ErrMax= 1.61D-03  0.00D+00 EMaxC= 1.00D-01 BMatC= 4.25D-03 BMatP= 5.88D-02
 IDIUse=3 WtCom= 9.84D-01 WtEn= 1.61D-02
 Coeff-Com:  0.604D-01 0.940D+00
 Coeff-En:   0.000D+00 0.100D+01
 Coeff:      0.594D-01 0.941D+00
 Gap=     0.069 Goal=   None    Shift=    0.000
 RMSDP=8.88D-04 MaxDP=2.81D-01 DE=-7.09D-02 OVMax= 3.08D-02

 Cycle   3  Pass 1  IDiag  1:
 RMSU=  8.36D-04    CP:  9.94D-01  1.04D+00
 E= -3542.78876184468     Delta-E=        0.008632872039 Rises=F Damp=F
 DIIS: error= 3.74D-03 at cycle   3 NSaved=   3.
 NSaved= 3 IEnMin= 2 EnMin= -3542.79739471672     IErMin= 2 ErrMin= 1.61D-03
 ErrMax= 3.74D-03  0.00D+00 EMaxC= 1.00D-01 BMatC= 1.62D-02 BMatP= 4.25D-03
 IDIUse=3 WtCom= 1.40D-01 WtEn= 8.60D-01
 Coeff-Com: -0.239D-01 0.681D+00 0.343D+00
 Coeff-En:   0.000D+00 0.744D+00 0.256D+00
 Coeff:     -0.336D-02 0.735D+00 0.268D+00
 Gap=     0.069 Goal=   None    Shift=    0.000
 RMSDP=2.74D-04 MaxDP=4.28D-02 DE= 8.63D-03 OVMax= 1.76D-02

 Cycle   4  Pass 1  IDiag  1:
 RMSU=  1.63D-04    CP:  9.95D-01  1.04D+00  7.37D-01
 E= -3542.80021335460     Delta-E=       -0.011451509916 Rises=F Damp=F
 DIIS: error= 5.52D-04 at cycle   4 NSaved=   4.
 NSaved= 4 IEnMin= 4 EnMin= -3542.80021335460     IErMin= 4 ErrMin= 5.52D-04
 ErrMax= 5.52D-04  0.00D+00 EMaxC= 1.00D-01 BMatC= 4.91D-04 BMatP= 4.25D-03
 IDIUse=3 WtCom= 9.94D-01 WtEn= 5.52D-03
 Coeff-Com: -0.123D-01 0.260D+00 0.895D-02 0.744D+00
 Coeff-En:   0.000D+00 0.653D-01 0.000D+00 0.935D+00
 Coeff:     -0.122D-01 0.259D+00 0.890D-02 0.745D+00
 Gap=     0.069 Goal=   None    Shift=    0.000
 RMSDP=2.15D-04 MaxDP=7.16D-02 DE=-1.15D-02 OVMax= 3.16D-03

 Cycle   5  Pass 1  IDiag  1:
 RMSU=  7.49D-05    CP:  9.96D-01  1.04D+00  5.17D-01  8.37D-01
 E= -3542.80053394097     Delta-E=       -0.000320586372 Rises=F Damp=F
 DIIS: error= 9.98D-05 at cycle   5 NSaved=   5.
 NSaved= 5 IEnMin= 5 EnMin= -3542.80053394097     IErMin= 5 ErrMin= 9.98D-05
 ErrMax= 9.98D-05  0.00D+00 EMaxC= 1.00D-01 BMatC= 4.04D-05 BMatP= 4.91D-04
 IDIUse=1 WtCom= 1.00D+00 WtEn= 0.00D+00
 Coeff-Com: -0.410D-02 0.721D-01-0.366D-01 0.456D+00 0.513D+00
 Coeff:     -0.410D-02 0.721D-01-0.366D-01 0.456D+00 0.513D+00
 Gap=     0.068 Goal=   None    Shift=    0.000
 RMSDP=4.33D-05 MaxDP=1.50D-02 DE=-3.21D-04 OVMax= 8.64D-04

 Cycle   6  Pass 1  IDiag  1:
 RMSU=  2.46D-05    CP:  9.96D-01  1.04D+00  5.44D-01  8.24D-01  7.45D-01
 E= -3542.80056159414     Delta-E=       -0.000027653172 Rises=F Damp=F
 DIIS: error= 4.68D-05 at cycle   6 NSaved=   6.
 NSaved= 6 IEnMin= 6 EnMin= -3542.80056159414     IErMin= 6 ErrMin= 4.68D-05
 ErrMax= 4.68D-05  0.00D+00 EMaxC= 1.00D-01 BMatC= 3.19D-06 BMatP= 4.04D-05
 IDIUse=1 WtCom= 1.00D+00 WtEn= 0.00D+00
 Coeff-Com: -0.121D-02 0.160D-01-0.232D-01 0.192D+00 0.288D+00 0.528D+00
 Coeff:     -0.121D-02 0.160D-01-0.232D-01 0.192D+00 0.288D+00 0.528D+00
 Gap=     0.068 Goal=   None    Shift=    0.000
 RMSDP=1.42D-05 MaxDP=3.89D-03 DE=-2.77D-05 OVMax= 3.47D-04

 Cycle   7  Pass 1  IDiag  1:
 RMSU=  8.61D-06    CP:  9.95D-01  1.04D+00  5.51D-01  8.56D-01  7.24D-01
                    CP:  8.10D-01
 E= -3542.80056348517     Delta-E=       -0.000001891021 Rises=F Damp=F
 DIIS: error= 2.33D-05 at cycle   7 NSaved=   7.
 NSaved= 7 IEnMin= 7 EnMin= -3542.80056348517     IErMin= 7 ErrMin= 2.33D-05
 ErrMax= 2.33D-05  0.00D+00 EMaxC= 1.00D-01 BMatC= 6.27D-07 BMatP= 3.19D-06
 IDIUse=1 WtCom= 1.00D+00 WtEn= 0.00D+00
 Coeff-Com: -0.133D-03-0.203D-02-0.100D-01 0.520D-01 0.105D+00 0.342D+00
 Coeff-Com:  0.513D+00
 Coeff:     -0.133D-03-0.203D-02-0.100D-01 0.520D-01 0.105D+00 0.342D+00
 Coeff:      0.513D+00
 Gap=     0.068 Goal=   None    Shift=    0.000
 RMSDP=7.20D-06 MaxDP=2.33D-03 DE=-1.89D-06 OVMax= 1.24D-04

 Cycle   8  Pass 1  IDiag  1:
 RMSU=  3.30D-06    CP:  9.95D-01  1.04D+00  5.53D-01  8.64D-01  7.49D-01
                    CP:  7.60D-01  5.04D-01
 E= -3542.80056392585     Delta-E=       -0.000000440681 Rises=F Damp=F
 DIIS: error= 3.87D-06 at cycle   8 NSaved=   8.
 NSaved= 8 IEnMin= 8 EnMin= -3542.80056392585     IErMin= 8 ErrMin= 3.87D-06
 ErrMax= 3.87D-06  0.00D+00 EMaxC= 1.00D-01 BMatC= 4.85D-08 BMatP= 6.27D-07
 IDIUse=1 WtCom= 1.00D+00 WtEn= 0.00D+00
 Coeff-Com:  0.422D-04-0.307D-02-0.399D-02 0.126D-01 0.359D-01 0.153D+00
 Coeff-Com:  0.300D+00 0.506D+00
 Coeff:      0.422D-04-0.307D-02-0.399D-02 0.126D-01 0.359D-01 0.153D+00
 Coeff:      0.300D+00 0.506D+00
 Gap=     0.068 Goal=   None    Shift=    0.000
 RMSDP=1.51D-06 MaxDP=3.04D-04 DE=-4.41D-07 OVMax= 2.25D-05

 Cycle   9  Pass 1  IDiag  1:
 RMSU=  8.54D-07    CP:  9.95D-01  1.04D+00  5.53D-01  8.64D-01  7.47D-01
                    CP:  7.77D-01  5.42D-01  7.24D-01
 E= -3542.80056395932     Delta-E=       -0.000000033478 Rises=F Damp=F
 DIIS: error= 1.15D-06 at cycle   9 NSaved=   9.
 NSaved= 9 IEnMin= 9 EnMin= -3542.80056395932     IErMin= 9 ErrMin= 1.15D-06
 ErrMax= 1.15D-06  0.00D+00 EMaxC= 1.00D-01 BMatC= 2.56D-09 BMatP= 4.85D-08
 IDIUse=1 WtCom= 1.00D+00 WtEn= 0.00D+00
 Coeff-Com:  0.337D-04-0.144D-02-0.120D-02 0.203D-02 0.971D-02 0.480D-01
 Coeff-Com:  0.107D+00 0.252D+00 0.584D+00
 Coeff:      0.337D-04-0.144D-02-0.120D-02 0.203D-02 0.971D-02 0.480D-01
 Coeff:      0.107D+00 0.252D+00 0.584D+00
 Gap=     0.068 Goal=   None    Shift=    0.000
 RMSDP=5.83D-07 MaxDP=1.38D-04 DE=-3.35D-08 OVMax= 5.80D-06

 Cycle  10  Pass 1  IDiag  1:
 RMSU=  3.03D-07    CP:  9.95D-01  1.04D+00  5.52D-01  8.64D-01  7.48D-01
                    CP:  7.83D-01  5.58D-01  6.56D-01  7.90D-01
 E= -3542.80056396104     Delta-E=       -0.000000001717 Rises=F Damp=F
 DIIS: error= 3.62D-07 at cycle  10 NSaved=  10.
 NSaved=10 IEnMin=10 EnMin= -3542.80056396104     IErMin=10 ErrMin= 3.62D-07
 ErrMax= 3.62D-07  0.00D+00 EMaxC= 1.00D-01 BMatC= 3.87D-10 BMatP= 2.56D-09
 IDIUse=1 WtCom= 1.00D+00 WtEn= 0.00D+00
 Coeff-Com:  0.130D-04-0.419D-03-0.203D-03-0.251D-03 0.141D-02 0.908D-02
 Coeff-Com:  0.238D-01 0.810D-01 0.323D+00 0.562D+00
 Coeff:      0.130D-04-0.419D-03-0.203D-03-0.251D-03 0.141D-02 0.908D-02
 Coeff:      0.238D-01 0.810D-01 0.323D+00 0.562D+00
 Gap=     0.068 Goal=   None    Shift=    0.000
 RMSDP=2.33D-07 MaxDP=6.15D-05 DE=-1.72D-09 OVMax= 2.67D-06

 Cycle  11  Pass 1  IDiag  1:
 RMSU=  1.25D-07    CP:  9.95D-01  1.04D+00  5.52D-01  8.64D-01  7.48D-01
                    CP:  7.83D-01  5.51D-01  6.82D-01  8.50D-01  6.70D-01
 E= -3542.80056396099     Delta-E=        0.000000000047 Rises=F Damp=F
 DIIS: error= 1.26D-07 at cycle  11 NSaved=  11.
 NSaved=11 IEnMin=10 EnMin= -3542.80056396104     IErMin=11 ErrMin= 1.26D-07
 ErrMax= 1.26D-07  0.00D+00 EMaxC= 1.00D-01 BMatC= 5.27D-11 BMatP= 3.87D-10
 IDIUse=1 WtCom= 1.00D+00 WtEn= 0.00D+00
 Coeff-Com:  0.201D-05-0.116D-04 0.643D-04-0.411D-03-0.611D-03-0.205D-02
 Coeff-Com: -0.269D-02 0.747D-02 0.920D-01 0.316D+00 0.590D+00
 Coeff:      0.201D-05-0.116D-04 0.643D-04-0.411D-03-0.611D-03-0.205D-02
 Coeff:     -0.269D-02 0.747D-02 0.920D-01 0.316D+00 0.590D+00
 Gap=     0.068 Goal=   None    Shift=    0.000
 RMSDP=7.04D-08 MaxDP=1.88D-05 DE= 4.73D-11 OVMax= 8.16D-07

 Cycle  12  Pass 1  IDiag  1:
 RMSU=  2.89D-08    CP:  9.95D-01  1.04D+00  5.52D-01  8.64D-01  7.48D-01
                    CP:  7.83D-01  5.52D-01  6.87D-01  8.55D-01  7.36D-01
                    CP:  7.63D-01
 E= -3542.80056396129     Delta-E=       -0.000000000300 Rises=F Damp=F
 DIIS: error= 3.36D-08 at cycle  12 NSaved=  12.
 NSaved=12 IEnMin=12 EnMin= -3542.80056396129     IErMin=12 ErrMin= 3.36D-08
 ErrMax= 3.36D-08  0.00D+00 EMaxC= 1.00D-01 BMatC= 3.70D-12 BMatP= 5.27D-11
 IDIUse=1 WtCom= 1.00D+00 WtEn= 0.00D+00
 Coeff-Com:  0.329D-07 0.266D-04 0.487D-04-0.192D-03-0.421D-03-0.171D-02
 Coeff-Com: -0.305D-02-0.270D-02 0.201D-01 0.113D+00 0.295D+00 0.580D+00
 Coeff:      0.329D-07 0.266D-04 0.487D-04-0.192D-03-0.421D-03-0.171D-02
 Coeff:     -0.305D-02-0.270D-02 0.201D-01 0.113D+00 0.295D+00 0.580D+00
 Gap=     0.068 Goal=   None    Shift=    0.000
 RMSDP=1.34D-08 MaxDP=3.16D-06 DE=-3.00D-10 OVMax= 3.28D-07

 Cycle  13  Pass 1  IDiag  1:
 RMSU=  9.43D-09    CP:  9.95D-01  1.04D+00  5.52D-01  8.64D-01  7.48D-01
                    CP:  7.83D-01  5.52D-01  6.87D-01  8.56D-01  7.36D-01
                    CP:  7.54D-01  7.64D-01
 E= -3542.80056396102     Delta-E=        0.000000000275 Rises=F Damp=F
 DIIS: error= 1.70D-08 at cycle  13 NSaved=  13.
 NSaved=13 IEnMin=12 EnMin= -3542.80056396129     IErMin=13 ErrMin= 1.70D-08
 ErrMax= 1.70D-08  0.00D+00 EMaxC= 1.00D-01 BMatC= 7.95D-13 BMatP= 3.70D-12
 IDIUse=1 WtCom= 1.00D+00 WtEn= 0.00D+00
 Coeff-Com: -0.168D-06 0.173D-04 0.227D-04-0.727D-04-0.192D-03-0.821D-03
 Coeff-Com: -0.156D-02-0.259D-02 0.194D-02 0.355D-01 0.121D+00 0.365D+00
 Coeff-Com:  0.482D+00
 Coeff:     -0.168D-06 0.173D-04 0.227D-04-0.727D-04-0.192D-03-0.821D-03
 Coeff:     -0.156D-02-0.259D-02 0.194D-02 0.355D-01 0.121D+00 0.365D+00
 Coeff:      0.482D+00
 Gap=     0.068 Goal=   None    Shift=    0.000
 RMSDP=6.72D-09 MaxDP=1.83D-06 DE= 2.75D-10 OVMax= 1.71D-07

 Cycle  14  Pass 1  IDiag  1:
 RMSU=  3.20D-09    CP:  9.95D-01  1.04D+00  5.52D-01  8.64D-01  7.48D-01
                    CP:  7.83D-01  5.52D-01  6.86D-01  8.58D-01  7.43D-01
                    CP:  7.72D-01  7.75D-01  7.02D-01
 E= -3542.80056396126     Delta-E=       -0.000000000244 Rises=F Damp=F
 DIIS: error= 5.40D-09 at cycle  14 NSaved=  14.
 NSaved=14 IEnMin=12 EnMin= -3542.80056396129     IErMin=14 ErrMin= 5.40D-09
 ErrMax= 5.40D-09  0.00D+00 EMaxC= 1.00D-01 BMatC= 7.44D-14 BMatP= 7.95D-13
 IDIUse=1 WtCom= 1.00D+00 WtEn= 0.00D+00
 Coeff-Com: -0.101D-06 0.661D-05 0.699D-05-0.181D-04-0.599D-04-0.255D-03
 Coeff-Com: -0.516D-03-0.118D-02-0.166D-02 0.549D-02 0.307D-01 0.135D+00
 Coeff-Com:  0.281D+00 0.551D+00
 Coeff:     -0.101D-06 0.661D-05 0.699D-05-0.181D-04-0.599D-04-0.255D-03
 Coeff:     -0.516D-03-0.118D-02-0.166D-02 0.549D-02 0.307D-01 0.135D+00
 Coeff:      0.281D+00 0.551D+00
 Gap=     0.068 Goal=   None    Shift=    0.000
 RMSDP=2.82D-09 MaxDP=8.06D-07 DE=-2.44D-10 OVMax= 5.40D-08

 SCF Done:  E(RB3LYP) =  -3542.80056396     A.U. after   14 cycles
            NFock= 14  Conv=0.28D-08     -V/T= 2.0027
 KE= 3.533247637587D+03 PE=-2.180757492834D+04 EE= 8.008431826631D+03
 Leave Link  502 at Thu Jul 10 00:56:06 2025, MaxMem=  1342177280 cpu:           11414.2 elap:             713.6
 (Enter /home/zhangying/bin/g16/l701.exe)
 ... and contract with generalized density number  0.
 Compute integral first derivatives.
 R6Disp: Adding Grimme-D3(BJ) dispersion energy 1st derivatives to the gradient.
 Leave Link  701 at Thu Jul 10 00:56:09 2025, MaxMem=  1342177280 cpu:              12.7 elap:               1.0
 (Enter /home/zhangying/bin/g16/l702.exe)
 L702 exits ... SP integral derivatives will be done elsewhere.
 Leave Link  702 at Thu Jul 10 00:56:09 2025, MaxMem=  1342177280 cpu:               0.5 elap:               0.1
 (Enter /home/zhangying/bin/g16/l703.exe)
 Integral derivatives from FoFJK, PRISM(SPDF).
 Compute integral first derivatives, UseDBF=F ICtDFT=           0.
 Calling FoFJK, ICntrl=      2127 FMM=F ISym2X=0 I1Cent= 0 IOpClX= 0 NMat=1 NMatS=1 NMatT=0.
 FoFJK:  IHMeth= 1 ICntrl=    2127 DoSepK=F KAlg= 0 I1Cent=           0 FoldK=F
 IRaf=         0 NMat=       1 IRICut=       1 DoRegI=T DoRafI=F ISym2E= 0 IDoP0=0 IntGTp=1.
 FoFCou: FMM=F IPFlag=           0 FMFlag=      100000 FMFlg1=         800
         NFxFlg=           0 DoJE=F BraDBF=F KetDBF=F FulRan=T
         wScrn=  0.000000 ICntrl=      2127 IOpCl=  0 I1Cent=           0 NGrid=           0
         NMat0=    1 NMatS0=      1 NMatT0=    0 NMatD0=    1 NMtDS0=    0 NMtDT0=    0
 Symmetry not used in FoFCou.
 Leave Link  703 at Thu Jul 10 01:00:04 2025, MaxMem=  1342177280 cpu:            3758.7 elap:             235.0
 (Enter /home/zhangying/bin/g16/l716.exe)
 Dipole        = 8.28067611D+00-1.11489659D+01 7.21276693D-01
 ***** Axes restored to original set *****
 -------------------------------------------------------------------
 Center     Atomic                   Forces (Hartrees/Bohr)
 Number     Number              X              Y              Z
 -------------------------------------------------------------------
      1        8          -0.000567604    0.000617640    0.000481189
      2        6           0.000884599   -0.000139846   -0.000959176
      3        8          -0.000551686    0.000887326    0.000767615
      4        6           0.000020924    0.000007413    0.000069694
      5        6          -0.001024049   -0.000582781   -0.000220294
      6        8          -0.000452370    0.000277850    0.000188787
      7        1          -0.000045831   -0.000034588    0.000260930
      8        1          -0.000787564   -0.000388883   -0.000408919
      9        8           0.000339828   -0.000630153   -0.000307354
     10        6           0.000276785    0.000234642    0.000021132
     11        8          -0.000643072    0.000100400    0.000019520
     12        6          -0.000218780   -0.001078894   -0.000233713
     13        6          -0.000063925    0.000032768   -0.000239781
     14        8          -0.000116245    0.000133141   -0.000001725
     15        1           0.000646840    0.000153475   -0.000107740
     16        1           0.000436210    0.000581389    0.000535113
     17        8          -0.002063402    0.000036610    0.000420939
     18        6          -0.000118883   -0.000784284    0.001320770
     19        8           0.000263218    0.000482070    0.000048593
     20        6           0.000086555   -0.000161033   -0.000022256
     21        6          -0.000249564   -0.001147615    0.000093311
     22        8           0.000455095    0.000662827   -0.000508495
     23        1           0.000306620   -0.000338298    0.000000708
     24        1          -0.000515963    0.000115468    0.000116376
     25        8          -0.003819933   -0.003925910   -0.002849429
     26        6           0.001273573    0.000768320    0.000272615
     27        8          -0.000479427   -0.000781363    0.001473902
     28        6           0.000076879    0.000268063   -0.000480704
     29        8           0.000452839    0.000137883    0.000777569
     30        1           0.001711781    0.000765511   -0.000728715
     31        8          -0.000085228   -0.000093730    0.000175729
     32        6          -0.000274034    0.000286682    0.000058772
     33        8           0.000074939   -0.000003505    0.000002830
     34        6           0.000513895    0.000545063   -0.000637727
     35        8           0.000257300   -0.000227982    0.000141940
     36        1           0.000855052   -0.000856475    0.000024449
     37        6           0.000539229   -0.000095928    0.000214074
     38        1           0.000275251   -0.000220716   -0.000044191
     39        1           0.000036330   -0.000009366    0.000009983
     40        6           0.001088969    0.001552007    0.000451236
     41        1          -0.000106436   -0.000029864    0.000136282
     42        1           0.000144420    0.000202793    0.000070002
     43        7          -0.002520902   -0.003857155    0.000988595
     44       16          -0.003938161    0.001589391   -0.008678424
     45       16           0.004738876    0.000093031   -0.006673815
     46        6           0.002995047    0.005905278   -0.001585237
     47        6           0.000317183    0.000976724   -0.003574212
     48        9           0.000005165   -0.000336151    0.000623332
     49        9           0.000046540   -0.000261844    0.003723361
     50        9           0.000935579   -0.000875790   -0.000847883
     51        9          -0.013333450    0.000061150    0.004171691
     52        9          -0.000106968   -0.002651595   -0.000603852
     53        9           0.000415901   -0.000602637    0.001042151
     54        8          -0.001122105   -0.000651288    0.001325943
     55        8           0.001853516   -0.000452080    0.002641255
     56        8           0.000595184    0.002091194    0.002570004
     57        8          -0.000809875    0.001181318    0.002560000
     58        3           0.011095336    0.000472324    0.001913251
 -------------------------------------------------------------------
 Cartesian Forces:  Max     0.013333450 RMS     0.002007678
 Leave Link  716 at Thu Jul 10 01:00:04 2025, MaxMem=  1342177280 cpu:               0.5 elap:               0.1
 (Enter /home/zhangying/bin/g16/l103.exe)

 GradGradGradGradGradGradGradGradGradGradGradGradGradGradGradGradGradGrad
 Berny optimization.
 Using GEDIIS/GDIIS optimizer.
 FormGI is forming the generalized inverse of G from B-inverse, IUseBI=4.
 Internal  Forces:  Max     0.010307047 RMS     0.001497050
 Search for a local minimum.
 Step number   3 out of a maximum of  348
 All quantities printed in internal units (Hartrees-Bohrs-Radians)
 RMS Force = .14971D-02 SwitMx=.10000D-02 MixMth= 1
 Mixed Optimization -- RFO/linear search
 Update second derivatives using D2CorX and points    2    3
 DE= -8.83D-03 DEPred=-7.84D-03 R= 1.13D+00
 TightC=F SS=  1.41D+00  RLast= 6.44D-01 DXNew= 8.4853D-01 1.9313D+00
 Trust test= 1.13D+00 RLast= 6.44D-01 DXMaxT set to 8.49D-01
 ITU=  1  1  0
 Use linear search instead of GDIIS.
     Eigenvalues ---    0.00192   0.00230   0.00230   0.00231   0.00259
     Eigenvalues ---    0.00342   0.00359   0.00400   0.00442   0.00478
     Eigenvalues ---    0.00650   0.00653   0.00672   0.00713   0.00761
     Eigenvalues ---    0.01668   0.01706   0.01719   0.01722   0.01747
     Eigenvalues ---    0.01838   0.02169   0.02185   0.02195   0.02200
     Eigenvalues ---    0.02228   0.02258   0.02582   0.02633   0.03359
     Eigenvalues ---    0.03645   0.03678   0.03710   0.03736   0.03914
     Eigenvalues ---    0.03937   0.03967   0.04223   0.04296   0.04737
     Eigenvalues ---    0.04761   0.04896   0.05140   0.05309   0.05353
     Eigenvalues ---    0.05464   0.05576   0.05709   0.05916   0.07404
     Eigenvalues ---    0.07766   0.07848   0.07929   0.08235   0.08281
     Eigenvalues ---    0.08332   0.08483   0.08514   0.08531   0.08566
     Eigenvalues ---    0.08640   0.08935   0.09213   0.09872   0.10058
     Eigenvalues ---    0.10848   0.10896   0.11200   0.11661   0.13862
     Eigenvalues ---    0.14001   0.14351   0.14471   0.15161   0.15654
     Eigenvalues ---    0.16086   0.16628   0.17164   0.17427   0.18331
     Eigenvalues ---    0.19194   0.19507   0.19557   0.19667   0.19776
     Eigenvalues ---    0.20072   0.20278   0.20671   0.20850   0.21158
     Eigenvalues ---    0.21587   0.23472   0.23509   0.23545   0.23770
     Eigenvalues ---    0.24123   0.24233   0.24984   0.24985   0.24997
     Eigenvalues ---    0.24998   0.24998   0.24999   0.25000   0.25000
     Eigenvalues ---    0.25000   0.25000   0.25000   0.25920   0.26851
     Eigenvalues ---    0.27086   0.27398   0.27884   0.28326   0.28891
     Eigenvalues ---    0.29229   0.29565   0.29752   0.30108   0.34325
     Eigenvalues ---    0.34392   0.34619   0.34744   0.34759   0.34899
     Eigenvalues ---    0.34968   0.35000   0.35019   0.35047   0.35368
     Eigenvalues ---    0.35491   0.36630   0.36831   0.37797   0.37934
     Eigenvalues ---    0.38284   0.39067   0.39145   0.39851   0.40406
     Eigenvalues ---    0.40573   0.46636   0.47165   0.47735   0.47757
     Eigenvalues ---    0.48145   0.49463   0.50973   0.51058   0.51880
     Eigenvalues ---    0.51996   0.52134   0.52490   0.56736   0.59037
     Eigenvalues ---    0.59531   0.60559   0.61371   0.62578   0.75336
     Eigenvalues ---    0.81910   0.95930   0.96736   1.13033   1.13052
     Eigenvalues ---    1.13122   1.13693   1.14215
 RFO step:  Lambda=-1.74608210D-02 EMin= 1.92484739D-03
 Quartic linear search produced a step of  1.29000.
 Iteration  1 RMS(Cart)=  0.20480062 RMS(Int)=  0.05490491
 Iteration  2 RMS(Cart)=  0.05029113 RMS(Int)=  0.04316432
 Iteration  3 RMS(Cart)=  0.02957468 RMS(Int)=  0.03235481
 Iteration  4 RMS(Cart)=  0.02946081 RMS(Int)=  0.02154518
 Iteration  5 RMS(Cart)=  0.02938868 RMS(Int)=  0.01073592
 Iteration  6 RMS(Cart)=  0.02909778 RMS(Int)=  0.00016861
 Iteration  7 RMS(Cart)=  0.00013770 RMS(Int)=  0.00016639
 Iteration  8 RMS(Cart)=  0.00000002 RMS(Int)=  0.00016639
 ITry= 1 IFail=0 DXMaxC= 1.04D+00 DCOld= 1.00D+10 DXMaxT= 8.49D-01 DXLimC= 3.00D+00 Rises=F
 Variable       Old X    -DE/DX   Delta X   Delta X   Delta X     New X
                                 (Linear)    (Quad)   (Total)
    R1        2.58158   0.00042   0.00173   0.00223   0.00395   2.58552
    R2        2.70713   0.00053  -0.00403   0.00130  -0.00276   2.70438
    R3        2.57648  -0.00026  -0.00024   0.00065   0.00043   2.57691
    R4        2.23233   0.00019  -0.00121   0.00015  -0.00106   2.23127
    R5        2.69511   0.00077  -0.00225   0.00193  -0.00029   2.69482
    R6        2.92420  -0.00218   0.00941  -0.01271  -0.00331   2.92089
    R7        2.06099  -0.00009  -0.00042  -0.00024  -0.00066   2.06033
    R8        2.88577   0.00065  -0.00146   0.00254   0.00109   2.88686
    R9        2.05292  -0.00035   0.00349  -0.00140   0.00209   2.05502
   R10        2.90181  -0.00266   0.00756  -0.01122  -0.00366   2.89815
   R11        2.58522   0.00059   0.00503   0.00100   0.00606   2.59128
   R12        2.70474  -0.00017  -0.00237  -0.00000  -0.00239   2.70235
   R13        2.57427   0.00021  -0.00161  -0.00027  -0.00183   2.57244
   R14        2.23418   0.00012  -0.00101   0.00005  -0.00096   2.23322
   R15        2.71114   0.00026   0.00109   0.00077   0.00186   2.71300
   R16        2.92938  -0.00288  -0.00129  -0.01098  -0.01232   2.91707
   R17        2.05819  -0.00009  -0.00044  -0.00028  -0.00072   2.05746
   R18        2.06932   0.00007   0.00083   0.00029   0.00111   2.07043
   R19        2.87991  -0.00026  -0.00419  -0.00056  -0.00475   2.87516
   R20        2.59810   0.00077   0.00381   0.00199   0.00582   2.60392
   R21        2.71086   0.00066  -0.00097   0.00191   0.00093   2.71179
   R22        2.55075   0.00011  -0.00407   0.00056  -0.00349   2.54725
   R23        2.23845  -0.00066  -0.00002  -0.00070  -0.00072   2.23773
   R24        2.73545  -0.00078   0.00219  -0.00224  -0.00006   2.73539
   R25        2.92000   0.00251  -0.00560   0.01055   0.00492   2.92492
   R26        2.05718  -0.00004  -0.00005  -0.00013  -0.00019   2.05699
   R27        2.89482   0.00023  -0.00065   0.00097   0.00032   2.89514
   R28        2.06662  -0.00009   0.00005  -0.00034  -0.00029   2.06633
   R29        2.56446   0.00161   0.01075   0.00391   0.01462   2.57907
   R30        2.73172  -0.00071   0.00468  -0.00131   0.00332   2.73505
   R31        8.10779  -0.00260  -0.21311  -0.13622  -0.34933   7.75846
   R32        2.58206  -0.00180  -0.01729  -0.00482  -0.02209   2.55997
   R33        2.23945   0.00087   0.00116   0.00091   0.00208   2.24153
   R34        2.72459   0.00029   0.00399   0.00022   0.00427   2.72886
   R35        2.05000   0.00156  -0.00319   0.00562   0.00243   2.05243
   R36        2.89513  -0.00017   0.00090  -0.00020   0.00072   2.89585
   R37        2.59524   0.00008   0.00453   0.00011   0.00464   2.59988
   R38        2.70058   0.00012  -0.00355   0.00055  -0.00300   2.69757
   R39        2.56276  -0.00022   0.00242  -0.00073   0.00168   2.56445
   R40        2.23381   0.00029  -0.00265   0.00019  -0.00246   2.23135
   R41        2.69292  -0.00011  -0.00321  -0.00060  -0.00381   2.68911
   R42        2.05846  -0.00112   0.00226  -0.00396  -0.00170   2.05677
   R43        2.91832   0.00037  -0.00054   0.00204   0.00150   2.91982
   R44        2.05833   0.00002   0.00166   0.00001   0.00167   2.06000
   R45        2.06379  -0.00001   0.00026   0.00003   0.00029   2.06409
   R46        2.06093  -0.00010  -0.00009  -0.00030  -0.00039   2.06054
   R47        2.05665  -0.00014  -0.00007  -0.00046  -0.00053   2.05612
   R48        2.98763   0.00126  -0.02315   0.00290  -0.02025   2.96738
   R49        3.04714   0.00604   0.01409   0.01470   0.02879   3.07593
   R50        3.57823  -0.00056   0.00975  -0.00189   0.00785   3.58608
   R51        2.76280   0.00046   0.01740   0.00122   0.01861   2.78142
   R52        2.74846   0.00286  -0.05967   0.00256  -0.05710   2.69136
   R53        3.57641  -0.00147   0.01192  -0.00635   0.00556   3.58197
   R54        2.75297  -0.00130   0.00716  -0.00133   0.00583   2.75880
   R55        2.75151   0.00283  -0.06105   0.00264  -0.05840   2.69311
   R56        2.54973   0.00049   0.03315   0.00219   0.03533   2.58507
   R57        2.57783   0.00591   0.05352   0.01276   0.06629   2.64411
   R58        2.52190  -0.00254  -0.00329  -0.00603  -0.00932   2.51258
   R59        2.53001  -0.00015   0.01756  -0.00009   0.01747   2.54748
   R60        2.53522  -0.00338   0.02166  -0.00549   0.01617   2.55139
   R61        2.54295  -0.00053   0.02020  -0.00081   0.01939   2.56235
   R62        6.54044  -0.01031  -0.70318  -0.48799  -1.19117   5.34927
    A1        1.93690  -0.00063   0.00227  -0.00356  -0.00135   1.93555
    A2        1.91353  -0.00015  -0.00210   0.00127  -0.00088   1.91265
    A3        2.18248  -0.00011   0.00016  -0.00117  -0.00106   2.18142
    A4        2.18643   0.00030   0.00139   0.00091   0.00225   2.18867
    A5        1.93590   0.00017   0.00183  -0.00061   0.00125   1.93715
    A6        1.81466  -0.00021  -0.00174   0.00146  -0.00040   1.81426
    A7        1.87764   0.00002  -0.00016  -0.00014  -0.00023   1.87741
    A8        1.89505   0.00171  -0.00849   0.02919   0.02071   1.91576
    A9        1.94442  -0.00023   0.00738  -0.01272  -0.00540   1.93902
   A10        2.06685  -0.00024  -0.00310   0.00187  -0.00138   2.06547
   A11        1.85750  -0.00091   0.00556  -0.01741  -0.01190   1.84560
   A12        1.79666   0.00090  -0.00325   0.00737   0.00415   1.80081
   A13        1.88497   0.00016  -0.00673   0.01217   0.00547   1.89044
   A14        1.86488   0.00133  -0.01274   0.02284   0.01019   1.87507
   A15        1.97837   0.00032   0.00143  -0.00384  -0.00258   1.97579
   A16        2.02984  -0.00211   0.00950  -0.01845  -0.00907   2.02077
   A17        1.89812  -0.00028   0.00859  -0.01390  -0.00547   1.89265
   A18        1.92052  -0.00071  -0.00384  -0.00149  -0.00548   1.91503
   A19        1.91440   0.00007  -0.00116  -0.00040  -0.00162   1.91278
   A20        2.17822   0.00006  -0.00191   0.00042  -0.00148   2.17673
   A21        2.19050  -0.00015   0.00304  -0.00013   0.00292   2.19342
   A22        1.93625  -0.00067  -0.00043  -0.00132  -0.00185   1.93440
   A23        1.91582   0.00251  -0.00063   0.01256   0.01186   1.92768
   A24        2.08690  -0.00557   0.01394  -0.04391  -0.02991   2.05699
   A25        1.86267   0.00127  -0.00075   0.00810   0.00732   1.86998
   A26        1.78357   0.00074  -0.00410   0.00346  -0.00074   1.78283
   A27        1.87906  -0.00075  -0.00201   0.00482   0.00271   1.88177
   A28        1.92693   0.00210  -0.00777   0.01878   0.01103   1.93796
   A29        1.80482   0.00067   0.00038   0.00153   0.00177   1.80658
   A30        1.88312  -0.00043  -0.00065   0.00705   0.00638   1.88951
   A31        1.88929   0.00098   0.00566  -0.00029   0.00534   1.89463
   A32        1.90267   0.00062  -0.00240   0.00568   0.00330   1.90597
   A33        2.06568  -0.00324   0.00293  -0.02575  -0.02278   2.04289
   A34        1.90876   0.00150  -0.00559   0.01344   0.00776   1.91652
   A35        1.91000  -0.00034   0.00221  -0.00214   0.00004   1.91003
   A36        1.91068   0.00041  -0.00148   0.00209   0.00054   1.91122
   A37        2.15507   0.00032  -0.00463   0.00132  -0.00340   2.15166
   A38        2.21731  -0.00069   0.00597  -0.00290   0.00298   2.22030
   A39        1.93178   0.00029   0.00066   0.00037   0.00101   1.93279
   A40        1.76223  -0.00025   0.00402  -0.00391   0.00010   1.76232
   A41        1.87428   0.00055   0.00018  -0.00294  -0.00279   1.87149
   A42        1.90855  -0.00185   0.00877  -0.01094  -0.00214   1.90641
   A43        1.92205  -0.00099   0.00303  -0.00578  -0.00276   1.91929
   A44        2.11987   0.00318  -0.01663   0.02567   0.00904   2.12891
   A45        1.86356  -0.00083   0.00241  -0.00494  -0.00258   1.86098
   A46        1.87441  -0.00261   0.00266  -0.01627  -0.01366   1.86075
   A47        2.15768   0.00450  -0.01739   0.03433   0.01697   2.17465
   A48        1.86048  -0.00154   0.00963  -0.01376  -0.00419   1.85629
   A49        1.79721  -0.00020  -0.00055   0.00095   0.00038   1.79759
   A50        1.88661   0.00088   0.00001   0.00071   0.00067   1.88728
   A51        1.87430  -0.00119   0.00664  -0.00816  -0.00149   1.87280
   A52        1.91693   0.00004  -0.00162   0.00012  -0.00134   1.91559
   A53        1.90605  -0.00435  -0.03402  -0.02529  -0.05904   1.84701
   A54        2.33405   0.00468   0.03846   0.02561   0.06406   2.39812
   A55        1.91723  -0.00006   0.00386   0.00045   0.00419   1.92142
   A56        2.17438   0.00033  -0.02078  -0.00001  -0.02074   2.15364
   A57        2.19150  -0.00028   0.01688  -0.00046   0.01647   2.20796
   A58        1.91511   0.00002  -0.00134  -0.00050  -0.00189   1.91322
   A59        1.88715  -0.00052  -0.00678  -0.00593  -0.01277   1.87438
   A60        1.94165   0.00005   0.00491   0.00073   0.00560   1.94726
   A61        1.98732   0.00016   0.00090   0.00137   0.00227   1.98959
   A62        1.89750  -0.00025  -0.00067  -0.00407  -0.00471   1.89279
   A63        1.78918   0.00035   0.00410   0.00162   0.00576   1.79494
   A64        1.95192   0.00018  -0.00296   0.00545   0.00246   1.95437
   A65        1.93019   0.00024  -0.00102   0.00253   0.00151   1.93170
   A66        1.91467  -0.00002  -0.00205  -0.00048  -0.00253   1.91214
   A67        2.16924   0.00027  -0.00121   0.00138   0.00017   2.16941
   A68        2.19924  -0.00025   0.00324  -0.00088   0.00237   2.20160
   A69        1.92903  -0.00003   0.00139  -0.00054   0.00084   1.92987
   A70        1.86273   0.00021   0.00318  -0.00016   0.00303   1.86576
   A71        1.91912   0.00003  -0.00479   0.00283  -0.00196   1.91716
   A72        2.04566   0.00010  -0.00098   0.00089  -0.00010   2.04556
   A73        1.87322  -0.00010   0.00275  -0.00446  -0.00171   1.87151
   A74        1.79080  -0.00043   0.00248  -0.00303  -0.00055   1.79025
   A75        1.95770   0.00015  -0.00124   0.00263   0.00137   1.95907
   A76        1.81299   0.00023  -0.00052   0.00210   0.00159   1.81457
   A77        1.88673  -0.00018   0.00063  -0.00298  -0.00235   1.88438
   A78        1.90297  -0.00016   0.00216  -0.00116   0.00100   1.90398
   A79        2.00478   0.00001  -0.00259   0.00042  -0.00217   2.00261
   A80        1.94436   0.00002  -0.00082   0.00029  -0.00053   1.94382
   A81        1.90709   0.00007   0.00136   0.00109   0.00245   1.90954
   A82        1.78903  -0.00031  -0.00529  -0.00126  -0.00662   1.78240
   A83        1.90066   0.00014   0.00049  -0.00017   0.00027   1.90093
   A84        1.90296   0.00002   0.00252   0.00050   0.00308   1.90603
   A85        1.94878  -0.00032  -0.00248   0.00006  -0.00243   1.94635
   A86        1.98459   0.00044  -0.00034  -0.00001  -0.00032   1.98427
   A87        1.93088   0.00000   0.00457   0.00073   0.00529   1.93617
   A88        2.22883  -0.00501  -0.04529  -0.01812  -0.06341   2.16541
   A89        1.79253   0.00424  -0.00435   0.01858   0.01387   1.80640
   A90        1.89050   0.00160  -0.02702   0.01536  -0.01193   1.87857
   A91        2.07694  -0.00340   0.01617  -0.01638  -0.00066   2.07628
   A92        1.75706  -0.00021  -0.03468  -0.00134  -0.03615   1.72091
   A93        1.80166  -0.00056   0.02606  -0.00549   0.02042   1.82207
   A94        2.08528  -0.00037   0.01686  -0.00568   0.01159   2.09688
   A95        1.71024   0.00181  -0.03204   0.00657  -0.02564   1.68460
   A96        1.90235   0.00235  -0.02887   0.02040  -0.00888   1.89347
   A97        2.04032  -0.00219  -0.00431  -0.01023  -0.01403   2.02629
   A98        1.81428   0.00013  -0.00240  -0.00075  -0.00399   1.81029
   A99        1.83267  -0.00046   0.03500  -0.00698   0.02765   1.86032
   A100       2.10181  -0.00098   0.02754  -0.00763   0.01930   2.12111
   A101       1.97629  -0.00270   0.01061  -0.01298  -0.00357   1.97273
   A102       1.90153  -0.00117  -0.00915  -0.00568  -0.01505   1.88648
   A103       1.98861   0.00088   0.04825   0.00828   0.05598   2.04459
   A104       1.83505   0.00181  -0.03818   0.00342  -0.03516   1.79989
   A105       1.88249   0.00100  -0.00939   0.00528  -0.00540   1.87708
   A106       1.87088   0.00040  -0.00843   0.00206  -0.00649   1.86440
   A107       1.90911  -0.00045   0.00145  -0.00047   0.00097   1.91008
   A108       1.95622  -0.00223   0.01058  -0.00702   0.00354   1.95976
   A109       1.93936  -0.00129   0.00691  -0.00438   0.00251   1.94187
   A110       1.88881   0.00149  -0.00686   0.00528  -0.00158   1.88722
   A111       1.88658   0.00081  -0.00504   0.00139  -0.00366   1.88292
   A112       1.88175   0.00186  -0.00792   0.00577  -0.00219   1.87956
   A113       2.27363  -0.00892  -0.03521  -0.04091  -0.07612   2.19750
   A114       1.81290  -0.00034   0.00925  -0.00143   0.00782   1.82072
    D1       -0.13042   0.00070  -0.01260   0.01879   0.00617  -0.12426
    D2        3.05090  -0.00034   0.00488  -0.00785  -0.00299   3.04791
    D3        0.20801  -0.00039   0.01374  -0.02416  -0.01041   0.19760
    D4        2.30507   0.00050   0.01062  -0.01928  -0.00873   2.29634
    D5       -1.93872   0.00095   0.01056  -0.01753  -0.00699  -1.94571
    D6       -0.01806  -0.00048   0.00460  -0.00260   0.00196  -0.01610
    D7        3.08369   0.00056  -0.01296   0.02406   0.01108   3.09477
    D8        0.14296   0.00023   0.00364  -0.01201  -0.00835   0.13461
    D9        2.20688  -0.00014   0.01114  -0.02588  -0.01481   2.19208
   D10       -2.07267  -0.00032   0.01327  -0.03159  -0.01837  -2.09104
   D11       -0.20556   0.00009  -0.01003   0.02078   0.01075  -0.19481
   D12       -2.23706  -0.00078  -0.00077   0.00376   0.00300  -2.23406
   D13        1.82678   0.00125  -0.02297   0.04437   0.02138   1.84816
   D14       -2.22292   0.00029  -0.01229   0.02603   0.01373  -2.20919
   D15        2.02876  -0.00058  -0.00303   0.00901   0.00598   2.03474
   D16       -0.19058   0.00145  -0.02524   0.04962   0.02436  -0.16622
   D17        1.89805   0.00199  -0.02427   0.06068   0.03639   1.93444
   D18       -0.13345   0.00111  -0.01501   0.04366   0.02864  -0.10481
   D19       -2.35279   0.00315  -0.03722   0.08427   0.04702  -2.30577
   D20       -3.10392   0.00043  -0.01233  -0.00183  -0.01418  -3.11809
   D21        1.09537  -0.00014  -0.00116  -0.01309  -0.01417   1.08120
   D22       -1.08529  -0.00056  -0.00638  -0.01559  -0.02187  -1.10716
   D23        1.11744  -0.00049  -0.00113  -0.02816  -0.02936   1.08808
   D24       -0.96646  -0.00106   0.01004  -0.03942  -0.02935  -0.99581
   D25        3.13607  -0.00148   0.00483  -0.04192  -0.03706   3.09901
   D26       -1.08718   0.00083  -0.01378   0.00330  -0.01060  -1.09778
   D27        3.11211   0.00026  -0.00261  -0.00796  -0.01060   3.10152
   D28        0.93145  -0.00016  -0.00782  -0.01046  -0.01830   0.91315
   D29        1.30162   0.00037   0.02306  -0.01247   0.01066   1.31228
   D30       -2.93060  -0.00045   0.02675  -0.02819  -0.00152  -2.93212
   D31       -0.72993  -0.00073   0.02617  -0.02907  -0.00292  -0.73285
   D32       -0.69240  -0.00047   0.03042  -0.02691   0.00367  -0.68873
   D33        1.35856  -0.00130   0.03411  -0.04263  -0.00851   1.35005
   D34       -2.72395  -0.00158   0.03354  -0.04351  -0.00991  -2.73386
   D35       -2.95090   0.00112   0.01282   0.00683   0.01968  -2.93123
   D36       -0.89994   0.00030   0.01651  -0.00889   0.00750  -0.89244
   D37        1.30073   0.00002   0.01593  -0.00977   0.00610   1.30683
   D38        0.12420   0.00132   0.00814   0.01001   0.01808   0.14228
   D39       -3.02986  -0.00015   0.00596   0.00147   0.00740  -3.02246
   D40       -0.28467  -0.00068  -0.02011  -0.00323  -0.02333  -0.30800
   D41        1.72946   0.00015  -0.02291   0.00686  -0.01606   1.71340
   D42       -2.48986   0.00223  -0.02682   0.02649  -0.00030  -2.49016
   D43        0.11247  -0.00180   0.00860  -0.01429  -0.00573   0.10674
   D44       -3.01656  -0.00032   0.01084  -0.00568   0.00512  -3.01143
   D45        1.95648  -0.00365  -0.00603  -0.03254  -0.03860   1.91789
   D46       -0.27562   0.00117  -0.01982   0.01095  -0.00882  -0.28443
   D47       -2.30550  -0.00124  -0.00837  -0.01364  -0.02196  -2.32746
   D48       -1.78997  -0.00063   0.01941   0.00303   0.02235  -1.76761
   D49        2.49308  -0.00072   0.02097  -0.00813   0.01280   2.50589
   D50        0.29803  -0.00075   0.02859  -0.01115   0.01739   0.31542
   D51        0.32818  -0.00012   0.02366  -0.00422   0.01948   0.34766
   D52       -1.67195  -0.00022   0.02522  -0.01538   0.00993  -1.66203
   D53        2.41618  -0.00025   0.03284  -0.01840   0.01451   2.43069
   D54        2.32313   0.00026   0.01608   0.01064   0.02672   2.34985
   D55        0.32300   0.00016   0.01764  -0.00052   0.01716   0.34016
   D56       -1.87206   0.00013   0.02526  -0.00354   0.02175  -1.85031
   D57        3.03204  -0.00045   0.04402   0.00232   0.04628   3.07832
   D58        0.94961   0.00016   0.04619   0.01062   0.05676   1.00637
   D59       -1.27527  -0.00026   0.04531   0.00137   0.04662  -1.22865
   D60        0.98842   0.00001   0.03729   0.01719   0.05451   1.04292
   D61       -1.09401   0.00062   0.03946   0.02549   0.06499  -1.02902
   D62        2.96429   0.00020   0.03858   0.01624   0.05484   3.01914
   D63       -1.20368   0.00042   0.04337   0.01802   0.06141  -1.14228
   D64        2.99707   0.00103   0.04554   0.02631   0.07189   3.06896
   D65        0.77219   0.00061   0.04466   0.01706   0.06174   0.83393
   D66        0.12706  -0.00129   0.00175  -0.01647  -0.01473   0.11233
   D67       -3.03059   0.00056  -0.01124   0.01624   0.00499  -3.02559
   D68       -2.65525  -0.00286   0.02429  -0.02468  -0.00038  -2.65563
   D69       -0.35336   0.00089   0.00457   0.00761   0.01218  -0.34118
   D70        1.62668  -0.00020   0.01178  -0.00084   0.01094   1.63762
   D71        0.18150   0.00156  -0.00848   0.02021   0.01175   0.19324
   D72       -2.94332  -0.00039   0.00515  -0.01403  -0.00888  -2.95220
   D73       -0.38133  -0.00090   0.00980  -0.01371  -0.00389  -0.38521
   D74       -2.39435   0.00010   0.00463  -0.00451   0.00014  -2.39421
   D75        1.87297   0.00174  -0.00278   0.00853   0.00576   1.87873
   D76        2.54739  -0.00066  -0.01751   0.00551  -0.01197   2.53542
   D77        0.42780   0.00008  -0.00874   0.00383  -0.00494   0.42287
   D78       -1.56122  -0.00035  -0.01110   0.00580  -0.00527  -1.56649
   D79       -1.75868  -0.00052  -0.01427  -0.00183  -0.01608  -1.77476
   D80        2.40491   0.00022  -0.00550  -0.00351  -0.00905   2.39587
   D81        0.41589  -0.00021  -0.00786  -0.00154  -0.00938   0.40651
   D82        0.43643   0.00009  -0.02256   0.00791  -0.01463   0.42180
   D83       -1.68315   0.00083  -0.01379   0.00623  -0.00760  -1.69075
   D84        2.61101   0.00040  -0.01615   0.00820  -0.00793   2.60308
   D85        1.28492  -0.00027   0.00968   0.00723   0.01694   1.30187
   D86       -2.97187  -0.00026   0.01223   0.00332   0.01559  -2.95629
   D87       -0.70912   0.00007   0.00489   0.01065   0.01558  -0.69354
   D88       -2.95925   0.00003   0.01115   0.01048   0.02160  -2.93765
   D89       -0.93287   0.00004   0.01370   0.00658   0.02024  -0.91262
   D90        1.32989   0.00037   0.00636   0.01390   0.02023   1.35012
   D91       -0.73778   0.00046   0.00379   0.01887   0.02267  -0.71512
   D92        1.28860   0.00047   0.00635   0.01497   0.02131   1.30991
   D93       -2.73183   0.00080  -0.00099   0.02229   0.02130  -2.71053
   D94        0.14112  -0.00023  -0.00695  -0.00215  -0.00926   0.13186
   D95       -3.01359  -0.00077  -0.00990  -0.00427  -0.01427  -3.02786
   D96        2.84058   0.00188   0.00998   0.00679   0.01701   2.85760
   D97       -0.31413   0.00133   0.00703   0.00467   0.01200  -0.30213
   D98       -0.34155   0.00027   0.00482   0.00214   0.00702  -0.33454
   D99        1.72476  -0.00019  -0.00051   0.00149   0.00101   1.72576
   D100      -2.45005  -0.00009   0.00687   0.00259   0.00950  -2.44055
   D101      -2.88976   0.00132   0.01346   0.01186   0.02529  -2.86447
   D102      -0.82345   0.00086   0.00813   0.01121   0.01928  -0.80417
   D103       1.28493   0.00096   0.01550   0.01231   0.02778   1.31270
   D104      -0.47043  -0.00104  -0.06245  -0.06026  -0.12211  -0.59254
   D105       2.08037  -0.00106  -0.06320  -0.06398  -0.12778   1.95259
   D106       0.14313   0.00016   0.00717   0.00154   0.00877   0.15190
   D107      -2.98518   0.00071   0.01044   0.00368   0.01432  -2.97085
   D108       1.76191   0.00002  -0.00558  -0.00087  -0.00652   1.75539
   D109      -2.41116  -0.00038  -0.00406  -0.00587  -0.00993  -2.42109
   D110      -0.34257  -0.00010  -0.00566  -0.00060  -0.00628  -0.34885
   D111      -1.63388   0.00024   0.00552   0.00462   0.01010  -1.62378
   D112       2.61730   0.00039   0.00901   0.00549   0.01449   2.63179
   D113       0.41738   0.00029   0.00513   0.00445   0.00958   0.42695
   D114       0.39993  -0.00010   0.00036  -0.00080  -0.00054   0.39938
   D115      -1.63209   0.00005   0.00384   0.00006   0.00385  -1.62824
   D116       2.45118  -0.00005  -0.00004  -0.00097  -0.00106   2.45011
   D117       2.42974  -0.00011   0.00054  -0.00222  -0.00172   2.42803
   D118       0.39773   0.00003   0.00402  -0.00135   0.00268   0.40041
   D119      -1.80219  -0.00007   0.00015  -0.00239  -0.00224  -1.80443
   D120      -0.11806  -0.00000   0.00130   0.00259   0.00388  -0.11418
   D121       3.03184  -0.00005   0.00442  -0.00077   0.00366   3.03550
   D122      -1.91398  -0.00002  -0.00279  -0.00223  -0.00501  -1.91900
   D123       2.31239  -0.00010  -0.00023  -0.00318  -0.00342   2.30898
   D124       0.24687  -0.00003  -0.00116  -0.00283  -0.00398   0.24289
   D125      -0.08285  -0.00005  -0.00075  -0.00164  -0.00239  -0.08525
   D126       3.05025   0.00000  -0.00397   0.00180  -0.00217   3.04808
   D127       0.22895   0.00007  -0.00020   0.00016  -0.00004   0.22892
   D128       2.36596   0.00012  -0.00319   0.00031  -0.00288   2.36308
   D129      -1.84576   0.00001   0.00001  -0.00075  -0.00074  -1.84650
   D130       1.75404   0.00001   0.00558  -0.00006   0.00551   1.75955
   D131      -0.30292   0.00008   0.00651   0.00197   0.00848  -0.29444
   D132      -2.48303  -0.00005   0.00743  -0.00009   0.00734  -2.47569
   D133      -0.27968  -0.00001   0.00045   0.00176   0.00221  -0.27747
   D134      -2.33664   0.00006   0.00139   0.00379   0.00518  -2.33146
   D135       1.76643  -0.00006   0.00230   0.00173   0.00403   1.77047
   D136      -2.28466   0.00028  -0.00358   0.00748   0.00391  -2.28075
   D137       1.94157   0.00035  -0.00264   0.00952   0.00688   1.94845
   D138      -0.23854   0.00023  -0.00172   0.00746   0.00573  -0.23281
   D139       1.57834  -0.00179  -0.04929  -0.04424  -0.09363   1.48471
   D140      -2.85587   0.00024  -0.09895  -0.03307  -0.13182  -2.98769
   D141      -0.39651  -0.00243  -0.08604  -0.04253  -0.12867  -0.52518
   D142      -2.13601  -0.00016  -0.05690  -0.01784  -0.07450  -2.21051
   D143       2.26561  -0.00164  -0.03252  -0.02495  -0.05792   2.20768
   D144      -0.19227  -0.00038  -0.03655  -0.02566  -0.06200  -0.25427
   D145       0.85753   0.00189   0.03972   0.02615   0.06604   0.92357
   D146       2.89276   0.00177  -0.00747   0.01892   0.01140   2.90416
   D147      -1.30250   0.00202   0.00637   0.02288   0.02899  -1.27351
   D148      -1.09263  -0.00099   0.08155   0.00476   0.08634  -1.00629
   D149       0.94261  -0.00111   0.03436  -0.00247   0.03169   0.97430
   D150       3.03053  -0.00086   0.04819   0.00149   0.04928   3.07981
   D151       3.02695  -0.00028   0.06684   0.01366   0.08095   3.10790
   D152      -1.22100  -0.00040   0.01964   0.00642   0.02630  -1.19469
   D153       0.86692  -0.00015   0.03348   0.01039   0.04389   0.91082
   D154      -3.13573  -0.00164   0.02187  -0.00831   0.01328  -3.12245
   D155      -1.04081  -0.00150   0.02100  -0.00649   0.01422  -1.02658
   D156       1.06593  -0.00155   0.02292  -0.00701   0.01564   1.08157
   D157      -1.18209   0.00148  -0.02029   0.01527  -0.00509  -1.18718
   D158       0.91283   0.00162  -0.02116   0.01709  -0.00415   0.90868
   D159       3.01957   0.00156  -0.01925   0.01657  -0.00273   3.01683
   D160       1.04072   0.00017   0.02739   0.00244   0.03017   1.07090
   D161       3.13565   0.00031   0.02652   0.00426   0.03111  -3.11642
   D162      -1.04080   0.00025   0.02843   0.00373   0.03253  -1.00827
   D163      -2.45098   0.00330   0.09735   0.07094   0.16774  -2.28323
   D164      -0.32749   0.00052   0.08248   0.05453   0.13719  -0.19030
   D165       1.67266   0.00268   0.04938   0.06302   0.11276   1.78542
   D166      -0.45467   0.00003   0.00103   0.00136   0.00240  -0.45227
         Item               Value     Threshold  Converged?
 Maximum Force            0.010307     0.000450     NO 
 RMS     Force            0.001497     0.000300     NO 
 Maximum Displacement     1.040829     0.001800     NO 
 RMS     Displacement     0.334694     0.001200     NO 
 Predicted change in Energy=-1.522963D-02
 Lowest energy point so far.  Saving SCF results.
 GradGradGradGradGradGradGradGradGradGradGradGradGradGradGradGradGradGrad

 Leave Link  103 at Thu Jul 10 01:00:06 2025, MaxMem=  1342177280 cpu:              18.4 elap:               1.3
 (Enter /home/zhangying/bin/g16/l202.exe)
 Stoichiometry    C17H12F6LiNO19S2
 Framework group  C1[X(C17H12F6LiNO19S2)]
 Deg. of freedom   168
 Full point group                 C1      NOp   1
 RotChk:  IX=0 Diff= 2.36D-02
 Largest Abelian subgroup         C1      NOp   1
 Largest concise Abelian subgroup C1      NOp   1
                         Standard orientation:                         
 ---------------------------------------------------------------------
 Center     Atomic      Atomic             Coordinates (Angstroms)
 Number     Number       Type             X           Y           Z
 ---------------------------------------------------------------------
      1          8           0        5.012878    0.425236   -1.790773
      2          6           0        6.106905    1.089166   -1.306756
      3          8           0        6.122771    1.012594    0.054642
      4          6           0        4.992907    0.289705    0.538813
      5          6           0        4.332300   -0.270301   -0.741451
      6          8           0        6.895583    1.667201   -1.968571
      7          1           0        5.364521   -0.515478    1.173079
      8          1           0        3.271543   -0.041257   -0.811593
      9          8           0        4.548558   -3.211696    0.852655
     10          6           0        5.843607   -2.946291    0.488330
     11          8           0        5.853366   -2.174549   -0.633006
     12          6           0        4.521621   -1.772183   -0.987516
     13          6           0        3.656720   -2.752279   -0.166422
     14          8           0        6.798137   -3.314983    1.079525
     15          1           0        4.395945   -1.940692   -2.055791
     16          1           0        3.384844   -3.607054   -0.795581
     17          8           0        3.064568    0.386477    1.923983
     18          6           0        1.988686    1.200861    2.203203
     19          8           0        2.264185    2.460754    1.811116
     20          6           0        3.465920    2.495540    1.004954
     21          6           0        4.159032    1.186005    1.452622
     22          8           0        0.994289    0.811264    2.714688
     23          1           0        4.048574    3.354966    1.331701
     24          1           0        4.794942    1.430541    2.307876
     25          8           0        0.578406   -3.544683    0.091287
     26          6           0        0.578576   -2.532974   -0.824729
     27          8           0        1.568715   -1.651872   -0.544677
     28          6           0        2.411621   -2.185457    0.499390
     29          8           0       -0.180625   -2.475677   -1.734299
     30          1           0        2.657432   -1.381599    1.187143
     31          8           0        2.731228    4.132898   -0.555722
     32          6           0        1.379111    4.272880   -0.767862
     33          8           0        0.820777    3.051256   -0.961443
     34          6           0        3.085787    2.753697   -0.456556
     35          8           0        0.811818    5.308331   -0.783979
     36          1           0        3.951774    2.596606   -1.096860
     37          6           0        1.823926    2.042499   -0.994372
     38          1           0        1.478745    1.205082   -0.387812
     39          1           0        1.963097    1.710633   -2.025654
     40          6           0        1.516704   -3.244700    1.151644
     41          1           0        0.970014   -2.837407    2.002638
     42          1           0        2.046261   -4.153866    1.428851
     43          7           0       -5.901140    0.050877    0.788387
     44         16           0       -6.305099   -1.324988    0.148419
     45         16           0       -5.864401    1.459640   -0.026161
     46          6           0       -4.686390   -1.947484   -0.621936
     47          6           0       -4.084483    1.925500    0.429676
     48          9           0       -3.778841    3.118889   -0.117769
     49          9           0       -3.905180    2.017410    1.764693
     50          9           0       -3.644346   -1.965708    0.264137
     51          9           0       -4.851154   -3.298509   -0.946523
     52          9           0       -4.264532   -1.335556   -1.724394
     53          9           0       -3.200782    1.012061   -0.042833
     54          8           0       -6.421805   -2.306775    1.238762
     55          8           0       -7.237432   -1.337599   -0.928131
     56          8           0       -6.673985    2.434660    0.698544
     57          8           0       -5.908536    1.363419   -1.447355
     58          3           0       -3.067568   -5.394495   -0.284262
 ---------------------------------------------------------------------
 Rotational constants (GHZ):           0.1007712           0.0330647           0.0273466
 Leave Link  202 at Thu Jul 10 01:00:07 2025, MaxMem=  1342177280 cpu:               0.3 elap:               0.1
 (Enter /home/zhangying/bin/g16/l301.exe)
 Standard basis: 6-311++G(d,p) (5D, 7F)
 Ernie: Thresh=  0.10000D-02 Tol=  0.10000D-05 Strict=F.
 There are  1158 symmetry adapted cartesian basis functions of A   symmetry.
 There are  1112 symmetry adapted basis functions of A   symmetry.
  1112 basis functions,  1792 primitive gaussians,  1158 cartesian basis functions
   181 alpha electrons      181 beta electrons
       nuclear repulsion energy      6906.3585922108 Hartrees.
 IExCor=  402 DFT=T Ex+Corr=B3LYP ExCW=0 ScaHFX=  0.200000
 ScaDFX=  0.800000  0.720000  1.000000  0.810000 ScalE2=  1.000000  1.000000
 IRadAn=      5 IRanWt=     -1 IRanGd=            0 ICorTp=0 IEmpDi=141
 NAtoms=   58 NActive=   58 NUniq=   58 SFac= 1.00D+00 NAtFMM=   60 NAOKFM=F Big=F
 Integral buffers will be    131072 words long.
 Raffenetti 2 integral format.
 Two-electron integral symmetry is turned on.
 R6Disp:  Grimme-D3(BJ) Dispersion energy=       -0.1375169445 Hartrees.
 Nuclear repulsion after empirical dispersion term =     6906.2210752662 Hartrees.
 Leave Link  301 at Thu Jul 10 01:00:07 2025, MaxMem=  1342177280 cpu:               1.3 elap:               0.1
 (Enter /home/zhangying/bin/g16/l302.exe)
 NPDir=0 NMtPBC=     1 NCelOv=     1 NCel=       1 NClECP=     1 NCelD=      1
         NCelK=      1 NCelE2=     1 NClLst=     1 CellRange=     0.0.
 One-electron integrals computed using PRISM.
 One-electron integral symmetry used in STVInt
 NBasis=  1112 RedAO= T EigKep=  1.19D-06  NBF=  1112
 NBsUse=  1111 1.00D-06 EigRej=  5.79D-07 NBFU=  1111
 Precomputing XC quadrature grid using
 IXCGrd= 4 IRadAn=           5 IRanWt=          -1 IRanGd=           0 AccXCQ= 0.00D+00.
 Generated NRdTot=       0 NPtTot=           0 NUsed=           0 NTot=          32
 NSgBfM=  1088  1088  1088  1088  1088 MxSgAt=    58 MxSgA2=    58.
 Leave Link  302 at Thu Jul 10 01:00:10 2025, MaxMem=  1342177280 cpu:              36.2 elap:               2.3
 (Enter /home/zhangying/bin/g16/l303.exe)
 DipDrv:  MaxL=1.
 Leave Link  303 at Thu Jul 10 01:00:11 2025, MaxMem=  1342177280 cpu:               3.5 elap:               0.3
 (Enter /home/zhangying/bin/g16/l401.exe)
 Initial guess from the checkpoint file:  "/home_zz/zhangying/wangchenyu/zhang/diffusion/PVC/3/Gau-4083.chk"
 B after Tr=    -0.000000   -0.000000    0.000000
         Rot=    0.999977   -0.000998    0.002356    0.006247 Ang=  -0.77 deg.
 Guess basis will be translated and rotated to current coordinates.
 JPrj=2 DoOrth=T DoCkMO=T.
 Generating alternative initial guess.
 ExpMin= 7.40D-03 ExpMax= 9.34D+04 ExpMxC= 3.17D+03 IAcc=3 IRadAn=         5 AccDes= 0.00D+00
 Harris functional with IExCor=  402 and IRadAn=       5 diagonalized for initial guess.
 HarFok:  IExCor=  402 AccDes= 0.00D+00 IRadAn=         5 IDoV= 1 UseB2=F ITyADJ=14
 ICtDFT=  3500011 ScaDFX=  1.000000  1.000000  1.000000  1.000000
 FoFCou: FMM=F IPFlag=           0 FMFlag=      100000 FMFlg1=           0
         NFxFlg=           0 DoJE=T BraDBF=F KetDBF=T FulRan=T
         wScrn=  0.000000 ICntrl=       500 IOpCl=  0 I1Cent=   200000004 NGrid=           0
         NMat0=    1 NMatS0=      1 NMatT0=    0 NMatD0=    1 NMtDS0=    0 NMtDT0=    0
 Petite list used in FoFCou.
 Harris En= -3542.97634475470    
 Leave Link  401 at Thu Jul 10 01:00:22 2025, MaxMem=  1342177280 cpu:             174.0 elap:              11.0
 (Enter /home/zhangying/bin/g16/l502.exe)
 Integral symmetry usage will be decided dynamically.
 Closed shell SCF:
 Using DIIS extrapolation, IDIIS=  1040.
 NGot=  1342177280 LenX=  1339466444 LenY=  1338124322
 Requested convergence on RMS density matrix=1.00D-08 within 128 cycles.
 Requested convergence on MAX density matrix=1.00D-06.
 Requested convergence on             energy=1.00D-06.
 No special actions if energy rises.
 Fock matrices will be formed incrementally for  20 cycles.

 Cycle   1  Pass 1  IDiag  1:
 FoFJK:  IHMeth= 1 ICntrl=       0 DoSepK=F KAlg= 0 I1Cent=           0 FoldK=F
 IRaf= 660000000 NMat=       1 IRICut=       1 DoRegI=T DoRafI=F ISym2E= 0 IDoP0=0 IntGTp=1.
 FoFCou: FMM=F IPFlag=           0 FMFlag=      100000 FMFlg1=           0
         NFxFlg=           0 DoJE=F BraDBF=F KetDBF=F FulRan=T
         wScrn=  0.000000 ICntrl=         0 IOpCl=  0 I1Cent=           0 NGrid=           0
         NMat0=    1 NMatS0=      1 NMatT0=    0 NMatD0=    1 NMtDS0=    0 NMtDT0=    0
 Symmetry not used in FoFCou.
 E= -3542.58244837186    
 DIIS: error= 1.00D-02 at cycle   1 NSaved=   1.
 NSaved= 1 IEnMin= 1 EnMin= -3542.58244837186     IErMin= 1 ErrMin= 1.00D-02
 ErrMax= 1.00D-02  0.00D+00 EMaxC= 1.00D-01 BMatC= 1.75D-01 BMatP= 1.75D-01
 IDIUse=3 WtCom= 9.00D-01 WtEn= 1.00D-01
 Coeff-Com:  0.100D+01
 Coeff-En:   0.100D+01
 Coeff:      0.100D+01
 Recover alternate guess density for next cycle.
 RMSDP=1.06D-02 MaxDP=1.57D+00              OVMax= 0.00D+00

 Cycle   2  Pass 1  IDiag  1:
 RMSU=  1.00D-02    CP:  9.41D-01
 E= -3541.39851327576     Delta-E=        1.183935096104 Rises=F Damp=F
 Switch densities from cycles 1 and 2 for lowest energy.
 DIIS: error= 2.44D-02 at cycle   2 NSaved=   2.
 NSaved= 2 IEnMin= 1 EnMin= -3542.58244837186     IErMin= 1 ErrMin= 1.00D-02
 ErrMax= 2.44D-02  0.00D+00 EMaxC= 1.00D+00 BMatC= 2.25D+00 BMatP= 1.75D-01
 IDIUse=1 WtCom= 1.00D+00 WtEn= 0.00D+00
 Coeff-Com:  0.926D+00 0.742D-01
 Coeff:      0.926D+00 0.742D-01
 Gap=     0.126 Goal=   None    Shift=    0.000
 RMSDP=1.16D-02 MaxDP=3.01D+00 DE= 1.18D+00 OVMax= 1.40D-01

 Cycle   3  Pass 1  IDiag  1:
 RMSU=  8.39D-03    CP:  1.12D+00  3.63D-01
 E= -3542.78579884321     Delta-E=       -1.387285567456 Rises=F Damp=F
 DIIS: error= 3.35D-03 at cycle   3 NSaved=   3.
 NSaved= 3 IEnMin= 3 EnMin= -3542.78579884321     IErMin= 3 ErrMin= 3.35D-03
 ErrMax= 3.35D-03  0.00D+00 EMaxC= 1.00D+00 BMatC= 4.41D-02 BMatP= 1.75D-01
 IDIUse=1 WtCom= 1.00D+00 WtEn= 0.00D+00
 Coeff-Com:  0.498D-01 0.102D+00 0.848D+00
 Coeff:      0.498D-01 0.102D+00 0.848D+00
 Gap=     0.103 Goal=   None    Shift=    0.000
 RMSDP=3.31D-03 MaxDP=9.75D-01 DE=-1.39D+00 OVMax= 3.31D-02

 Cycle   4  Pass 1  IDiag  1:
 RMSU=  1.23D-03    CP:  1.07D+00  4.09D-01  8.69D-01
 E= -3542.79926148522     Delta-E=       -0.013462642009 Rises=F Damp=F
 DIIS: error= 2.79D-03 at cycle   4 NSaved=   4.
 NSaved= 4 IEnMin= 4 EnMin= -3542.79926148522     IErMin= 4 ErrMin= 2.79D-03
 ErrMax= 2.79D-03  0.00D+00 EMaxC= 1.00D+00 BMatC= 2.49D-02 BMatP= 4.41D-02
 IDIUse=1 WtCom= 1.00D+00 WtEn= 0.00D+00
 Coeff-Com: -0.167D-01 0.524D-01 0.546D+00 0.418D+00
 Coeff:     -0.167D-01 0.524D-01 0.546D+00 0.418D+00
 Gap=     0.105 Goal=   None    Shift=    0.000
 RMSDP=1.31D-03 MaxDP=4.19D-01 DE=-1.35D-02 OVMax= 2.30D-02

 Cycle   5  Pass 1  IDiag  1:
 RMSU=  4.14D-04    CP:  1.09D+00  4.18D-01  9.08D-01  5.17D-01
 E= -3542.81620737758     Delta-E=       -0.016945892354 Rises=F Damp=F
 DIIS: error= 9.36D-04 at cycle   5 NSaved=   5.
 NSaved= 5 IEnMin= 5 EnMin= -3542.81620737758     IErMin= 5 ErrMin= 9.36D-04
 ErrMax= 9.36D-04  0.00D+00 EMaxC= 1.00D+00 BMatC= 1.49D-03 BMatP= 2.49D-02
 IDIUse=1 WtCom= 1.00D+00 WtEn= 0.00D+00
 Coeff-Com: -0.989D-02 0.142D-01 0.211D+00 0.241D+00 0.543D+00
 Coeff:     -0.989D-02 0.142D-01 0.211D+00 0.241D+00 0.543D+00
 Gap=     0.104 Goal=   None    Shift=    0.000
 RMSDP=1.87D-04 MaxDP=3.17D-02 DE=-1.69D-02 OVMax= 6.62D-03

 Cycle   6  Pass 1  IDiag  1:
 RMSU=  1.12D-04    CP:  1.09D+00  4.13D-01  9.09D-01  5.28D-01  7.01D-01
 E= -3542.81717504187     Delta-E=       -0.000967664295 Rises=F Damp=F
 DIIS: error= 2.60D-04 at cycle   6 NSaved=   6.
 NSaved= 6 IEnMin= 6 EnMin= -3542.81717504187     IErMin= 6 ErrMin= 2.60D-04
 ErrMax= 2.60D-04  0.00D+00 EMaxC= 1.00D+00 BMatC= 1.62D-04 BMatP= 1.49D-03
 IDIUse=1 WtCom= 1.00D+00 WtEn= 0.00D+00
 Coeff-Com: -0.386D-02 0.290D-02 0.684D-01 0.101D+00 0.321D+00 0.510D+00
 Coeff:     -0.386D-02 0.290D-02 0.684D-01 0.101D+00 0.321D+00 0.510D+00
 Gap=     0.103 Goal=   None    Shift=    0.000
 RMSDP=6.55D-05 MaxDP=1.94D-02 DE=-9.68D-04 OVMax= 2.28D-03

 Cycle   7  Pass 1  IDiag  1:
 RMSU=  4.38D-05    CP:  1.09D+00  4.11D-01  9.09D-01  5.43D-01  6.77D-01
                    CP:  7.97D-01
 E= -3542.81727333551     Delta-E=       -0.000098293636 Rises=F Damp=F
 DIIS: error= 1.05D-04 at cycle   7 NSaved=   7.
 NSaved= 7 IEnMin= 7 EnMin= -3542.81727333551     IErMin= 7 ErrMin= 1.05D-04
 ErrMax= 1.05D-04  0.00D+00 EMaxC= 1.00D+00 BMatC= 2.36D-05 BMatP= 1.62D-04
 IDIUse=1 WtCom= 1.00D+00 WtEn= 0.00D+00
 Coeff-Com: -0.106D-02 0.132D-04 0.156D-01 0.328D-01 0.133D+00 0.321D+00
 Coeff-Com:  0.499D+00
 Coeff:     -0.106D-02 0.132D-04 0.156D-01 0.328D-01 0.133D+00 0.321D+00
 Coeff:      0.499D+00
 Gap=     0.103 Goal=   None    Shift=    0.000
 RMSDP=2.46D-05 MaxDP=5.19D-03 DE=-9.83D-05 OVMax= 9.61D-04

 Cycle   8  Pass 1  IDiag  1:
 RMSU=  1.39D-05    CP:  1.09D+00  4.12D-01  9.08D-01  5.42D-01  7.02D-01
                    CP:  8.02D-01  7.49D-01
 E= -3542.81728954065     Delta-E=       -0.000016205147 Rises=F Damp=F
 DIIS: error= 2.51D-05 at cycle   8 NSaved=   8.
 NSaved= 8 IEnMin= 8 EnMin= -3542.81728954065     IErMin= 8 ErrMin= 2.51D-05
 ErrMax= 2.51D-05  0.00D+00 EMaxC= 1.00D+00 BMatC= 1.90D-06 BMatP= 2.36D-05
 IDIUse=1 WtCom= 1.00D+00 WtEn= 0.00D+00
 Coeff-Com: -0.304D-03-0.244D-03 0.191D-02 0.873D-02 0.466D-01 0.137D+00
 Coeff-Com:  0.290D+00 0.516D+00
 Coeff:     -0.304D-03-0.244D-03 0.191D-02 0.873D-02 0.466D-01 0.137D+00
 Coeff:      0.290D+00 0.516D+00
 Gap=     0.103 Goal=   None    Shift=    0.000
 RMSDP=8.43D-06 MaxDP=1.59D-03 DE=-1.62D-05 OVMax= 3.08D-04

 Cycle   9  Pass 1  IDiag  1:
 RMSU=  6.18D-06    CP:  1.09D+00  4.12D-01  9.08D-01  5.43D-01  7.02D-01
                    CP:  7.99D-01  7.03D-01  6.65D-01
 E= -3542.81729083835     Delta-E=       -0.000001297700 Rises=F Damp=F
 DIIS: error= 8.27D-06 at cycle   9 NSaved=   9.
 NSaved= 9 IEnMin= 9 EnMin= -3542.81729083835     IErMin= 9 ErrMin= 8.27D-06
 ErrMax= 8.27D-06  0.00D+00 EMaxC= 1.00D+00 BMatC= 1.97D-07 BMatP= 1.90D-06
 IDIUse=1 WtCom= 1.00D+00 WtEn= 0.00D+00
 Coeff-Com: -0.508D-04-0.159D-03-0.895D-03 0.992D-03 0.113D-01 0.416D-01
 Coeff-Com:  0.109D+00 0.300D+00 0.538D+00
 Coeff:     -0.508D-04-0.159D-03-0.895D-03 0.992D-03 0.113D-01 0.416D-01
 Coeff:      0.109D+00 0.300D+00 0.538D+00
 Gap=     0.103 Goal=   None    Shift=    0.000
 RMSDP=7.84D-06 MaxDP=2.17D-03 DE=-1.30D-06 OVMax= 7.25D-05

 Cycle  10  Pass 1  IDiag  1:
 RMSU=  2.62D-06    CP:  1.09D+00  4.12D-01  9.08D-01  5.44D-01  7.03D-01
                    CP:  7.96D-01  7.11D-01  6.20D-01  7.35D-01
 E= -3542.81729098427     Delta-E=       -0.000000145919 Rises=F Damp=F
 DIIS: error= 1.72D-06 at cycle  10 NSaved=  10.
 NSaved=10 IEnMin=10 EnMin= -3542.81729098427     IErMin=10 ErrMin= 1.72D-06
 ErrMax= 1.72D-06  0.00D+00 EMaxC= 1.00D+00 BMatC= 1.04D-08 BMatP= 1.97D-07
 IDIUse=1 WtCom= 1.00D+00 WtEn= 0.00D+00
 Coeff-Com:  0.330D-05-0.478D-04-0.590D-03-0.390D-03 0.642D-03 0.611D-02
 Coeff-Com:  0.221D-01 0.847D-01 0.240D+00 0.648D+00
 Coeff:      0.330D-05-0.478D-04-0.590D-03-0.390D-03 0.642D-03 0.611D-02
 Coeff:      0.221D-01 0.847D-01 0.240D+00 0.648D+00
 Gap=     0.103 Goal=   None    Shift=    0.000
 RMSDP=1.98D-06 MaxDP=6.76D-04 DE=-1.46D-07 OVMax= 2.19D-05

 Cycle  11  Pass 1  IDiag  1:
 RMSU=  6.99D-07    CP:  1.09D+00  4.12D-01  9.08D-01  5.43D-01  7.03D-01
                    CP:  7.99D-01  7.14D-01  6.43D-01  7.18D-01  7.34D-01
 E= -3542.81729098978     Delta-E=       -0.000000005508 Rises=F Damp=F
 DIIS: error= 1.01D-06 at cycle  11 NSaved=  11.
 NSaved=11 IEnMin=11 EnMin= -3542.81729098978     IErMin=11 ErrMin= 1.01D-06
 ErrMax= 1.01D-06  0.00D+00 EMaxC= 1.00D+00 BMatC= 3.81D-09 BMatP= 1.04D-08
 IDIUse=1 WtCom= 1.00D+00 WtEn= 0.00D+00
 Coeff-Com:  0.812D-05-0.996D-05-0.253D-03-0.352D-03-0.946D-03-0.114D-02
 Coeff-Com:  0.622D-03 0.154D-01 0.825D-01 0.415D+00 0.489D+00
 Coeff:      0.812D-05-0.996D-05-0.253D-03-0.352D-03-0.946D-03-0.114D-02
 Coeff:      0.622D-03 0.154D-01 0.825D-01 0.415D+00 0.489D+00
 Gap=     0.103 Goal=   None    Shift=    0.000
 RMSDP=4.03D-07 MaxDP=7.31D-05 DE=-5.51D-09 OVMax= 1.10D-05

 Cycle  12  Pass 1  IDiag  1:
 RMSU=  2.70D-07    CP:  1.09D+00  4.12D-01  9.08D-01  5.43D-01  7.03D-01
                    CP:  7.98D-01  7.15D-01  6.43D-01  7.21D-01  7.85D-01
                    CP:  7.14D-01
 E= -3542.81729099248     Delta-E=       -0.000000002699 Rises=F Damp=F
 DIIS: error= 3.00D-07 at cycle  12 NSaved=  12.
 NSaved=12 IEnMin=12 EnMin= -3542.81729099248     IErMin=12 ErrMin= 3.00D-07
 ErrMax= 3.00D-07  0.00D+00 EMaxC= 1.00D+00 BMatC= 3.52D-10 BMatP= 3.81D-09
 IDIUse=1 WtCom= 1.00D+00 WtEn= 0.00D+00
 Coeff-Com:  0.381D-05 0.385D-06-0.706D-04-0.150D-03-0.608D-03-0.134D-02
 Coeff-Com: -0.215D-02-0.100D-02 0.201D-01 0.165D+00 0.287D+00 0.533D+00
 Coeff:      0.381D-05 0.385D-06-0.706D-04-0.150D-03-0.608D-03-0.134D-02
 Coeff:     -0.215D-02-0.100D-02 0.201D-01 0.165D+00 0.287D+00 0.533D+00
 Gap=     0.103 Goal=   None    Shift=    0.000
 RMSDP=1.83D-07 MaxDP=6.89D-05 DE=-2.70D-09 OVMax= 3.36D-06

 Cycle  13  Pass 1  IDiag  1:
 RMSU=  7.50D-08    CP:  1.09D+00  4.12D-01  9.08D-01  5.43D-01  7.03D-01
                    CP:  7.98D-01  7.14D-01  6.42D-01  7.34D-01  8.00D-01
                    CP:  7.01D-01  7.07D-01
 E= -3542.81729099264     Delta-E=       -0.000000000162 Rises=F Damp=F
 DIIS: error= 9.10D-08 at cycle  13 NSaved=  13.
 NSaved=13 IEnMin=13 EnMin= -3542.81729099264     IErMin=13 ErrMin= 9.10D-08
 ErrMax= 9.10D-08  0.00D+00 EMaxC= 1.00D+00 BMatC= 3.67D-11 BMatP= 3.52D-10
 IDIUse=1 WtCom= 1.00D+00 WtEn= 0.00D+00
 Coeff-Com:  0.113D-05 0.150D-05-0.933D-05-0.421D-04-0.227D-03-0.613D-03
 Coeff-Com: -0.124D-02-0.229D-02 0.142D-02 0.401D-01 0.991D-01 0.297D+00
 Coeff-Com:  0.567D+00
 Coeff:      0.113D-05 0.150D-05-0.933D-05-0.421D-04-0.227D-03-0.613D-03
 Coeff:     -0.124D-02-0.229D-02 0.142D-02 0.401D-01 0.991D-01 0.297D+00
 Coeff:      0.567D+00
 Gap=     0.103 Goal=   None    Shift=    0.000
 RMSDP=4.26D-08 MaxDP=1.61D-05 DE=-1.62D-10 OVMax= 8.42D-07

 Cycle  14  Pass 1  IDiag  1:
 RMSU=  2.43D-08    CP:  1.09D+00  4.12D-01  9.08D-01  5.43D-01  7.03D-01
                    CP:  7.98D-01  7.14D-01  6.42D-01  7.33D-01  8.04D-01
                    CP:  7.05D-01  7.13D-01  6.89D-01
 E= -3542.81729099245     Delta-E=        0.000000000191 Rises=F Damp=F
 DIIS: error= 4.47D-08 at cycle  14 NSaved=  14.
 NSaved=14 IEnMin=13 EnMin= -3542.81729099264     IErMin=14 ErrMin= 4.47D-08
 ErrMax= 4.47D-08  0.00D+00 EMaxC= 1.00D+00 BMatC= 3.63D-12 BMatP= 3.67D-11
 IDIUse=1 WtCom= 1.00D+00 WtEn= 0.00D+00
 Coeff-Com:  0.218D-06 0.683D-06 0.385D-05-0.424D-05-0.490D-04-0.177D-03
 Coeff-Com: -0.412D-03-0.109D-02-0.166D-02 0.715D-03 0.161D-01 0.854D-01
 Coeff-Com:  0.287D+00 0.614D+00
 Coeff:      0.218D-06 0.683D-06 0.385D-05-0.424D-05-0.490D-04-0.177D-03
 Coeff:     -0.412D-03-0.109D-02-0.166D-02 0.715D-03 0.161D-01 0.854D-01
 Coeff:      0.287D+00 0.614D+00
 Gap=     0.103 Goal=   None    Shift=    0.000
 RMSDP=1.72D-08 MaxDP=4.44D-06 DE= 1.91D-10 OVMax= 3.19D-07

 Cycle  15  Pass 1  IDiag  1:
 RMSU=  1.00D-08    CP:  1.09D+00  4.12D-01  9.08D-01  5.43D-01  7.03D-01
                    CP:  7.98D-01  7.14D-01  6.42D-01  7.34D-01  8.03D-01
                    CP:  7.13D-01  7.36D-01  7.51D-01  7.69D-01
 E= -3542.81729099259     Delta-E=       -0.000000000136 Rises=F Damp=F
 DIIS: error= 2.27D-08 at cycle  15 NSaved=  15.
 NSaved=15 IEnMin=13 EnMin= -3542.81729099264     IErMin=15 ErrMin= 2.27D-08
 ErrMax= 2.27D-08  0.00D+00 EMaxC= 1.00D+00 BMatC= 8.64D-13 BMatP= 3.63D-12
 IDIUse=1 WtCom= 1.00D+00 WtEn= 0.00D+00
 Coeff-Com: -0.407D-07 0.145D-06 0.344D-05 0.382D-05 0.569D-05-0.121D-04
 Coeff-Com: -0.544D-04-0.272D-03-0.114D-02-0.585D-02-0.638D-02 0.255D-02
 Coeff-Com:  0.803D-01 0.381D+00 0.550D+00
 Coeff:     -0.407D-07 0.145D-06 0.344D-05 0.382D-05 0.569D-05-0.121D-04
 Coeff:     -0.544D-04-0.272D-03-0.114D-02-0.585D-02-0.638D-02 0.255D-02
 Coeff:      0.803D-01 0.381D+00 0.550D+00
 Gap=     0.103 Goal=   None    Shift=    0.000
 RMSDP=7.45D-09 MaxDP=1.32D-06 DE=-1.36D-10 OVMax= 1.24D-07

 Cycle  16  Pass 1  IDiag  1:
 RMSU=  3.89D-09    CP:  1.09D+00  4.12D-01  9.08D-01  5.43D-01  7.03D-01
                    CP:  7.98D-01  7.14D-01  6.42D-01  7.33D-01  8.03D-01
                    CP:  7.13D-01  7.39D-01  7.67D-01  7.65D-01  5.59D-01
 E= -3542.81729099240     Delta-E=        0.000000000187 Rises=F Damp=F
 DIIS: error= 3.33D-09 at cycle  16 NSaved=  16.
 NSaved=16 IEnMin=13 EnMin= -3542.81729099264     IErMin=16 ErrMin= 3.33D-09
 ErrMax= 3.33D-09  0.00D+00 EMaxC= 1.00D+00 BMatC= 4.30D-14 BMatP= 8.64D-13
 IDIUse=1 WtCom= 1.00D+00 WtEn= 0.00D+00
 Coeff-Com: -0.319D-07 0.195D-07 0.130D-05 0.217D-05 0.666D-05 0.878D-05
 Coeff-Com:  0.788D-05-0.402D-04-0.409D-03-0.292D-02-0.448D-02-0.529D-02
 Coeff-Com:  0.175D-01 0.142D+00 0.273D+00 0.581D+00
 Coeff:     -0.319D-07 0.195D-07 0.130D-05 0.217D-05 0.666D-05 0.878D-05
 Coeff:      0.788D-05-0.402D-04-0.409D-03-0.292D-02-0.448D-02-0.529D-02
 Coeff:      0.175D-01 0.142D+00 0.273D+00 0.581D+00
 Gap=     0.103 Goal=   None    Shift=    0.000
 RMSDP=4.63D-09 MaxDP=1.64D-06 DE= 1.87D-10 OVMax= 3.07D-08

 Cycle  17  Pass 1  IDiag  1:
 RMSU=  1.20D-09    CP:  1.09D+00  4.12D-01  9.08D-01  5.43D-01  7.03D-01
                    CP:  7.98D-01  7.14D-01  6.42D-01  7.33D-01  8.03D-01
                    CP:  7.13D-01  7.40D-01  7.61D-01  8.03D-01  6.22D-01
                    CP:  6.51D-01
 E= -3542.81729099262     Delta-E=       -0.000000000224 Rises=F Damp=F
 DIIS: error= 1.14D-09 at cycle  17 NSaved=  17.
 NSaved=17 IEnMin=13 EnMin= -3542.81729099264     IErMin=17 ErrMin= 1.14D-09
 ErrMax= 1.14D-09  0.00D+00 EMaxC= 1.00D+00 BMatC= 5.54D-15 BMatP= 4.30D-14
 IDIUse=1 WtCom= 1.00D+00 WtEn= 0.00D+00
 Coeff-Com: -0.114D-07-0.359D-08 0.278D-06 0.660D-06 0.266D-05 0.559D-05
 Coeff-Com:  0.930D-05 0.101D-04-0.753D-04-0.807D-03-0.158D-02-0.304D-02
 Coeff-Com: -0.165D-04 0.322D-01 0.840D-01 0.312D+00 0.578D+00
 Coeff:     -0.114D-07-0.359D-08 0.278D-06 0.660D-06 0.266D-05 0.559D-05
 Coeff:      0.930D-05 0.101D-04-0.753D-04-0.807D-03-0.158D-02-0.304D-02
 Coeff:     -0.165D-04 0.322D-01 0.840D-01 0.312D+00 0.578D+00
 Gap=     0.103 Goal=   None    Shift=    0.000
 RMSDP=2.21D-09 MaxDP=8.25D-07 DE=-2.24D-10 OVMax= 9.02D-09

 SCF Done:  E(RB3LYP) =  -3542.81729099     A.U. after   17 cycles
            NFock= 17  Conv=0.22D-08     -V/T= 2.0027
 KE= 3.533304602834D+03 PE=-2.217287946483D+04 EE= 8.190536495738D+03
 Leave Link  502 at Thu Jul 10 01:16:00 2025, MaxMem=  1342177280 cpu:           14972.0 elap:             936.1
 (Enter /home/zhangying/bin/g16/l701.exe)
 ... and contract with generalized density number  0.
 Compute integral first derivatives.
 R6Disp: Adding Grimme-D3(BJ) dispersion energy 1st derivatives to the gradient.
 Leave Link  701 at Thu Jul 10 01:16:02 2025, MaxMem=  1342177280 cpu:              12.6 elap:               1.0
 (Enter /home/zhangying/bin/g16/l702.exe)
 L702 exits ... SP integral derivatives will be done elsewhere.
 Leave Link  702 at Thu Jul 10 01:16:03 2025, MaxMem=  1342177280 cpu:               0.6 elap:               0.1
 (Enter /home/zhangying/bin/g16/l703.exe)
 Integral derivatives from FoFJK, PRISM(SPDF).
 Compute integral first derivatives, UseDBF=F ICtDFT=           0.
 Calling FoFJK, ICntrl=      2127 FMM=F ISym2X=0 I1Cent= 0 IOpClX= 0 NMat=1 NMatS=1 NMatT=0.
 FoFJK:  IHMeth= 1 ICntrl=    2127 DoSepK=F KAlg= 0 I1Cent=           0 FoldK=F
 IRaf=         0 NMat=       1 IRICut=       1 DoRegI=T DoRafI=F ISym2E= 0 IDoP0=0 IntGTp=1.
 FoFCou: FMM=F IPFlag=           0 FMFlag=      100000 FMFlg1=         800
         NFxFlg=           0 DoJE=F BraDBF=F KetDBF=F FulRan=T
         wScrn=  0.000000 ICntrl=      2127 IOpCl=  0 I1Cent=           0 NGrid=           0
         NMat0=    1 NMatS0=      1 NMatT0=    0 NMatD0=    1 NMtDS0=    0 NMtDT0=    0
 Symmetry not used in FoFCou.
 Leave Link  703 at Thu Jul 10 01:20:18 2025, MaxMem=  1342177280 cpu:            4074.3 elap:             254.7
 (Enter /home/zhangying/bin/g16/l716.exe)
 Dipole        = 6.35078874D+00-9.67399398D+00 1.55056093D-01
 ***** Axes restored to original set *****
 -------------------------------------------------------------------
 Center     Atomic                   Forces (Hartrees/Bohr)
 Number     Number              X              Y              Z
 -------------------------------------------------------------------
      1        8           0.000855609    0.001124063   -0.000812836
      2        6          -0.000146258   -0.002085088    0.000866847
      3        8           0.000892509   -0.000030300   -0.000226989
      4        6          -0.000227645    0.000785056    0.000469487
      5        6          -0.000661263    0.000126615   -0.000111495
      6        8           0.000143308    0.000912358   -0.000228431
      7        1          -0.000049449    0.000478397   -0.000102110
      8        1           0.000012867    0.000968828    0.000059230
      9        8          -0.000810119    0.001543818   -0.000586567
     10        6           0.001893847   -0.002598738   -0.000005965
     11        8           0.000195623    0.001397733    0.000701189
     12        6          -0.000494335   -0.000633751   -0.000188982
     13        6          -0.000241317   -0.001252748    0.001064013
     14        8          -0.000990314    0.000780884   -0.000340988
     15        1           0.000426421    0.000301473   -0.000102321
     16        1           0.000210022   -0.000077528   -0.000178215
     17        8           0.003549718    0.000826741   -0.002161132
     18        6           0.000160601   -0.001141917   -0.002311067
     19        8          -0.000069019    0.000307318    0.000645378
     20        6          -0.000029471   -0.000024620   -0.000081656
     21        6           0.000152663    0.000568252   -0.000181913
     22        8           0.000068355    0.000476607    0.000885363
     23        1           0.000131652   -0.000178052   -0.000126656
     24        1           0.000020142   -0.000299118   -0.000017571
     25        8          -0.001049340   -0.001618889   -0.002699520
     26        6          -0.005705308   -0.008090046    0.002650542
     27        8           0.001522096    0.001076196   -0.000692455
     28        6          -0.002165012   -0.001549280   -0.001662005
     29        8           0.002301790    0.001720710    0.001337486
     30        1          -0.002361553   -0.000475029    0.002125312
     31        8           0.001255257   -0.000505959    0.000163473
     32        6          -0.003537312    0.000465659   -0.000277013
     33        8           0.001940178    0.000282715   -0.000209935
     34        6          -0.000772269    0.000053457    0.000041437
     35        8           0.001930401   -0.000311431    0.000294041
     36        1          -0.000553174    0.000269111    0.000294051
     37        6          -0.001469511   -0.000012877   -0.000206474
     38        1           0.000120663    0.000358548    0.000388181
     39        1          -0.000137456   -0.000274349   -0.000198166
     40        6           0.003002213    0.002521357    0.002770113
     41        1          -0.000325346   -0.000311494   -0.000007788
     42        1           0.000092905    0.000105978    0.000120849
     43        7           0.003256984    0.001868288    0.000733977
     44       16          -0.022632475   -0.003470921   -0.048491605
     45       16           0.009344637   -0.024600236   -0.047051972
     46        6          -0.012081519    0.010072902   -0.005766867
     47        6           0.000691889    0.007132971   -0.009032045
     48        9          -0.005891664   -0.005649432    0.000152397
     49        9          -0.000152867    0.003033087    0.012620878
     50        9           0.004368373   -0.003256181    0.007770710
     51        9          -0.006686666    0.003393690    0.001486113
     52        9          -0.000262939   -0.007113620   -0.001691818
     53        9           0.006580542   -0.004136954    0.000664715
     54        8           0.003711242    0.004037315    0.007732967
     55        8           0.008123371   -0.004579508    0.037539135
     56        8          -0.002451025    0.006115221    0.005432954
     57        8          -0.001773652    0.020330190    0.034794297
     58        3           0.016772400    0.000842524    0.001947423
 -------------------------------------------------------------------
 Cartesian Forces:  Max     0.048491605 RMS     0.007783126
 Leave Link  716 at Thu Jul 10 01:20:18 2025, MaxMem=  1342177280 cpu:               0.6 elap:               0.1
 (Enter /home/zhangying/bin/g16/l103.exe)

 GradGradGradGradGradGradGradGradGradGradGradGradGradGradGradGradGradGrad
 Berny optimization.
 Using GEDIIS/GDIIS optimizer.
 FormGI is forming the generalized inverse of G from B-inverse, IUseBI=4.
 Internal  Forces:  Max     0.040278874 RMS     0.004071448
 Search for a local minimum.
 Step number   4 out of a maximum of  348
 All quantities printed in internal units (Hartrees-Bohrs-Radians)
 RMS Force = .40714D-02 SwitMx=.10000D-02 MixMth= 1
 Mixed Optimization -- RFO/linear search
 Update second derivatives using D2CorX and points    3    4
 DE= -1.67D-02 DEPred=-1.52D-02 R= 1.10D+00
 TightC=F SS=  1.41D+00  RLast= 1.35D+00 DXNew= 1.4270D+00 4.0491D+00
 Trust test= 1.10D+00 RLast= 1.35D+00 DXMaxT set to 1.43D+00
 ITU=  1  1  1  0
 Use linear search instead of GDIIS.
 Linear search step of   2.522 exceeds DXMaxT=   1.427 but not scaled.
 Quartic linear search produced a step of  2.00000.
 Iteration  1 RMS(Cart)=  0.29692409 RMS(Int)=  0.12389001
 Iteration  2 RMS(Cart)=  0.12949449 RMS(Int)=  0.11005945
 Iteration  3 RMS(Cart)=  0.05538280 RMS(Int)=  0.09799490
 Iteration  4 RMS(Cart)=  0.04515538 RMS(Int)=  0.08691844
 Iteration  5 RMS(Cart)=  0.02928624 RMS(Int)=  0.07610891
 Iteration  6 RMS(Cart)=  0.02915411 RMS(Int)=  0.06529921
 Iteration  7 RMS(Cart)=  0.02908197 RMS(Int)=  0.05448953
 Iteration  8 RMS(Cart)=  0.02901147 RMS(Int)=  0.04367996
 Iteration  9 RMS(Cart)=  0.02893960 RMS(Int)=  0.03287073
 Iteration 10 RMS(Cart)=  0.02886887 RMS(Int)=  0.02206258
 Iteration 11 RMS(Cart)=  0.02879775 RMS(Int)=  0.01125905
 Iteration 12 RMS(Cart)=  0.02872856 RMS(Int)=  0.00072300
 Iteration 13 RMS(Cart)=  0.00112202 RMS(Int)=  0.00057645
 Iteration 14 RMS(Cart)=  0.00000030 RMS(Int)=  0.00057645
 ITry= 1 IFail=0 DXMaxC= 1.93D+00 DCOld= 1.00D+10 DXMaxT= 1.43D+00 DXLimC= 3.00D+00 Rises=F
 Variable       Old X    -DE/DX   Delta X   Delta X   Delta X     New X
                                 (Linear)    (Quad)   (Total)
    R1        2.58552  -0.00158   0.00790   0.00000   0.00785   2.59337
    R2        2.70438   0.00102  -0.00551   0.00000  -0.00557   2.69881
    R3        2.57691  -0.00106   0.00086   0.00000   0.00091   2.57782
    R4        2.23127   0.00090  -0.00213   0.00000  -0.00213   2.22914
    R5        2.69482  -0.00019  -0.00059   0.00000  -0.00051   2.69431
    R6        2.92089   0.00434  -0.00662   0.00000  -0.00664   2.91425
    R7        2.06033  -0.00003  -0.00133   0.00000  -0.00133   2.05901
    R8        2.88686   0.00272   0.00217   0.00000   0.00217   2.88903
    R9        2.05502  -0.00062   0.00418   0.00000   0.00418   2.05920
   R10        2.89815   0.00467  -0.00732   0.00000  -0.00732   2.89083
   R11        2.59128  -0.00150   0.01213   0.00000   0.01224   2.60352
   R12        2.70235   0.00109  -0.00479   0.00000  -0.00489   2.69745
   R13        2.57244  -0.00011  -0.00366   0.00000  -0.00349   2.56896
   R14        2.23322   0.00106  -0.00193   0.00000  -0.00193   2.23129
   R15        2.71300  -0.00016   0.00372   0.00000   0.00374   2.71674
   R16        2.91707   0.00488  -0.02463   0.00000  -0.02480   2.89226
   R17        2.05746  -0.00004  -0.00145   0.00000  -0.00145   2.05601
   R18        2.07043  -0.00026   0.00223   0.00000   0.00223   2.07266
   R19        2.87516  -0.00067  -0.00950   0.00000  -0.00950   2.86566
   R20        2.60392  -0.00005   0.01163   0.00000   0.01172   2.61564
   R21        2.71179  -0.00119   0.00187   0.00000   0.00176   2.71355
   R22        2.54725  -0.00062  -0.00699   0.00000  -0.00683   2.54042
   R23        2.23773  -0.00040  -0.00144   0.00000  -0.00144   2.23630
   R24        2.73539  -0.00007  -0.00012   0.00000  -0.00011   2.73528
   R25        2.92492  -0.00062   0.00984   0.00000   0.00972   2.93464
   R26        2.05699   0.00006  -0.00037   0.00000  -0.00037   2.05662
   R27        2.89514   0.00008   0.00064   0.00000   0.00064   2.89578
   R28        2.06633  -0.00002  -0.00059   0.00000  -0.00059   2.06574
   R29        2.57907  -0.00293   0.02923   0.00000   0.02895   2.60802
   R30        2.73505  -0.00092   0.00665   0.00000   0.00636   2.74141
   R31        7.75846  -0.00400  -0.69866   0.00000  -0.69866   7.05980
   R32        2.55997   0.00271  -0.04418   0.00000  -0.04407   2.51590
   R33        2.24153   0.00173   0.00416   0.00000   0.00416   2.24568
   R34        2.72886   0.00086   0.00853   0.00000   0.00892   2.73777
   R35        2.05243  -0.00316   0.00486   0.00000   0.00486   2.05729
   R36        2.89585  -0.00054   0.00145   0.00000   0.00151   2.89736
   R37        2.59988  -0.00081   0.00929   0.00000   0.00929   2.60917
   R38        2.69757   0.00059  -0.00601   0.00000  -0.00601   2.69156
   R39        2.56445  -0.00099   0.00337   0.00000   0.00337   2.56782
   R40        2.23135   0.00197  -0.00492   0.00000  -0.00492   2.22643
   R41        2.68911   0.00095  -0.00762   0.00000  -0.00762   2.68150
   R42        2.05677   0.00053  -0.00340   0.00000  -0.00340   2.05337
   R43        2.91982   0.00012   0.00300   0.00000   0.00300   2.92282
   R44        2.06000  -0.00043   0.00334   0.00000   0.00334   2.06334
   R45        2.06409  -0.00025   0.00059   0.00000   0.00059   2.06467
   R46        2.06054   0.00004  -0.00078   0.00000  -0.00078   2.05975
   R47        2.05612  -0.00013  -0.00106   0.00000  -0.00106   2.05506
   R48        2.96738   0.00918  -0.04050   0.00000  -0.04050   2.92688
   R49        3.07593   0.00559   0.05758   0.00000   0.05758   3.13351
   R50        3.58608  -0.00081   0.01571   0.00000   0.01571   3.60179
   R51        2.78142  -0.00853   0.03723   0.00000   0.03723   2.81864
   R52        2.69136   0.03867  -0.11421   0.00000  -0.11421   2.57715
   R53        3.58197  -0.00296   0.01113   0.00000   0.01113   3.59310
   R54        2.75880  -0.00647   0.01166   0.00000   0.01166   2.77046
   R55        2.69311   0.04028  -0.11681   0.00000  -0.11681   2.57630
   R56        2.58507  -0.00928   0.07067   0.00000   0.07067   2.65574
   R57        2.64411  -0.00594   0.13257   0.00000   0.13257   2.77669
   R58        2.51258  -0.00676  -0.01864   0.00000  -0.01864   2.49394
   R59        2.54748  -0.00812   0.03494   0.00000   0.03494   2.58242
   R60        2.55139  -0.01283   0.03233   0.00000   0.03233   2.58372
   R61        2.56235  -0.00764   0.03879   0.00000   0.03879   2.60113
   R62        5.34927  -0.01615  -2.38234   0.00000  -2.38234   2.96693
    A1        1.93555   0.00153  -0.00271   0.00000  -0.00290   1.93266
    A2        1.91265   0.00016  -0.00176   0.00000  -0.00188   1.91077
    A3        2.18142   0.00026  -0.00212   0.00000  -0.00218   2.17923
    A4        2.18867  -0.00042   0.00449   0.00000   0.00444   2.19311
    A5        1.93715   0.00063   0.00250   0.00000   0.00262   1.93977
    A6        1.81426  -0.00031  -0.00079   0.00000  -0.00120   1.81306
    A7        1.87741   0.00020  -0.00047   0.00000  -0.00016   1.87725
    A8        1.91576  -0.00426   0.04142   0.00000   0.04153   1.95729
    A9        1.93902  -0.00104  -0.01079   0.00000  -0.01117   1.92785
   A10        2.06547   0.00434  -0.00276   0.00000  -0.00349   2.06198
   A11        1.84560   0.00064  -0.02379   0.00000  -0.02402   1.82158
   A12        1.80081  -0.00224   0.00830   0.00000   0.00844   1.80924
   A13        1.89044   0.00003   0.01094   0.00000   0.01098   1.90142
   A14        1.87507  -0.00267   0.02038   0.00000   0.02068   1.89576
   A15        1.97579  -0.00049  -0.00517   0.00000  -0.00565   1.97014
   A16        2.02077   0.00523  -0.01813   0.00000  -0.01848   2.00229
   A17        1.89265  -0.00039  -0.01094   0.00000  -0.01145   1.88120
   A18        1.91503   0.00093  -0.01097   0.00000  -0.01151   1.90352
   A19        1.91278   0.00040  -0.00323   0.00000  -0.00348   1.90930
   A20        2.17673   0.00039  -0.00297   0.00000  -0.00301   2.17372
   A21        2.19342  -0.00070   0.00584   0.00000   0.00580   2.19922
   A22        1.93440   0.00071  -0.00370   0.00000  -0.00401   1.93039
   A23        1.92768  -0.00481   0.02372   0.00000   0.02306   1.95074
   A24        2.05699   0.01123  -0.05982   0.00000  -0.05948   1.99752
   A25        1.86998  -0.00337   0.01463   0.00000   0.01444   1.88443
   A26        1.78283  -0.00120  -0.00149   0.00000  -0.00170   1.78113
   A27        1.88177   0.00152   0.00542   0.00000   0.00492   1.88669
   A28        1.93796  -0.00385   0.02206   0.00000   0.02220   1.96015
   A29        1.80658  -0.00119   0.00353   0.00000   0.00301   1.80959
   A30        1.88951   0.00127   0.01277   0.00000   0.01256   1.90206
   A31        1.89463  -0.00131   0.01068   0.00000   0.01041   1.90504
   A32        1.90597  -0.00155   0.00660   0.00000   0.00665   1.91261
   A33        2.04289   0.00526  -0.04557   0.00000  -0.04536   1.99754
   A34        1.91652  -0.00253   0.01552   0.00000   0.01507   1.93159
   A35        1.91003   0.00131   0.00008   0.00000  -0.00021   1.90983
   A36        1.91122  -0.00075   0.00108   0.00000   0.00075   1.91197
   A37        2.15166   0.00052  -0.00680   0.00000  -0.00721   2.14445
   A38        2.22030   0.00024   0.00597   0.00000   0.00555   2.22584
   A39        1.93279  -0.00008   0.00202   0.00000   0.00204   1.93483
   A40        1.76232   0.00087   0.00019   0.00000  -0.00003   1.76230
   A41        1.87149  -0.00099  -0.00558   0.00000  -0.00558   1.86592
   A42        1.90641   0.00123  -0.00428   0.00000  -0.00429   1.90212
   A43        1.91929   0.00080  -0.00553   0.00000  -0.00550   1.91379
   A44        2.12891  -0.00270   0.01808   0.00000   0.01815   2.14706
   A45        1.86098   0.00084  -0.00517   0.00000  -0.00523   1.85575
   A46        1.86075   0.00479  -0.02732   0.00000  -0.02717   1.83357
   A47        2.17465  -0.00451   0.03394   0.00000   0.03400   2.20865
   A48        1.85629   0.00060  -0.00837   0.00000  -0.00881   1.84748
   A49        1.79759  -0.00101   0.00076   0.00000   0.00091   1.79851
   A50        1.88728  -0.00135   0.00134   0.00000   0.00108   1.88836
   A51        1.87280   0.00160  -0.00299   0.00000  -0.00302   1.86978
   A52        1.91559   0.00109  -0.00268   0.00000  -0.00179   1.91379
   A53        1.84701  -0.00609  -0.11809   0.00000  -0.11639   1.73062
   A54        2.39812   0.00515   0.12813   0.00000   0.12776   2.52588
   A55        1.92142  -0.00104   0.00839   0.00000   0.00777   1.92919
   A56        2.15364   0.00350  -0.04148   0.00000  -0.04119   2.11245
   A57        2.20796  -0.00245   0.03293   0.00000   0.03318   2.24114
   A58        1.91322   0.00035  -0.00378   0.00000  -0.00399   1.90924
   A59        1.87438   0.00061  -0.02553   0.00000  -0.02582   1.84856
   A60        1.94726  -0.00071   0.01121   0.00000   0.01098   1.95824
   A61        1.98959   0.00107   0.00455   0.00000   0.00455   1.99414
   A62        1.89279   0.00038  -0.00942   0.00000  -0.00929   1.88350
   A63        1.79494  -0.00145   0.01153   0.00000   0.01176   1.80670
   A64        1.95437   0.00007   0.00491   0.00000   0.00469   1.95907
   A65        1.93170  -0.00018   0.00302   0.00000   0.00300   1.93470
   A66        1.91214   0.00055  -0.00507   0.00000  -0.00507   1.90707
   A67        2.16941  -0.00006   0.00034   0.00000   0.00034   2.16975
   A68        2.20160  -0.00049   0.00473   0.00000   0.00473   2.20634
   A69        1.92987   0.00007   0.00169   0.00000   0.00168   1.93155
   A70        1.86576  -0.00002   0.00605   0.00000   0.00606   1.87181
   A71        1.91716  -0.00002  -0.00392   0.00000  -0.00392   1.91324
   A72        2.04556   0.00009  -0.00019   0.00000  -0.00020   2.04536
   A73        1.87151   0.00015  -0.00342   0.00000  -0.00340   1.86811
   A74        1.79025   0.00005  -0.00111   0.00000  -0.00112   1.78912
   A75        1.95907  -0.00021   0.00274   0.00000   0.00274   1.96181
   A76        1.81457  -0.00048   0.00317   0.00000   0.00316   1.81773
   A77        1.88438   0.00019  -0.00470   0.00000  -0.00470   1.87968
   A78        1.90398   0.00013   0.00201   0.00000   0.00201   1.90598
   A79        2.00261   0.00032  -0.00434   0.00000  -0.00435   1.99826
   A80        1.94382   0.00013  -0.00107   0.00000  -0.00107   1.94276
   A81        1.90954  -0.00029   0.00490   0.00000   0.00490   1.91443
   A82        1.78240   0.00099  -0.01324   0.00000  -0.01366   1.76875
   A83        1.90093  -0.00043   0.00053   0.00000   0.00030   1.90122
   A84        1.90603  -0.00032   0.00615   0.00000   0.00643   1.91247
   A85        1.94635  -0.00056  -0.00486   0.00000  -0.00492   1.94143
   A86        1.98427   0.00029  -0.00065   0.00000  -0.00043   1.98384
   A87        1.93617   0.00006   0.01058   0.00000   0.01051   1.94668
   A88        2.16541   0.00326  -0.12682   0.00000  -0.12682   2.03859
   A89        1.80640   0.00179   0.02773   0.00000   0.02694   1.83334
   A90        1.87857   0.00333  -0.02385   0.00000  -0.02334   1.85524
   A91        2.07628  -0.00135  -0.00131   0.00000  -0.00322   2.07307
   A92        1.72091   0.00149  -0.07230   0.00000  -0.07177   1.64913
   A93        1.82207  -0.00331   0.04084   0.00000   0.04033   1.86241
   A94        2.09688  -0.00150   0.02319   0.00000   0.02418   2.12106
   A95        1.68460   0.00290  -0.05127   0.00000  -0.05145   1.63316
   A96        1.89347   0.00389  -0.01776   0.00000  -0.01876   1.87470
   A97        2.02629  -0.00093  -0.02806   0.00000  -0.02657   1.99972
   A98        1.81029   0.00094  -0.00798   0.00000  -0.00974   1.80055
   A99        1.86032  -0.00429   0.05531   0.00000   0.05405   1.91437
   A100       2.12111  -0.00186   0.03861   0.00000   0.03702   2.15813
   A101       1.97273  -0.00359  -0.00713   0.00000  -0.01154   1.96119
   A102       1.88648   0.00043  -0.03010   0.00000  -0.03119   1.85529
   A103       2.04459  -0.00072   0.11196   0.00000   0.11032   2.15491
   A104       1.79989   0.00188  -0.07032   0.00000  -0.07250   1.72739
   A105       1.87708   0.00218  -0.01081   0.00000  -0.01437   1.86271
   A106       1.86440   0.00032  -0.01297   0.00000  -0.01325   1.85115
   A107       1.91008  -0.00034   0.00194   0.00000   0.00193   1.91201
   A108       1.95976  -0.00269   0.00707   0.00000   0.00704   1.96680
   A109       1.94187  -0.00198   0.00502   0.00000   0.00500   1.94688
   A110       1.88722   0.00183  -0.00317   0.00000  -0.00319   1.88404
   A111       1.88292   0.00102  -0.00731   0.00000  -0.00731   1.87561
   A112       1.87956   0.00244  -0.00438   0.00000  -0.00442   1.87514
   A113       2.19750  -0.01960  -0.15225   0.00000  -0.15225   2.04525
   A114       1.82072  -0.00710   0.01564   0.00000   0.01564   1.83637
    D1       -0.12426  -0.00067   0.01233   0.00000   0.01232  -0.11193
    D2        3.04791  -0.00049  -0.00598   0.00000  -0.00598   3.04193
    D3        0.19760   0.00081  -0.02083   0.00000  -0.02081   0.17679
    D4        2.29634  -0.00090  -0.01746   0.00000  -0.01767   2.27867
    D5       -1.94571  -0.00277  -0.01397   0.00000  -0.01407  -1.95978
    D6       -0.01610  -0.00022   0.00393   0.00000   0.00382  -0.01227
    D7        3.09477  -0.00039   0.02216   0.00000   0.02216   3.11693
    D8        0.13461   0.00071  -0.01669   0.00000  -0.01655   0.11806
    D9        2.19208  -0.00054  -0.02961   0.00000  -0.02993   2.16215
   D10       -2.09104  -0.00186  -0.03674   0.00000  -0.03697  -2.12801
   D11       -0.19481  -0.00068   0.02150   0.00000   0.02149  -0.17333
   D12       -2.23406   0.00086   0.00600   0.00000   0.00609  -2.22797
   D13        1.84816  -0.00276   0.04276   0.00000   0.04273   1.89089
   D14       -2.20919  -0.00028   0.02746   0.00000   0.02737  -2.18182
   D15        2.03474   0.00127   0.01196   0.00000   0.01197   2.04671
   D16       -0.16622  -0.00235   0.04872   0.00000   0.04861  -0.11761
   D17        1.93444  -0.00373   0.07277   0.00000   0.07261   2.00705
   D18       -0.10481  -0.00218   0.05727   0.00000   0.05722  -0.04760
   D19       -2.30577  -0.00580   0.09403   0.00000   0.09385  -2.21192
   D20       -3.11809   0.00016  -0.02835   0.00000  -0.02844   3.13665
   D21        1.08120   0.00030  -0.02834   0.00000  -0.02786   1.05334
   D22       -1.10716   0.00113  -0.04375   0.00000  -0.04335  -1.15052
   D23        1.08808   0.00097  -0.05871   0.00000  -0.05906   1.02903
   D24       -0.99581   0.00111  -0.05871   0.00000  -0.05848  -1.05429
   D25        3.09901   0.00194  -0.07411   0.00000  -0.07397   3.02504
   D26       -1.09778  -0.00133  -0.02120   0.00000  -0.02183  -1.11961
   D27        3.10152  -0.00119  -0.02119   0.00000  -0.02125   3.08027
   D28        0.91315  -0.00036  -0.03660   0.00000  -0.03674   0.87641
   D29        1.31228  -0.00080   0.02131   0.00000   0.02170   1.33398
   D30       -2.93212   0.00155  -0.00305   0.00000  -0.00342  -2.93555
   D31       -0.73285   0.00193  -0.00585   0.00000  -0.00599  -0.73885
   D32       -0.68873   0.00083   0.00733   0.00000   0.00796  -0.68077
   D33        1.35005   0.00317  -0.01702   0.00000  -0.01716   1.33289
   D34       -2.73386   0.00355  -0.01983   0.00000  -0.01973  -2.75359
   D35       -2.93123  -0.00239   0.03935   0.00000   0.03963  -2.89159
   D36       -0.89244  -0.00005   0.01499   0.00000   0.01451  -0.87793
   D37        1.30683   0.00033   0.01219   0.00000   0.01194   1.31877
   D38        0.14228  -0.00273   0.03617   0.00000   0.03591   0.17819
   D39       -3.02246   0.00108   0.01480   0.00000   0.01466  -3.00780
   D40       -0.30800   0.00116  -0.04667   0.00000  -0.04667  -0.35467
   D41        1.71340  -0.00063  -0.03212   0.00000  -0.03213   1.68127
   D42       -2.49016  -0.00368  -0.00059   0.00000  -0.00040  -2.49056
   D43        0.10674   0.00387  -0.01146   0.00000  -0.01167   0.09507
   D44       -3.01143  -0.00001   0.01025   0.00000   0.01012  -3.00131
   D45        1.91789   0.00730  -0.07720   0.00000  -0.07738   1.84050
   D46       -0.28443  -0.00279  -0.01764   0.00000  -0.01745  -0.30189
   D47       -2.32746   0.00149  -0.04392   0.00000  -0.04374  -2.37121
   D48       -1.76761   0.00127   0.04471   0.00000   0.04422  -1.72339
   D49        2.50589   0.00107   0.02561   0.00000   0.02538   2.53127
   D50        0.31542   0.00173   0.03477   0.00000   0.03445   0.34986
   D51        0.34766   0.00069   0.03896   0.00000   0.03918   0.38683
   D52       -1.66203   0.00050   0.01986   0.00000   0.02034  -1.64169
   D53        2.43069   0.00116   0.02902   0.00000   0.02940   2.46009
   D54        2.34985   0.00021   0.05343   0.00000   0.05335   2.40319
   D55        0.34016   0.00002   0.03433   0.00000   0.03451   0.37467
   D56       -1.85031   0.00068   0.04350   0.00000   0.04357  -1.80674
   D57        3.07832   0.00060   0.09257   0.00000   0.09225  -3.11261
   D58        1.00637   0.00017   0.11353   0.00000   0.11331   1.11969
   D59       -1.22865  -0.00022   0.09324   0.00000   0.09295  -1.13570
   D60        1.04292  -0.00022   0.10901   0.00000   0.10909   1.15201
   D61       -1.02902  -0.00066   0.12997   0.00000   0.13015  -0.89887
   D62        3.01914  -0.00104   0.10968   0.00000   0.10979   3.12892
   D63       -1.14228  -0.00008   0.12281   0.00000   0.12292  -1.01936
   D64        3.06896  -0.00052   0.14377   0.00000   0.14399  -3.07024
   D65        0.83393  -0.00090   0.12348   0.00000   0.12362   0.95755
   D66        0.11233   0.00139  -0.02946   0.00000  -0.02955   0.08277
   D67       -3.02559  -0.00096   0.00999   0.00000   0.00967  -3.01592
   D68       -2.65563   0.00280  -0.00075   0.00000  -0.00087  -2.65650
   D69       -0.34118  -0.00042   0.02436   0.00000   0.02434  -0.31684
   D70        1.63762   0.00039   0.02188   0.00000   0.02178   1.65940
   D71        0.19324  -0.00174   0.02349   0.00000   0.02353   0.21677
   D72       -2.95220   0.00072  -0.01776   0.00000  -0.01805  -2.97025
   D73       -0.38521   0.00121  -0.00777   0.00000  -0.00776  -0.39297
   D74       -2.39421   0.00029   0.00028   0.00000   0.00031  -2.39390
   D75        1.87873  -0.00080   0.01153   0.00000   0.01150   1.89023
   D76        2.53542   0.00203  -0.02394   0.00000  -0.02391   2.51151
   D77        0.42287  -0.00060  -0.00987   0.00000  -0.00999   0.41288
   D78       -1.56649   0.00073  -0.01054   0.00000  -0.01041  -1.57690
   D79       -1.77476   0.00163  -0.03216   0.00000  -0.03217  -1.80693
   D80        2.39587  -0.00100  -0.01809   0.00000  -0.01825   2.37762
   D81        0.40651   0.00033  -0.01876   0.00000  -0.01867   0.38784
   D82        0.42180   0.00128  -0.02927   0.00000  -0.02928   0.39252
   D83       -1.69075  -0.00135  -0.01520   0.00000  -0.01537  -1.70612
   D84        2.60308  -0.00002  -0.01587   0.00000  -0.01579   2.58729
   D85        1.30187  -0.00017   0.03389   0.00000   0.03397   1.33584
   D86       -2.95629  -0.00002   0.03117   0.00000   0.03125  -2.92504
   D87       -0.69354  -0.00027   0.03115   0.00000   0.03123  -0.66231
   D88       -2.93765   0.00019   0.04320   0.00000   0.04314  -2.89451
   D89       -0.91262   0.00035   0.04049   0.00000   0.04042  -0.87220
   D90        1.35012   0.00010   0.04047   0.00000   0.04041   1.39053
   D91       -0.71512  -0.00008   0.04533   0.00000   0.04531  -0.66981
   D92        1.30991   0.00008   0.04261   0.00000   0.04259   1.35250
   D93       -2.71053  -0.00018   0.04259   0.00000   0.04258  -2.66795
   D94        0.13186  -0.00058  -0.01852   0.00000  -0.01938   0.11249
   D95       -3.02786  -0.00044  -0.02854   0.00000  -0.02922  -3.05709
   D96        2.85760   0.00128   0.03403   0.00000   0.03567   2.89327
   D97       -0.30213   0.00142   0.02401   0.00000   0.02583  -0.27630
   D98       -0.33454  -0.00009   0.01403   0.00000   0.01440  -0.32013
   D99        1.72576  -0.00041   0.00202   0.00000   0.00216   1.72792
   D100      -2.44055  -0.00080   0.01901   0.00000   0.01926  -2.42129
   D101      -2.86447   0.00210   0.05058   0.00000   0.05060  -2.81387
   D102      -0.80417   0.00177   0.03856   0.00000   0.03836  -0.76582
   D103       1.31270   0.00138   0.05555   0.00000   0.05546   1.36816
   D104      -0.59254  -0.00073  -0.24422   0.00000  -0.24142  -0.83396
   D105       1.95259  -0.00141  -0.25557   0.00000  -0.25837   1.69422
   D106       0.15190   0.00072   0.01754   0.00000   0.01794   0.16984
   D107      -2.97085   0.00050   0.02865   0.00000   0.02969  -2.94116
   D108       1.75539   0.00049  -0.01304   0.00000  -0.01340   1.74198
   D109      -2.42109   0.00020  -0.01986   0.00000  -0.01983  -2.44092
   D110      -0.34885  -0.00028  -0.01255   0.00000  -0.01270  -0.36155
   D111      -1.62378  -0.00037   0.02020   0.00000   0.01994  -1.60384
   D112       2.63179  -0.00016   0.02898   0.00000   0.02899   2.66078
   D113       0.42695  -0.00001   0.01916   0.00000   0.01915   0.44610
   D114       0.39938  -0.00002  -0.00108   0.00000  -0.00159   0.39780
   D115      -1.62824   0.00019   0.00770   0.00000   0.00747  -1.62077
   D116       2.45011   0.00034  -0.00213   0.00000  -0.00238   2.44774
   D117       2.42803  -0.00036  -0.00343   0.00000  -0.00366   2.42437
   D118       0.40041  -0.00015   0.00535   0.00000   0.00540   0.40580
   D119      -1.80443   0.00000  -0.00447   0.00000  -0.00445  -1.80888
   D120      -0.11418   0.00001   0.00777   0.00000   0.00777  -0.10641
   D121       3.03550   0.00002   0.00731   0.00000   0.00732   3.04282
   D122      -1.91900  -0.00012  -0.01003   0.00000  -0.01003  -1.92903
   D123       2.30898  -0.00016  -0.00683   0.00000  -0.00683   2.30215
   D124       0.24289  -0.00001  -0.00797   0.00000  -0.00797   0.23492
   D125      -0.08525   0.00003  -0.00479   0.00000  -0.00477  -0.09002
   D126       3.04808   0.00002  -0.00435   0.00000  -0.00434   3.04374
   D127       0.22892  -0.00007  -0.00008   0.00000  -0.00006   0.22886
   D128       2.36308   0.00014  -0.00577   0.00000  -0.00576   2.35732
   D129      -1.84650  -0.00002  -0.00147   0.00000  -0.00147  -1.84797
   D130       1.75955   0.00017   0.01103   0.00000   0.01103   1.77058
   D131      -0.29444   0.00009   0.01697   0.00000   0.01697  -0.27747
   D132      -2.47569   0.00011   0.01468   0.00000   0.01468  -2.46102
   D133      -0.27747   0.00012   0.00442   0.00000   0.00443  -0.27305
   D134      -2.33146   0.00003   0.01036   0.00000   0.01037  -2.32109
   D135       1.77047   0.00006   0.00807   0.00000   0.00807   1.77854
   D136      -2.28075   0.00001   0.00782   0.00000   0.00782  -2.27293
   D137       1.94845  -0.00008   0.01376   0.00000   0.01376   1.96221
   D138      -0.23281  -0.00005   0.01147   0.00000   0.01147  -0.22134
   D139       1.48471  -0.00317  -0.18726   0.00000  -0.18738   1.29733
   D140      -2.98769   0.00024  -0.26364   0.00000  -0.26364   3.03186
   D141      -0.52518   0.00040  -0.25735   0.00000  -0.25723  -0.78241
   D142      -2.21051   0.00202  -0.14900   0.00000  -0.14903  -2.35954
   D143       2.20768  -0.00097  -0.11584   0.00000  -0.11653   2.09115
   D144      -0.25427  -0.00160  -0.12401   0.00000  -0.12329  -0.37757
   D145       0.92357   0.00171   0.13209   0.00000   0.13159   1.05516
   D146       2.90416   0.00231   0.02279   0.00000   0.02235   2.92651
   D147      -1.27351   0.00259   0.05797   0.00000   0.05675  -1.21677
   D148      -1.00629  -0.00274   0.17268   0.00000   0.17276  -0.83353
   D149       0.97430  -0.00213   0.06338   0.00000   0.06352   1.03782
   D150       3.07981  -0.00186   0.09856   0.00000   0.09792  -3.10546
   D151       3.10790  -0.00053   0.16190   0.00000   0.16299  -3.01230
   D152      -1.19469   0.00008   0.05261   0.00000   0.05375  -1.14095
   D153       0.91082   0.00035   0.08779   0.00000   0.08814   0.99896
   D154      -3.12245  -0.00223   0.02657   0.00000   0.02576  -3.09668
   D155      -1.02658  -0.00191   0.02844   0.00000   0.02764  -0.99895
   D156       1.08157  -0.00205   0.03127   0.00000   0.03048   1.11205
   D157      -1.18718   0.00294  -0.01017   0.00000  -0.01031  -1.19749
   D158       0.90868   0.00327  -0.00830   0.00000  -0.00843   0.90025
   D159       3.01683   0.00312  -0.00547   0.00000  -0.00559   3.01124
   D160       1.07090  -0.00111   0.06035   0.00000   0.06128   1.13218
   D161      -3.11642  -0.00079   0.06222   0.00000   0.06315  -3.05327
   D162      -1.00827  -0.00093   0.06505   0.00000   0.06600  -0.94228
   D163      -2.28323   0.00429   0.33549   0.00000   0.33346  -1.94978
   D164      -0.19030   0.00133   0.27438   0.00000   0.27537   0.08506
   D165       1.78542   0.00469   0.22552   0.00000   0.22657   2.01199
   D166      -0.45227   0.00183   0.00479   0.00000   0.00479  -0.44748
         Item               Value     Threshold  Converged?
 Maximum Force            0.040279     0.000450     NO 
 RMS     Force            0.004071     0.000300     NO 
 Maximum Displacement     1.926219     0.001800     NO 
 RMS     Displacement     0.632303     0.001200     NO 
 Predicted change in Energy=-2.340137D-02
 Lowest energy point so far.  Saving SCF results.
 GradGradGradGradGradGradGradGradGradGradGradGradGradGradGradGradGradGrad

 Leave Link  103 at Thu Jul 10 01:20:19 2025, MaxMem=  1342177280 cpu:              18.5 elap:               1.3
 (Enter /home/zhangying/bin/g16/l202.exe)
 Stoichiometry    C17H12F6LiNO19S2
 Framework group  C1[X(C17H12F6LiNO19S2)]
 Deg. of freedom   168
 Full point group                 C1      NOp   1
 RotChk:  IX=0 Diff= 1.05D-01
 Largest Abelian subgroup         C1      NOp   1
 Largest concise Abelian subgroup C1      NOp   1
                         Standard orientation:                         
 ---------------------------------------------------------------------
 Center     Atomic      Atomic             Coordinates (Angstroms)
 Number     Number       Type             X           Y           Z
 ---------------------------------------------------------------------
      1          8           0        4.726031    0.023870   -1.691552
      2          6           0        5.807738    0.616726   -1.090067
      3          8           0        5.633650    0.614666    0.262899
      4          6           0        4.388849    0.018371    0.620271
      5          6           0        3.845716   -0.532048   -0.714003
      6          8           0        6.734628    1.067994   -1.663400
      7          1           0        4.601333   -0.797485    1.310497
      8          1           0        2.828806   -0.202636   -0.925635
      9          8           0        3.437851   -3.195403    1.142526
     10          6           0        4.798530   -3.209261    0.926914
     11          8           0        5.073097   -2.612589   -0.263319
     12          6           0        3.878396   -2.056430   -0.837931
     13          6           0        2.780380   -2.779379   -0.054225
     14          8           0        5.593121   -3.633418    1.690378
     15          1           0        3.863880   -2.307533   -1.896453
     16          1           0        2.455843   -3.667426   -0.610129
     17          8           0        2.303185    0.228720    1.690544
     18          6           0        1.239951    1.104241    1.827794
     19          8           0        1.651249    2.356375    1.562787
     20          6           0        2.962155    2.349206    0.949130
     21          6           0        3.502048    0.971834    1.421366
     22          8           0        0.163182    0.757474    2.175284
     23          1           0        3.535271    3.147095    1.417473
     24          1           0        4.021164    1.137207    2.369063
     25          8           0       -0.370709   -3.085498   -0.006232
     26          6           0       -0.097162   -2.352540   -1.143174
     27          8           0        0.956721   -1.562905   -0.947435
     28          6           0        1.591550   -1.910288    0.307653
     29          8           0       -0.743313   -2.490058   -2.130994
     30          1           0        1.891916   -0.985955    0.798154
     31          8           0        2.624942    4.138638   -0.585576
     32          6           0        1.338091    4.438514   -0.986145
     33          8           0        0.697599    3.291340   -1.332820
     34          6           0        2.822772    2.729275   -0.528814
     35          8           0        0.890237    5.527678   -1.021545
     36          1           0        3.752668    2.517138   -1.049373
     37          6           0        1.587124    2.186829   -1.284575
     38          1           0        1.071608    1.367271   -0.779849
     39          1           0        1.844495    1.887873   -2.303454
     40          6           0        0.486539   -2.643300    1.077326
     41          1           0       -0.072949   -1.957587    1.713578
     42          1           0        0.842158   -3.505971    1.635873
     43          7           0       -4.854509    0.138726    0.987683
     44         16           0       -5.486191   -1.060097    0.237554
     45         16           0       -4.637674    1.534226    0.118699
     46          6           0       -4.102802   -1.718794   -0.896086
     47          6           0       -2.877433    1.813912    0.780971
     48          9           0       -2.381337    2.984891    0.280786
     49          9           0       -2.832640    1.886150    2.145572
     50          9           0       -2.975981   -2.145083   -0.172501
     51          9           0       -4.562775   -3.022800   -1.393085
     52          9           0       -3.652231   -1.064591   -1.949984
     53          9           0       -2.025129    0.805055    0.393118
     54          8           0       -5.429331   -2.218038    1.176007
     55          8           0       -6.572219   -0.838852   -0.557092
     56          8           0       -5.414286    2.587632    0.779418
     57          8           0       -4.597563    1.360094   -1.232858
     58          3           0       -3.793730   -4.294896   -0.887771
 ---------------------------------------------------------------------
 Rotational constants (GHZ):           0.1035234           0.0444609           0.0353195
 Leave Link  202 at Thu Jul 10 01:20:21 2025, MaxMem=  1342177280 cpu:               0.3 elap:               0.1
 (Enter /home/zhangying/bin/g16/l301.exe)
 Standard basis: 6-311++G(d,p) (5D, 7F)
 Ernie: Thresh=  0.10000D-02 Tol=  0.10000D-05 Strict=F.
 There are  1158 symmetry adapted cartesian basis functions of A   symmetry.
 There are  1112 symmetry adapted basis functions of A   symmetry.
  1112 basis functions,  1792 primitive gaussians,  1158 cartesian basis functions
   181 alpha electrons      181 beta electrons
       nuclear repulsion energy      7341.5888858777 Hartrees.
 IExCor=  402 DFT=T Ex+Corr=B3LYP ExCW=0 ScaHFX=  0.200000
 ScaDFX=  0.800000  0.720000  1.000000  0.810000 ScalE2=  1.000000  1.000000
 IRadAn=      5 IRanWt=     -1 IRanGd=            0 ICorTp=0 IEmpDi=141
 NAtoms=   58 NActive=   58 NUniq=   58 SFac= 1.00D+00 NAtFMM=   60 NAOKFM=F Big=F
 Integral buffers will be    131072 words long.
 Raffenetti 2 integral format.
 Two-electron integral symmetry is turned on.
 R6Disp:  Grimme-D3(BJ) Dispersion energy=       -0.1445092430 Hartrees.
 Nuclear repulsion after empirical dispersion term =     7341.4443766348 Hartrees.
 Leave Link  301 at Thu Jul 10 01:20:21 2025, MaxMem=  1342177280 cpu:               1.2 elap:               0.1
 (Enter /home/zhangying/bin/g16/l302.exe)
 NPDir=0 NMtPBC=     1 NCelOv=     1 NCel=       1 NClECP=     1 NCelD=      1
         NCelK=      1 NCelE2=     1 NClLst=     1 CellRange=     0.0.
 One-electron integrals computed using PRISM.
 One-electron integral symmetry used in STVInt
 NBasis=  1112 RedAO= T EigKep=  1.07D-06  NBF=  1112
 NBsUse=  1111 1.00D-06 EigRej=  5.37D-07 NBFU=  1111
 Precomputing XC quadrature grid using
 IXCGrd= 4 IRadAn=           5 IRanWt=          -1 IRanGd=           0 AccXCQ= 0.00D+00.
 Generated NRdTot=       0 NPtTot=           0 NUsed=           0 NTot=          32
 NSgBfM=  1081  1074  1080  1081  1081 MxSgAt=    58 MxSgA2=    58.
 Leave Link  302 at Thu Jul 10 01:20:23 2025, MaxMem=  1342177280 cpu:              36.7 elap:               2.4
 (Enter /home/zhangying/bin/g16/l303.exe)
 DipDrv:  MaxL=1.
 Leave Link  303 at Thu Jul 10 01:20:24 2025, MaxMem=  1342177280 cpu:               3.5 elap:               0.3
 (Enter /home/zhangying/bin/g16/l401.exe)
 Initial guess from the checkpoint file:  "/home_zz/zhangying/wangchenyu/zhang/diffusion/PVC/3/Gau-4083.chk"
 B after Tr=     0.000000    0.000000   -0.000000
         Rot=    0.999526   -0.002503    0.005915    0.030092 Ang=  -3.53 deg.
 Guess basis will be translated and rotated to current coordinates.
 JPrj=2 DoOrth=T DoCkMO=T.
 Generating alternative initial guess.
 ExpMin= 7.40D-03 ExpMax= 9.34D+04 ExpMxC= 3.17D+03 IAcc=3 IRadAn=         5 AccDes= 0.00D+00
 Harris functional with IExCor=  402 and IRadAn=       5 diagonalized for initial guess.
 HarFok:  IExCor=  402 AccDes= 0.00D+00 IRadAn=         5 IDoV= 1 UseB2=F ITyADJ=14
 ICtDFT=  3500011 ScaDFX=  1.000000  1.000000  1.000000  1.000000
 FoFCou: FMM=F IPFlag=           0 FMFlag=      100000 FMFlg1=           0
         NFxFlg=           0 DoJE=T BraDBF=F KetDBF=T FulRan=T
         wScrn=  0.000000 ICntrl=       500 IOpCl=  0 I1Cent=   200000004 NGrid=           0
         NMat0=    1 NMatS0=      1 NMatT0=    0 NMatD0=    1 NMtDS0=    0 NMtDT0=    0
 Petite list used in FoFCou.
 Harris En= -3542.93437397801    
 Leave Link  401 at Thu Jul 10 01:20:36 2025, MaxMem=  1342177280 cpu:             186.8 elap:              11.8
 (Enter /home/zhangying/bin/g16/l502.exe)
 Integral symmetry usage will be decided dynamically.
 Closed shell SCF:
 Using DIIS extrapolation, IDIIS=  1040.
 NGot=  1342177280 LenX=  1339466444 LenY=  1338124322
 Requested convergence on RMS density matrix=1.00D-08 within 128 cycles.
 Requested convergence on MAX density matrix=1.00D-06.
 Requested convergence on             energy=1.00D-06.
 No special actions if energy rises.
 Fock matrices will be formed incrementally for  20 cycles.

 Cycle   1  Pass 1  IDiag  1:
 FoFJK:  IHMeth= 1 ICntrl=       0 DoSepK=F KAlg= 0 I1Cent=           0 FoldK=F
 IRaf= 700000000 NMat=       1 IRICut=       1 DoRegI=T DoRafI=F ISym2E= 0 IDoP0=0 IntGTp=1.
 FoFCou: FMM=F IPFlag=           0 FMFlag=      100000 FMFlg1=           0
         NFxFlg=           0 DoJE=F BraDBF=F KetDBF=F FulRan=T
         wScrn=  0.000000 ICntrl=         0 IOpCl=  0 I1Cent=           0 NGrid=           0
         NMat0=    1 NMatS0=      1 NMatT0=    0 NMatD0=    1 NMtDS0=    0 NMtDT0=    0
 Symmetry not used in FoFCou.
 E= -3541.72073962200    
 DIIS: error= 1.63D-02 at cycle   1 NSaved=   1.
 NSaved= 1 IEnMin= 1 EnMin= -3541.72073962200     IErMin= 1 ErrMin= 1.63D-02
 ErrMax= 1.63D-02  0.00D+00 EMaxC= 1.00D-01 BMatC= 8.50D-01 BMatP= 8.50D-01
 IDIUse=3 WtCom= 8.37D-01 WtEn= 1.63D-01
 Coeff-Com:  0.100D+01
 Coeff-En:   0.100D+01
 Coeff:      0.100D+01
 Recover alternate guess density for next cycle.
 RMSDP=2.02D-02 MaxDP=3.61D+00              OVMax= 0.00D+00

 Cycle   2  Pass 1  IDiag  1:
 RMSU=  1.90D-02    CP:  1.11D+00
 E= -3541.36663298632     Delta-E=        0.354106635688 Rises=F Damp=F
 Switch densities from cycles 1 and 2 for lowest energy.
 DIIS: error= 2.75D-02 at cycle   2 NSaved=   2.
 NSaved= 2 IEnMin= 1 EnMin= -3541.72073962200     IErMin= 1 ErrMin= 1.63D-02
 ErrMax= 2.75D-02  0.00D+00 EMaxC= 1.00D+00 BMatC= 2.28D+00 BMatP= 8.50D-01
 IDIUse=1 WtCom= 1.00D+00 WtEn= 0.00D+00
 Coeff-Com:  0.730D+00 0.270D+00
 Coeff:      0.730D+00 0.270D+00
 Gap=     0.207 Goal=   None    Shift=    0.000
 RMSDP=4.19D-02 MaxDP=8.95D+00 DE= 3.54D-01 OVMax= 1.80D-01

 Cycle   3  Pass 1  IDiag  1:
 RMSU=  1.78D-02    CP:  1.49D+00  1.28D+00
 E= -3542.38827658407     Delta-E=       -1.021643597755 Rises=F Damp=F
 DIIS: error= 1.33D-02 at cycle   3 NSaved=   3.
 NSaved= 3 IEnMin= 3 EnMin= -3542.38827658407     IErMin= 3 ErrMin= 1.33D-02
 ErrMax= 1.33D-02  0.00D+00 EMaxC= 1.00D+00 BMatC= 5.97D-01 BMatP= 8.50D-01
 IDIUse=1 WtCom= 1.00D+00 WtEn= 0.00D+00
 Coeff-Com:  0.747D-01 0.304D+00 0.622D+00
 Coeff:      0.747D-01 0.304D+00 0.622D+00
 Gap=     0.200 Goal=   None    Shift=    0.000
 RMSDP=1.48D-02 MaxDP=4.21D+00 DE=-1.02D+00 OVMax= 9.40D-02

 Cycle   4  Pass 1  IDiag  1:
 RMSU=  3.76D-03    CP:  1.28D+00  1.15D+00  6.35D-01
 E= -3542.73540764513     Delta-E=       -0.347131061064 Rises=F Damp=F
 DIIS: error= 7.16D-03 at cycle   4 NSaved=   4.
 NSaved= 4 IEnMin= 4 EnMin= -3542.73540764513     IErMin= 4 ErrMin= 7.16D-03
 ErrMax= 7.16D-03  0.00D+00 EMaxC= 1.00D+00 BMatC= 9.57D-02 BMatP= 5.97D-01
 IDIUse=1 WtCom= 1.00D+00 WtEn= 0.00D+00
 Coeff-Com: -0.291D-02 0.148D+00 0.381D+00 0.473D+00
 Coeff:     -0.291D-02 0.148D+00 0.381D+00 0.473D+00
 Gap=     0.192 Goal=   None    Shift=    0.000
 RMSDP=3.80D-03 MaxDP=1.17D+00 DE=-3.47D-01 OVMax= 4.60D-02

 Cycle   5  Pass 1  IDiag  1:
 RMSU=  1.15D-03    CP:  1.33D+00  1.18D+00  6.95D-01  5.83D-01
 E= -3542.79876642297     Delta-E=       -0.063358777841 Rises=F Damp=F
 DIIS: error= 1.96D-03 at cycle   5 NSaved=   5.
 NSaved= 5 IEnMin= 5 EnMin= -3542.79876642297     IErMin= 5 ErrMin= 1.96D-03
 ErrMax= 1.96D-03  0.00D+00 EMaxC= 1.00D+00 BMatC= 1.01D-02 BMatP= 9.57D-02
 IDIUse=1 WtCom= 1.00D+00 WtEn= 0.00D+00
 Coeff-Com: -0.543D-02 0.358D-01 0.133D+00 0.283D+00 0.554D+00
 Coeff:     -0.543D-02 0.358D-01 0.133D+00 0.283D+00 0.554D+00
 Gap=     0.188 Goal=   None    Shift=    0.000
 RMSDP=7.54D-04 MaxDP=2.11D-01 DE=-6.34D-02 OVMax= 1.39D-02

 Cycle   6  Pass 1  IDiag  1:
 RMSU=  2.96D-04    CP:  1.32D+00  1.18D+00  6.94D-01  6.21D-01  5.82D-01
 E= -3542.80528710681     Delta-E=       -0.006520683837 Rises=F Damp=F
 DIIS: error= 5.03D-04 at cycle   6 NSaved=   6.
 NSaved= 6 IEnMin= 6 EnMin= -3542.80528710681     IErMin= 6 ErrMin= 5.03D-04
 ErrMax= 5.03D-04  0.00D+00 EMaxC= 1.00D+00 BMatC= 7.98D-04 BMatP= 1.01D-02
 IDIUse=1 WtCom= 1.00D+00 WtEn= 0.00D+00
 Coeff-Com: -0.197D-02 0.514D-02 0.362D-01 0.111D+00 0.303D+00 0.547D+00
 Coeff:     -0.197D-02 0.514D-02 0.362D-01 0.111D+00 0.303D+00 0.547D+00
 Gap=     0.186 Goal=   None    Shift=    0.000
 RMSDP=1.94D-04 MaxDP=5.08D-02 DE=-6.52D-03 OVMax= 4.00D-03

 Cycle   7  Pass 1  IDiag  1:
 RMSU=  1.37D-04    CP:  1.32D+00  1.18D+00  6.96D-01  6.16D-01  6.20D-01
                    CP:  6.98D-01
 E= -3542.80577381396     Delta-E=       -0.000486707151 Rises=F Damp=F
 DIIS: error= 1.85D-04 at cycle   7 NSaved=   7.
 NSaved= 7 IEnMin= 7 EnMin= -3542.80577381396     IErMin= 7 ErrMin= 1.85D-04
 ErrMax= 1.85D-04  0.00D+00 EMaxC= 1.00D+00 BMatC= 1.27D-04 BMatP= 7.98D-04
 IDIUse=1 WtCom= 1.00D+00 WtEn= 0.00D+00
 Coeff-Com: -0.551D-03-0.534D-03 0.738D-02 0.373D-01 0.124D+00 0.338D+00
 Coeff-Com:  0.494D+00
 Coeff:     -0.551D-03-0.534D-03 0.738D-02 0.373D-01 0.124D+00 0.338D+00
 Coeff:      0.494D+00
 Gap=     0.187 Goal=   None    Shift=    0.000
 RMSDP=7.58D-05 MaxDP=1.77D-02 DE=-4.87D-04 OVMax= 1.45D-03

 Cycle   8  Pass 1  IDiag  1:
 RMSU=  3.58D-05    CP:  1.32D+00  1.18D+00  6.94D-01  6.21D-01  6.25D-01
                    CP:  7.30D-01  6.98D-01
 E= -3542.80585761292     Delta-E=       -0.000083798959 Rises=F Damp=F
 DIIS: error= 4.97D-05 at cycle   8 NSaved=   8.
 NSaved= 8 IEnMin= 8 EnMin= -3542.80585761292     IErMin= 8 ErrMin= 4.97D-05
 ErrMax= 4.97D-05  0.00D+00 EMaxC= 1.00D+00 BMatC= 9.05D-06 BMatP= 1.27D-04
 IDIUse=1 WtCom= 1.00D+00 WtEn= 0.00D+00
 Coeff-Com: -0.208D-03-0.671D-03 0.112D-02 0.123D-01 0.473D-01 0.151D+00
 Coeff-Com:  0.285D+00 0.503D+00
 Coeff:     -0.208D-03-0.671D-03 0.112D-02 0.123D-01 0.473D-01 0.151D+00
 Coeff:      0.285D+00 0.503D+00
 Gap=     0.186 Goal=   None    Shift=    0.000
 RMSDP=3.38D-05 MaxDP=1.12D-02 DE=-8.38D-05 OVMax= 5.81D-04

 Cycle   9  Pass 1  IDiag  1:
 RMSU=  1.90D-05    CP:  1.32D+00  1.18D+00  6.94D-01  6.22D-01  6.27D-01
                    CP:  7.25D-01  6.64D-01  7.69D-01
 E= -3542.80586351882     Delta-E=       -0.000005905898 Rises=F Damp=F
 DIIS: error= 1.80D-05 at cycle   9 NSaved=   9.
 NSaved= 9 IEnMin= 9 EnMin= -3542.80586351882     IErMin= 9 ErrMin= 1.80D-05
 ErrMax= 1.80D-05  0.00D+00 EMaxC= 1.00D+00 BMatC= 1.15D-06 BMatP= 9.05D-06
 IDIUse=1 WtCom= 1.00D+00 WtEn= 0.00D+00
 Coeff-Com: -0.688D-04-0.334D-03-0.133D-03 0.332D-02 0.147D-01 0.550D-01
 Coeff-Com:  0.120D+00 0.309D+00 0.499D+00
 Coeff:     -0.688D-04-0.334D-03-0.133D-03 0.332D-02 0.147D-01 0.550D-01
 Coeff:      0.120D+00 0.309D+00 0.499D+00
 Gap=     0.186 Goal=   None    Shift=    0.000
 RMSDP=1.89D-05 MaxDP=5.46D-03 DE=-5.91D-06 OVMax= 2.00D-04

 Cycle  10  Pass 1  IDiag  1:
 RMSU=  6.46D-06    CP:  1.32D+00  1.18D+00  6.95D-01  6.22D-01  6.28D-01
                    CP:  7.22D-01  6.62D-01  7.21D-01  6.43D-01
 E= -3542.80586436517     Delta-E=       -0.000000846352 Rises=F Damp=F
 DIIS: error= 3.80D-06 at cycle  10 NSaved=  10.
 NSaved=10 IEnMin=10 EnMin= -3542.80586436517     IErMin=10 ErrMin= 3.80D-06
 ErrMax= 3.80D-06  0.00D+00 EMaxC= 1.00D+00 BMatC= 7.07D-08 BMatP= 1.15D-06
 IDIUse=1 WtCom= 1.00D+00 WtEn= 0.00D+00
 Coeff-Com: -0.104D-04-0.823D-04-0.215D-03 0.724D-04 0.118D-02 0.839D-02
 Coeff-Com:  0.232D-01 0.826D-01 0.240D+00 0.644D+00
 Coeff:     -0.104D-04-0.823D-04-0.215D-03 0.724D-04 0.118D-02 0.839D-02
 Coeff:      0.232D-01 0.826D-01 0.240D+00 0.644D+00
 Gap=     0.186 Goal=   None    Shift=    0.000
 RMSDP=8.10D-06 MaxDP=2.56D-03 DE=-8.46D-07 OVMax= 3.14D-05

 Cycle  11  Pass 1  IDiag  1:
 RMSU=  1.69D-06    CP:  1.32D+00  1.18D+00  6.95D-01  6.22D-01  6.28D-01
                    CP:  7.25D-01  6.67D-01  7.21D-01  6.33D-01  6.89D-01
 E= -3542.80586440572     Delta-E=       -0.000000040547 Rises=F Damp=F
 DIIS: error= 1.97D-06 at cycle  11 NSaved=  11.
 NSaved=11 IEnMin=11 EnMin= -3542.80586440572     IErMin=11 ErrMin= 1.97D-06
 ErrMax= 1.97D-06  0.00D+00 EMaxC= 1.00D+00 BMatC= 1.60D-08 BMatP= 7.07D-08
 IDIUse=1 WtCom= 1.00D+00 WtEn= 0.00D+00
 Coeff-Com:  0.198D-05-0.172D-04-0.108D-03-0.293D-03-0.816D-03-0.582D-03
 Coeff-Com:  0.162D-02 0.157D-01 0.910D-01 0.383D+00 0.511D+00
 Coeff:      0.198D-05-0.172D-04-0.108D-03-0.293D-03-0.816D-03-0.582D-03
 Coeff:      0.162D-02 0.157D-01 0.910D-01 0.383D+00 0.511D+00
 Gap=     0.186 Goal=   None    Shift=    0.000
 RMSDP=1.58D-06 MaxDP=3.83D-04 DE=-4.05D-08 OVMax= 1.64D-05

 Cycle  12  Pass 1  IDiag  1:
 RMSU=  7.44D-07    CP:  1.32D+00  1.18D+00  6.95D-01  6.22D-01  6.28D-01
                    CP:  7.24D-01  6.68D-01  7.27D-01  6.58D-01  7.28D-01
                    CP:  6.04D-01
 E= -3542.80586441674     Delta-E=       -0.000000011018 Rises=F Damp=F
 DIIS: error= 5.35D-07 at cycle  12 NSaved=  12.
 NSaved=12 IEnMin=12 EnMin= -3542.80586441674     IErMin=12 ErrMin= 5.35D-07
 ErrMax= 5.35D-07  0.00D+00 EMaxC= 1.00D+00 BMatC= 1.56D-09 BMatP= 1.60D-08
 IDIUse=1 WtCom= 1.00D+00 WtEn= 0.00D+00
 Coeff-Com:  0.138D-05-0.157D-05-0.344D-04-0.164D-03-0.550D-03-0.110D-02
 Coeff-Com: -0.124D-02 0.370D-03 0.273D-01 0.147D+00 0.294D+00 0.535D+00
 Coeff:      0.138D-05-0.157D-05-0.344D-04-0.164D-03-0.550D-03-0.110D-02
 Coeff:     -0.124D-02 0.370D-03 0.273D-01 0.147D+00 0.294D+00 0.535D+00
 Gap=     0.186 Goal=   None    Shift=    0.000
 RMSDP=4.52D-07 MaxDP=1.73D-04 DE=-1.10D-08 OVMax= 6.17D-06

 Cycle  13  Pass 1  IDiag  1:
 RMSU=  1.77D-07    CP:  1.32D+00  1.18D+00  6.95D-01  6.22D-01  6.28D-01
                    CP:  7.25D-01  6.67D-01  7.29D-01  6.64D-01  7.40D-01
                    CP:  6.24D-01  6.80D-01
 E= -3542.80586441766     Delta-E=       -0.000000000919 Rises=F Damp=F
 DIIS: error= 2.21D-07 at cycle  13 NSaved=  13.
 NSaved=13 IEnMin=13 EnMin= -3542.80586441766     IErMin=13 ErrMin= 2.21D-07
 ErrMax= 2.21D-07  0.00D+00 EMaxC= 1.00D+00 BMatC= 2.38D-10 BMatP= 1.56D-09
 IDIUse=1 WtCom= 1.00D+00 WtEn= 0.00D+00
 Coeff-Com:  0.505D-06 0.155D-05-0.725D-05-0.678D-04-0.246D-03-0.642D-03
 Coeff-Com: -0.998D-03-0.192D-02 0.486D-02 0.386D-01 0.114D+00 0.328D+00
 Coeff-Com:  0.518D+00
 Coeff:      0.505D-06 0.155D-05-0.725D-05-0.678D-04-0.246D-03-0.642D-03
 Coeff:     -0.998D-03-0.192D-02 0.486D-02 0.386D-01 0.114D+00 0.328D+00
 Coeff:      0.518D+00
 Gap=     0.186 Goal=   None    Shift=    0.000
 RMSDP=1.19D-07 MaxDP=4.15D-05 DE=-9.19D-10 OVMax= 1.74D-06

 Cycle  14  Pass 1  IDiag  1:
 RMSU=  7.76D-08    CP:  1.32D+00  1.18D+00  6.95D-01  6.22D-01  6.28D-01
                    CP:  7.25D-01  6.67D-01  7.28D-01  6.65D-01  7.44D-01
                    CP:  6.21D-01  7.07D-01  7.71D-01
 E= -3542.80586441771     Delta-E=       -0.000000000058 Rises=F Damp=F
 DIIS: error= 6.90D-08 at cycle  14 NSaved=  14.
 NSaved=14 IEnMin=14 EnMin= -3542.80586441771     IErMin=14 ErrMin= 6.90D-08
 ErrMax= 6.90D-08  0.00D+00 EMaxC= 1.00D+00 BMatC= 1.76D-11 BMatP= 2.38D-10
 IDIUse=1 WtCom= 1.00D+00 WtEn= 0.00D+00
 Coeff-Com:  0.160D-06 0.972D-06 0.699D-06-0.153D-04-0.608D-04-0.209D-03
 Coeff-Com: -0.374D-03-0.105D-02-0.867D-03 0.127D-02 0.205D-01 0.971D-01
 Coeff-Com:  0.263D+00 0.621D+00
 Coeff:      0.160D-06 0.972D-06 0.699D-06-0.153D-04-0.608D-04-0.209D-03
 Coeff:     -0.374D-03-0.105D-02-0.867D-03 0.127D-02 0.205D-01 0.971D-01
 Coeff:      0.263D+00 0.621D+00
 Gap=     0.186 Goal=   None    Shift=    0.000
 RMSDP=4.77D-08 MaxDP=9.25D-06 DE=-5.82D-11 OVMax= 7.38D-07

 Cycle  15  Pass 1  IDiag  1:
 RMSU=  2.67D-08    CP:  1.32D+00  1.18D+00  6.95D-01  6.22D-01  6.28D-01
                    CP:  7.25D-01  6.67D-01  7.28D-01  6.65D-01  7.42D-01
                    CP:  6.29D-01  7.24D-01  7.81D-01  7.59D-01
 E= -3542.80586441793     Delta-E=       -0.000000000211 Rises=F Damp=F
 DIIS: error= 3.50D-08 at cycle  15 NSaved=  15.
 NSaved=15 IEnMin=15 EnMin= -3542.80586441793     IErMin=15 ErrMin= 3.50D-08
 ErrMax= 3.50D-08  0.00D+00 EMaxC= 1.00D+00 BMatC= 4.23D-12 BMatP= 1.76D-11
 IDIUse=1 WtCom= 1.00D+00 WtEn= 0.00D+00
 Coeff-Com:  0.185D-07 0.307D-06 0.137D-05 0.944D-06 0.112D-06-0.309D-04
 Coeff-Com: -0.772D-04-0.327D-03-0.120D-02-0.504D-02-0.500D-02 0.880D-02
 Coeff-Com:  0.805D-01 0.386D+00 0.536D+00
 Coeff:      0.185D-07 0.307D-06 0.137D-05 0.944D-06 0.112D-06-0.309D-04
 Coeff:     -0.772D-04-0.327D-03-0.120D-02-0.504D-02-0.500D-02 0.880D-02
 Coeff:      0.805D-01 0.386D+00 0.536D+00
 Gap=     0.186 Goal=   None    Shift=    0.000
 RMSDP=2.09D-08 MaxDP=3.86D-06 DE=-2.11D-10 OVMax= 3.25D-07

 Cycle  16  Pass 1  IDiag  1:
 RMSU=  1.05D-08    CP:  1.32D+00  1.18D+00  6.95D-01  6.22D-01  6.28D-01
                    CP:  7.25D-01  6.67D-01  7.28D-01  6.65D-01  7.42D-01
                    CP:  6.28D-01  7.30D-01  7.94D-01  7.38D-01  5.91D-01
 E= -3542.80586441798     Delta-E=       -0.000000000051 Rises=F Damp=F
 DIIS: error= 6.76D-09 at cycle  16 NSaved=  16.
 NSaved=16 IEnMin=16 EnMin= -3542.80586441798     IErMin=16 ErrMin= 6.76D-09
 ErrMax= 6.76D-09  0.00D+00 EMaxC= 1.00D+00 BMatC= 2.84D-13 BMatP= 4.23D-12
 IDIUse=1 WtCom= 1.00D+00 WtEn= 0.00D+00
 Coeff-Com:  0.210D-08 0.556D-07 0.539D-06 0.208D-05 0.635D-05 0.698D-05
 Coeff-Com:  0.109D-05-0.482D-04-0.508D-03-0.271D-02-0.472D-02-0.533D-02
 Coeff-Com:  0.146D-01 0.140D+00 0.277D+00 0.582D+00
 Coeff:      0.210D-08 0.556D-07 0.539D-06 0.208D-05 0.635D-05 0.698D-05
 Coeff:      0.109D-05-0.482D-04-0.508D-03-0.271D-02-0.472D-02-0.533D-02
 Coeff:      0.146D-01 0.140D+00 0.277D+00 0.582D+00
 Gap=     0.186 Goal=   None    Shift=    0.000
 RMSDP=1.12D-08 MaxDP=3.09D-06 DE=-5.09D-11 OVMax= 6.61D-08

 Cycle  17  Pass 1  IDiag  1:
 RMSU=  3.50D-09    CP:  1.32D+00  1.18D+00  6.95D-01  6.22D-01  6.28D-01
                    CP:  7.25D-01  6.67D-01  7.28D-01  6.65D-01  7.42D-01
                    CP:  6.28D-01  7.29D-01  7.94D-01  7.80D-01  6.53D-01
                    CP:  6.79D-01
 E= -3542.80586441779     Delta-E=        0.000000000184 Rises=F Damp=F
 DIIS: error= 2.19D-09 at cycle  17 NSaved=  17.
 NSaved=17 IEnMin=16 EnMin= -3542.80586441798     IErMin=17 ErrMin= 2.19D-09
 ErrMax= 2.19D-09  0.00D+00 EMaxC= 1.00D+00 BMatC= 3.27D-14 BMatP= 2.84D-13
 IDIUse=1 WtCom= 1.00D+00 WtEn= 0.00D+00
 Coeff-Com: -0.226D-08 0.756D-08 0.111D-06 0.923D-06 0.293D-05 0.602D-05
 Coeff-Com:  0.659D-05 0.722D-05-0.129D-03-0.807D-03-0.181D-02-0.344D-02
 Coeff-Com: -0.871D-03 0.321D-01 0.890D-01 0.309D+00 0.577D+00
 Coeff:     -0.226D-08 0.756D-08 0.111D-06 0.923D-06 0.293D-05 0.602D-05
 Coeff:      0.659D-05 0.722D-05-0.129D-03-0.807D-03-0.181D-02-0.344D-02
 Coeff:     -0.871D-03 0.321D-01 0.890D-01 0.309D+00 0.577D+00
 Gap=     0.186 Goal=   None    Shift=    0.000
 RMSDP=2.16D-09 MaxDP=7.91D-07 DE= 1.84D-10 OVMax= 2.73D-08

 SCF Done:  E(RB3LYP) =  -3542.80586442     A.U. after   17 cycles
            NFock= 17  Conv=0.22D-08     -V/T= 2.0025
 KE= 3.533958615790D+03 PE=-2.304067830781D+04 EE= 8.622469450967D+03
 Leave Link  502 at Thu Jul 10 01:39:08 2025, MaxMem=  1342177280 cpu:           17753.2 elap:            1109.9
 (Enter /home/zhangying/bin/g16/l701.exe)
 ... and contract with generalized density number  0.
 Compute integral first derivatives.
 R6Disp: Adding Grimme-D3(BJ) dispersion energy 1st derivatives to the gradient.
 Leave Link  701 at Thu Jul 10 01:39:10 2025, MaxMem=  1342177280 cpu:              12.9 elap:               1.0
 (Enter /home/zhangying/bin/g16/l702.exe)
 L702 exits ... SP integral derivatives will be done elsewhere.
 Leave Link  702 at Thu Jul 10 01:39:10 2025, MaxMem=  1342177280 cpu:               2.9 elap:               0.2
 (Enter /home/zhangying/bin/g16/l703.exe)
 Integral derivatives from FoFJK, PRISM(SPDF).
 Compute integral first derivatives, UseDBF=F ICtDFT=           0.
 Calling FoFJK, ICntrl=      2127 FMM=F ISym2X=0 I1Cent= 0 IOpClX= 0 NMat=1 NMatS=1 NMatT=0.
 FoFJK:  IHMeth= 1 ICntrl=    2127 DoSepK=F KAlg= 0 I1Cent=           0 FoldK=F
 IRaf=         0 NMat=       1 IRICut=       1 DoRegI=T DoRafI=F ISym2E= 0 IDoP0=0 IntGTp=1.
 FoFCou: FMM=F IPFlag=           0 FMFlag=      100000 FMFlg1=         800
         NFxFlg=           0 DoJE=F BraDBF=F KetDBF=F FulRan=T
         wScrn=  0.000000 ICntrl=      2127 IOpCl=  0 I1Cent=           0 NGrid=           0
         NMat0=    1 NMatS0=      1 NMatT0=    0 NMatD0=    1 NMtDS0=    0 NMtDT0=    0
 Symmetry not used in FoFCou.
 Leave Link  703 at Thu Jul 10 01:44:11 2025, MaxMem=  1342177280 cpu:            4803.1 elap:             300.5
 (Enter /home/zhangying/bin/g16/l716.exe)
 Dipole        = 2.84948356D+00-6.08235693D+00-8.04740035D-01
 ***** Axes restored to original set *****
 -------------------------------------------------------------------
 Center     Atomic                   Forces (Hartrees/Bohr)
 Number     Number              X              Y              Z
 -------------------------------------------------------------------
      1        8           0.002993920    0.002498571   -0.003506740
      2        6          -0.002563425   -0.005596270    0.004852999
      3        8           0.004218638   -0.001739629   -0.001812088
      4        6          -0.001365526    0.002784441    0.000704877
      5        6          -0.000287805    0.002543844    0.000549637
      6        8           0.001363013    0.002226403   -0.001168775
      7        1           0.000207484    0.001696533   -0.000945374
      8        1           0.000744511    0.005115240    0.000870802
      9        8          -0.004538349    0.005788647   -0.002406678
     10        6           0.006270730   -0.007926812    0.001288478
     11        8           0.001119759    0.004688475    0.001674066
     12        6          -0.001711349    0.000501296   -0.000225298
     13        6          -0.000671734   -0.004579781    0.004718813
     14        8          -0.003018622    0.001769951   -0.001700774
     15        1          -0.000040305    0.000444258   -0.000126754
     16        1           0.000098972   -0.001301969   -0.001544231
     17        8           0.026647637    0.004598994   -0.021940292
     18        6           0.002488052   -0.005436676   -0.010737079
     19        8          -0.000324828    0.000408199    0.002380953
     20        6           0.000112833    0.000054583   -0.000411968
     21        6           0.001619977    0.004386886   -0.002243685
     22        8          -0.000717677    0.002506143    0.002100676
     23        1          -0.000223349    0.000081166   -0.000459062
     24        1           0.001056411   -0.001164464   -0.000039206
     25        8           0.001869413    0.007353602   -0.001241643
     26        6          -0.018168421   -0.032138932    0.001025111
     27        8           0.006390974    0.007496071   -0.002730692
     28        6          -0.009225110   -0.006723072    0.003512995
     29        8           0.005117817    0.007303112    0.006067552
     30        1          -0.019613382   -0.006509200    0.014337367
     31        8           0.004569071   -0.001640034    0.000699345
     32        6          -0.010727371    0.000966178   -0.001677555
     33        8           0.005689470    0.000866702   -0.000551234
     34        6          -0.003152625   -0.000433737    0.001506185
     35        8           0.005725680   -0.000571398    0.000817775
     36        1          -0.002620093    0.002009452    0.000542601
     37        6          -0.005490586   -0.000233428   -0.001095652
     38        1          -0.000101088    0.001574263    0.000891991
     39        1          -0.000382064   -0.000809683   -0.000456439
     40        6           0.004958985    0.005545966    0.008759088
     41        1          -0.000450916   -0.001151056   -0.000472949
     42        1          -0.000053298   -0.000130054    0.000326927
     43        7           0.011735388    0.017127810    0.000782150
     44       16          -0.089015683    0.016241126   -0.138536928
     45       16           0.035474796   -0.090792537   -0.154781715
     46        6          -0.016980221    0.031535434   -0.010719158
     47        6           0.000753163    0.017190907   -0.022673143
     48        9          -0.015968897   -0.015637388    0.000539180
     49        9          -0.000627630    0.010944951    0.029851833
     50        9           0.017535950   -0.012261031    0.020333554
     51        9           0.043482907    0.002532700    0.024119180
     52        9          -0.005679428   -0.018044258   -0.004347027
     53        9           0.018017989   -0.009822484    0.003606463
     54        8           0.013630224    0.005303893    0.019954859
     55        8           0.048469898   -0.041512522    0.122066104
     56        8          -0.008530010    0.014561338    0.010871223
     57        8          -0.015005254    0.073675603    0.122663873
     58        3          -0.035108615    0.001833678   -0.023864521
 -------------------------------------------------------------------
 Cartesian Forces:  Max     0.154781715 RMS     0.025853568
 Leave Link  716 at Thu Jul 10 01:44:11 2025, MaxMem=  1342177280 cpu:               0.5 elap:               0.1
 (Enter /home/zhangying/bin/g16/l103.exe)

 GradGradGradGradGradGradGradGradGradGradGradGradGradGradGradGradGradGrad
 Berny optimization.
 Using GEDIIS/GDIIS optimizer.
 FormGI is forming the generalized inverse of G from B-inverse, IUseBI=4.
 Internal  Forces:  Max     0.143676222 RMS     0.016764822
 Search for a local minimum.
 Step number   5 out of a maximum of  348
 All quantities printed in internal units (Hartrees-Bohrs-Radians)
 RMS Force = .16765D-01 SwitMx=.10000D-02 MixMth= 1
 Mixed Optimization -- RFO/linear search
 Update second derivatives using D2CorX and points    5    4
 ITU=  0  1  1  1  0
 Use linear search instead of GDIIS.
     Eigenvalues ---    0.00228   0.00230   0.00230   0.00231   0.00289
     Eigenvalues ---    0.00343   0.00391   0.00438   0.00449   0.00602
     Eigenvalues ---    0.00647   0.00657   0.00678   0.00756   0.01445
     Eigenvalues ---    0.01535   0.01713   0.01723   0.01737   0.01743
     Eigenvalues ---    0.01785   0.02120   0.02177   0.02183   0.02197
     Eigenvalues ---    0.02214   0.02217   0.02594   0.02646   0.03174
     Eigenvalues ---    0.03571   0.03689   0.03804   0.03918   0.03950
     Eigenvalues ---    0.04163   0.04181   0.04247   0.04639   0.04737
     Eigenvalues ---    0.04751   0.04834   0.05044   0.05320   0.05463
     Eigenvalues ---    0.05527   0.05606   0.05709   0.05916   0.06673
     Eigenvalues ---    0.07651   0.07722   0.08022   0.08074   0.08205
     Eigenvalues ---    0.08234   0.08325   0.08374   0.08454   0.08566
     Eigenvalues ---    0.08658   0.08911   0.09126   0.09178   0.09331
     Eigenvalues ---    0.10907   0.11206   0.11285   0.11982   0.13301
     Eigenvalues ---    0.14321   0.14836   0.15001   0.15376   0.15654
     Eigenvalues ---    0.16197   0.16635   0.17209   0.18229   0.18862
     Eigenvalues ---    0.19010   0.19188   0.19416   0.19665   0.19814
     Eigenvalues ---    0.20026   0.20558   0.20782   0.21057   0.21189
     Eigenvalues ---    0.22115   0.23300   0.23591   0.23637   0.24130
     Eigenvalues ---    0.24238   0.24807   0.24880   0.24979   0.24982
     Eigenvalues ---    0.24992   0.24998   0.24999   0.24999   0.25000
     Eigenvalues ---    0.25000   0.25001   0.25636   0.25831   0.26847
     Eigenvalues ---    0.26973   0.27412   0.27999   0.28333   0.28601
     Eigenvalues ---    0.29230   0.29635   0.29894   0.34248   0.34326
     Eigenvalues ---    0.34393   0.34619   0.34744   0.34759   0.34899
     Eigenvalues ---    0.34968   0.35001   0.35019   0.35045   0.35430
     Eigenvalues ---    0.36504   0.36647   0.37722   0.37956   0.38295
     Eigenvalues ---    0.38594   0.39096   0.39603   0.40381   0.40556
     Eigenvalues ---    0.40662   0.46608   0.47200   0.47657   0.47966
     Eigenvalues ---    0.48175   0.49251   0.50943   0.51068   0.51877
     Eigenvalues ---    0.51969   0.52225   0.52448   0.56815   0.59121
     Eigenvalues ---    0.59578   0.60558   0.61419   0.62320   0.75348
     Eigenvalues ---    0.88839   0.96046   0.96863   1.13039   1.13049
     Eigenvalues ---    1.13137   1.13696   1.14215
 RFO step:  Lambda=-8.10019746D-02 EMin= 2.27847977D-03
 Quartic linear search produced a step of -0.41409.
 Iteration  1 RMS(Cart)=  0.34845083 RMS(Int)=  0.03292497
 Iteration  2 RMS(Cart)=  0.17578235 RMS(Int)=  0.01773162
 Iteration  3 RMS(Cart)=  0.03060685 RMS(Int)=  0.00663128
 Iteration  4 RMS(Cart)=  0.01739330 RMS(Int)=  0.00053516
 Iteration  5 RMS(Cart)=  0.00007481 RMS(Int)=  0.00053485
 Iteration  6 RMS(Cart)=  0.00000001 RMS(Int)=  0.00053485
 ITry= 1 IFail=0 DXMaxC= 2.31D+00 DCOld= 1.00D+10 DXMaxT= 1.43D+00 DXLimC= 3.00D+00 Rises=F
 Variable       Old X    -DE/DX   Delta X   Delta X   Delta X     New X
                                 (Linear)    (Quad)   (Total)
    R1        2.59337  -0.01174  -0.00325  -0.00875  -0.01128   2.58209
    R2        2.69881   0.00409   0.00231   0.00490   0.00717   2.70598
    R3        2.57782  -0.00816  -0.00038  -0.00682  -0.00660   2.57121
    R4        2.22914   0.00237   0.00088   0.00123   0.00211   2.23125
    R5        2.69431   0.00040   0.00021  -0.00081  -0.00088   2.69343
    R6        2.91425   0.04584   0.00275   0.04563   0.04753   2.96178
    R7        2.05901  -0.00025   0.00055   0.00001   0.00056   2.05957
    R8        2.88903   0.02309  -0.00090   0.02006   0.01916   2.90820
    R9        2.05920  -0.00213  -0.00173  -0.00270  -0.00443   2.05477
   R10        2.89083   0.03807   0.00303   0.03593   0.03897   2.92979
   R11        2.60352  -0.00691  -0.00507  -0.00433  -0.00920   2.59432
   R12        2.69745   0.00653   0.00203   0.00373   0.00598   2.70344
   R13        2.56896  -0.00286   0.00144   0.00072   0.00204   2.57099
   R14        2.23129   0.00330   0.00080   0.00148   0.00228   2.23357
   R15        2.71674  -0.00094  -0.00155  -0.00233  -0.00419   2.71255
   R16        2.89226   0.02768   0.01027   0.03042   0.04071   2.93297
   R17        2.05601   0.00008   0.00060   0.00018   0.00078   2.05680
   R18        2.07266  -0.00086  -0.00092  -0.00112  -0.00204   2.07062
   R19        2.86566  -0.00918   0.00393  -0.00601  -0.00207   2.86358
   R20        2.61564  -0.00256  -0.00485  -0.00220  -0.00685   2.60880
   R21        2.71355  -0.01212  -0.00073  -0.00844  -0.00926   2.70428
   R22        2.54042  -0.00729   0.00283  -0.00270   0.00038   2.54080
   R23        2.23630  -0.00200   0.00059  -0.00037   0.00023   2.23653
   R24        2.73528   0.00036   0.00005  -0.00016  -0.00013   2.73514
   R25        2.93464  -0.00144  -0.00403  -0.00417  -0.00847   2.92617
   R26        2.05662   0.00025   0.00015   0.00029   0.00044   2.05706
   R27        2.89578  -0.00028  -0.00027  -0.00013  -0.00039   2.89539
   R28        2.06574   0.00003   0.00024   0.00004   0.00029   2.06603
   R29        2.60802  -0.01230  -0.01199  -0.01158  -0.02348   2.58455
   R30        2.74141  -0.00017  -0.00264  -0.00122  -0.00374   2.73767
   R31        7.05980  -0.00226   0.28931  -0.14005   0.14926   7.20906
   R32        2.51590   0.01462   0.01825   0.01430   0.03249   2.54838
   R33        2.24568   0.00576  -0.00172   0.00157  -0.00015   2.24553
   R34        2.73777   0.00331  -0.00369   0.00180  -0.00204   2.73573
   R35        2.05729  -0.02504  -0.00201  -0.02042  -0.02243   2.03486
   R36        2.89736  -0.00175  -0.00062  -0.00129  -0.00191   2.89545
   R37        2.60917  -0.00294  -0.00385  -0.00332  -0.00716   2.60201
   R38        2.69156   0.00199   0.00249   0.00228   0.00477   2.69633
   R39        2.56782  -0.00243  -0.00140  -0.00243  -0.00382   2.56399
   R40        2.22643   0.00579   0.00204   0.00288   0.00492   2.23135
   R41        2.68150   0.00300   0.00315   0.00367   0.00682   2.68832
   R42        2.05337   0.00300   0.00141   0.00324   0.00465   2.05801
   R43        2.92282  -0.00051  -0.00124  -0.00033  -0.00157   2.92125
   R44        2.06334  -0.00130  -0.00138  -0.00185  -0.00323   2.06011
   R45        2.06467  -0.00068  -0.00024  -0.00081  -0.00106   2.06362
   R46        2.05975   0.00045   0.00032   0.00047   0.00079   2.06054
   R47        2.05506  -0.00009   0.00044  -0.00009   0.00035   2.05541
   R48        2.92688   0.02788   0.01677   0.02688   0.04365   2.97052
   R49        3.13351   0.00802  -0.02384   0.00307  -0.02077   3.11274
   R50        3.60179   0.00286  -0.00650   0.00096  -0.00555   3.59625
   R51        2.81864  -0.02181  -0.01542  -0.01537  -0.03078   2.78786
   R52        2.57715   0.13751   0.04729   0.08627   0.13356   2.71071
   R53        3.59310  -0.00721  -0.00461  -0.01191  -0.01652   3.57659
   R54        2.77046  -0.01670  -0.00483  -0.00959  -0.01442   2.75604
   R55        2.57630   0.14368   0.04837   0.09055   0.13892   2.71522
   R56        2.65574  -0.02922  -0.02926  -0.02729  -0.05655   2.59919
   R57        2.77669  -0.00492  -0.05490  -0.02357  -0.07846   2.69822
   R58        2.49394  -0.01867   0.00772  -0.01272  -0.00500   2.48893
   R59        2.58242  -0.02233  -0.01447  -0.02060  -0.03507   2.54735
   R60        2.58372  -0.03158  -0.01339  -0.02678  -0.04017   2.54355
   R61        2.60113  -0.02026  -0.01606  -0.01984  -0.03590   2.56523
   R62        2.96693   0.04358   0.98651  -0.32694   0.65957   3.62650
    A1        1.93266   0.01345   0.00120   0.01657   0.01727   1.94993
    A2        1.91077  -0.00079   0.00078  -0.00226  -0.00120   1.90957
    A3        2.17923   0.00190   0.00090   0.00327   0.00407   2.18330
    A4        2.19311  -0.00107  -0.00184  -0.00098  -0.00293   2.19018
    A5        1.93977   0.01136  -0.00108   0.00828   0.00621   1.94598
    A6        1.81306  -0.01069   0.00050  -0.00514  -0.00396   1.80910
    A7        1.87725   0.00409   0.00006  -0.00650  -0.00649   1.87077
    A8        1.95729  -0.03967  -0.01720  -0.07052  -0.08599   1.87130
    A9        1.92785  -0.01100   0.00463  -0.00621  -0.00333   1.92452
   A10        2.06198   0.05726   0.00144   0.07033   0.07120   2.13317
   A11        1.82158  -0.00357   0.00995   0.01184   0.01932   1.84090
   A12        1.80924  -0.01455  -0.00349  -0.02027  -0.02358   1.78566
   A13        1.90142  -0.00238  -0.00455  -0.01443  -0.01862   1.88279
   A14        1.89576  -0.02207  -0.00856  -0.05422  -0.06114   1.83462
   A15        1.97014   0.00213   0.00234   0.01312   0.01361   1.98375
   A16        2.00229   0.03099   0.00765   0.04805   0.05433   2.05662
   A17        1.88120   0.00260   0.00474   0.01948   0.02166   1.90285
   A18        1.90352   0.00679   0.00477   0.00359   0.00874   1.91226
   A19        1.90930   0.00069   0.00144   0.00340   0.00429   1.91359
   A20        2.17372   0.00190   0.00125   0.00191   0.00267   2.17639
   A21        2.19922  -0.00158  -0.00240  -0.00321  -0.00610   2.19312
   A22        1.93039   0.00491   0.00166  -0.00100  -0.00026   1.93014
   A23        1.95074  -0.03965  -0.00955  -0.05147  -0.06327   1.88747
   A24        1.99752   0.08402   0.02463   0.13191   0.15777   2.15528
   A25        1.88443  -0.01750  -0.00598  -0.02817  -0.03396   1.85047
   A26        1.78113  -0.00709   0.00070  -0.00872  -0.00729   1.77384
   A27        1.88669   0.01214  -0.00204   0.00608   0.00194   1.88863
   A28        1.96015  -0.03527  -0.00919  -0.05535  -0.06462   1.89553
   A29        1.80959  -0.00862  -0.00124  -0.00911  -0.01130   1.79829
   A30        1.90206   0.00774  -0.00520   0.00230  -0.00338   1.89869
   A31        1.90504  -0.00094  -0.00431   0.01016   0.00521   1.91025
   A32        1.91261  -0.00690  -0.00275  -0.01688  -0.01891   1.89370
   A33        1.99754   0.03150   0.01878   0.05393   0.07255   2.07009
   A34        1.93159  -0.02207  -0.00624  -0.03928  -0.04498   1.88660
   A35        1.90983   0.01118   0.00009   0.01053   0.01032   1.92014
   A36        1.91197  -0.00456  -0.00031  -0.00383  -0.00421   1.90776
   A37        2.14445   0.00191   0.00298   0.00228   0.00499   2.14944
   A38        2.22584   0.00310  -0.00230   0.00272   0.00014   2.22599
   A39        1.93483  -0.00108  -0.00084  -0.00120  -0.00209   1.93275
   A40        1.76230   0.00532   0.00001   0.00883   0.00863   1.77093
   A41        1.86592  -0.00664   0.00231  -0.00867  -0.00637   1.85954
   A42        1.90212   0.00732   0.00178   0.01072   0.01278   1.91489
   A43        1.91379   0.00414   0.00228   0.00626   0.00865   1.92244
   A44        2.14706  -0.01455  -0.00751  -0.02223  -0.02970   2.11736
   A45        1.85575   0.00459   0.00217   0.00577   0.00782   1.86357
   A46        1.83357   0.03366   0.01125   0.05483   0.06661   1.90019
   A47        2.20865  -0.02515  -0.01408  -0.03876  -0.05274   2.15590
   A48        1.84748   0.00069   0.00365   0.00038   0.00351   1.85099
   A49        1.79851  -0.00821  -0.00038  -0.00706  -0.00696   1.79154
   A50        1.88836  -0.01019  -0.00045  -0.01818  -0.01888   1.86948
   A51        1.86978   0.00956   0.00125   0.00921   0.01010   1.87988
   A52        1.91379   0.00241   0.00074  -0.00017   0.00032   1.91411
   A53        1.73062  -0.00582   0.04820  -0.01308   0.03445   1.76507
   A54        2.52588   0.00340  -0.05290   0.00858  -0.04415   2.48173
   A55        1.92919  -0.00269  -0.00322  -0.00405  -0.00710   1.92209
   A56        2.11245   0.01159   0.01705   0.01771   0.03466   2.14712
   A57        2.24114  -0.00885  -0.01374  -0.01348  -0.02732   2.21382
   A58        1.90924   0.00056   0.00165   0.00453   0.00621   1.91545
   A59        1.84856   0.00102   0.01069   0.00331   0.01406   1.86263
   A60        1.95824  -0.00180  -0.00455  -0.00206  -0.00657   1.95166
   A61        1.99414   0.00345  -0.00188   0.00512   0.00323   1.99737
   A62        1.88350   0.00232   0.00385   0.00319   0.00699   1.89049
   A63        1.80670  -0.00552  -0.00487  -0.01068  -0.01559   1.79111
   A64        1.95907   0.00029  -0.00194   0.00059  -0.00127   1.95780
   A65        1.93470  -0.00104  -0.00124  -0.00175  -0.00299   1.93171
   A66        1.90707   0.00178   0.00210   0.00256   0.00466   1.91173
   A67        2.16975  -0.00034  -0.00014  -0.00045  -0.00059   2.16916
   A68        2.20634  -0.00144  -0.00196  -0.00211  -0.00407   2.20226
   A69        1.93155   0.00025  -0.00070   0.00030  -0.00039   1.93116
   A70        1.87181  -0.00046  -0.00251  -0.00028  -0.00279   1.86902
   A71        1.91324   0.00017   0.00162  -0.00045   0.00117   1.91441
   A72        2.04536  -0.00020   0.00008  -0.00007   0.00001   2.04538
   A73        1.86811   0.00063   0.00141   0.00183   0.00324   1.87136
   A74        1.78912   0.00091   0.00046   0.00194   0.00241   1.79153
   A75        1.96181  -0.00088  -0.00114  -0.00244  -0.00357   1.95824
   A76        1.81773  -0.00181  -0.00131  -0.00237  -0.00368   1.81406
   A77        1.87968   0.00089   0.00195   0.00114   0.00309   1.88277
   A78        1.90598   0.00064  -0.00083   0.00101   0.00018   1.90616
   A79        1.99826   0.00089   0.00180   0.00195   0.00376   2.00202
   A80        1.94276   0.00031   0.00044   0.00042   0.00086   1.94362
   A81        1.91443  -0.00089  -0.00203  -0.00208  -0.00411   1.91033
   A82        1.76875   0.00481   0.00565   0.00894   0.01476   1.78350
   A83        1.90122  -0.00116  -0.00012  -0.00226  -0.00240   1.89882
   A84        1.91247  -0.00220  -0.00266  -0.00361  -0.00637   1.90609
   A85        1.94143  -0.00066   0.00204  -0.00137   0.00072   1.94215
   A86        1.98384  -0.00087   0.00018  -0.00095  -0.00089   1.98295
   A87        1.94668   0.00032  -0.00435  -0.00021  -0.00455   1.94213
   A88        2.03859   0.03151   0.05252   0.04705   0.09957   2.13816
   A89        1.83334  -0.00206  -0.01116  -0.00153  -0.01262   1.82072
   A90        1.85524   0.00880   0.00966   0.01903   0.02850   1.88374
   A91        2.07307   0.00402   0.00133   0.01285   0.01410   2.08717
   A92        1.64913  -0.00110   0.02972  -0.00028   0.02941   1.67854
   A93        1.86241  -0.00737  -0.01670  -0.02115  -0.03772   1.82469
   A94        2.12106  -0.00485  -0.01001  -0.01428  -0.02452   2.09654
   A95        1.63316   0.00591   0.02130   0.01136   0.03263   1.66579
   A96        1.87470   0.00674   0.00777   0.02170   0.02922   1.90392
   A97        1.99972   0.00137   0.01100   0.00197   0.01308   2.01280
   A98        1.80055   0.00513   0.00404   0.00748   0.01111   1.81166
   A99        1.91437  -0.01279  -0.02238  -0.02938  -0.05179   1.86258
   A100       2.15813  -0.00424  -0.01533  -0.00966  -0.02538   2.13275
   A101       1.96119  -0.00715   0.00478  -0.00630  -0.00077   1.96042
   A102       1.85529  -0.00115   0.01291  -0.00116   0.01193   1.86722
   A103       2.15491   0.00215  -0.04568  -0.00381  -0.04929   2.10561
   A104       1.72739   0.00300   0.03002   0.00144   0.03195   1.75934
   A105       1.86271   0.00439   0.00595   0.01232   0.01880   1.88151
   A106       1.85115  -0.00080   0.00549  -0.00174   0.00365   1.85480
   A107       1.91201   0.00094  -0.00080   0.00137   0.00057   1.91258
   A108       1.96680  -0.00466  -0.00292  -0.00541  -0.00834   1.95846
   A109       1.94688  -0.00688  -0.00207  -0.00803  -0.01013   1.93675
   A110       1.88404   0.00288   0.00132   0.00464   0.00597   1.89001
   A111       1.87561   0.00201   0.00303   0.00100   0.00402   1.87964
   A112       1.87514   0.00635   0.00183   0.00714   0.00894   1.88408
   A113       2.04525  -0.00967   0.06305  -0.03559   0.02746   2.07271
   A114       1.83637   0.00675  -0.00648  -0.01171  -0.01819   1.81818
    D1       -0.11193   0.00049  -0.00510  -0.00314  -0.00851  -0.12044
    D2        3.04193  -0.00277   0.00248  -0.00585  -0.00369   3.03824
    D3        0.17679   0.00330   0.00862   0.00997   0.01894   0.19574
    D4        2.27867  -0.00325   0.00732   0.00727   0.01375   2.29243
    D5       -1.95978  -0.01379   0.00582  -0.00776  -0.00245  -1.96222
    D6       -0.01227  -0.00773  -0.00158  -0.00972  -0.01165  -0.02392
    D7        3.11693  -0.00442  -0.00918  -0.00695  -0.01644   3.10049
    D8        0.11806   0.00861   0.00685   0.01492   0.02230   0.14036
    D9        2.16215  -0.00726   0.01239   0.00252   0.01384   2.17599
   D10       -2.12801  -0.03016   0.01531  -0.02442  -0.00965  -2.13766
   D11       -0.17333  -0.00521  -0.00890  -0.01285  -0.02216  -0.19548
   D12       -2.22797   0.00536  -0.00252   0.01012   0.00761  -2.22036
   D13        1.89089  -0.02540  -0.01769  -0.06703  -0.08536   1.80553
   D14       -2.18182   0.00061  -0.01133   0.00017  -0.01114  -2.19296
   D15        2.04671   0.01119  -0.00496   0.02313   0.01863   2.06534
   D16       -0.11761  -0.01957  -0.02013  -0.05401  -0.07434  -0.19195
   D17        2.00705  -0.02774  -0.03007  -0.06270  -0.09287   1.91418
   D18       -0.04760  -0.01716  -0.02369  -0.03973  -0.06310  -0.11070
   D19       -2.21192  -0.04792  -0.03886  -0.11688  -0.15607  -2.36799
   D20        3.13665   0.00851   0.01178   0.02018   0.03028  -3.11625
   D21        1.05334   0.00486   0.01154   0.00354   0.01453   1.06787
   D22       -1.15052   0.01195   0.01795   0.02370   0.04067  -1.10984
   D23        1.02903   0.01225   0.02446   0.03258   0.05797   1.08699
   D24       -1.05429   0.00860   0.02421   0.01594   0.04221  -1.01207
   D25        3.02504   0.01569   0.03063   0.03611   0.06836   3.09341
   D26       -1.11961  -0.00796   0.00904  -0.01487  -0.00691  -1.12651
   D27        3.08027  -0.01160   0.00880  -0.03151  -0.02266   3.05761
   D28        0.87641  -0.00451   0.01521  -0.01134   0.00348   0.87990
   D29        1.33398  -0.00157  -0.00899   0.01693   0.00863   1.34261
   D30       -2.93555   0.01715   0.00142   0.05688   0.05648  -2.87907
   D31       -0.73885   0.01797   0.00248   0.05765   0.05920  -0.67964
   D32       -0.68077   0.01305  -0.00330   0.05015   0.04935  -0.63142
   D33        1.33289   0.03177   0.00710   0.09010   0.09720   1.43009
   D34       -2.75359   0.03260   0.00817   0.09087   0.09993  -2.65367
   D35       -2.89159  -0.01491  -0.01641  -0.01879  -0.03428  -2.92587
   D36       -0.87793   0.00381  -0.00601   0.02115   0.01357  -0.86436
   D37        1.31877   0.00464  -0.00494   0.02192   0.01630   1.33506
   D38        0.17819  -0.01795  -0.01487  -0.02988  -0.04428   0.13391
   D39       -3.00780   0.00586  -0.00607   0.01916   0.01347  -2.99433
   D40       -0.35467   0.00584   0.01933   0.00038   0.01932  -0.33536
   D41        1.68127  -0.00300   0.01330  -0.02258  -0.00930   1.67197
   D42       -2.49056  -0.02580   0.00017  -0.06297  -0.06280  -2.55335
   D43        0.09507   0.02742   0.00483   0.05351   0.05833   0.15340
   D44       -3.00131   0.00308  -0.00419   0.00341  -0.00039  -3.00171
   D45        1.84050   0.05383   0.03204   0.07614   0.10730   1.94780
   D46       -0.30189  -0.02172   0.00723  -0.04945  -0.04232  -0.34420
   D47       -2.37121   0.01660   0.01811   0.01497   0.03303  -2.33817
   D48       -1.72339   0.01625  -0.01831   0.02749   0.00753  -1.71586
   D49        2.53127   0.01486  -0.01051   0.03709   0.02514   2.55642
   D50        0.34986   0.02610  -0.01426   0.06238   0.04674   0.39660
   D51        0.38683   0.00715  -0.01622   0.02791   0.01196   0.39880
   D52       -1.64169   0.00577  -0.00842   0.03751   0.02957  -1.61211
   D53        2.46009   0.01700  -0.01217   0.06280   0.05117   2.51126
   D54        2.40319   0.00209  -0.02209   0.00619  -0.01556   2.38763
   D55        0.37467   0.00070  -0.01429   0.01579   0.00205   0.37672
   D56       -1.80674   0.01194  -0.01804   0.04108   0.02365  -1.78309
   D57       -3.11261   0.00575  -0.03820   0.03277  -0.00506  -3.11767
   D58        1.11969   0.00330  -0.04692   0.02801  -0.01853   1.10116
   D59       -1.13570   0.00145  -0.03849   0.02448  -0.01362  -1.14932
   D60        1.15201  -0.00183  -0.04517   0.00481  -0.04097   1.11104
   D61       -0.89887  -0.00429  -0.05389   0.00005  -0.05444  -0.95331
   D62        3.12892  -0.00613  -0.04546  -0.00347  -0.04952   3.07940
   D63       -1.01936   0.00107  -0.05090   0.01778  -0.03292  -1.05227
   D64       -3.07024  -0.00138  -0.05962   0.01302  -0.04639  -3.11663
   D65        0.95755  -0.00323  -0.05119   0.00949  -0.04147   0.91608
   D66        0.08277   0.00719   0.01224   0.01183   0.02386   0.10663
   D67       -3.01592  -0.00335  -0.00400  -0.01547  -0.01946  -3.03539
   D68       -2.65650   0.01399   0.00036   0.01954   0.01939  -2.63711
   D69       -0.31684  -0.00118  -0.01008   0.00122  -0.00865  -0.32549
   D70        1.65940   0.00180  -0.00902   0.00119  -0.00772   1.65168
   D71        0.21677  -0.00973  -0.00974  -0.02058  -0.03009   0.18669
   D72       -2.97025   0.00139   0.00747   0.00831   0.01580  -2.95445
   D73       -0.39297   0.00740   0.00321   0.01853   0.02190  -0.37107
   D74       -2.39390   0.00292  -0.00013   0.01094   0.01098  -2.38292
   D75        1.89023  -0.00261  -0.00476   0.00343  -0.00113   1.88910
   D76        2.51151   0.01752   0.00990   0.03201   0.04193   2.55344
   D77        0.41288  -0.00479   0.00414  -0.01216  -0.00820   0.40468
   D78       -1.57690   0.00647   0.00431   0.00766   0.01206  -1.56484
   D79       -1.80693   0.01406   0.01332   0.02867   0.04202  -1.76491
   D80        2.37762  -0.00825   0.00756  -0.01550  -0.00811   2.36950
   D81        0.38784   0.00300   0.00773   0.00432   0.01215   0.39999
   D82        0.39252   0.01206   0.01213   0.02367   0.03586   0.42838
   D83       -1.70612  -0.01025   0.00636  -0.02049  -0.01427  -1.72039
   D84        2.58729   0.00101   0.00654  -0.00068   0.00599   2.59328
   D85        1.33584  -0.00225  -0.01407   0.00211  -0.01179   1.32405
   D86       -2.92504  -0.00167  -0.01294   0.00389  -0.00888  -2.93392
   D87       -0.66231  -0.00295  -0.01293  -0.00010  -0.01287  -0.67517
   D88       -2.89451   0.00128  -0.01786   0.00806  -0.00996  -2.90447
   D89       -0.87220   0.00186  -0.01674   0.00984  -0.00706  -0.87926
   D90        1.39053   0.00057  -0.01673   0.00585  -0.01104   1.37949
   D91       -0.66981  -0.00044  -0.01876   0.00403  -0.01474  -0.68455
   D92        1.35250   0.00014  -0.01764   0.00581  -0.01184   1.34067
   D93       -2.66795  -0.00114  -0.01763   0.00182  -0.01582  -2.68377
   D94        0.11249  -0.00154   0.00802  -0.00337   0.00486   0.11735
   D95       -3.05709   0.00008   0.01210   0.00272   0.01524  -3.04185
   D96        2.89327  -0.00056  -0.01477  -0.00734  -0.02288   2.87039
   D97       -0.27630   0.00106  -0.01069  -0.00125  -0.01251  -0.28881
   D98       -0.32013  -0.00090  -0.00596  -0.00152  -0.00760  -0.32773
   D99        1.72792   0.00024  -0.00089   0.00040  -0.00048   1.72744
   D100      -2.42129  -0.00149  -0.00798  -0.00358  -0.01155  -2.43284
   D101      -2.81387   0.00148  -0.02095   0.01721  -0.00394  -2.81781
   D102      -0.76582   0.00262  -0.01588   0.01913   0.00318  -0.76264
   D103       1.36816   0.00089  -0.02296   0.01516  -0.00789   1.36026
   D104      -0.83396   0.00199   0.09997  -0.03306   0.06629  -0.76767
   D105       1.69422   0.00104   0.10699  -0.04904   0.05857   1.75280
   D106       0.16984   0.00209  -0.00743   0.00554  -0.00207   0.16777
   D107      -2.94116  -0.00011  -0.01230  -0.00178  -0.01422  -2.95538
   D108       1.74198   0.00096   0.00555  -0.00126   0.00435   1.74633
   D109      -2.44092   0.00061   0.00821  -0.00022   0.00807  -2.43285
   D110      -0.36155  -0.00078   0.00526  -0.00348   0.00190  -0.35964
   D111      -1.60384   0.00099  -0.00826   0.00232  -0.00585  -1.60969
   D112       2.66078   0.00005  -0.01201   0.00077  -0.01126   2.64952
   D113       0.44610   0.00088  -0.00793   0.00298  -0.00494   0.44116
   D114       0.39780   0.00048   0.00066   0.00221   0.00297   0.40076
   D115      -1.62077  -0.00045  -0.00309   0.00066  -0.00244  -1.62321
   D116       2.44774   0.00037   0.00098   0.00286   0.00388   2.45161
   D117       2.42437   0.00018   0.00151   0.00012   0.00172   2.42609
   D118       0.40580  -0.00075  -0.00224  -0.00144  -0.00368   0.40212
   D119      -1.80888   0.00007   0.00184   0.00077   0.00263  -1.80624
   D120      -0.10641   0.00003  -0.00322   0.00125  -0.00196  -0.10838
   D121       3.04282   0.00018  -0.00303   0.00139  -0.00164   3.04118
   D122      -1.92903  -0.00003   0.00415  -0.00261   0.00155  -1.92748
   D123       2.30215  -0.00032   0.00283  -0.00287  -0.00004   2.30211
   D124       0.23492  -0.00001   0.00330  -0.00181   0.00149   0.23641
   D125      -0.09002   0.00025   0.00197   0.00037   0.00235  -0.08767
   D126       3.04374   0.00010   0.00180   0.00024   0.00203   3.04577
   D127       0.22886  -0.00041   0.00002  -0.00173  -0.00170   0.22715
   D128       2.35732   0.00010   0.00238  -0.00016   0.00222   2.35955
   D129      -1.84797  -0.00010   0.00061  -0.00143  -0.00082  -1.84879
   D130       1.77058   0.00040  -0.00457   0.00318  -0.00139   1.76919
   D131      -0.27747   0.00002  -0.00703   0.00231  -0.00472  -0.28219
   D132      -2.46102   0.00027  -0.00608   0.00322  -0.00286  -2.46388
   D133      -0.27305   0.00044  -0.00183   0.00223   0.00039  -0.27266
   D134      -2.32109   0.00006  -0.00429   0.00135  -0.00294  -2.32404
   D135       1.77854   0.00031  -0.00334   0.00227  -0.00108   1.77746
   D136      -2.27293  -0.00041  -0.00324   0.00007  -0.00317  -2.27610
   D137       1.96221  -0.00079  -0.00570  -0.00081  -0.00650   1.95571
   D138      -0.22134  -0.00054  -0.00475   0.00011  -0.00464  -0.22598
   D139       1.29733   0.00242   0.07759  -0.02417   0.05331   1.35063
   D140       3.03186   0.00334   0.10917  -0.01890   0.09017   3.12202
   D141      -0.78241   0.01110   0.10652  -0.00346   0.10329  -0.67913
   D142      -2.35954   0.01043   0.06171   0.00877   0.07076  -2.28878
   D143       2.09115   0.00198   0.04825  -0.00625   0.04185   2.13300
   D144      -0.37757  -0.00057   0.05106  -0.01796   0.03297  -0.34460
   D145       1.05516   0.00259  -0.05449   0.02113  -0.03336   1.02181
   D146       2.92651   0.00238  -0.00926   0.01947   0.01011   2.93662
   D147      -1.21677   0.00177  -0.02350   0.01293  -0.01044  -1.22721
   D148      -0.83353  -0.00596  -0.07154   0.00150  -0.07004  -0.90357
   D149       1.03782  -0.00617  -0.02630  -0.00015  -0.02658   1.01124
   D150      -3.10546  -0.00677  -0.04055  -0.00669  -0.04712   3.13061
   D151      -3.01230   0.00202  -0.06749   0.02359  -0.04391  -3.05621
   D152      -1.14095   0.00181  -0.02226   0.02193  -0.00045  -1.14140
   D153       0.99896   0.00121  -0.03650   0.01539  -0.02100   0.97796
   D154      -3.09668  -0.00343  -0.01067  -0.00605  -0.01680  -3.11349
   D155      -0.99895  -0.00219  -0.01144  -0.00277  -0.01431  -1.01326
   D156       1.11205  -0.00225  -0.01262  -0.00317  -0.01588   1.09617
   D157      -1.19749   0.00589   0.00427   0.02060   0.02483  -1.17266
   D158       0.90025   0.00714   0.00349   0.02388   0.02732   0.92757
   D159       3.01124   0.00707   0.00231   0.02348   0.02576   3.03700
   D160       1.13218  -0.00421  -0.02537  -0.00558  -0.03082   1.10135
   D161      -3.05327  -0.00297  -0.02615  -0.00230  -0.02833  -3.08160
   D162      -0.94228  -0.00303  -0.02733  -0.00270  -0.02989  -0.97217
   D163      -1.94978   0.00754  -0.13808   0.05807  -0.07970  -2.02948
   D164       0.08506   0.00059  -0.11403   0.05141  -0.06282   0.02225
   D165       2.01199   0.00619  -0.09382   0.06472  -0.02921   1.98278
   D166      -0.44748   0.00225  -0.00198   0.02366   0.02168  -0.42581
         Item               Value     Threshold  Converged?
 Maximum Force            0.143676     0.000450     NO 
 RMS     Force            0.016765     0.000300     NO 
 Maximum Displacement     2.311386     0.001800     NO 
 RMS     Displacement     0.515207     0.001200     NO 
 Predicted change in Energy=-8.863238D-02
 GradGradGradGradGradGradGradGradGradGradGradGradGradGradGradGradGradGrad

 Leave Link  103 at Thu Jul 10 01:44:13 2025, MaxMem=  1342177280 cpu:              18.4 elap:               1.3
 (Enter /home/zhangying/bin/g16/l202.exe)
 Stoichiometry    C17H12F6LiNO19S2
 Framework group  C1[X(C17H12F6LiNO19S2)]
 Deg. of freedom   168
 Full point group                 C1      NOp   1
 RotChk:  IX=0 Diff= 1.96D-01
 Largest Abelian subgroup         C1      NOp   1
 Largest concise Abelian subgroup C1      NOp   1
                         Standard orientation:                         
 ---------------------------------------------------------------------
 Center     Atomic      Atomic             Coordinates (Angstroms)
 Number     Number       Type             X           Y           Z
 ---------------------------------------------------------------------
      1          8           0        4.708589   -0.636533   -1.681955
      2          6           0        5.959835   -0.316248   -1.236083
      3          8           0        5.940082   -0.196661    0.119135
      4          6           0        4.631603   -0.408356    0.643116
      5          6           0        3.811531   -0.902143   -0.597892
      6          8           0        6.904414   -0.151310   -1.925053
      7          1           0        4.706759   -1.202177    1.386102
      8          1           0        2.900166   -0.335312   -0.772289
      9          8           0        2.943405   -3.658504    1.201570
     10          6           0        4.294438   -3.763929    0.981721
     11          8           0        4.617363   -3.145190   -0.186128
     12          6           0        3.492331   -2.415943   -0.698900
     13          6           0        2.312931   -3.094173    0.048035
     14          8           0        5.051038   -4.322542    1.697627
     15          1           0        3.401555   -2.633606   -1.761453
     16          1           0        1.927394   -3.907541   -0.576790
     17          8           0        2.947948    0.667886    2.002536
     18          6           0        2.308781    1.884366    2.134696
     19          8           0        3.056034    2.843769    1.561173
     20          6           0        4.134102    2.261679    0.790565
     21          6           0        4.246260    0.856280    1.430885
     22          8           0        1.264700    2.011360    2.677359
     23          1           0        5.024759    2.846909    1.012328
     24          1           0        4.955965    0.924138    2.259744
     25          8           0       -0.863642   -3.303485    0.001068
     26          6           0       -0.561887   -2.457475   -1.030323
     27          8           0        0.529136   -1.725554   -0.726121
     28          6           0        1.140514   -2.237808    0.482021
     29          8           0       -1.186589   -2.419254   -2.040425
     30          1           0        1.456245   -1.401494    1.082351
     31          8           0        4.125889    3.797575   -1.028521
     32          6           0        2.960855    4.472173   -1.317537
     33          8           0        1.923678    3.597690   -1.339172
     34          6           0        3.852256    2.434998   -0.705458
     35          8           0        2.897714    5.633600   -1.520875
     36          1           0        4.543077    1.821852   -1.282397
     37          6           0        2.388829    2.263586   -1.173087
     38          1           0        1.735740    1.768579   -0.454132
     39          1           0        2.335889    1.742595   -2.131352
     40          6           0       -0.006772   -3.016886    1.133501
     41          1           0       -0.555873   -2.394850    1.840973
     42          1           0        0.306553   -3.952561    1.591080
     43          7           0       -5.370347    0.499859    0.925709
     44         16           0       -6.102141   -0.665281    0.165512
     45         16           0       -5.009433    1.936943    0.206150
     46          6           0       -4.744954   -1.447797   -0.914912
     47          6           0       -3.204171    1.973376    0.773442
     48          9           0       -2.618852    3.109648    0.345195
     49          9           0       -3.090735    1.918905    2.113538
     50          9           0       -3.683863   -1.906812   -0.169794
     51          9           0       -5.269601   -2.676483   -1.418693
     52          9           0       -4.257714   -0.801068   -1.953686
     53          9           0       -2.510011    0.929811    0.252079
     54          8           0       -6.237572   -1.800951    1.097360
     55          8           0       -7.160453   -0.357144   -0.752457
     56          8           0       -5.633102    3.018015    0.960698
     57          8           0       -4.990928    1.917452   -1.230429
     58          3           0       -4.428054   -4.321372   -0.900106
 ---------------------------------------------------------------------
 Rotational constants (GHZ):           0.0923200           0.0372128           0.0299328
 Leave Link  202 at Thu Jul 10 01:44:14 2025, MaxMem=  1342177280 cpu:               0.3 elap:               0.1
 (Enter /home/zhangying/bin/g16/l301.exe)
 Standard basis: 6-311++G(d,p) (5D, 7F)
 Ernie: Thresh=  0.10000D-02 Tol=  0.10000D-05 Strict=F.
 There are  1158 symmetry adapted cartesian basis functions of A   symmetry.
 There are  1112 symmetry adapted basis functions of A   symmetry.
  1112 basis functions,  1792 primitive gaussians,  1158 cartesian basis functions
   181 alpha electrons      181 beta electrons
       nuclear repulsion energy      6985.6648166527 Hartrees.
 IExCor=  402 DFT=T Ex+Corr=B3LYP ExCW=0 ScaHFX=  0.200000
 ScaDFX=  0.800000  0.720000  1.000000  0.810000 ScalE2=  1.000000  1.000000
 IRadAn=      5 IRanWt=     -1 IRanGd=            0 ICorTp=0 IEmpDi=141
 NAtoms=   58 NActive=   58 NUniq=   58 SFac= 1.00D+00 NAtFMM=   60 NAOKFM=F Big=F
 Integral buffers will be    131072 words long.
 Raffenetti 2 integral format.
 Two-electron integral symmetry is turned on.
 R6Disp:  Grimme-D3(BJ) Dispersion energy=       -0.1338919853 Hartrees.
 Nuclear repulsion after empirical dispersion term =     6985.5309246674 Hartrees.
 Leave Link  301 at Thu Jul 10 01:44:14 2025, MaxMem=  1342177280 cpu:               1.3 elap:               0.1
 (Enter /home/zhangying/bin/g16/l302.exe)
 NPDir=0 NMtPBC=     1 NCelOv=     1 NCel=       1 NClECP=     1 NCelD=      1
         NCelK=      1 NCelE2=     1 NClLst=     1 CellRange=     0.0.
 One-electron integrals computed using PRISM.
 One-electron integral symmetry used in STVInt
 NBasis=  1112 RedAO= T EigKep=  1.09D-06  NBF=  1112
 NBsUse=  1111 1.00D-06 EigRej=  6.23D-07 NBFU=  1111
 Precomputing XC quadrature grid using
 IXCGrd= 4 IRadAn=           5 IRanWt=          -1 IRanGd=           0 AccXCQ= 0.00D+00.
 Generated NRdTot=       0 NPtTot=           0 NUsed=           0 NTot=          32
 NSgBfM=  1071  1070  1071  1071  1071 MxSgAt=    58 MxSgA2=    58.
 Leave Link  302 at Thu Jul 10 01:44:17 2025, MaxMem=  1342177280 cpu:              35.9 elap:               2.3
 (Enter /home/zhangying/bin/g16/l303.exe)
 DipDrv:  MaxL=1.
 Leave Link  303 at Thu Jul 10 01:44:18 2025, MaxMem=  1342177280 cpu:               3.5 elap:               0.3
 (Enter /home/zhangying/bin/g16/l401.exe)
 Lowest energy guess from the checkpoint file:  "/home_zz/zhangying/wangchenyu/zhang/diffusion/PVC/3/Gau-4083.chk"
 B after Tr=    -0.000000   -0.000000   -0.000000
         Rot=    0.995958    0.021479    0.002568    0.087178 Ang=  10.31 deg.
 Guess basis will be translated and rotated to current coordinates.
 B after Tr=    -0.000000   -0.000000   -0.000000
         Rot=    0.997878    0.019725   -0.002340    0.062015 Ang=   7.47 deg.
 Guess basis will be translated and rotated to current coordinates.
 CkInt1:  FT= 5.86D-01
 Max alpha theta= 27.955 degrees.
 JPrj=2 DoOrth=T DoCkMO=T.
 Leave Link  401 at Thu Jul 10 01:44:23 2025, MaxMem=  1342177280 cpu:              73.5 elap:               4.8
 (Enter /home/zhangying/bin/g16/l502.exe)
 Integral symmetry usage will be decided dynamically.
 Closed shell SCF:
 Using DIIS extrapolation, IDIIS=  1040.
 NGot=  1342177280 LenX=  1339466444 LenY=  1338124322
 Requested convergence on RMS density matrix=1.00D-08 within 128 cycles.
 Requested convergence on MAX density matrix=1.00D-06.
 Requested convergence on             energy=1.00D-06.
 No special actions if energy rises.
 Fock matrices will be formed incrementally for  20 cycles.

 Cycle   1  Pass 1  IDiag  1:
 FoFJK:  IHMeth= 1 ICntrl=       0 DoSepK=F KAlg= 0 I1Cent=           0 FoldK=F
 IRaf= 670000000 NMat=       1 IRICut=       1 DoRegI=T DoRafI=F ISym2E= 0 IDoP0=0 IntGTp=1.
 FoFCou: FMM=F IPFlag=           0 FMFlag=      100000 FMFlg1=           0
         NFxFlg=           0 DoJE=F BraDBF=F KetDBF=F FulRan=T
         wScrn=  0.000000 ICntrl=         0 IOpCl=  0 I1Cent=           0 NGrid=           0
         NMat0=    1 NMatS0=      1 NMatT0=    0 NMatD0=    1 NMtDS0=    0 NMtDT0=    0
 Symmetry not used in FoFCou.
 E= -3541.64359974307    
 DIIS: error= 2.89D-02 at cycle   1 NSaved=   1.
 NSaved= 1 IEnMin= 1 EnMin= -3541.64359974307     IErMin= 1 ErrMin= 2.89D-02
 ErrMax= 2.89D-02  0.00D+00 EMaxC= 1.00D-01 BMatC= 1.03D+00 BMatP= 1.03D+00
 IDIUse=3 WtCom= 7.11D-01 WtEn= 2.89D-01
 Coeff-Com:  0.100D+01
 Coeff-En:   0.100D+01
 Coeff:      0.100D+01
 Gap=    88.685 Goal=   None    Shift=    0.000
 GapD=   88.685 DampG=2.000 DampE=0.500 DampFc=1.0000 IDamp=-1.
 RMSDP=2.22D-02 MaxDP=3.80D+00              OVMax= 1.71D-01

 Cycle   2  Pass 1  IDiag  1:
 RMSU=  2.16D-02    CP:  9.30D-01
 E= -3542.81226108325     Delta-E=       -1.168661340176 Rises=F Damp=F
 DIIS: error= 3.68D-03 at cycle   2 NSaved=   2.
 NSaved= 2 IEnMin= 2 EnMin= -3542.81226108325     IErMin= 2 ErrMin= 3.68D-03
 ErrMax= 3.68D-03  0.00D+00 EMaxC= 1.00D-01 BMatC= 4.53D-02 BMatP= 1.03D+00
 IDIUse=3 WtCom= 9.63D-01 WtEn= 3.68D-02
 Coeff-Com:  0.310D-01 0.969D+00
 Coeff-En:   0.000D+00 0.100D+01
 Coeff:      0.299D-01 0.970D+00
 Gap=     0.173 Goal=   None    Shift=    0.000
 RMSDP=8.49D-03 MaxDP=2.98D+00 DE=-1.17D+00 OVMax= 4.73D-02

 Cycle   3  Pass 1  IDiag  1:
 RMSU=  5.70D-03    CP:  8.46D-01  9.25D-01
 E= -3542.76454310199     Delta-E=        0.047717981255 Rises=F Damp=F
 DIIS: error= 6.66D-03 at cycle   3 NSaved=   3.
 NSaved= 3 IEnMin= 2 EnMin= -3542.81226108325     IErMin= 2 ErrMin= 3.68D-03
 ErrMax= 6.66D-03  0.00D+00 EMaxC= 1.00D-01 BMatC= 1.20D-01 BMatP= 4.53D-02
 IDIUse=3 WtCom= 1.09D-01 WtEn= 8.91D-01
 Coeff-Com: -0.168D-01 0.635D+00 0.382D+00
 Coeff-En:   0.000D+00 0.673D+00 0.327D+00
 Coeff:     -0.183D-02 0.669D+00 0.333D+00
 Gap=     0.166 Goal=   None    Shift=    0.000
 RMSDP=2.38D-03 MaxDP=5.95D-01 DE= 4.77D-02 OVMax= 3.32D-02

 Cycle   4  Pass 1  IDiag  1:
 RMSU=  9.68D-04    CP:  8.53D-01  9.46D-01  6.37D-01
 E= -3542.84915424073     Delta-E=       -0.084611138744 Rises=F Damp=F
 DIIS: error= 7.00D-04 at cycle   4 NSaved=   4.
 NSaved= 4 IEnMin= 4 EnMin= -3542.84915424073     IErMin= 4 ErrMin= 7.00D-04
 ErrMax= 7.00D-04  0.00D+00 EMaxC= 1.00D-01 BMatC= 2.27D-03 BMatP= 4.53D-02
 IDIUse=3 WtCom= 9.93D-01 WtEn= 7.00D-03
 Coeff-Com: -0.101D-01 0.281D+00 0.134D+00 0.595D+00
 Coeff-En:   0.000D+00 0.000D+00 0.000D+00 0.100D+01
 Coeff:     -0.100D-01 0.279D+00 0.133D+00 0.598D+00
 Gap=     0.164 Goal=   None    Shift=    0.000
 RMSDP=8.56D-04 MaxDP=2.77D-01 DE=-8.46D-02 OVMax= 6.31D-03

 Cycle   5  Pass 1  IDiag  1:
 RMSU=  2.67D-04    CP:  8.60D-01  9.56D-01  5.40D-01  9.12D-01
 E= -3542.85054382230     Delta-E=       -0.001389581561 Rises=F Damp=F
 DIIS: error= 4.42D-04 at cycle   5 NSaved=   5.
 NSaved= 5 IEnMin= 5 EnMin= -3542.85054382230     IErMin= 5 ErrMin= 4.42D-04
 ErrMax= 4.42D-04  0.00D+00 EMaxC= 1.00D-01 BMatC= 6.25D-04 BMatP= 2.27D-03
 IDIUse=3 WtCom= 9.96D-01 WtEn= 4.42D-03
 Coeff-Com: -0.376D-02 0.884D-01 0.289D-01 0.367D+00 0.519D+00
 Coeff-En:   0.000D+00 0.000D+00 0.000D+00 0.164D+00 0.836D+00
 Coeff:     -0.374D-02 0.880D-01 0.288D-01 0.367D+00 0.520D+00
 Gap=     0.166 Goal=   None    Shift=    0.000
 RMSDP=1.46D-04 MaxDP=3.19D-02 DE=-1.39D-03 OVMax= 4.48D-03

 Cycle   6  Pass 1  IDiag  1:
 RMSU=  1.23D-04    CP:  8.61D-01  9.57D-01  5.47D-01  8.64D-01  8.71D-01
 E= -3542.85093670347     Delta-E=       -0.000392881171 Rises=F Damp=F
 DIIS: error= 1.47D-04 at cycle   6 NSaved=   6.
 NSaved= 6 IEnMin= 6 EnMin= -3542.85093670347     IErMin= 6 ErrMin= 1.47D-04
 ErrMax= 1.47D-04  0.00D+00 EMaxC= 1.00D-01 BMatC= 9.44D-05 BMatP= 6.25D-04
 IDIUse=3 WtCom= 9.99D-01 WtEn= 1.47D-03
 Coeff-Com: -0.776D-03 0.106D-01-0.280D-02 0.134D+00 0.328D+00 0.532D+00
 Coeff-En:   0.000D+00 0.000D+00 0.000D+00 0.000D+00 0.133D+00 0.867D+00
 Coeff:     -0.774D-03 0.106D-01-0.280D-02 0.133D+00 0.328D+00 0.532D+00
 Gap=     0.165 Goal=   None    Shift=    0.000
 RMSDP=9.86D-05 MaxDP=2.36D-02 DE=-3.93D-04 OVMax= 1.39D-03

 Cycle   7  Pass 1  IDiag  1:
 RMSU=  4.62D-05    CP:  8.60D-01  9.57D-01  5.43D-01  8.89D-01  8.59D-01
                    CP:  7.59D-01
 E= -3542.85100193889     Delta-E=       -0.000065235425 Rises=F Damp=F
 DIIS: error= 4.08D-05 at cycle   7 NSaved=   7.
 NSaved= 7 IEnMin= 7 EnMin= -3542.85100193889     IErMin= 7 ErrMin= 4.08D-05
 ErrMax= 4.08D-05  0.00D+00 EMaxC= 1.00D-01 BMatC= 7.55D-06 BMatP= 9.44D-05
 IDIUse=1 WtCom= 1.00D+00 WtEn= 0.00D+00
 Coeff-Com: -0.208D-03-0.760D-03-0.369D-02 0.486D-01 0.149D+00 0.311D+00
 Coeff-Com:  0.496D+00
 Coeff:     -0.208D-03-0.760D-03-0.369D-02 0.486D-01 0.149D+00 0.311D+00
 Coeff:      0.496D+00
 Gap=     0.165 Goal=   None    Shift=    0.000
 RMSDP=2.39D-05 MaxDP=6.38D-03 DE=-6.52D-05 OVMax= 2.91D-04

 Cycle   8  Pass 1  IDiag  1:
 RMSU=  1.36D-05    CP:  8.60D-01  9.56D-01  5.45D-01  8.86D-01  8.64D-01
                    CP:  7.37D-01  7.85D-01
 E= -3542.85100688187     Delta-E=       -0.000004942978 Rises=F Damp=F
 DIIS: error= 1.44D-05 at cycle   8 NSaved=   8.
 NSaved= 8 IEnMin= 8 EnMin= -3542.85100688187     IErMin= 8 ErrMin= 1.44D-05
 ErrMax= 1.44D-05  0.00D+00 EMaxC= 1.00D-01 BMatC= 8.06D-07 BMatP= 7.55D-06
 IDIUse=1 WtCom= 1.00D+00 WtEn= 0.00D+00
 Coeff-Com:  0.111D-04-0.266D-02-0.207D-02 0.926D-02 0.411D-01 0.109D+00
 Coeff-Com:  0.285D+00 0.561D+00
 Coeff:      0.111D-04-0.266D-02-0.207D-02 0.926D-02 0.411D-01 0.109D+00
 Coeff:      0.285D+00 0.561D+00
 Gap=     0.165 Goal=   None    Shift=    0.000
 RMSDP=8.39D-06 MaxDP=1.99D-03 DE=-4.94D-06 OVMax= 1.48D-04

 Cycle   9  Pass 1  IDiag  1:
 RMSU=  4.38D-06    CP:  8.60D-01  9.56D-01  5.45D-01  8.88D-01  8.65D-01
                    CP:  7.46D-01  6.93D-01  6.81D-01
 E= -3542.85100737234     Delta-E=       -0.000000490467 Rises=F Damp=F
 DIIS: error= 6.96D-06 at cycle   9 NSaved=   9.
 NSaved= 9 IEnMin= 9 EnMin= -3542.85100737234     IErMin= 9 ErrMin= 6.96D-06
 ErrMax= 6.96D-06  0.00D+00 EMaxC= 1.00D-01 BMatC= 1.06D-07 BMatP= 8.06D-07
 IDIUse=1 WtCom= 1.00D+00 WtEn= 0.00D+00
 Coeff-Com:  0.231D-04-0.160D-02-0.988D-03 0.199D-02 0.134D-01 0.416D-01
 Coeff-Com:  0.132D+00 0.343D+00 0.470D+00
 Coeff:      0.231D-04-0.160D-02-0.988D-03 0.199D-02 0.134D-01 0.416D-01
 Coeff:      0.132D+00 0.343D+00 0.470D+00
 Gap=     0.165 Goal=   None    Shift=    0.000
 RMSDP=2.61D-06 MaxDP=5.35D-04 DE=-4.90D-07 OVMax= 5.73D-05

 Cycle  10  Pass 1  IDiag  1:
 RMSU=  1.71D-06    CP:  8.60D-01  9.56D-01  5.45D-01  8.89D-01  8.65D-01
                    CP:  7.45D-01  7.09D-01  6.66D-01  7.96D-01
 E= -3542.85100744324     Delta-E=       -0.000000070902 Rises=F Damp=F
 DIIS: error= 1.99D-06 at cycle  10 NSaved=  10.
 NSaved=10 IEnMin=10 EnMin= -3542.85100744324     IErMin=10 ErrMin= 1.99D-06
 ErrMax= 1.99D-06  0.00D+00 EMaxC= 1.00D-01 BMatC= 1.02D-08 BMatP= 1.06D-07
 IDIUse=1 WtCom= 1.00D+00 WtEn= 0.00D+00
 Coeff-Com:  0.971D-05-0.462D-03-0.223D-03-0.186D-03 0.120D-02 0.612D-02
 Coeff-Com:  0.302D-01 0.112D+00 0.272D+00 0.579D+00
 Coeff:      0.971D-05-0.462D-03-0.223D-03-0.186D-03 0.120D-02 0.612D-02
 Coeff:      0.302D-01 0.112D+00 0.272D+00 0.579D+00
 Gap=     0.165 Goal=   None    Shift=    0.000
 RMSDP=1.05D-06 MaxDP=2.99D-04 DE=-7.09D-08 OVMax= 1.51D-05

 Cycle  11  Pass 1  IDiag  1:
 RMSU=  7.04D-07    CP:  8.60D-01  9.56D-01  5.45D-01  8.89D-01  8.65D-01
                    CP:  7.45D-01  7.13D-01  6.93D-01  7.88D-01  7.70D-01
 E= -3542.85100744972     Delta-E=       -0.000000006477 Rises=F Damp=F
 DIIS: error= 4.78D-07 at cycle  11 NSaved=  11.
 NSaved=11 IEnMin=11 EnMin= -3542.85100744972     IErMin=11 ErrMin= 4.78D-07
 ErrMax= 4.78D-07  0.00D+00 EMaxC= 1.00D-01 BMatC= 1.08D-09 BMatP= 1.02D-08
 IDIUse=1 WtCom= 1.00D+00 WtEn= 0.00D+00
 Coeff-Com:  0.233D-05-0.423D-04 0.784D-06-0.291D-03-0.922D-03-0.184D-02
 Coeff-Com: -0.209D-03 0.175D-01 0.870D-01 0.315D+00 0.584D+00
 Coeff:      0.233D-05-0.423D-04 0.784D-06-0.291D-03-0.922D-03-0.184D-02
 Coeff:     -0.209D-03 0.175D-01 0.870D-01 0.315D+00 0.584D+00
 Gap=     0.165 Goal=   None    Shift=    0.000
 RMSDP=4.50D-07 MaxDP=1.28D-04 DE=-6.48D-09 OVMax= 3.84D-06

 Cycle  12  Pass 1  IDiag  1:
 RMSU=  1.75D-07    CP:  8.60D-01  9.56D-01  5.45D-01  8.89D-01  8.65D-01
                    CP:  7.45D-01  7.14D-01  6.91D-01  8.02D-01  7.84D-01
                    CP:  7.05D-01
 E= -3542.85100745041     Delta-E=       -0.000000000689 Rises=F Damp=F
 DIIS: error= 1.30D-07 at cycle  12 NSaved=  12.
 NSaved=12 IEnMin=12 EnMin= -3542.85100745041     IErMin=12 ErrMin= 1.30D-07
 ErrMax= 1.30D-07  0.00D+00 EMaxC= 1.00D-01 BMatC= 7.72D-11 BMatP= 1.08D-09
 IDIUse=1 WtCom= 1.00D+00 WtEn= 0.00D+00
 Coeff-Com:  0.338D-06 0.192D-04 0.179D-04-0.126D-03-0.530D-03-0.137D-02
 Coeff-Com: -0.262D-02-0.151D-02 0.164D-01 0.960D-01 0.274D+00 0.620D+00
 Coeff:      0.338D-06 0.192D-04 0.179D-04-0.126D-03-0.530D-03-0.137D-02
 Coeff:     -0.262D-02-0.151D-02 0.164D-01 0.960D-01 0.274D+00 0.620D+00
 Gap=     0.165 Goal=   None    Shift=    0.000
 RMSDP=1.35D-07 MaxDP=4.26D-05 DE=-6.89D-10 OVMax= 1.33D-06

 Cycle  13  Pass 1  IDiag  1:
 RMSU=  6.17D-08    CP:  8.60D-01  9.56D-01  5.45D-01  8.89D-01  8.65D-01
                    CP:  7.45D-01  7.13D-01  6.93D-01  8.06D-01  8.00D-01
                    CP:  6.76D-01  7.34D-01
 E= -3542.85100745048     Delta-E=       -0.000000000078 Rises=F Damp=F
 DIIS: error= 6.86D-08 at cycle  13 NSaved=  13.
 NSaved=13 IEnMin=13 EnMin= -3542.85100745048     IErMin=13 ErrMin= 6.86D-08
 ErrMax= 6.86D-08  0.00D+00 EMaxC= 1.00D-01 BMatC= 1.95D-11 BMatP= 7.72D-11
 IDIUse=1 WtCom= 1.00D+00 WtEn= 0.00D+00
 Coeff-Com: -0.429D-07 0.160D-04 0.986D-05-0.433D-04-0.205D-03-0.580D-03
 Coeff-Com: -0.150D-02-0.301D-02-0.617D-03 0.211D-01 0.957D-01 0.376D+00
 Coeff-Com:  0.514D+00
 Coeff:     -0.429D-07 0.160D-04 0.986D-05-0.433D-04-0.205D-03-0.580D-03
 Coeff:     -0.150D-02-0.301D-02-0.617D-03 0.211D-01 0.957D-01 0.376D+00
 Coeff:      0.514D+00
 Gap=     0.165 Goal=   None    Shift=    0.000
 RMSDP=4.57D-08 MaxDP=1.14D-05 DE=-7.82D-11 OVMax= 5.98D-07

 Cycle  14  Pass 1  IDiag  1:
 RMSU=  2.06D-08    CP:  8.60D-01  9.56D-01  5.45D-01  8.89D-01  8.65D-01
                    CP:  7.45D-01  7.13D-01  6.92D-01  8.05D-01  7.97D-01
                    CP:  6.97D-01  7.87D-01  6.78D-01
 E= -3542.85100745053     Delta-E=       -0.000000000042 Rises=F Damp=F
 DIIS: error= 2.59D-08 at cycle  14 NSaved=  14.
 NSaved=14 IEnMin=14 EnMin= -3542.85100745053     IErMin=14 ErrMin= 2.59D-08
 ErrMax= 2.59D-08  0.00D+00 EMaxC= 1.00D-01 BMatC= 2.31D-12 BMatP= 1.95D-11
 IDIUse=1 WtCom= 1.00D+00 WtEn= 0.00D+00
 Coeff-Com: -0.699D-07 0.725D-05 0.386D-05-0.131D-04-0.629D-04-0.185D-03
 Coeff-Com: -0.569D-03-0.163D-02-0.237D-02 0.909D-03 0.216D-01 0.140D+00
 Coeff-Com:  0.303D+00 0.540D+00
 Coeff:     -0.699D-07 0.725D-05 0.386D-05-0.131D-04-0.629D-04-0.185D-03
 Coeff:     -0.569D-03-0.163D-02-0.237D-02 0.909D-03 0.216D-01 0.140D+00
 Coeff:      0.303D+00 0.540D+00
 Gap=     0.165 Goal=   None    Shift=    0.000
 RMSDP=1.61D-08 MaxDP=6.55D-06 DE=-4.18D-11 OVMax= 1.89D-07

 Cycle  15  Pass 1  IDiag  1:
 RMSU=  6.49D-09    CP:  8.60D-01  9.56D-01  5.45D-01  8.89D-01  8.65D-01
                    CP:  7.45D-01  7.13D-01  6.92D-01  8.05D-01  7.99D-01
                    CP:  7.01D-01  7.93D-01  6.95D-01  6.50D-01
 E= -3542.85100745042     Delta-E=        0.000000000104 Rises=F Damp=F
 DIIS: error= 7.25D-09 at cycle  15 NSaved=  15.
 NSaved=15 IEnMin=14 EnMin= -3542.85100745053     IErMin=15 ErrMin= 7.25D-09
 ErrMax= 7.25D-09  0.00D+00 EMaxC= 1.00D-01 BMatC= 2.48D-13 BMatP= 2.31D-12
 IDIUse=1 WtCom= 1.00D+00 WtEn= 0.00D+00
 Coeff-Com: -0.345D-07 0.233D-05 0.114D-05-0.310D-05-0.132D-04-0.397D-04
 Coeff-Com: -0.154D-03-0.606D-03-0.131D-02-0.182D-02 0.152D-02 0.366D-01
 Coeff-Com:  0.113D+00 0.305D+00 0.548D+00
 Coeff:     -0.345D-07 0.233D-05 0.114D-05-0.310D-05-0.132D-04-0.397D-04
 Coeff:     -0.154D-03-0.606D-03-0.131D-02-0.182D-02 0.152D-02 0.366D-01
 Coeff:      0.113D+00 0.305D+00 0.548D+00
 Gap=     0.165 Goal=   None    Shift=    0.000
 RMSDP=4.69D-09 MaxDP=1.95D-06 DE= 1.04D-10 OVMax= 7.68D-08

 Cycle  16  Pass 1  IDiag  1:
 RMSU=  2.37D-09    CP:  8.60D-01  9.56D-01  5.45D-01  8.89D-01  8.65D-01
                    CP:  7.45D-01  7.13D-01  6.91D-01  8.05D-01  7.99D-01
                    CP:  6.99D-01  7.95D-01  7.03D-01  6.84D-01  7.84D-01
 E= -3542.85100745064     Delta-E=       -0.000000000220 Rises=F Damp=F
 DIIS: error= 3.12D-09 at cycle  16 NSaved=  16.
 NSaved=16 IEnMin=16 EnMin= -3542.85100745064     IErMin=16 ErrMin= 3.12D-09
 ErrMax= 3.12D-09  0.00D+00 EMaxC= 1.00D-01 BMatC= 4.15D-14 BMatP= 2.48D-13
 IDIUse=1 WtCom= 1.00D+00 WtEn= 0.00D+00
 Coeff-Com: -0.979D-08 0.300D-06 0.131D-06-0.633D-08 0.151D-05 0.451D-05
 Coeff-Com: -0.412D-05-0.113D-03-0.424D-03-0.126D-02-0.239D-02 0.959D-03
 Coeff-Com:  0.226D-01 0.104D+00 0.335D+00 0.542D+00
 Coeff:     -0.979D-08 0.300D-06 0.131D-06-0.633D-08 0.151D-05 0.451D-05
 Coeff:     -0.412D-05-0.113D-03-0.424D-03-0.126D-02-0.239D-02 0.959D-03
 Coeff:      0.226D-01 0.104D+00 0.335D+00 0.542D+00
 Gap=     0.165 Goal=   None    Shift=    0.000
 RMSDP=2.02D-09 MaxDP=4.81D-07 DE=-2.20D-10 OVMax= 2.79D-08

 SCF Done:  E(RB3LYP) =  -3542.85100745     A.U. after   16 cycles
            NFock= 16  Conv=0.20D-08     -V/T= 2.0028
 KE= 3.533124234729D+03 PE=-2.232850049331D+04 EE= 8.266994326464D+03
 Leave Link  502 at Thu Jul 10 01:59:34 2025, MaxMem=  1342177280 cpu:           14547.6 elap:             909.5
 (Enter /home/zhangying/bin/g16/l701.exe)
 ... and contract with generalized density number  0.
 Compute integral first derivatives.
 R6Disp: Adding Grimme-D3(BJ) dispersion energy 1st derivatives to the gradient.
 Leave Link  701 at Thu Jul 10 01:59:36 2025, MaxMem=  1342177280 cpu:              12.5 elap:               0.9
 (Enter /home/zhangying/bin/g16/l702.exe)
 L702 exits ... SP integral derivatives will be done elsewhere.
 Leave Link  702 at Thu Jul 10 01:59:36 2025, MaxMem=  1342177280 cpu:               0.5 elap:               0.1
 (Enter /home/zhangying/bin/g16/l703.exe)
 Integral derivatives from FoFJK, PRISM(SPDF).
 Compute integral first derivatives, UseDBF=F ICtDFT=           0.
 Calling FoFJK, ICntrl=      2127 FMM=F ISym2X=0 I1Cent= 0 IOpClX= 0 NMat=1 NMatS=1 NMatT=0.
 FoFJK:  IHMeth= 1 ICntrl=    2127 DoSepK=F KAlg= 0 I1Cent=           0 FoldK=F
 IRaf=         0 NMat=       1 IRICut=       1 DoRegI=T DoRafI=F ISym2E= 0 IDoP0=0 IntGTp=1.
 FoFCou: FMM=F IPFlag=           0 FMFlag=      100000 FMFlg1=         800
         NFxFlg=           0 DoJE=F BraDBF=F KetDBF=F FulRan=T
         wScrn=  0.000000 ICntrl=      2127 IOpCl=  0 I1Cent=           0 NGrid=           0
         NMat0=    1 NMatS0=      1 NMatT0=    0 NMatD0=    1 NMtDS0=    0 NMtDT0=    0
 Symmetry not used in FoFCou.
 Leave Link  703 at Thu Jul 10 02:03:58 2025, MaxMem=  1342177280 cpu:            4189.7 elap:             261.9
 (Enter /home/zhangying/bin/g16/l716.exe)
 Dipole        = 2.30666803D+00-8.21893462D+00-5.51904145D-01
 ***** Axes restored to original set *****
 -------------------------------------------------------------------
 Center     Atomic                   Forces (Hartrees/Bohr)
 Number     Number              X              Y              Z
 -------------------------------------------------------------------
      1        8           0.002556616    0.002016650    0.002602597
      2        6          -0.002326372   -0.004179259   -0.001046845
      3        8          -0.000339170    0.002938960   -0.000190324
      4        6          -0.003278810   -0.003457911    0.000312450
      5        6           0.002533338   -0.003828607   -0.002386141
      6        8           0.000831776    0.001706777    0.000504526
      7        1          -0.000615404   -0.000707008    0.000410188
      8        1           0.001620980   -0.001585426   -0.000293863
      9        8           0.000705882    0.001449906   -0.001143104
     10        6          -0.002697811   -0.003718903    0.003124574
     11        8          -0.001441245    0.000256030    0.000477445
     12        6           0.000100328    0.000238885   -0.002028567
     13        6           0.002411774    0.003349141   -0.003536818
     14        8           0.000773460    0.000600512   -0.001555985
     15        1           0.001281082    0.002590716   -0.000652899
     16        1          -0.001399981    0.001597775   -0.001105359
     17        8          -0.004306335   -0.003358387    0.005589839
     18        6          -0.008603765   -0.002842592   -0.001483905
     19        8           0.002509710    0.004137745    0.001824473
     20        6           0.001138087    0.001084862   -0.001860945
     21        6           0.001549768   -0.004541213    0.005398483
     22        8           0.002446698    0.001116699    0.000225732
     23        1          -0.000470562    0.000886198    0.000487044
     24        1          -0.000751693    0.002655532    0.000576787
     25        8           0.000111748    0.001511882   -0.003093809
     26        6          -0.008193097   -0.012644428    0.002909522
     27        8           0.003148779    0.005288020   -0.003800421
     28        6           0.001548197   -0.000480482    0.004798692
     29        8           0.001906277    0.002675134    0.000189254
     30        1           0.006321280    0.000832100   -0.006415565
     31        8           0.003461066   -0.000914547    0.001717524
     32        6          -0.006480775    0.000755972   -0.001718340
     33        8           0.002703542    0.000795344    0.000463464
     34        6          -0.001552974   -0.000781622   -0.000743099
     35        8           0.003176811   -0.000074459    0.000566017
     36        1           0.000356510   -0.000335055    0.000484442
     37        6          -0.002658246   -0.000233390   -0.001037019
     38        1          -0.000294825    0.000394029   -0.000246518
     39        1           0.000253277   -0.000033048    0.000142659
     40        6           0.002226108    0.001526726    0.003907573
     41        1          -0.001037452   -0.000633886   -0.000137722
     42        1           0.000152479   -0.000336230   -0.000045235
     43        7           0.002496487    0.004071164    0.004990935
     44       16          -0.023696475    0.000399750   -0.033079852
     45       16           0.004641184   -0.023546826   -0.035288351
     46        6          -0.006674245    0.017675535   -0.004440647
     47        6           0.001720956    0.008221980   -0.010319657
     48        9          -0.007011194   -0.006653643    0.001801923
     49        9           0.000752380    0.003698660    0.012336070
     50        9           0.006190271   -0.004041537    0.005854754
     51        9          -0.008873897    0.001451811    0.006643556
     52        9          -0.001869847   -0.009848904   -0.002622279
     53        9           0.004551133   -0.003901073    0.000199013
     54        8           0.007169703    0.001179249    0.007367712
     55        8           0.008153545   -0.004101432    0.019862808
     56        8          -0.003066266    0.006599093    0.006510030
     57        8           0.000814765    0.013225588    0.020145187
     58        3           0.015324442   -0.000148557   -0.002152006
 -------------------------------------------------------------------
 Cartesian Forces:  Max     0.035288351 RMS     0.006423807
 Leave Link  716 at Thu Jul 10 02:03:59 2025, MaxMem=  1342177280 cpu:               0.6 elap:               0.1
 (Enter /home/zhangying/bin/g16/l103.exe)

 GradGradGradGradGradGradGradGradGradGradGradGradGradGradGradGradGradGrad
 Berny optimization.
 Using GEDIIS/GDIIS optimizer.
 FormGI is forming the generalized inverse of G from B-inverse, IUseBI=4.
 Internal  Forces:  Max     0.029685022 RMS     0.004269538
 Search for a local minimum.
 Step number   6 out of a maximum of  348
 All quantities printed in internal units (Hartrees-Bohrs-Radians)
 RMS Force = .42695D-02 SwitMx=.10000D-02 MixMth= 1
 Mixed Optimization -- RFO/linear search
 Update second derivatives using D2CorX and points    4    6
 DE= -3.37D-02 DEPred=-8.86D-02 R= 3.80D-01
 Trust test= 3.80D-01 RLast= 1.97D+00 DXMaxT set to 1.43D+00
 ITU=  0  0  1  1  1  0
 Use linear search instead of GDIIS.
 Linear search step of   1.698 exceeds DXMaxT=   1.427 but not scaled.
 Quartic linear search produced a step of  0.92721.
 Iteration  1 RMS(Cart)=  0.37640273 RMS(Int)=  0.08082795
 Iteration  2 RMS(Cart)=  0.09029724 RMS(Int)=  0.06684498
 Iteration  3 RMS(Cart)=  0.04927289 RMS(Int)=  0.05532715
 Iteration  4 RMS(Cart)=  0.02795332 RMS(Int)=  0.04451641
 Iteration  5 RMS(Cart)=  0.02783307 RMS(Int)=  0.03370579
 Iteration  6 RMS(Cart)=  0.02777229 RMS(Int)=  0.02289581
 Iteration  7 RMS(Cart)=  0.02771234 RMS(Int)=  0.01208871
 Iteration  8 RMS(Cart)=  0.02765261 RMS(Int)=  0.00135998
 Iteration  9 RMS(Cart)=  0.00320918 RMS(Int)=  0.00048991
 Iteration 10 RMS(Cart)=  0.00000081 RMS(Int)=  0.00048991
 ITry= 1 IFail=0 DXMaxC= 2.47D+00 DCOld= 1.00D+10 DXMaxT= 1.43D+00 DXLimC= 3.00D+00 Rises=F
 Variable       Old X    -DE/DX   Delta X   Delta X   Delta X     New X
                                 (Linear)    (Quad)   (Total)
    R1        2.58209   0.00049  -0.00319   0.00000  -0.00265   2.57944
    R2        2.70598   0.00092   0.00148   0.00000   0.00142   2.70739
    R3        2.57121   0.00039  -0.00528   0.00000  -0.00481   2.56641
    R4        2.23125   0.00175  -0.00002   0.00000  -0.00002   2.23123
    R5        2.69343   0.00140  -0.00129   0.00000  -0.00147   2.69196
    R6        2.96178  -0.01425   0.03791   0.00000   0.03727   2.99905
    R7        2.05957   0.00051  -0.00071   0.00000  -0.00071   2.05886
    R8        2.90820  -0.01012   0.01978   0.00000   0.01978   2.92798
    R9        2.05477   0.00182  -0.00023   0.00000  -0.00023   2.05453
   R10        2.92979  -0.01111   0.02934   0.00000   0.02934   2.95913
   R11        2.59432  -0.00171   0.00282   0.00000   0.00331   2.59764
   R12        2.70344  -0.00125   0.00101   0.00000   0.00122   2.70466
   R13        2.57099   0.00234  -0.00134   0.00000  -0.00123   2.56976
   R14        2.23357   0.00087   0.00033   0.00000   0.00033   2.23390
   R15        2.71255   0.00106  -0.00042   0.00000  -0.00084   2.71171
   R16        2.93297  -0.00902   0.01475   0.00000   0.01441   2.94738
   R17        2.05680   0.00022  -0.00062   0.00000  -0.00062   2.05618
   R18        2.07062  -0.00010   0.00017   0.00000   0.00017   2.07079
   R19        2.86358   0.00293  -0.01073   0.00000  -0.01073   2.85285
   R20        2.60880  -0.00148   0.00452   0.00000   0.00461   2.61341
   R21        2.70428   0.00213  -0.00696   0.00000  -0.00698   2.69731
   R22        2.54080   0.00582  -0.00598   0.00000  -0.00590   2.53490
   R23        2.23653  -0.00046  -0.00112   0.00000  -0.00112   2.23541
   R24        2.73514  -0.00230  -0.00023   0.00000  -0.00026   2.73489
   R25        2.92617  -0.00216   0.00116   0.00000   0.00104   2.92721
   R26        2.05706   0.00011   0.00006   0.00000   0.00006   2.05713
   R27        2.89539  -0.00066   0.00023   0.00000   0.00023   2.89562
   R28        2.06603  -0.00003  -0.00028   0.00000  -0.00028   2.06575
   R29        2.58455  -0.00536   0.00508   0.00000   0.00479   2.58934
   R30        2.73767  -0.00337   0.00243   0.00000   0.00214   2.73981
   R31        7.20906  -0.00464  -0.50941   0.00000  -0.50941   6.69965
   R32        2.54838   0.00456  -0.01074   0.00000  -0.01059   2.53779
   R33        2.24553   0.00042   0.00371   0.00000   0.00371   2.24924
   R34        2.73573  -0.00158   0.00637   0.00000   0.00683   2.74256
   R35        2.03486   0.00904  -0.01629   0.00000  -0.01629   2.01857
   R36        2.89545   0.00022  -0.00037   0.00000  -0.00041   2.89504
   R37        2.60201  -0.00241   0.00197   0.00000   0.00197   2.60398
   R38        2.69633   0.00149  -0.00115   0.00000  -0.00115   2.69518
   R39        2.56399  -0.00099  -0.00042   0.00000  -0.00042   2.56358
   R40        2.23135   0.00314   0.00000   0.00000   0.00000   2.23136
   R41        2.68832   0.00129  -0.00074   0.00000  -0.00073   2.68758
   R42        2.05801  -0.00038   0.00116   0.00000   0.00116   2.05917
   R43        2.92125  -0.00094   0.00132   0.00000   0.00132   2.92257
   R44        2.06011  -0.00020   0.00010   0.00000   0.00010   2.06021
   R45        2.06362  -0.00000  -0.00043   0.00000  -0.00043   2.06318
   R46        2.06054  -0.00018   0.00001   0.00000   0.00001   2.06055
   R47        2.05541  -0.00009  -0.00066   0.00000  -0.00066   2.05475
   R48        2.97052   0.00328   0.00292   0.00000   0.00292   2.97344
   R49        3.11274  -0.00006   0.03413   0.00000   0.03413   3.14686
   R50        3.59625  -0.00011   0.00942   0.00000   0.00942   3.60567
   R51        2.78786  -0.00908   0.00598   0.00000   0.00598   2.79384
   R52        2.71071   0.02177   0.01794   0.00000   0.01794   2.72866
   R53        3.57659  -0.00203  -0.00499   0.00000  -0.00499   3.57159
   R54        2.75604  -0.00793  -0.00256   0.00000  -0.00256   2.75347
   R55        2.71522   0.02408   0.02050   0.00000   0.02050   2.73571
   R56        2.59919  -0.00907   0.01309   0.00000   0.01309   2.61228
   R57        2.69822   0.00013   0.05017   0.00000   0.05017   2.74839
   R58        2.48893  -0.00969  -0.02192   0.00000  -0.02192   2.46701
   R59        2.54735  -0.00970  -0.00012   0.00000  -0.00012   2.54724
   R60        2.54355  -0.01273  -0.00726   0.00000  -0.00726   2.53629
   R61        2.56523  -0.00581   0.00268   0.00000   0.00268   2.56791
   R62        3.62650  -0.01416  -1.59738   0.00000  -1.59738   2.02912
    A1        1.94993  -0.00367   0.01333   0.00000   0.01294   1.96287
    A2        1.90957   0.00109  -0.00286   0.00000  -0.00266   1.90690
    A3        2.18330  -0.00089   0.00175   0.00000   0.00157   2.18488
    A4        2.19018  -0.00024   0.00139   0.00000   0.00122   2.19139
    A5        1.94598  -0.00335   0.00819   0.00000   0.00754   1.95351
    A6        1.80910   0.00293  -0.00479   0.00000  -0.00433   1.80477
    A7        1.87077  -0.00116  -0.00616   0.00000  -0.00685   1.86391
    A8        1.87130   0.00710  -0.04122   0.00000  -0.04047   1.83083
    A9        1.92452   0.00383  -0.01344   0.00000  -0.01438   1.91014
   A10        2.13317  -0.01548   0.06278   0.00000   0.06287   2.19605
[truncated: 4,378,785 more chars]
