# Supplementary material for: Tailoring electrolyte phase separation for high-rate solid-state lithium metal batteries
Source: Nat Commun. 2026 Jun 8;17:7310. doi: 10.1038/s41467-026-74094-w (PMC13402737; doi:10.1038/s41467-026-74094-w)
Supplement: Supplementary file 3 — Supplementary Data [file 41467_2026_74094_MOESM3_ESM.zip › Supplementary Data/Supplementary Data 3/VC-DB/2VC1.log]

 Entering Gaussian System, Link 0=g16
 Input=2VC1.gjf
 Output=2VC1.log
 Initial command:
 /home/zhangying/bin/g16/l1.exe "/home_zz/zhangying/wangchenyu/zhang/diffusion/2VC/1/Gau-21714.inp" -scrdir="/home_zz/zhangying/wangchenyu/zhang/diffusion/2VC/1/"
 Entering Link 1 = /home/zhangying/bin/g16/l1.exe PID=     21715.
  
 Copyright (c) 1988,1990,1992,1993,1995,1998,2003,2009,2016,
            Gaussian, Inc.  All Rights Reserved.
  
 This is part of the Gaussian(R) 16 program.  It is based on
 the Gaussian(R) 09 system (copyright 2009, Gaussian, Inc.),
 the Gaussian(R) 03 system (copyright 2003, Gaussian, Inc.),
 the Gaussian(R) 98 system (copyright 1998, Gaussian, Inc.),
 the Gaussian(R) 94 system (copyright 1995, Gaussian, Inc.),
 the Gaussian 92(TM) system (copyright 1992, Gaussian, Inc.),
 the Gaussian 90(TM) system (copyright 1990, Gaussian, Inc.),
 the Gaussian 88(TM) system (copyright 1988, Gaussian, Inc.),
 the Gaussian 86(TM) system (copyright 1986, Carnegie Mellon
 University), and the Gaussian 82(TM) system (copyright 1983,
 Carnegie Mellon University). Gaussian is a federally registered
 trademark of Gaussian, Inc.
  
 This software contains proprietary and confidential information,
 including trade secrets, belonging to Gaussian, Inc.
  
 This software is provided under written license and may be
 used, copied, transmitted, or stored only in accord with that
 written license.
  
 The following legend is applicable only to US Government
 contracts under FAR:
  
                    RESTRICTED RIGHTS LEGEND
  
 Use, reproduction and disclosure by the US Government is
 subject to restrictions as set forth in subparagraphs (a)
 and (c) of the Commercial Computer Software - Restricted
 Rights clause in FAR 52.227-19.
  
 Gaussian, Inc.
 340 Quinnipiac St., Bldg. 40, Wallingford CT 06492
  
  
 ---------------------------------------------------------------
 Warning -- This program may not be used in any manner that
 competes with the business of Gaussian, Inc. or will provide
 assistance to any competitor of Gaussian, Inc.  The licensee
 of this program is prohibited from giving any competitor of
 Gaussian, Inc. access to this program.  By using this program,
 the user acknowledges that Gaussian, Inc. is engaged in the
 business of creating and licensing software in the field of
 computational chemistry and represents and warrants to the
 licensee that it is not a competitor of Gaussian, Inc. and that
 it will not use this program in any manner prohibited above.
 ---------------------------------------------------------------
  

 Cite this work as:
 Gaussian 16, Revision A.03,
 M. J. Frisch, G. W. Trucks, H. B. Schlegel, G. E. Scuseria, 
 M. A. Robb, J. R. Cheeseman, G. Scalmani, V. Barone, 
 G. A. Petersson, H. Nakatsuji, X. Li, M. Caricato, A. V. Marenich, 
 J. Bloino, B. G. Janesko, R. Gomperts, B. Mennucci, H. P. Hratchian, 
 J. V. Ortiz, A. F. Izmaylov, J. L. Sonnenberg, D. Williams-Young, 
 F. Ding, F. Lipparini, F. Egidi, J. Goings, B. Peng, A. Petrone, 
 T. Henderson, D. Ranasinghe, V. G. Zakrzewski, J. Gao, N. Rega, 
 G. Zheng, W. Liang, M. Hada, M. Ehara, K. Toyota, R. Fukuda, 
 J. Hasegawa, M. Ishida, T. Nakajima, Y. Honda, O. Kitao, H. Nakai, 
 T. Vreven, K. Throssell, J. A. Montgomery, Jr., J. E. Peralta, 
 F. Ogliaro, M. J. Bearpark, J. J. Heyd, E. N. Brothers, K. N. Kudin, 
 V. N. Staroverov, T. A. Keith, R. Kobayashi, J. Normand, 
 K. Raghavachari, A. P. Rendell, J. C. Burant, S. S. Iyengar, 
 J. Tomasi, M. Cossi, J. M. Millam, M. Klene, C. Adamo, R. Cammi, 
 J. W. Ochterski, R. L. Martin, K. Morokuma, O. Farkas, 
 J. B. Foresman, and D. J. Fox, Gaussian, Inc., Wallingford CT, 2016.
 
 ******************************************
 Gaussian 16:  ES64L-G16RevA.03 25-Dec-2016
                10-Jul-2025 
 ******************************************
 %lindaworkers=:16
 %nprocshared=16
 Will use up to   16 processors via shared memory.
 %mem=10GB
 SetLPE:    new flags="-opt 'Tsnet.Node.lindarsharg: ssh' -mp 16 -nodelist 'Diy23' -opt 'Tsnet.Diy23.speedfactor: 16' -env GAUSS_MDEF=1342177280 -env GAUSS_EXEDIR="/home/zhangying/bin/g16/bsd:/home/zhangying/bin/g16""
 Will use up to   16 processors via Linda.
 ----------------------------------------
 #p opt freq b3lyp/6-311++g(d,p) em=gd3bj
 ----------------------------------------
 1/18=20,19=15,26=3,38=1/1,3;
 2/9=110,12=2,17=6,18=5,40=1/2;
 3/5=4,6=6,7=1111,11=2,25=1,30=1,71=1,74=-5,124=41/1,2,3;
 4//1;
 5/5=2,38=5/2;
 6/7=2,8=2,9=2,10=2,28=1/1;
 7//1,2,3,16;
 1/18=20,19=15,26=3/3(2);
 2/9=110/2;
 99//99;
 2/9=110/2;
 3/5=4,6=6,7=1111,11=2,25=1,30=1,71=1,74=-5,124=41/1,2,3;
 4/5=5,16=3,69=1/1;
 5/5=2,38=5/2;
 7//1,2,3,16;
 1/18=20,19=15,26=3/3(-5);
 2/9=110/2;
 6/7=2,8=2,9=2,10=2,19=2,28=1/1;
 99/9=1/99;
 Leave Link    1 at Thu Jul 10 10:45:43 2025, MaxMem=  1342177280 cpu:               1.0 elap:               0.2
 (Enter /home/zhangying/bin/g16/l101.exe)
 ---
 2VC
 ---
 Symbolic Z-matrix:
 Charge =  0 Multiplicity = 1
 N                     6.23823  -10.13721   7.14802 
 S                     4.77292  -10.53124   6.65117 
 S                     7.47392  -9.59721   6.28291 
 C                     4.85005  -12.38222   6.32125 
 C                     8.7432   -10.96548   6.48278 
 F                     9.80624  -10.66685   5.74818 
 F                     9.09259  -11.07042   7.75329 
 F                     5.40659  -13.01281   7.34124 
 F                     3.62307  -12.84185   6.12435 
 F                     5.57829  -12.59891   5.21831 
 F                     8.22828  -12.11937   6.06456 
 O                     3.78847  -10.35222   7.69752 
 O                     4.43955  -9.98965   5.28934 
 O                     8.07609  -8.40416   6.84687 
 O                     7.21863  -9.59135   4.79955 
 Li                    10.2643  -7.15164   2.86366 
 O                     5.41785  -3.50778   2.25657 
 C                     6.63348  -4.0334    2.61549 
 O                     7.60685  -3.1964    2.13089 
 C                     6.97309  -2.15727   1.4742 
 C                     5.65996  -2.34406   1.54959 
 O                     6.81073  -5.03033   3.23264 
 H                     7.59089  -1.39986   1.02782 
 H                     4.80996  -1.79544   1.18748 
 O                    -0.14403  -6.88591   4.28714 
 C                     1.11899  -6.42061   4.02049 
 O                     0.99002  -5.21487   3.37831 
 C                    -0.36204  -4.95067   3.25657 
 C                    -1.04234  -5.95309   3.80176 
 O                     2.13742  -6.96234   4.29525 
 H                    -0.64892  -4.03558   2.7719 
 H                    -2.08964  -6.1585    3.9265 
 
 Add virtual bond connecting atoms O30        and O13        Dist= 7.43D+00.
 Add virtual bond connecting atoms O22        and Li16       Dist= 7.69D+00.
 Add virtual bond connecting atoms Li16       and O15        Dist= 8.23D+00.
 ITRead=  0  0  0  0  0  0  0  0  0  0  0  0  0  0  0  0  0  0  0  0
 ITRead=  0  0  0  0  0  0  0  0  0  0  0  0
 MicOpt= -1 -1 -1 -1 -1 -1 -1 -1 -1 -1 -1 -1 -1 -1 -1 -1 -1 -1 -1 -1
 MicOpt= -1 -1 -1 -1 -1 -1 -1 -1 -1 -1 -1 -1
 NAtoms=     32 NQM=       32 NQMF=       0 NMMI=      0 NMMIF=      0
                NMic=       0 NMicF=      0.
                    Isotopes and Nuclear Properties:
 (Nuclear quadrupole moments (NQMom) in fm**2, nuclear magnetic moments (NMagM)
  in nuclear magnetons)

  Atom         1           2           3           4           5           6           7           8           9          10
 IAtWgt=          14          32          32          12          12          19          19          19          19          19
 AtmWgt=  14.0030740  31.9720718  31.9720718  12.0000000  12.0000000  18.9984032  18.9984032  18.9984032  18.9984032  18.9984032
 NucSpn=           2           0           0           0           0           1           1           1           1           1
 AtZEff=  -0.0000000  -0.0000000  -0.0000000  -0.0000000  -0.0000000  -0.0000000  -0.0000000  -0.0000000  -0.0000000  -0.0000000
 NQMom=    2.0440000   0.0000000   0.0000000   0.0000000   0.0000000   0.0000000   0.0000000   0.0000000   0.0000000   0.0000000
 NMagM=    0.4037610   0.0000000   0.0000000   0.0000000   0.0000000   2.6288670   2.6288670   2.6288670   2.6288670   2.6288670
 AtZNuc=   7.0000000  16.0000000  16.0000000   6.0000000   6.0000000   9.0000000   9.0000000   9.0000000   9.0000000   9.0000000

  Atom        11          12          13          14          15          16          17          18          19          20
 IAtWgt=          19          16          16          16          16           7          16          12          16          12
 AtmWgt=  18.9984032  15.9949146  15.9949146  15.9949146  15.9949146   7.0160045  15.9949146  12.0000000  15.9949146  12.0000000
 NucSpn=           1           0           0           0           0           3           0           0           0           0
 AtZEff=  -0.0000000  -0.0000000  -0.0000000  -0.0000000  -0.0000000  -0.0000000  -0.0000000  -0.0000000  -0.0000000  -0.0000000
 NQMom=    0.0000000   0.0000000   0.0000000   0.0000000   0.0000000  -4.0100000   0.0000000   0.0000000   0.0000000   0.0000000
 NMagM=    2.6288670   0.0000000   0.0000000   0.0000000   0.0000000   3.2564240   0.0000000   0.0000000   0.0000000   0.0000000
 AtZNuc=   9.0000000   8.0000000   8.0000000   8.0000000   8.0000000   3.0000000   8.0000000   6.0000000   8.0000000   6.0000000

  Atom        21          22          23          24          25          26          27          28          29          30
 IAtWgt=          12          16           1           1          16          12          16          12          12          16
 AtmWgt=  12.0000000  15.9949146   1.0078250   1.0078250  15.9949146  12.0000000  15.9949146  12.0000000  12.0000000  15.9949146
 NucSpn=           0           0           1           1           0           0           0           0           0           0
 AtZEff=  -0.0000000  -0.0000000  -0.0000000  -0.0000000  -0.0000000  -0.0000000  -0.0000000  -0.0000000  -0.0000000  -0.0000000
 NQMom=    0.0000000   0.0000000   0.0000000   0.0000000   0.0000000   0.0000000   0.0000000   0.0000000   0.0000000   0.0000000
 NMagM=    0.0000000   0.0000000   2.7928460   2.7928460   0.0000000   0.0000000   0.0000000   0.0000000   0.0000000   0.0000000
 AtZNuc=   6.0000000   8.0000000   1.0000000   1.0000000   8.0000000   6.0000000   8.0000000   6.0000000   6.0000000   8.0000000

  Atom        31          32
 IAtWgt=           1           1
 AtmWgt=   1.0078250   1.0078250
 NucSpn=           1           1
 AtZEff=  -0.0000000  -0.0000000
 NQMom=    0.0000000   0.0000000
 NMagM=    2.7928460   2.7928460
 AtZNuc=   1.0000000   1.0000000
 Leave Link  101 at Thu Jul 10 10:45:44 2025, MaxMem=  1342177280 cpu:               4.1 elap:               0.3
 (Enter /home/zhangying/bin/g16/l103.exe)

 GradGradGradGradGradGradGradGradGradGradGradGradGradGradGradGradGradGrad
 Berny optimization.
 Initialization pass.
                           ----------------------------
                           !    Initial Parameters    !
                           ! (Angstroms and Degrees)  !
 --------------------------                            --------------------------
 ! Name  Definition              Value          Derivative Info.                !
 --------------------------------------------------------------------------------
 ! R1    R(1,2)                  1.5966         estimate D2E/DX2                !
 ! R2    R(1,3)                  1.6022         estimate D2E/DX2                !
 ! R3    R(2,4)                  1.8817         estimate D2E/DX2                !
 ! R4    R(2,12)                 1.4478         estimate D2E/DX2                !
 ! R5    R(2,13)                 1.503          estimate D2E/DX2                !
 ! R6    R(3,5)                  1.877          estimate D2E/DX2                !
 ! R7    R(3,14)                 1.4505         estimate D2E/DX2                !
 ! R8    R(3,15)                 1.5052         estimate D2E/DX2                !
 ! R9    R(4,8)                  1.322          estimate D2E/DX2                !
 ! R10   R(4,9)                  1.325          estimate D2E/DX2                !
 ! R11   R(4,10)                 1.3393         estimate D2E/DX2                !
 ! R12   R(5,6)                  1.3262         estimate D2E/DX2                !
 ! R13   R(5,7)                  1.3218         estimate D2E/DX2                !
 ! R14   R(5,11)                 1.331          estimate D2E/DX2                !
 ! R15   R(13,30)                3.931          estimate D2E/DX2                !
 ! R16   R(15,16)                4.3561         estimate D2E/DX2                !
 ! R17   R(16,22)                4.0698         estimate D2E/DX2                !
 ! R18   R(17,18)                1.3722         estimate D2E/DX2                !
 ! R19   R(17,21)                1.383          estimate D2E/DX2                !
 ! R20   R(18,19)                1.3722         estimate D2E/DX2                !
 ! R21   R(18,22)                1.1858         estimate D2E/DX2                !
 ! R22   R(19,20)                1.383          estimate D2E/DX2                !
 ! R23   R(20,21)                1.3285         estimate D2E/DX2                !
 ! R24   R(20,23)                1.0745         estimate D2E/DX2                !
 ! R25   R(21,24)                1.0745         estimate D2E/DX2                !
 ! R26   R(25,26)                1.3722         estimate D2E/DX2                !
 ! R27   R(25,29)                1.383          estimate D2E/DX2                !
 ! R28   R(26,27)                1.3722         estimate D2E/DX2                !
 ! R29   R(26,30)                1.1858         estimate D2E/DX2                !
 ! R30   R(27,28)                1.383          estimate D2E/DX2                !
 ! R31   R(28,29)                1.3285         estimate D2E/DX2                !
 ! R32   R(28,31)                1.0745         estimate D2E/DX2                !
 ! R33   R(29,32)                1.0745         estimate D2E/DX2                !
 ! A1    A(2,1,3)              128.5331         estimate D2E/DX2                !
 ! A2    A(1,2,4)              105.0517         estimate D2E/DX2                !
 ! A3    A(1,2,12)             111.6306         estimate D2E/DX2                !
 ! A4    A(1,2,13)             113.365          estimate D2E/DX2                !
 ! A5    A(4,2,12)             106.0348         estimate D2E/DX2                !
 ! A6    A(4,2,13)             101.8111         estimate D2E/DX2                !
 ! A7    A(12,2,13)            117.353          estimate D2E/DX2                !
 ! A8    A(1,3,5)              102.6125         estimate D2E/DX2                !
 ! A9    A(1,3,14)             112.7966         estimate D2E/DX2                !
 ! A10   A(1,3,15)             113.7436         estimate D2E/DX2                !
 ! A11   A(5,3,14)             106.1074         estimate D2E/DX2                !
 ! A12   A(5,3,15)             102.8541         estimate D2E/DX2                !
 ! A13   A(14,3,15)            116.7669         estimate D2E/DX2                !
 ! A14   A(2,4,8)              110.5593         estimate D2E/DX2                !
 ! A15   A(2,4,9)              109.2277         estimate D2E/DX2                !
 ! A16   A(2,4,10)             109.0154         estimate D2E/DX2                !
 ! A17   A(8,4,9)              109.8177         estimate D2E/DX2                !
 ! A18   A(8,4,10)             109.2265         estimate D2E/DX2                !
 ! A19   A(9,4,10)             108.967          estimate D2E/DX2                !
 ! A20   A(3,5,6)              108.5968         estimate D2E/DX2                !
 ! A21   A(3,5,7)              109.8133         estimate D2E/DX2                !
 ! A22   A(3,5,11)             109.6879         estimate D2E/DX2                !
 ! A23   A(6,5,7)              109.7793         estimate D2E/DX2                !
 ! A24   A(6,5,11)             109.3457         estimate D2E/DX2                !
 ! A25   A(7,5,11)             109.5999         estimate D2E/DX2                !
 ! A26   A(2,13,30)            129.5335         estimate D2E/DX2                !
 ! A27   A(3,15,16)            108.7577         estimate D2E/DX2                !
 ! A28   A(15,16,22)            70.0212         estimate D2E/DX2                !
 ! A29   A(18,17,21)           107.5144         estimate D2E/DX2                !
 ! A30   A(17,18,19)           107.6022         estimate D2E/DX2                !
 ! A31   A(17,18,22)           126.1989         estimate D2E/DX2                !
 ! A32   A(19,18,22)           126.1989         estimate D2E/DX2                !
 ! A33   A(18,19,20)           107.5144         estimate D2E/DX2                !
 ! A34   A(19,20,21)           108.6845         estimate D2E/DX2                !
 ! A35   A(19,20,23)           117.607          estimate D2E/DX2                !
 ! A36   A(21,20,23)           133.7085         estimate D2E/DX2                !
 ! A37   A(17,21,20)           108.6845         estimate D2E/DX2                !
 ! A38   A(17,21,24)           117.607          estimate D2E/DX2                !
 ! A39   A(20,21,24)           133.7085         estimate D2E/DX2                !
 ! A40   A(16,22,18)           121.189          estimate D2E/DX2                !
 ! A41   A(26,25,29)           107.5144         estimate D2E/DX2                !
 ! A42   A(25,26,27)           107.6022         estimate D2E/DX2                !
 ! A43   A(25,26,30)           126.1989         estimate D2E/DX2                !
 ! A44   A(27,26,30)           126.1989         estimate D2E/DX2                !
 ! A45   A(26,27,28)           107.5144         estimate D2E/DX2                !
 ! A46   A(27,28,29)           108.6845         estimate D2E/DX2                !
 ! A47   A(27,28,31)           117.607          estimate D2E/DX2                !
 ! A48   A(29,28,31)           133.7085         estimate D2E/DX2                !
 ! A49   A(25,29,28)           108.6845         estimate D2E/DX2                !
 ! A50   A(25,29,32)           117.607          estimate D2E/DX2                !
 ! A51   A(28,29,32)           133.7085         estimate D2E/DX2                !
 ! A52   A(13,30,26)           155.9772         estimate D2E/DX2                !
 ! D1    D(3,1,2,4)             93.2989         estimate D2E/DX2                !
 ! D2    D(3,1,2,12)          -152.2233         estimate D2E/DX2                !
 ! D3    D(3,1,2,13)           -17.0091         estimate D2E/DX2                !
 ! D4    D(2,1,3,5)           -116.2651         estimate D2E/DX2                !
 ! D5    D(2,1,3,14)           130.0046         estimate D2E/DX2                !
 ! D6    D(2,1,3,15)            -5.9321         estimate D2E/DX2                !
 ! D7    D(1,2,4,8)             48.4332         estimate D2E/DX2                !
 ! D8    D(1,2,4,9)            169.3837         estimate D2E/DX2                !
 ! D9    D(1,2,4,10)           -71.6502         estimate D2E/DX2                !
 ! D10   D(12,2,4,8)           -69.8907         estimate D2E/DX2                !
 ! D11   D(12,2,4,9)            51.0597         estimate D2E/DX2                !
 ! D12   D(12,2,4,10)          170.0258         estimate D2E/DX2                !
 ! D13   D(13,2,4,8)           166.8443         estimate D2E/DX2                !
 ! D14   D(13,2,4,9)           -72.2052         estimate D2E/DX2                !
 ! D15   D(13,2,4,10)           46.7609         estimate D2E/DX2                !
 ! D16   D(1,2,13,30)         -104.199          estimate D2E/DX2                !
 ! D17   D(4,2,13,30)          143.5078         estimate D2E/DX2                !
 ! D18   D(12,2,13,30)          28.3004         estimate D2E/DX2                !
 ! D19   D(1,3,5,6)            176.8881         estimate D2E/DX2                !
 ! D20   D(1,3,5,7)            -63.0634         estimate D2E/DX2                !
 ! D21   D(1,3,5,11)            57.4414         estimate D2E/DX2                !
 ! D22   D(14,3,5,6)           -64.5648         estimate D2E/DX2                !
 ! D23   D(14,3,5,7)            55.4837         estimate D2E/DX2                !
 ! D24   D(14,3,5,11)          175.9885         estimate D2E/DX2                !
 ! D25   D(15,3,5,6)            58.5766         estimate D2E/DX2                !
 ! D26   D(15,3,5,7)           178.6251         estimate D2E/DX2                !
 ! D27   D(15,3,5,11)          -60.8701         estimate D2E/DX2                !
 ! D28   D(1,3,15,16)          165.3315         estimate D2E/DX2                !
 ! D29   D(5,3,15,16)          -84.4834         estimate D2E/DX2                !
 ! D30   D(14,3,15,16)          31.2271         estimate D2E/DX2                !
 ! D31   D(2,13,30,26)         -87.0151         estimate D2E/DX2                !
 ! D32   D(3,15,16,22)        -100.782          estimate D2E/DX2                !
 ! D33   D(15,16,22,18)       -164.4548         estimate D2E/DX2                !
 ! D34   D(21,17,18,19)          0.0            estimate D2E/DX2                !
 ! D35   D(21,17,18,22)        180.0            estimate D2E/DX2                !
 ! D36   D(18,17,21,20)          0.0            estimate D2E/DX2                !
 ! D37   D(18,17,21,24)        180.0            estimate D2E/DX2                !
 ! D38   D(17,18,19,20)          0.0            estimate D2E/DX2                !
 ! D39   D(22,18,19,20)        180.0            estimate D2E/DX2                !
 ! D40   D(17,18,22,16)        154.2681         estimate D2E/DX2                !
 ! D41   D(19,18,22,16)        -25.7319         estimate D2E/DX2                !
 ! D42   D(18,19,20,21)          0.0            estimate D2E/DX2                !
 ! D43   D(18,19,20,23)        180.0            estimate D2E/DX2                !
 ! D44   D(19,20,21,17)          0.0            estimate D2E/DX2                !
 ! D45   D(19,20,21,24)        180.0            estimate D2E/DX2                !
 ! D46   D(23,20,21,17)        180.0            estimate D2E/DX2                !
 ! D47   D(23,20,21,24)          0.0            estimate D2E/DX2                !
 ! D48   D(29,25,26,27)          0.0            estimate D2E/DX2                !
 ! D49   D(29,25,26,30)       -180.0            estimate D2E/DX2                !
 ! D50   D(26,25,29,28)          0.0            estimate D2E/DX2                !
 ! D51   D(26,25,29,32)        180.0            estimate D2E/DX2                !
 ! D52   D(25,26,27,28)          0.0            estimate D2E/DX2                !
 ! D53   D(30,26,27,28)        180.0            estimate D2E/DX2                !
 ! D54   D(25,26,30,13)         18.9728         estimate D2E/DX2                !
 ! D55   D(27,26,30,13)       -161.0272         estimate D2E/DX2                !
 ! D56   D(26,27,28,29)          0.0            estimate D2E/DX2                !
 ! D57   D(26,27,28,31)        180.0            estimate D2E/DX2                !
 ! D58   D(27,28,29,25)          0.0            estimate D2E/DX2                !
 ! D59   D(27,28,29,32)        180.0            estimate D2E/DX2                !
 ! D60   D(31,28,29,25)        180.0            estimate D2E/DX2                !
 ! D61   D(31,28,29,32)          0.0            estimate D2E/DX2                !
 --------------------------------------------------------------------------------
 Trust Radius=3.00D-01 FncErr=1.00D-07 GrdErr=1.00D-06 EigMax=2.50D+02 EigMin=1.00D-04
 Number of steps in this run=    156 maximum allowed number of steps=    192.
 GradGradGradGradGradGradGradGradGradGradGradGradGradGradGradGradGradGrad

 Leave Link  103 at Thu Jul 10 10:45:44 2025, MaxMem=  1342177280 cpu:               0.4 elap:               0.1
 (Enter /home/zhangying/bin/g16/l202.exe)
                          Input orientation:                          
 ---------------------------------------------------------------------
 Center     Atomic      Atomic             Coordinates (Angstroms)
 Number     Number       Type             X           Y           Z
 ---------------------------------------------------------------------
      1          7           0        6.238229  -10.137214    7.148025
      2         16           0        4.772917  -10.531242    6.651166
      3         16           0        7.473915   -9.597215    6.282912
      4          6           0        4.850054  -12.382222    6.321249
      5          6           0        8.743196  -10.965483    6.482780
      6          9           0        9.806236  -10.666851    5.748183
      7          9           0        9.092587  -11.070421    7.753291
      8          9           0        5.406586  -13.012810    7.341241
      9          9           0        3.623074  -12.841848    6.124352
     10          9           0        5.578286  -12.598913    5.218306
     11          9           0        8.228276  -12.119368    6.064561
     12          8           0        3.788473  -10.352221    7.697515
     13          8           0        4.439551   -9.989651    5.289342
     14          8           0        8.076089   -8.404156    6.846875
     15          8           0        7.218634   -9.591346    4.799546
     16          3           0       10.264301   -7.151638    2.863661
     17          8           0        5.417853   -3.507782    2.256570
     18          6           0        6.633480   -4.033395    2.615488
     19          8           0        7.606846   -3.196399    2.130891
     20          6           0        6.973091   -2.157266    1.474200
     21          6           0        5.659959   -2.344059    1.549593
     22          8           0        6.810727   -5.030332    3.232637
     23          1           0        7.590892   -1.399856    1.027820
     24          1           0        4.809959   -1.795442    1.187485
     25          8           0       -0.144035   -6.885911    4.287140
     26          6           0        1.118989   -6.420606    4.020492
     27          8           0        0.990020   -5.214867    3.378307
     28          6           0       -0.362039   -4.950667    3.256574
     29          6           0       -1.042335   -5.953092    3.801764
     30          8           0        2.137424   -6.962335    4.295248
     31          1           0       -0.648920   -4.035575    2.771900
     32          1           0       -2.089643   -6.158497    3.926496
 ---------------------------------------------------------------------
                    Distance matrix (angstroms):
                    1          2          3          4          5
     1  N    0.000000
     2  S    1.596642   0.000000
     3  S    1.602167   2.881564   0.000000
     4  C    2.765980   1.881733   3.826536   0.000000
     5  C    2.720927   3.997504   1.877013   4.146057   0.000000
     6  F    3.869205   5.115474   2.621026   5.275854   1.326223
     7  F    3.063427   4.490540   2.636750   4.665903   1.321849
     8  F    2.999670   2.652531   4.130400   1.322026   4.007677
     9  F    3.898973   2.634117   5.038032   1.324955   5.464876
    10  F    3.196764   2.641396   3.706345   1.339313   3.779371
    11  F    3.010501   3.847825   2.641590   3.398141   1.330977
    12  O    2.519816   1.447766   4.019157   2.672446   5.138186
    13  O    2.590698   1.503004   3.216917   2.637753   4.571422
    14  O    2.543995   3.933668   1.450536   5.148649   2.671701
    15  O    2.602790   3.208339   1.505183   3.964182   2.654396
    16  Li   6.593837   7.478116   5.045629   8.284201   5.473317
    17  O    8.279415   8.310079   7.584195   9.777509   9.194349
    18  C    7.612930   7.872128   6.716578   9.306781   8.213445
    19  O    8.672926   9.069949   7.630688  10.466057   8.977132
    20  C    9.818954  10.087875   8.872844  11.513074  10.286098
    21  C    9.613017   9.687253   8.848899  11.144028  10.400560
    22  O    6.460515   6.789626   5.531764   8.211823   7.037321
    23  H   10.753047  11.088067   9.737883  12.495796  11.071838
    24  H   10.351480  10.303756   9.691630  11.765927  11.296024
    25  O    7.712906   6.561515   8.328712   7.699868  10.022306
    26  C    7.057000   6.096635   7.456170   7.399675   9.211259
    27  O    8.123051   7.299709   8.347610   8.656312  10.139974
    28  C    9.252415   8.308661   9.599547   9.580509  11.379443
    29  C    9.039410   7.930681   9.589695   9.077542  11.316737
    30  O    5.919019   5.023273   6.274674   6.390478   8.027871
    31  H   10.188880   9.307992  10.451770  10.606748  12.247698
    32  H    9.775576   8.581343  10.432599   9.624396  12.124030
                    6          7          8          9         10
     6  F    0.000000
     7  F    2.166246   0.000000
     8  F    5.234336   4.186797   0.000000
     9  F    6.565334   5.975532   2.165863   0.000000
    10  F    4.678588   4.594861   2.169711   2.168593   0.000000
    11  F    2.167915   2.167749   3.223366   4.661914   2.822863
    12  O    6.333432   5.352808   3.134319   2.949651   3.794409
    13  O    5.428668   5.374928   3.779543   3.082030   2.847809
    14  O    3.052920   2.993965   5.348863   6.328072   5.146576
    15  O    2.958429   3.797890   4.631431   5.024832   3.451313
    16  Li   4.570231   6.374814   8.831730   9.333622   7.561474
    17  O    9.094038  10.045452  10.779590  10.261860   9.562755
    18  C    7.992678   9.053394  10.220954   9.948041   9.014221
    19  O    8.586604   9.788720  11.329202  11.173758  10.102201
    20  C    9.935123  11.106915  12.438607  12.124637  11.179973
    21  C   10.202384  11.243585  12.142061  11.631032  10.891656
    22  O    6.860860   7.881997   9.086924   8.918685   7.921187
    23  H   10.633286  11.874631  13.397432  13.139155  12.125577
    24  H   11.156373  12.143967  12.808357  12.157485  11.556506
    25  O   10.744210  10.716320   8.813389   7.282832   8.139436
    26  C    9.822615   9.956547   8.536277   7.206179   7.713078
    27  O   10.633254  10.912359   9.798919   8.523179   8.886052
    28  C   11.927979  12.126904  10.721925   9.293870   9.880866
    29  C   11.987475  12.021575  10.195886   8.638022   9.487158
    30  O    8.639741   8.786849   7.521551   6.334149   6.668026
    31  H   12.733514  13.007701  11.753245  10.345980  10.867095
    32  H   12.851293  12.798970  10.716135   9.062720  10.096775
                   11         12         13         14         15
    11  F    0.000000
    12  O    5.049872   0.000000
    13  O    4.414872   2.520845   0.000000
    14  O    3.799733   4.785624   4.261937   0.000000
    15  O    3.001755   4.554466   2.849886   2.517181   0.000000
    16  Li   6.250559   8.691733   6.918522   4.714134   4.356135
    17  O    9.826428   8.894105   7.222839   7.218836   6.835151
    18  C    8.934340   8.593522   6.887655   6.252144   6.000277
    19  O    9.771351   9.837331   8.133624   7.041408   6.940301
    20  C   11.040397  10.771663   9.073057   8.312994   8.147623
    21  C   11.069682  10.267915   8.598267   8.403788   8.094124
    22  O    7.764256   7.575728   5.869186   5.103582   4.839880
    23  H   11.860984  11.793560  10.093368   9.119048   9.025796
    24  H   11.918649  10.800111   9.171013   9.293621   8.923274
    25  O   10.032143   6.253845   5.625555   8.742297   7.860715
    26  C    9.337883   6.008680   5.037280   7.766862   6.918539
    27  O   10.357627   7.271815   6.192727   8.509694   7.743973
    28  C   11.535535   8.131758   7.251122   9.798921   9.021268
    29  C   11.361665   7.606965   6.968341   9.920992   9.081634
    30  O    8.174590   5.078652   3.930986   6.622491   5.743232
    31  H   12.449656   9.157082   8.226850  10.574295   9.842579
    32  H   12.106311   8.146174   7.691909  10.812664   9.959453
                   16         17         18         19         20
    16  Li   0.000000
    17  O    6.093792   0.000000
    18  C    4.792482   1.372166   0.000000
    19  O    4.821092   2.214598   1.372166   0.000000
    20  C    6.140554   2.203352   2.222101   1.382998   0.000000
    21  C    6.785245   1.382998   2.222101   2.203352   1.328492
    22  O    4.069798   2.282753   1.185821   2.282753   3.372383
    23  H    6.603062   3.267304   3.220692   2.108219   1.074524
    24  H    7.826126   2.108219   3.220692   3.267304   2.211846
    25  O   10.508585   6.816859   7.540953   8.850879   8.995899
    26  C    9.247128   5.484177   6.171095   7.487215   7.676599
    27  O    9.488320   4.876283   5.816047   7.029413   6.983673
    28  C   10.858994   6.040619   7.084466   8.236974   8.048856
    29  C   11.408618   7.078220   8.000664   9.230358   9.169128
    30  O    8.254175   5.181830   5.622704   6.984361   7.377715
    31  H   11.349743   6.111454   7.284080   8.323028   7.956578
    32  H   12.439287   8.134952   9.073460  10.296607  10.205721
                   21         22         23         24         25
    21  C    0.000000
    22  O    3.372383   0.000000
    23  H    2.211846   4.318591   0.000000
    24  H    1.074524   4.318591   2.813462   0.000000
    25  O    7.861866   7.274878  10.027415   7.750018   0.000000
    26  C    6.583615   5.911806   8.720638   6.560588   1.372166
    27  O    5.778760   5.825452   7.978133   5.575312   2.214598
    28  C    6.780314   7.173248   8.990256   6.402041   2.203352
    29  C    7.938397   7.927545  10.146887   7.640016   1.382998
    30  O    6.424590   5.167353   8.447341   6.595257   2.282753
    31  H    6.645091   7.539772   8.825153   6.109659   3.267304
    32  H    8.958568   8.998376  11.169590   8.610629   2.108219
                   26         27         28         29         30
    26  C    0.000000
    27  O    1.372166   0.000000
    28  C    2.222101   1.382998   0.000000
    29  C    2.222101   2.203352   1.328492   0.000000
    30  O    1.185821   2.282753   3.372383   3.372383   0.000000
    31  H    3.220692   2.108219   1.074524   2.211846   4.318591
    32  H    3.220692   3.267304   2.211846   1.074524   4.318591
                   31         32
    31  H    0.000000
    32  H    2.813462   0.000000
 Stoichiometry    C8H4F6LiNO10S2
 Framework group  C1[X(C8H4F6LiNO10S2)]
 Deg. of freedom    90
 Full point group                 C1      NOp   1
 Largest Abelian subgroup         C1      NOp   1
 Largest concise Abelian subgroup C1      NOp   1
                         Standard orientation:                         
 ---------------------------------------------------------------------
 Center     Atomic      Atomic             Coordinates (Angstroms)
 Number     Number       Type             X           Y           Z
 ---------------------------------------------------------------------
      1          7           0       -2.626395    0.107125    1.067676
      2         16           0       -2.182065    1.513013    0.455046
      3         16           0       -2.271854   -1.365711    0.546143
      4          6           0       -3.581592    2.006032   -0.702182
      5          6           0       -3.954920   -2.049557    0.074103
      6          9           0       -3.789853   -3.259362   -0.443574
      7          9           0       -4.725362   -2.122861    1.145705
      8          9           0       -4.750731    1.874487   -0.099220
      9          9           0       -3.411079    3.263866   -1.082032
     10          9           0       -3.551935    1.216821   -1.783859
     11          9           0       -4.523369   -1.256452   -0.831078
     12          8           0       -2.121674    2.542712    1.470969
     13          8           0       -1.020649    1.409628   -0.493345
     14          8           0       -1.767605   -2.228110    1.597834
     15          8           0       -1.525090   -1.382495   -0.760623
     16          3           0        0.170265   -5.351024   -1.354305
     17          8           0        5.235655   -2.183692   -0.152587
     18          6           0        4.192825   -3.073302   -0.089836
     19          8           0        4.723105   -4.338083   -0.134253
     20          6           0        6.097227   -4.210333   -0.224548
     21          6           0        6.404695   -2.917958   -0.235546
     22          8           0        3.041878   -2.798814   -0.011428
     23          1           0        6.679279   -5.112428   -0.269761
     24          1           0        7.330430   -2.375454   -0.293052
     25          8           0        3.676264    4.447420    0.104737
     26          6           0        3.698763    3.075716    0.077175
     27          8           0        5.013304    2.682253    0.073856
     28          6           0        5.790201    3.826129    0.099629
     29          6           0        4.988138    4.885016    0.118154
     30          8           0        2.753458    2.359997    0.059439
     31          1           0        6.857662    3.703134    0.100894
     32          1           0        5.159064    5.945631    0.140125
 ---------------------------------------------------------------------
 Rotational constants (GHZ):           0.1377889           0.0717984           0.0496810
 Leave Link  202 at Thu Jul 10 10:45:45 2025, MaxMem=  1342177280 cpu:               0.2 elap:               0.1
 (Enter /home/zhangying/bin/g16/l301.exe)
 Standard basis: 6-311++G(d,p) (5D, 7F)
 Ernie: Thresh=  0.10000D-02 Tol=  0.10000D-05 Strict=F.
 There are   688 symmetry adapted cartesian basis functions of A   symmetry.
 There are   660 symmetry adapted basis functions of A   symmetry.
   660 basis functions,  1072 primitive gaussians,   688 cartesian basis functions
   114 alpha electrons      114 beta electrons
       nuclear repulsion energy      3034.1152389738 Hartrees.
 IExCor=  402 DFT=T Ex+Corr=B3LYP ExCW=0 ScaHFX=  0.200000
 ScaDFX=  0.800000  0.720000  1.000000  0.810000 ScalE2=  1.000000  1.000000
 IRadAn=      5 IRanWt=     -1 IRanGd=            0 ICorTp=0 IEmpDi=141
 NAtoms=   32 NActive=   32 NUniq=   32 SFac= 1.00D+00 NAtFMM=   60 NAOKFM=F Big=F
 Integral buffers will be    131072 words long.
 Raffenetti 2 integral format.
 Two-electron integral symmetry is turned on.
 R6Disp:  Grimme-D3(BJ) Dispersion energy=       -0.0570289292 Hartrees.
 Nuclear repulsion after empirical dispersion term =     3034.0582100446 Hartrees.
 Leave Link  301 at Thu Jul 10 10:45:46 2025, MaxMem=  1342177280 cpu:               1.3 elap:               0.2
 (Enter /home/zhangying/bin/g16/l302.exe)
 NPDir=0 NMtPBC=     1 NCelOv=     1 NCel=       1 NClECP=     1 NCelD=      1
         NCelK=      1 NCelE2=     1 NClLst=     1 CellRange=     0.0.
 One-electron integrals computed using PRISM.
 One-electron integral symmetry used in STVInt
 NBasis=   660 RedAO= T EigKep=  2.67D-05  NBF=   660
 NBsUse=   660 1.00D-06 EigRej= -1.00D+00 NBFU=   660
 Precomputing XC quadrature grid using
 IXCGrd= 4 IRadAn=           5 IRanWt=          -1 IRanGd=           0 AccXCQ= 0.00D+00.
 Generated NRdTot=       0 NPtTot=           0 NUsed=           0 NTot=          32
 NSgBfM=   615   615   615   615   615 MxSgAt=    32 MxSgA2=    32.
 Leave Link  302 at Thu Jul 10 10:45:47 2025, MaxMem=  1342177280 cpu:              12.8 elap:               0.9
 (Enter /home/zhangying/bin/g16/l303.exe)
 DipDrv:  MaxL=1.
 Leave Link  303 at Thu Jul 10 10:45:48 2025, MaxMem=  1342177280 cpu:               1.6 elap:               0.2
 (Enter /home/zhangying/bin/g16/l401.exe)
 ExpMin= 7.40D-03 ExpMax= 9.34D+04 ExpMxC= 3.17D+03 IAcc=3 IRadAn=         5 AccDes= 0.00D+00
 Harris functional with IExCor=  402 and IRadAn=       5 diagonalized for initial guess.
 HarFok:  IExCor=  402 AccDes= 0.00D+00 IRadAn=         5 IDoV= 1 UseB2=F ITyADJ=14
 ICtDFT=  3500011 ScaDFX=  1.000000  1.000000  1.000000  1.000000
 FoFCou: FMM=F IPFlag=           0 FMFlag=      100000 FMFlg1=           0
         NFxFlg=           0 DoJE=T BraDBF=F KetDBF=T FulRan=T
         wScrn=  0.000000 ICntrl=       500 IOpCl=  0 I1Cent=   200000004 NGrid=           0
         NMat0=    1 NMatS0=      1 NMatT0=    0 NMatD0=    1 NMtDS0=    0 NMtDT0=    0
 Petite list used in FoFCou.
 Harris En= -2517.78471138130    
 JPrj=0 DoOrth=F DoCkMO=F.
 Leave Link  401 at Thu Jul 10 10:45:52 2025, MaxMem=  1342177280 cpu:              41.4 elap:               2.7
 (Enter /home/zhangying/bin/g16/l502.exe)
 Integral symmetry usage will be decided dynamically.
 Closed shell SCF:
 Using DIIS extrapolation, IDIIS=  1040.
 NGot=  1342177280 LenX=  1341213430 LenY=  1340739398
 Requested convergence on RMS density matrix=1.00D-08 within 128 cycles.
 Requested convergence on MAX density matrix=1.00D-06.
 Requested convergence on             energy=1.00D-06.
 No special actions if energy rises.
 Fock matrices will be formed incrementally for  20 cycles.

 Cycle   1  Pass 1  IDiag  1:
 FoFJK:  IHMeth= 1 ICntrl=       0 DoSepK=F KAlg= 0 I1Cent=           0 FoldK=F
 IRaf= 630000000 NMat=       1 IRICut=       1 DoRegI=T DoRafI=F ISym2E= 0 IDoP0=0 IntGTp=1.
 FoFCou: FMM=F IPFlag=           0 FMFlag=      100000 FMFlg1=           0
         NFxFlg=           0 DoJE=F BraDBF=F KetDBF=F FulRan=T
         wScrn=  0.000000 ICntrl=         0 IOpCl=  0 I1Cent=           0 NGrid=           0
         NMat0=    1 NMatS0=      1 NMatT0=    0 NMatD0=    1 NMtDS0=    0 NMtDT0=    0
 Symmetry not used in FoFCou.
 E= -2516.54292264111    
 DIIS: error= 3.78D-02 at cycle   1 NSaved=   1.
 NSaved= 1 IEnMin= 1 EnMin= -2516.54292264111     IErMin= 1 ErrMin= 3.78D-02
 ErrMax= 3.78D-02  0.00D+00 EMaxC= 1.00D-01 BMatC= 1.60D+00 BMatP= 1.60D+00
 IDIUse=3 WtCom= 6.22D-01 WtEn= 3.78D-01
 Coeff-Com:  0.100D+01
 Coeff-En:   0.100D+01
 Coeff:      0.100D+01
 Gap=     0.068 Goal=   None    Shift=    0.000
 GapD=    0.068 DampG=0.500 DampE=0.500 DampFc=0.2500 IDamp=-1.
 Damping current iteration by 2.50D-01
 RMSDP=2.80D-02 MaxDP=3.98D+00              OVMax= 9.89D-01

 Cycle   2  Pass 1  IDiag  1:
 RMSU=  6.68D-03    CP:  1.20D+00
 E= -2516.79166890663     Delta-E=       -0.248746265518 Rises=F Damp=T
 DIIS: error= 1.27D-02 at cycle   2 NSaved=   2.
 NSaved= 2 IEnMin= 2 EnMin= -2516.79166890663     IErMin= 2 ErrMin= 1.27D-02
 ErrMax= 1.27D-02  0.00D+00 EMaxC= 1.00D-01 BMatC= 1.85D-01 BMatP= 1.60D+00
 IDIUse=3 WtCom= 8.73D-01 WtEn= 1.27D-01
 Coeff-Com: -0.251D+00 0.125D+01
 Coeff-En:   0.275D+00 0.725D+00
 Coeff:     -0.185D+00 0.118D+01
 Gap=     0.302 Goal=   None    Shift=    0.000
 RMSDP=4.86D-03 MaxDP=6.62D-01 DE=-2.49D-01 OVMax= 5.78D-01

 Cycle   3  Pass 1  IDiag  1:
 RMSU=  2.85D-03    CP:  1.11D+00  4.25D-01
 E= -2517.25067341733     Delta-E=       -0.459004510702 Rises=F Damp=F
 DIIS: error= 2.02D-02 at cycle   3 NSaved=   3.
 NSaved= 3 IEnMin= 3 EnMin= -2517.25067341733     IErMin= 2 ErrMin= 1.27D-02
 ErrMax= 2.02D-02  0.00D+00 EMaxC= 1.00D-01 BMatC= 3.84D-01 BMatP= 1.85D-01
 IDIUse=2 WtCom= 0.00D+00 WtEn= 1.00D+00
 Coeff-En:   0.000D+00 0.000D+00 0.100D+01
 Coeff:      0.000D+00 0.000D+00 0.100D+01
 Gap=     0.124 Goal=   None    Shift=    0.000
 RMSDP=1.10D-02 MaxDP=1.95D+00 DE=-4.59D-01 OVMax= 9.98D-01

 Cycle   4  Pass 1  IDiag  1:
 RMSU=  6.33D-03    CP:  1.32D+00  1.56D+00 -5.34D-01
 E= -2510.20468659459     Delta-E=        7.045986822736 Rises=F Damp=F
 DIIS: error= 5.79D-02 at cycle   4 NSaved=   4.
 NSaved= 4 IEnMin= 3 EnMin= -2517.25067341733     IErMin= 2 ErrMin= 1.27D-02
 ErrMax= 5.79D-02  0.00D+00 EMaxC= 1.00D-01 BMatC= 3.35D+00 BMatP= 1.85D-01
 IDIUse=2 WtCom= 0.00D+00 WtEn= 1.00D+00
 Coeff-En:   0.000D+00 0.000D+00 0.908D+00 0.917D-01
 Coeff:      0.000D+00 0.000D+00 0.908D+00 0.917D-01
 Gap=     0.010 Goal=   None    Shift=    0.000
 RMSDP=7.53D-03 MaxDP=9.96D-01 DE= 7.05D+00 OVMax= 9.94D-01

 Cycle   5  Pass 1  IDiag  1:
 RMSU=  4.00D-03    CP:  1.29D+00  1.34D+00  2.06D-01  7.87D-02
 E= -2517.15256653625     Delta-E=       -6.947879941660 Rises=F Damp=F
 DIIS: error= 2.22D-02 at cycle   5 NSaved=   5.
 NSaved= 5 IEnMin= 3 EnMin= -2517.25067341733     IErMin= 2 ErrMin= 1.27D-02
 ErrMax= 2.22D-02  0.00D+00 EMaxC= 1.00D-01 BMatC= 5.61D-01 BMatP= 1.85D-01
 IDIUse=2 WtCom= 0.00D+00 WtEn= 1.00D+00
 Coeff-En:   0.000D+00 0.000D+00 0.551D+00 0.000D+00 0.449D+00
 Coeff:      0.000D+00 0.000D+00 0.551D+00 0.000D+00 0.449D+00
 Gap=     0.022 Goal=   None    Shift=    0.000
 RMSDP=5.60D-03 MaxDP=7.75D-01 DE=-6.95D+00 OVMax= 1.26D-01

 Cycle   6  Pass 1  IDiag  1:
 RMSU=  1.70D-03    CP:  1.15D+00  6.79D-01  2.98D-01  5.88D-02  3.44D-01
 E= -2517.53961044992     Delta-E=       -0.387043913662 Rises=F Damp=F
 DIIS: error= 4.95D-03 at cycle   6 NSaved=   6.
 NSaved= 6 IEnMin= 6 EnMin= -2517.53961044992     IErMin= 6 ErrMin= 4.95D-03
 ErrMax= 4.95D-03  0.00D+00 EMaxC= 1.00D-01 BMatC= 4.33D-02 BMatP= 1.85D-01
 IDIUse=3 WtCom= 9.51D-01 WtEn= 4.95D-02
 Coeff-Com: -0.352D-01 0.107D+00 0.309D+00-0.129D-02 0.230D+00 0.391D+00
 Coeff-En:   0.000D+00 0.000D+00 0.000D+00 0.000D+00 0.000D+00 0.100D+01
 Coeff:     -0.335D-01 0.101D+00 0.294D+00-0.123D-02 0.218D+00 0.421D+00
 Gap=     0.089 Goal=   None    Shift=    0.000
 RMSDP=9.81D-04 MaxDP=8.79D-02 DE=-3.87D-01 OVMax= 5.26D-02

 Cycle   7  Pass 1  IDiag  1:
 RMSU=  6.47D-04    CP:  1.16D+00  7.16D-01  3.33D-01  9.37D-02  3.38D-01
                    CP:  6.27D-01
 E= -2517.57145272115     Delta-E=       -0.031842271236 Rises=F Damp=F
 DIIS: error= 1.80D-03 at cycle   7 NSaved=   7.
 NSaved= 7 IEnMin= 7 EnMin= -2517.57145272115     IErMin= 7 ErrMin= 1.80D-03
 ErrMax= 1.80D-03  0.00D+00 EMaxC= 1.00D-01 BMatC= 5.20D-03 BMatP= 4.33D-02
 IDIUse=3 WtCom= 9.82D-01 WtEn= 1.80D-02
 Coeff-Com: -0.266D-01 0.354D-01 0.681D-01-0.452D-02 0.527D-01 0.271D+00
 Coeff-Com:  0.604D+00
 Coeff-En:   0.000D+00 0.000D+00 0.000D+00 0.000D+00 0.000D+00 0.770D-01
 Coeff-En:   0.923D+00
 Coeff:     -0.261D-01 0.347D-01 0.669D-01-0.444D-02 0.518D-01 0.267D+00
 Coeff:      0.610D+00
 Gap=     0.071 Goal=   None    Shift=    0.000
 RMSDP=4.22D-04 MaxDP=6.06D-02 DE=-3.18D-02 OVMax= 1.91D-02

 Cycle   8  Pass 1  IDiag  1:
 RMSU=  1.86D-04    CP:  1.16D+00  7.16D-01  3.75D-01  6.14D-02  3.77D-01
                    CP:  6.70D-01  6.28D-01
 E= -2517.57466973274     Delta-E=       -0.003217011586 Rises=F Damp=F
 DIIS: error= 1.07D-03 at cycle   8 NSaved=   8.
 NSaved= 8 IEnMin= 8 EnMin= -2517.57466973274     IErMin= 8 ErrMin= 1.07D-03
 ErrMax= 1.07D-03  0.00D+00 EMaxC= 1.00D-01 BMatC= 1.18D-03 BMatP= 5.20D-03
 IDIUse=3 WtCom= 9.89D-01 WtEn= 1.07D-02
 Coeff-Com: -0.163D-01 0.236D-01 0.140D-01-0.117D-02-0.289D-03 0.110D+00
 Coeff-Com:  0.409D+00 0.461D+00
 Coeff-En:   0.000D+00 0.000D+00 0.000D+00 0.000D+00 0.000D+00 0.000D+00
 Coeff-En:   0.173D+00 0.827D+00
 Coeff:     -0.161D-01 0.234D-01 0.138D-01-0.116D-02-0.286D-03 0.109D+00
 Coeff:      0.407D+00 0.464D+00
 Gap=     0.074 Goal=   None    Shift=    0.000
 RMSDP=1.85D-04 MaxDP=2.61D-02 DE=-3.22D-03 OVMax= 6.72D-03

 Cycle   9  Pass 1  IDiag  1:
 RMSU=  6.64D-05    CP:  1.16D+00  7.13D-01  3.65D-01  7.30D-02  3.51D-01
                    CP:  6.85D-01  7.26D-01  5.14D-01
 E= -2517.57548394349     Delta-E=       -0.000814210748 Rises=F Damp=F
 DIIS: error= 3.20D-04 at cycle   9 NSaved=   9.
 NSaved= 9 IEnMin= 9 EnMin= -2517.57548394349     IErMin= 9 ErrMin= 3.20D-04
 ErrMax= 3.20D-04  0.00D+00 EMaxC= 1.00D-01 BMatC= 9.61D-05 BMatP= 1.18D-03
 IDIUse=3 WtCom= 9.97D-01 WtEn= 3.20D-03
 Coeff-Com: -0.743D-02 0.987D-02-0.495D-03-0.144D-03-0.519D-02 0.401D-01
 Coeff-Com:  0.190D+00 0.275D+00 0.498D+00
 Coeff-En:   0.000D+00 0.000D+00 0.000D+00 0.000D+00 0.000D+00 0.000D+00
 Coeff-En:   0.000D+00 0.136D-01 0.986D+00
 Coeff:     -0.740D-02 0.983D-02-0.494D-03-0.143D-03-0.518D-02 0.400D-01
 Coeff:      0.190D+00 0.274D+00 0.500D+00
 Gap=     0.074 Goal=   None    Shift=    0.000
 RMSDP=3.54D-05 MaxDP=2.36D-03 DE=-8.14D-04 OVMax= 1.57D-03

 Cycle  10  Pass 1  IDiag  1:
 RMSU=  2.04D-05    CP:  1.16D+00  7.12D-01  3.62D-01  7.17D-02  3.52D-01
                    CP:  6.86D-01  7.27D-01  5.67D-01  6.83D-01
 E= -2517.57554688920     Delta-E=       -0.000062945710 Rises=F Damp=F
 DIIS: error= 8.69D-05 at cycle  10 NSaved=  10.
 NSaved=10 IEnMin=10 EnMin= -2517.57554688920     IErMin=10 ErrMin= 8.69D-05
 ErrMax= 8.69D-05  0.00D+00 EMaxC= 1.00D-01 BMatC= 9.49D-06 BMatP= 9.61D-05
 IDIUse=1 WtCom= 1.00D+00 WtEn= 0.00D+00
 Coeff-Com: -0.363D-02 0.476D-02-0.191D-02 0.478D-04-0.291D-02 0.151D-01
 Coeff-Com:  0.779D-01 0.125D+00 0.288D+00 0.498D+00
 Coeff:     -0.363D-02 0.476D-02-0.191D-02 0.478D-04-0.291D-02 0.151D-01
 Coeff:      0.779D-01 0.125D+00 0.288D+00 0.498D+00
 Gap=     0.073 Goal=   None    Shift=    0.000
 RMSDP=2.28D-05 MaxDP=4.12D-03 DE=-6.29D-05 OVMax= 5.75D-04

 Cycle  11  Pass 1  IDiag  1:
 RMSU=  1.02D-05    CP:  1.16D+00  7.14D-01  3.61D-01  7.29D-02  3.54D-01
                    CP:  6.86D-01  7.32D-01  5.63D-01  7.04D-01  3.98D-01
 E= -2517.57555247000     Delta-E=       -0.000005580807 Rises=F Damp=F
 DIIS: error= 5.50D-05 at cycle  11 NSaved=  11.
 NSaved=11 IEnMin=11 EnMin= -2517.57555247000     IErMin=11 ErrMin= 5.50D-05
 ErrMax= 5.50D-05  0.00D+00 EMaxC= 1.00D-01 BMatC= 2.28D-06 BMatP= 9.49D-06
 IDIUse=1 WtCom= 1.00D+00 WtEn= 0.00D+00
 Coeff-Com: -0.128D-02 0.166D-02-0.130D-02 0.682D-04-0.576D-03 0.253D-02
 Coeff-Com:  0.116D-01 0.282D-01 0.724D-01 0.277D+00 0.610D+00
 Coeff:     -0.128D-02 0.166D-02-0.130D-02 0.682D-04-0.576D-03 0.253D-02
 Coeff:      0.116D-01 0.282D-01 0.724D-01 0.277D+00 0.610D+00
 Gap=     0.073 Goal=   None    Shift=    0.000
 RMSDP=7.08D-06 MaxDP=6.44D-04 DE=-5.58D-06 OVMax= 2.51D-04

 Cycle  12  Pass 1  IDiag  1:
 RMSU=  2.63D-06    CP:  1.16D+00  7.14D-01  3.61D-01  7.28D-02  3.54D-01
                    CP:  6.88D-01  7.31D-01  5.63D-01  6.96D-01  5.25D-01
                    CP:  9.27D-01
 E= -2517.57555413205     Delta-E=       -0.000001662043 Rises=F Damp=F
 DIIS: error= 2.00D-05 at cycle  12 NSaved=  12.
 NSaved=12 IEnMin=12 EnMin= -2517.57555413205     IErMin=12 ErrMin= 2.00D-05
 ErrMax= 2.00D-05  0.00D+00 EMaxC= 1.00D-01 BMatC= 4.03D-07 BMatP= 2.28D-06
 IDIUse=1 WtCom= 1.00D+00 WtEn= 0.00D+00
 Coeff-Com: -0.310D-03 0.418D-03-0.509D-03 0.200D-04 0.242D-03-0.651D-03
 Coeff-Com: -0.620D-02-0.216D-02-0.123D-01 0.641D-01 0.320D+00 0.638D+00
 Coeff:     -0.310D-03 0.418D-03-0.509D-03 0.200D-04 0.242D-03-0.651D-03
 Coeff:     -0.620D-02-0.216D-02-0.123D-01 0.641D-01 0.320D+00 0.638D+00
 Gap=     0.073 Goal=   None    Shift=    0.000
 RMSDP=3.22D-06 MaxDP=4.36D-04 DE=-1.66D-06 OVMax= 1.24D-04

 Cycle  13  Pass 1  IDiag  1:
 RMSU=  1.01D-06    CP:  1.16D+00  7.15D-01  3.61D-01  7.28D-02  3.55D-01
                    CP:  6.88D-01  7.30D-01  5.66D-01  6.98D-01  4.98D-01
                    CP:  1.02D+00  8.59D-01
 E= -2517.57555442861     Delta-E=       -0.000000296559 Rises=F Damp=F
 DIIS: error= 5.45D-06 at cycle  13 NSaved=  13.
 NSaved=13 IEnMin=13 EnMin= -2517.57555442861     IErMin=13 ErrMin= 5.45D-06
 ErrMax= 5.45D-06  0.00D+00 EMaxC= 1.00D-01 BMatC= 4.13D-08 BMatP= 4.03D-07
 IDIUse=1 WtCom= 1.00D+00 WtEn= 0.00D+00
 Coeff-Com: -0.576D-04 0.729D-04-0.138D-03 0.409D-05 0.196D-03-0.483D-03
 Coeff-Com: -0.411D-02-0.313D-02-0.158D-01-0.415D-02 0.792D-01 0.372D+00
 Coeff-Com:  0.576D+00
 Coeff:     -0.576D-04 0.729D-04-0.138D-03 0.409D-05 0.196D-03-0.483D-03
 Coeff:     -0.411D-02-0.313D-02-0.158D-01-0.415D-02 0.792D-01 0.372D+00
 Coeff:      0.576D+00
 Gap=     0.073 Goal=   None    Shift=    0.000
 RMSDP=8.28D-07 MaxDP=7.63D-05 DE=-2.97D-07 OVMax= 4.59D-05

 Cycle  14  Pass 1  IDiag  1:
 RMSU=  3.79D-07    CP:  1.16D+00  7.15D-01  3.61D-01  7.28D-02  3.55D-01
                    CP:  6.88D-01  7.30D-01  5.67D-01  6.98D-01  5.03D-01
                    CP:  1.03D+00  9.77D-01  6.89D-01
 E= -2517.57555445683     Delta-E=       -0.000000028229 Rises=F Damp=F
 DIIS: error= 2.53D-06 at cycle  14 NSaved=  14.
 NSaved=14 IEnMin=14 EnMin= -2517.57555445683     IErMin=14 ErrMin= 2.53D-06
 ErrMax= 2.53D-06  0.00D+00 EMaxC= 1.00D-01 BMatC= 4.92D-09 BMatP= 4.13D-08
 IDIUse=1 WtCom= 1.00D+00 WtEn= 0.00D+00
 Coeff-Com: -0.227D-04 0.343D-04-0.464D-04-0.790D-07 0.962D-04-0.214D-03
 Coeff-Com: -0.189D-02-0.144D-02-0.829D-02-0.759D-02 0.201D-01 0.176D+00
 Coeff-Com:  0.369D+00 0.454D+00
 Coeff:     -0.227D-04 0.343D-04-0.464D-04-0.790D-07 0.962D-04-0.214D-03
 Coeff:     -0.189D-02-0.144D-02-0.829D-02-0.759D-02 0.201D-01 0.176D+00
 Coeff:      0.369D+00 0.454D+00
 Gap=     0.073 Goal=   None    Shift=    0.000
 RMSDP=2.57D-07 MaxDP=2.41D-05 DE=-2.82D-08 OVMax= 1.25D-05

 Cycle  15  Pass 1  IDiag  1:
 RMSU=  1.20D-07    CP:  1.16D+00  7.15D-01  3.61D-01  7.28D-02  3.55D-01
                    CP:  6.88D-01  7.30D-01  5.67D-01  6.98D-01  5.07D-01
                    CP:  1.03D+00  9.45D-01  8.14D-01  6.84D-01
 E= -2517.57555446025     Delta-E=       -0.000000003411 Rises=F Damp=F
 DIIS: error= 4.88D-07 at cycle  15 NSaved=  15.
 NSaved=15 IEnMin=15 EnMin= -2517.57555446025     IErMin=15 ErrMin= 4.88D-07
 ErrMax= 4.88D-07  0.00D+00 EMaxC= 1.00D-01 BMatC= 3.30D-10 BMatP= 4.92D-09
 IDIUse=1 WtCom= 1.00D+00 WtEn= 0.00D+00
 Coeff-Com: -0.644D-06 0.130D-05-0.389D-05 0.191D-06 0.240D-04-0.483D-04
 Coeff-Com: -0.412D-03-0.368D-03-0.193D-02-0.345D-02-0.203D-02 0.345D-01
 Coeff-Com:  0.109D+00 0.239D+00 0.625D+00
 Coeff:     -0.644D-06 0.130D-05-0.389D-05 0.191D-06 0.240D-04-0.483D-04
 Coeff:     -0.412D-03-0.368D-03-0.193D-02-0.345D-02-0.203D-02 0.345D-01
 Coeff:      0.109D+00 0.239D+00 0.625D+00
 Gap=     0.073 Goal=   None    Shift=    0.000
 RMSDP=1.18D-07 MaxDP=1.95D-05 DE=-3.41D-09 OVMax= 6.48D-06

 Cycle  16  Pass 1  IDiag  1:
 RMSU=  3.96D-08    CP:  1.16D+00  7.15D-01  3.61D-01  7.28D-02  3.55D-01
                    CP:  6.88D-01  7.30D-01  5.67D-01  6.98D-01  5.05D-01
                    CP:  1.03D+00  9.57D-01  8.03D-01  7.61D-01  8.29D-01
 E= -2517.57555446051     Delta-E=       -0.000000000269 Rises=F Damp=F
 DIIS: error= 2.23D-07 at cycle  16 NSaved=  16.
 NSaved=16 IEnMin=16 EnMin= -2517.57555446051     IErMin=16 ErrMin= 2.23D-07
 ErrMax= 2.23D-07  0.00D+00 EMaxC= 1.00D-01 BMatC= 4.18D-11 BMatP= 3.30D-10
 IDIUse=1 WtCom= 1.00D+00 WtEn= 0.00D+00
 Coeff-Com:  0.203D-05-0.237D-05 0.146D-05-0.923D-07 0.579D-05-0.742D-05
 Coeff-Com: -0.770D-04-0.992D-04-0.364D-03-0.116D-02-0.244D-02 0.379D-02
 Coeff-Com:  0.275D-01 0.839D-01 0.335D+00 0.554D+00
 Coeff:      0.203D-05-0.237D-05 0.146D-05-0.923D-07 0.579D-05-0.742D-05
 Coeff:     -0.770D-04-0.992D-04-0.364D-03-0.116D-02-0.244D-02 0.379D-02
 Coeff:      0.275D-01 0.839D-01 0.335D+00 0.554D+00
 Gap=     0.073 Goal=   None    Shift=    0.000
 RMSDP=2.35D-08 MaxDP=2.00D-06 DE=-2.69D-10 OVMax= 2.32D-06

 Cycle  17  Pass 1  IDiag  1:
 RMSU=  1.19D-08    CP:  1.16D+00  7.15D-01  3.61D-01  7.28D-02  3.55D-01
                    CP:  6.88D-01  7.30D-01  5.67D-01  6.98D-01  5.05D-01
                    CP:  1.03D+00  9.57D-01  8.12D-01  7.59D-01  8.98D-01
                    CP:  9.19D-01
 E= -2517.57555446053     Delta-E=       -0.000000000015 Rises=F Damp=F
 DIIS: error= 8.93D-08 at cycle  17 NSaved=  17.
 NSaved=17 IEnMin=17 EnMin= -2517.57555446053     IErMin=17 ErrMin= 8.93D-08
 ErrMax= 8.93D-08  0.00D+00 EMaxC= 1.00D-01 BMatC= 6.01D-12 BMatP= 4.18D-11
 IDIUse=1 WtCom= 1.00D+00 WtEn= 0.00D+00
 Coeff-Com:  0.960D-06-0.133D-05 0.870D-06 0.305D-07 0.207D-06 0.327D-05
 Coeff-Com:  0.110D-04 0.172D-05 0.658D-04-0.530D-04-0.566D-03-0.172D-02
 Coeff-Com:  0.248D-02 0.128D-01 0.938D-01 0.287D+00 0.606D+00
 Coeff:      0.960D-06-0.133D-05 0.870D-06 0.305D-07 0.207D-06 0.327D-05
 Coeff:      0.110D-04 0.172D-05 0.658D-04-0.530D-04-0.566D-03-0.172D-02
 Coeff:      0.248D-02 0.128D-01 0.938D-01 0.287D+00 0.606D+00
 Gap=     0.073 Goal=   None    Shift=    0.000
 RMSDP=1.59D-08 MaxDP=2.56D-06 DE=-1.46D-11 OVMax= 1.18D-06

 Cycle  18  Pass 1  IDiag  1:
 RMSU=  5.30D-09    CP:  1.16D+00  7.15D-01  3.61D-01  7.28D-02  3.55D-01
                    CP:  6.88D-01  7.30D-01  5.67D-01  6.98D-01  5.05D-01
                    CP:  1.03D+00  9.57D-01  8.12D-01  7.71D-01  9.06D-01
                    CP:  9.88D-01  9.19D-01
 E= -2517.57555446053     Delta-E=       -0.000000000005 Rises=F Damp=F
 DIIS: error= 5.33D-08 at cycle  18 NSaved=  18.
 NSaved=18 IEnMin=18 EnMin= -2517.57555446053     IErMin=18 ErrMin= 5.33D-08
 ErrMax= 5.33D-08  0.00D+00 EMaxC= 1.00D-01 BMatC= 1.48D-12 BMatP= 6.01D-12
 IDIUse=1 WtCom= 1.00D+00 WtEn= 0.00D+00
 Coeff-Com:  0.600D-06-0.989D-06 0.534D-06-0.229D-07-0.533D-06 0.328D-05
 Coeff-Com:  0.172D-04 0.128D-04 0.775D-04 0.878D-04-0.817D-04-0.165D-02
 Coeff-Com: -0.169D-02-0.324D-02 0.150D-01 0.104D+00 0.393D+00 0.495D+00
 Coeff:      0.600D-06-0.989D-06 0.534D-06-0.229D-07-0.533D-06 0.328D-05
 Coeff:      0.172D-04 0.128D-04 0.775D-04 0.878D-04-0.817D-04-0.165D-02
 Coeff:     -0.169D-02-0.324D-02 0.150D-01 0.104D+00 0.393D+00 0.495D+00
 Gap=     0.073 Goal=   None    Shift=    0.000
 RMSDP=4.36D-09 MaxDP=4.08D-07 DE=-5.46D-12 OVMax= 5.02D-07

 SCF Done:  E(RB3LYP) =  -2517.57555446     A.U. after   18 cycles
            NFock= 18  Conv=0.44D-08     -V/T= 2.0024
 KE= 2.511422624419D+03 PE=-1.203411724581D+04 EE= 3.971060856882D+03
 Leave Link  502 at Thu Jul 10 10:48:27 2025, MaxMem=  1342177280 cpu:            2474.8 elap:             154.9
 (Enter /home/zhangying/bin/g16/l601.exe)
 Copying SCF densities to generalized density rwf, IOpCl= 0 IROHF=0.

 **********************************************************************

            Population analysis using the SCF density.

 **********************************************************************

 Orbital symmetries:
       Occupied  (A) (A) (A) (A) (A) (A) (A) (A) (A) (A) (A) (A)
                 (A) (A) (A) (A) (A) (A) (A) (A) (A) (A) (A) (A)
                 (A) (A) (A) (A) (A) (A) (A) (A) (A) (A) (A) (A)
                 (A) (A) (A) (A) (A) (A) (A) (A) (A) (A) (A) (A)
                 (A) (A) (A) (A) (A) (A) (A) (A) (A) (A) (A) (A)
                 (A) (A) (A) (A) (A) (A) (A) (A) (A) (A) (A) (A)
                 (A) (A) (A) (A) (A) (A) (A) (A) (A) (A) (A) (A)
                 (A) (A) (A) (A) (A) (A) (A) (A) (A) (A) (A) (A)
                 (A) (A) (A) (A) (A) (A) (A) (A) (A) (A) (A) (A)
                 (A) (A) (A) (A) (A) (A)
       Virtual   (A) (A) (A) (A) (A) (A) (A) (A) (A) (A) (A) (A)
                 (A) (A) (A) (A) (A) (A) (A) (A) (A) (A) (A) (A)
                 (A) (A) (A) (A) (A) (A) (A) (A) (A) (A) (A) (A)
                 (A) (A) (A) (A) (A) (A) (A) (A) (A) (A) (A) (A)
                 (A) (A) (A) (A) (A) (A) (A) (A) (A) (A) (A) (A)
                 (A) (A) (A) (A) (A) (A) (A) (A) (A) (A) (A) (A)
                 (A) (A) (A) (A) (A) (A) (A) (A) (A) (A) (A) (A)
                 (A) (A) (A) (A) (A) (A) (A) (A) (A) (A) (A) (A)
                 (A) (A) (A) (A) (A) (A) (A) (A) (A) (A) (A) (A)
                 (A) (A) (A) (A) (A) (A) (A) (A) (A) (A) (A) (A)
                 (A) (A) (A) (A) (A) (A) (A) (A) (A) (A) (A) (A)
                 (A) (A) (A) (A) (A) (A) (A) (A) (A) (A) (A) (A)
                 (A) (A) (A) (A) (A) (A) (A) (A) (A) (A) (A) (A)
                 (A) (A) (A) (A) (A) (A) (A) (A) (A) (A) (A) (A)
                 (A) (A) (A) (A) (A) (A) (A) (A) (A) (A) (A) (A)
                 (A) (A) (A) (A) (A) (A) (A) (A) (A) (A) (A) (A)
                 (A) (A) (A) (A) (A) (A) (A) (A) (A) (A) (A) (A)
                 (A) (A) (A) (A) (A) (A) (A) (A) (A) (A) (A) (A)
                 (A) (A) (A) (A) (A) (A) (A) (A) (A) (A) (A) (A)
                 (A) (A) (A) (A) (A) (A) (A) (A) (A) (A) (A) (A)
                 (A) (A) (A) (A) (A) (A) (A) (A) (A) (A) (A) (A)
                 (A) (A) (A) (A) (A) (A) (A) (A) (A) (A) (A) (A)
                 (A) (A) (A) (A) (A) (A) (A) (A) (A) (A) (A) (A)
                 (A) (A) (A) (A) (A) (A) (A) (A) (A) (A) (A) (A)
                 (A) (A) (A) (A) (A) (A) (A) (A) (A) (A) (A) (A)
                 (A) (A) (A) (A) (A) (A) (A) (A) (A) (A) (A) (A)
                 (A) (A) (A) (A) (A) (A) (A) (A) (A) (A) (A) (A)
                 (A) (A) (A) (A) (A) (A) (A) (A) (A) (A) (A) (A)
                 (A) (A) (A) (A) (A) (A) (A) (A) (A) (A) (A) (A)
                 (A) (A) (A) (A) (A) (A) (A) (A) (A) (A) (A) (A)
                 (A) (A) (A) (A) (A) (A) (A) (A) (A) (A) (A) (A)
                 (A) (A) (A) (A) (A) (A) (A) (A) (A) (A) (A) (A)
                 (A) (A) (A) (A) (A) (A) (A) (A) (A) (A) (A) (A)
                 (A) (A) (A) (A) (A) (A) (A) (A) (A) (A) (A) (A)
                 (A) (A) (A) (A) (A) (A) (A) (A) (A) (A) (A) (A)
                 (A) (A) (A) (A) (A) (A) (A) (A) (A) (A) (A) (A)
                 (A) (A) (A) (A) (A) (A) (A) (A) (A) (A) (A) (A)
                 (A) (A) (A) (A) (A) (A) (A) (A) (A) (A) (A) (A)
                 (A) (A) (A) (A) (A) (A) (A) (A) (A) (A) (A) (A)
                 (A) (A) (A) (A) (A) (A) (A) (A) (A) (A) (A) (A)
                 (A) (A) (A) (A) (A) (A) (A) (A) (A) (A) (A) (A)
                 (A) (A) (A) (A) (A) (A) (A) (A) (A) (A) (A) (A)
                 (A) (A) (A) (A) (A) (A) (A) (A) (A) (A) (A) (A)
                 (A) (A) (A) (A) (A) (A) (A) (A) (A) (A) (A) (A)
                 (A) (A) (A) (A) (A) (A) (A) (A) (A) (A) (A) (A)
                 (A) (A) (A) (A) (A) (A)
 The electronic state is 1-A.
 Alpha  occ. eigenvalues --  -89.03432 -89.01373 -24.72051 -24.70728 -24.70423
 Alpha  occ. eigenvalues --  -24.68586 -24.68415 -24.67774 -19.24931 -19.24219
 Alpha  occ. eigenvalues --  -19.20107 -19.19880 -19.16034 -19.10590 -19.08882
 Alpha  occ. eigenvalues --  -19.07181 -19.06456 -19.04444 -14.26888 -10.41921
 Alpha  occ. eigenvalues --  -10.39448 -10.39292 -10.34327 -10.28921 -10.28827
 Alpha  occ. eigenvalues --  -10.25009 -10.24917  -8.09448  -8.07383  -6.05708
 Alpha  occ. eigenvalues --   -6.05662  -6.05637  -6.03665  -6.03579  -6.03567
 Alpha  occ. eigenvalues --   -2.22895  -1.32563  -1.29650  -1.24023  -1.23004
 Alpha  occ. eigenvalues --   -1.22849  -1.21037  -1.20223  -1.18256  -1.11299
 Alpha  occ. eigenvalues --   -1.10173  -1.08310  -1.06802  -1.05617  -1.04784
 Alpha  occ. eigenvalues --   -0.96203  -0.93616  -0.86557  -0.82943  -0.78818
 Alpha  occ. eigenvalues --   -0.73086  -0.71319  -0.70116  -0.68199  -0.66957
 Alpha  occ. eigenvalues --   -0.66161  -0.63837  -0.61439  -0.60200  -0.59590
 Alpha  occ. eigenvalues --   -0.59197  -0.57616  -0.56916  -0.56722  -0.56001
 Alpha  occ. eigenvalues --   -0.55082  -0.54037  -0.51372  -0.50074  -0.49613
 Alpha  occ. eigenvalues --   -0.49336  -0.47545  -0.47236  -0.47044  -0.45593
 Alpha  occ. eigenvalues --   -0.44607  -0.44537  -0.44254  -0.44084  -0.43944
 Alpha  occ. eigenvalues --   -0.43715  -0.43668  -0.43109  -0.42732  -0.42267
 Alpha  occ. eigenvalues --   -0.41704  -0.41170  -0.41026  -0.40792  -0.40386
 Alpha  occ. eigenvalues --   -0.39799  -0.39268  -0.39162  -0.38382  -0.36715
 Alpha  occ. eigenvalues --   -0.35388  -0.34531  -0.30802  -0.29820  -0.29591
 Alpha  occ. eigenvalues --   -0.29309  -0.28510  -0.26955  -0.26714  -0.25485
 Alpha  occ. eigenvalues --   -0.24979  -0.24182  -0.23678  -0.21801
 Alpha virt. eigenvalues --   -0.14546  -0.07409  -0.07155  -0.06295  -0.04246
 Alpha virt. eigenvalues --   -0.03403  -0.01856  -0.01797  -0.01107  -0.00870
 Alpha virt. eigenvalues --   -0.00499  -0.00109   0.00012   0.00597   0.01898
 Alpha virt. eigenvalues --    0.02227   0.02380   0.02912   0.03177   0.03272
 Alpha virt. eigenvalues --    0.03977   0.04621   0.04928   0.05174   0.05628
 Alpha virt. eigenvalues --    0.05789   0.05946   0.06500   0.06961   0.07107
 Alpha virt. eigenvalues --    0.07340   0.07867   0.08043   0.08257   0.08670
 Alpha virt. eigenvalues --    0.08901   0.09127   0.09346   0.09603   0.09748
 Alpha virt. eigenvalues --    0.10197   0.10346   0.10761   0.10955   0.11358
 Alpha virt. eigenvalues --    0.11365   0.11556   0.11589   0.11942   0.12064
 Alpha virt. eigenvalues --    0.12307   0.12634   0.13342   0.13489   0.13576
 Alpha virt. eigenvalues --    0.14178   0.14231   0.14824   0.15135   0.15664
 Alpha virt. eigenvalues --    0.15817   0.16024   0.16393   0.16642   0.17319
 Alpha virt. eigenvalues --    0.17391   0.18064   0.18657   0.18939   0.19299
 Alpha virt. eigenvalues --    0.19538   0.20433   0.20989   0.21164   0.21696
 Alpha virt. eigenvalues --    0.21958   0.22343   0.22667   0.23081   0.23505
 Alpha virt. eigenvalues --    0.23759   0.24220   0.24334   0.24652   0.25005
 Alpha virt. eigenvalues --    0.25224   0.25492   0.25715   0.25936   0.26329
 Alpha virt. eigenvalues --    0.26483   0.26785   0.27046   0.27225   0.27437
 Alpha virt. eigenvalues --    0.27890   0.27981   0.28272   0.28693   0.28999
 Alpha virt. eigenvalues --    0.29242   0.29684   0.30149   0.30798   0.31038
 Alpha virt. eigenvalues --    0.31416   0.31811   0.31834   0.32310   0.32365
 Alpha virt. eigenvalues --    0.32717   0.32987   0.33155   0.33279   0.33772
 Alpha virt. eigenvalues --    0.34172   0.34508   0.34658   0.34871   0.35130
 Alpha virt. eigenvalues --    0.35305   0.35564   0.35733   0.35918   0.36137
 Alpha virt. eigenvalues --    0.36649   0.36895   0.37131   0.37527   0.37827
 Alpha virt. eigenvalues --    0.38051   0.38543   0.39117   0.39308   0.39391
 Alpha virt. eigenvalues --    0.39902   0.40232   0.40560   0.41096   0.41352
 Alpha virt. eigenvalues --    0.41422   0.41779   0.41924   0.42449   0.42896
 Alpha virt. eigenvalues --    0.43474   0.44174   0.44370   0.44540   0.44970
 Alpha virt. eigenvalues --    0.45593   0.46162   0.46830   0.47421   0.47653
 Alpha virt. eigenvalues --    0.47864   0.48269   0.48468   0.49373   0.49775
 Alpha virt. eigenvalues --    0.49929   0.50320   0.51554   0.52864   0.52922
 Alpha virt. eigenvalues --    0.53091   0.53246   0.53662   0.53948   0.54708
 Alpha virt. eigenvalues --    0.55323   0.55873   0.55937   0.56721   0.57074
 Alpha virt. eigenvalues --    0.57621   0.58105   0.59557   0.59838   0.60106
 Alpha virt. eigenvalues --    0.61566   0.63097   0.64271   0.65399   0.65532
 Alpha virt. eigenvalues --    0.67959   0.69259   0.70045   0.70986   0.72600
 Alpha virt. eigenvalues --    0.73412   0.74253   0.74586   0.75475   0.76410
 Alpha virt. eigenvalues --    0.76796   0.77461   0.77810   0.80434   0.82027
 Alpha virt. eigenvalues --    0.83160   0.84447   0.85813   0.86217   0.87355
 Alpha virt. eigenvalues --    0.88299   0.88937   0.89850   0.90622   0.92643
 Alpha virt. eigenvalues --    0.94287   0.95214   0.97231   0.98298   0.98646
 Alpha virt. eigenvalues --    1.00518   1.00956   1.01648   1.02545   1.04094
 Alpha virt. eigenvalues --    1.05051   1.05236   1.07068   1.08398   1.09171
 Alpha virt. eigenvalues --    1.09576   1.09930   1.12257   1.12907   1.13180
 Alpha virt. eigenvalues --    1.13693   1.13837   1.14758   1.14903   1.14951
 Alpha virt. eigenvalues --    1.15529   1.15909   1.17257   1.19095   1.19195
 Alpha virt. eigenvalues --    1.19448   1.19858   1.20180   1.20497   1.20857
 Alpha virt. eigenvalues --    1.21938   1.22269   1.22385   1.23034   1.23341
 Alpha virt. eigenvalues --    1.23969   1.24949   1.25906   1.26064   1.26927
 Alpha virt. eigenvalues --    1.27557   1.28232   1.28896   1.29384   1.29709
 Alpha virt. eigenvalues --    1.30906   1.31110   1.32039   1.33277   1.33500
 Alpha virt. eigenvalues --    1.35143   1.35956   1.36917   1.38055   1.41117
 Alpha virt. eigenvalues --    1.42136   1.42282   1.43363   1.44108   1.45070
 Alpha virt. eigenvalues --    1.45480   1.46349   1.46718   1.47972   1.48663
 Alpha virt. eigenvalues --    1.48805   1.50095   1.51058   1.51400   1.52031
 Alpha virt. eigenvalues --    1.52792   1.54190   1.54923   1.55906   1.56366
 Alpha virt. eigenvalues --    1.58581   1.61269   1.62852   1.65135   1.65913
 Alpha virt. eigenvalues --    1.66382   1.68252   1.68363   1.68619   1.69106
 Alpha virt. eigenvalues --    1.69800   1.70204   1.70276   1.70646   1.71551
 Alpha virt. eigenvalues --    1.71684   1.72395   1.73070   1.73814   1.76786
 Alpha virt. eigenvalues --    1.78925   1.79594   1.80446   1.82984   1.84053
 Alpha virt. eigenvalues --    1.84435   1.86505   1.86853   1.88122   1.88758
 Alpha virt. eigenvalues --    1.90679   1.93003   1.93586   1.94454   1.95499
 Alpha virt. eigenvalues --    1.96408   1.98191   1.99267   2.00347   2.01226
 Alpha virt. eigenvalues --    2.04224   2.05831   2.06769   2.06817   2.09050
 Alpha virt. eigenvalues --    2.09690   2.10806   2.13464   2.17287   2.20691
 Alpha virt. eigenvalues --    2.22103   2.27618   2.28882   2.35053   2.38933
 Alpha virt. eigenvalues --    2.47490   2.48430   2.52230   2.52534   2.58943
 Alpha virt. eigenvalues --    2.61293   2.62934   2.63662   2.66110   2.67249
 Alpha virt. eigenvalues --    2.67384   2.69543   2.69913   2.71222   2.71246
 Alpha virt. eigenvalues --    2.75027   2.76701   2.79445   2.81590   2.82087
 Alpha virt. eigenvalues --    2.82211   2.84503   2.85526   2.87414   2.87442
 Alpha virt. eigenvalues --    2.88158   2.89323   2.89538   2.89769   2.90363
 Alpha virt. eigenvalues --    2.91331   2.92650   2.93535   2.93981   2.95178
 Alpha virt. eigenvalues --    2.95878   2.97446   2.98164   2.99124   2.99775
 Alpha virt. eigenvalues --    2.99912   3.02491   3.03376   3.04216   3.05502
 Alpha virt. eigenvalues --    3.05760   3.06499   3.08490   3.10137   3.11248
 Alpha virt. eigenvalues --    3.11337   3.11749   3.15377   3.15529   3.16009
 Alpha virt. eigenvalues --    3.17814   3.19953   3.20604   3.34217   3.34851
 Alpha virt. eigenvalues --    3.35218   3.36197   3.39140   3.39436   3.41569
 Alpha virt. eigenvalues --    3.46939   3.48782   3.51412   3.51876   3.58234
 Alpha virt. eigenvalues --    3.63157   3.63349   3.65840   3.66406   3.70904
 Alpha virt. eigenvalues --    3.71280   3.74276   3.74695   3.74903   3.76969
 Alpha virt. eigenvalues --    3.77713   3.77969   3.78140   3.78572   3.79559
 Alpha virt. eigenvalues --    3.80673   3.81738   3.82310   3.84330   3.87990
 Alpha virt. eigenvalues --    3.88690   3.89987   3.90867   3.92206   3.92979
 Alpha virt. eigenvalues --    3.93408   3.97107   3.99961   4.02022   4.03084
 Alpha virt. eigenvalues --    4.04779   4.07242   4.08577   4.12818   4.13153
 Alpha virt. eigenvalues --    4.15733   4.17859   4.21996   4.22621   4.24197
 Alpha virt. eigenvalues --    4.24661   4.27659   4.38884   4.41459   4.89528
 Alpha virt. eigenvalues --    4.91034   4.93942   4.94355   4.95026   4.95381
 Alpha virt. eigenvalues --    4.96328   4.97677   4.99883   5.05315   5.05525
 Alpha virt. eigenvalues --    5.08520   5.09588   5.10909   5.13141   5.14541
 Alpha virt. eigenvalues --    5.15612   5.17151   5.17929   5.21242   5.22467
 Alpha virt. eigenvalues --    5.22848   5.25951   5.26937   5.34259   5.37600
 Alpha virt. eigenvalues --    5.39473   5.43227   5.44334   5.48038   5.81383
 Alpha virt. eigenvalues --    5.86831   5.88699   5.93342   6.29871   6.33094
 Alpha virt. eigenvalues --    6.33444   6.34847   6.37053   6.37566   6.39437
 Alpha virt. eigenvalues --    6.39689   6.39962   6.41985   6.42551   6.43149
 Alpha virt. eigenvalues --    6.44865   6.47962   6.78370   6.79227   6.80732
 Alpha virt. eigenvalues --    6.82147   8.19395   8.23903  17.41130  17.43227
 Alpha virt. eigenvalues --   17.44513  17.50634  17.53997  17.56825  23.50772
 Alpha virt. eigenvalues --   23.53735  23.63083  23.67079  23.76933  23.81922
 Alpha virt. eigenvalues --   24.21490  24.25352  35.48434  49.76300  49.80922
 Alpha virt. eigenvalues --   49.85653  49.90265  49.91117  49.93281  49.96764
 Alpha virt. eigenvalues --   49.98845  49.99366  50.04854  66.75062  66.76771
 Alpha virt. eigenvalues --   66.79040  66.80225  66.81469  66.84305 189.30348
 Alpha virt. eigenvalues --  189.34765
          Condensed to atoms (all electrons):
               1          2          3          4          5          6
     1  N   11.569085  -1.757152  -1.405163   0.560761   0.350762  -0.011982
     2  S   -1.757152  20.677439  -1.378359  -2.106884   0.282618   0.004594
     3  S   -1.405163  -1.378359  19.410696   0.557512  -1.070735  -0.078893
     4  C    0.560761  -2.106884   0.557512   7.297724  -0.212961   0.002685
     5  C    0.350762   0.282618  -1.070735  -0.212961   6.391877   0.185660
     6  F   -0.011982   0.004594  -0.078893   0.002685   0.185660   9.040484
     7  F   -0.026793   0.016533   0.006603  -0.009367   0.190694  -0.040364
     8  F    0.010136  -0.032943  -0.020569   0.198892   0.016710   0.000078
     9  F   -0.005830  -0.085883   0.000909   0.222194   0.001631   0.000014
    10  F   -0.040484   0.070056   0.004456   0.062170   0.011519  -0.000619
    11  F   -0.026501  -0.014842  -0.000165   0.019414   0.126179  -0.022587
    12  O   -0.102005  -0.947046  -0.123165   0.131091  -0.008754   0.000223
    13  O   -0.524302   0.968425  -0.211449  -0.718007   0.079568  -0.000909
    14  O   -0.381839  -0.041729  -0.460810   0.014175  -0.013075   0.004492
    15  O   -0.639991  -0.121477   0.694142   0.070336  -0.394022   0.017976
    16  Li   0.006400  -0.003033  -0.006192   0.000207   0.001660  -0.000322
    17  O   -0.000003  -0.000026  -0.000089  -0.000000   0.000001  -0.000000
    18  C   -0.000433  -0.000075   0.000230   0.000195  -0.000563   0.000014
    19  O   -0.000000  -0.000005  -0.000135   0.000001  -0.000017  -0.000000
    20  C    0.000003   0.000002  -0.000045   0.000008  -0.000043  -0.000000
    21  C   -0.000024  -0.000021   0.000273  -0.000004   0.000022   0.000000
    22  O   -0.000076  -0.000320   0.000984   0.000007   0.000045   0.000002
    23  H    0.000000  -0.000001   0.000023   0.000000  -0.000001  -0.000000
    24  H   -0.000002   0.000001   0.000013  -0.000000   0.000001   0.000000
    25  O   -0.000059  -0.000546   0.000009  -0.000012  -0.000001   0.000000
    26  C    0.000889  -0.003717  -0.000436  -0.002246   0.000182  -0.000000
    27  O    0.000004  -0.000388   0.000042  -0.000038   0.000002  -0.000000
    28  C    0.000140  -0.000783  -0.000079  -0.000090   0.000009  -0.000000
    29  C   -0.000100   0.000131  -0.000005  -0.000020  -0.000003   0.000000
    30  O   -0.000711   0.002986   0.000609  -0.000284   0.000014  -0.000000
    31  H    0.000004  -0.000005  -0.000010  -0.000000   0.000000  -0.000000
    32  H    0.000000   0.000019   0.000002  -0.000007   0.000000   0.000000
               7          8          9         10         11         12
     1  N   -0.026793   0.010136  -0.005830  -0.040484  -0.026501  -0.102005
     2  S    0.016533  -0.032943  -0.085883   0.070056  -0.014842  -0.947046
     3  S    0.006603  -0.020569   0.000909   0.004456  -0.000165  -0.123165
     4  C   -0.009367   0.198892   0.222194   0.062170   0.019414   0.131091
     5  C    0.190694   0.016710   0.001631   0.011519   0.126179  -0.008754
     6  F   -0.040364   0.000078   0.000014  -0.000619  -0.022587   0.000223
     7  F    8.967308  -0.000749  -0.000071  -0.000488  -0.056757   0.000478
     8  F   -0.000749   8.963789  -0.046900  -0.044916   0.006979   0.019832
     9  F   -0.000071  -0.046900   8.983975  -0.020380   0.000464   0.007754
    10  F   -0.000488  -0.044916  -0.020380   8.990527  -0.004125  -0.003480
    11  F   -0.056757   0.006979   0.000464  -0.004125   9.018989   0.001617
    12  O    0.000478   0.019832   0.007754  -0.003480   0.001617   9.713209
    13  O    0.000003  -0.012098   0.019283   0.051016  -0.001411  -0.653099
    14  O   -0.003711   0.000623   0.000101  -0.000876   0.009076  -0.007165
    15  O    0.010348   0.000504  -0.001138  -0.008950   0.006162   0.021931
    16  Li  -0.000082  -0.000047  -0.000033  -0.000127  -0.000419   0.001485
    17  O   -0.000000   0.000000   0.000000   0.000000  -0.000000   0.000000
    18  C   -0.000002   0.000000  -0.000000  -0.000002   0.000000   0.000016
    19  O   -0.000000   0.000000  -0.000000  -0.000000   0.000000  -0.000000
    20  C   -0.000000  -0.000000  -0.000000  -0.000000   0.000000  -0.000000
    21  C    0.000000   0.000000   0.000000   0.000000  -0.000000   0.000000
    22  O   -0.000000   0.000000  -0.000000  -0.000000   0.000001  -0.000002
    23  H   -0.000000  -0.000000   0.000000  -0.000000   0.000000  -0.000000
    24  H    0.000000  -0.000000   0.000000   0.000000  -0.000000  -0.000000
    25  O    0.000000  -0.000000   0.000003   0.000000   0.000000   0.000163
    26  C    0.000000  -0.000008  -0.000015   0.000035  -0.000001  -0.004343
    27  O   -0.000000  -0.000000   0.000000   0.000000  -0.000000  -0.000065
    28  C   -0.000000  -0.000000  -0.000004   0.000000  -0.000000  -0.000295
    29  C    0.000000  -0.000000   0.000008   0.000001   0.000000   0.000391
    30  O   -0.000000  -0.000008   0.000023   0.000013  -0.000000  -0.002796
    31  H    0.000000   0.000000  -0.000000  -0.000000   0.000000  -0.000000
    32  H    0.000000  -0.000000   0.000000   0.000000   0.000000   0.000008
              13         14         15         16         17         18
     1  N   -0.524302  -0.381839  -0.639991   0.006400  -0.000003  -0.000433
     2  S    0.968425  -0.041729  -0.121477  -0.003033  -0.000026  -0.000075
     3  S   -0.211449  -0.460810   0.694142  -0.006192  -0.000089   0.000230
     4  C   -0.718007   0.014175   0.070336   0.000207  -0.000000   0.000195
     5  C    0.079568  -0.013075  -0.394022   0.001660   0.000001  -0.000563
     6  F   -0.000909   0.004492   0.017976  -0.000322  -0.000000   0.000014
     7  F    0.000003  -0.003711   0.010348  -0.000082  -0.000000  -0.000002
     8  F   -0.012098   0.000623   0.000504  -0.000047   0.000000   0.000000
     9  F    0.019283   0.000101  -0.001138  -0.000033   0.000000  -0.000000
    10  F    0.051016  -0.000876  -0.008950  -0.000127   0.000000  -0.000002
    11  F   -0.001411   0.009076   0.006162  -0.000419  -0.000000   0.000000
    12  O   -0.653099  -0.007165   0.021931   0.001485   0.000000   0.000016
    13  O    9.299533   0.001312  -0.142243  -0.000575   0.000002  -0.000235
    14  O    0.001312   9.390498  -0.445839  -0.006843   0.000006  -0.000445
    15  O   -0.142243  -0.445839   9.184889   0.003012  -0.000006   0.001173
    16  Li  -0.000575  -0.006843   0.003012   2.007139  -0.000564  -0.001279
    17  O    0.000002   0.000006  -0.000006  -0.000564   8.062534   0.174560
    18  C   -0.000235  -0.000445   0.001173  -0.001279   0.174560   5.042696
    19  O    0.000000  -0.000030   0.000027  -0.000416  -0.090091   0.222505
    20  C   -0.000006  -0.000123   0.000070   0.000235  -0.104940  -0.059339
    21  C    0.000008   0.000094  -0.000085  -0.000627   0.196600  -0.027567
    22  O   -0.000032  -0.000517   0.000980   0.001240  -0.104367   0.382653
    23  H   -0.000000  -0.000005  -0.000001  -0.000195  -0.013402   0.017304
    24  H    0.000001   0.000002  -0.000003   0.000063  -0.047883   0.009354
    25  O   -0.000025  -0.000000   0.000001  -0.000114   0.000003   0.000057
    26  C    0.006134   0.000020  -0.000440  -0.000163   0.001000  -0.001133
    27  O    0.000075   0.000001  -0.000008  -0.000086   0.000725   0.000286
    28  C    0.000240  -0.000002  -0.000009  -0.000108  -0.000233   0.000799
    29  C   -0.000072   0.000001   0.000003   0.000109  -0.000014  -0.000609
    30  O    0.010436   0.000042  -0.000471  -0.000052  -0.000285   0.000489
    31  H    0.000005  -0.000000   0.000001   0.000013  -0.000117   0.000078
    32  H   -0.000009   0.000000  -0.000000   0.000006   0.000001  -0.000013
              19         20         21         22         23         24
     1  N   -0.000000   0.000003  -0.000024  -0.000076   0.000000  -0.000002
     2  S   -0.000005   0.000002  -0.000021  -0.000320  -0.000001   0.000001
     3  S   -0.000135  -0.000045   0.000273   0.000984   0.000023   0.000013
     4  C    0.000001   0.000008  -0.000004   0.000007   0.000000  -0.000000
     5  C   -0.000017  -0.000043   0.000022   0.000045  -0.000001   0.000001
     6  F   -0.000000  -0.000000   0.000000   0.000002  -0.000000   0.000000
     7  F   -0.000000  -0.000000   0.000000  -0.000000  -0.000000   0.000000
     8  F    0.000000  -0.000000   0.000000   0.000000  -0.000000  -0.000000
     9  F   -0.000000  -0.000000   0.000000  -0.000000   0.000000   0.000000
    10  F   -0.000000  -0.000000   0.000000  -0.000000  -0.000000   0.000000
    11  F    0.000000   0.000000  -0.000000   0.000001   0.000000  -0.000000
    12  O   -0.000000  -0.000000   0.000000  -0.000002  -0.000000  -0.000000
    13  O    0.000000  -0.000006   0.000008  -0.000032  -0.000000   0.000001
    14  O   -0.000030  -0.000123   0.000094  -0.000517  -0.000005   0.000002
    15  O    0.000027   0.000070  -0.000085   0.000980  -0.000001  -0.000003
    16  Li  -0.000416   0.000235  -0.000627   0.001240  -0.000195   0.000063
    17  O   -0.090091  -0.104940   0.196600  -0.104367  -0.013402  -0.047883
    18  C    0.222505  -0.059339  -0.027567   0.382653   0.017304   0.009354
    19  O    8.108617   0.219569  -0.159954  -0.113879  -0.043052  -0.012270
    20  C    0.219569   5.076510   0.587550   0.022559   0.369312  -0.027629
    21  C   -0.159954   0.587550   5.018114   0.029500  -0.014863   0.393386
    22  O   -0.113879   0.022559   0.029500   8.095830   0.001037   0.001680
    23  H   -0.043052   0.369312  -0.014863   0.001037   0.497563  -0.003559
    24  H   -0.012270  -0.027629   0.393386   0.001680  -0.003559   0.489242
    25  O    0.000000   0.000013  -0.000020  -0.000006   0.000000  -0.000021
    26  C   -0.000034   0.000050  -0.000255  -0.000797   0.000001   0.000182
    27  O    0.000011  -0.000350   0.000416  -0.000066  -0.000017  -0.000224
    28  C    0.000013   0.000106  -0.000176   0.000066   0.000008  -0.000277
    29  C   -0.000014   0.000011  -0.000141  -0.000023   0.000003   0.000177
    30  O   -0.000007   0.000331  -0.000402   0.000028   0.000013   0.000031
    31  H    0.000006  -0.000136   0.000227   0.000031  -0.000006  -0.000063
    32  H   -0.000000   0.000010  -0.000015  -0.000001   0.000000   0.000008
              25         26         27         28         29         30
     1  N   -0.000059   0.000889   0.000004   0.000140  -0.000100  -0.000711
     2  S   -0.000546  -0.003717  -0.000388  -0.000783   0.000131   0.002986
     3  S    0.000009  -0.000436   0.000042  -0.000079  -0.000005   0.000609
     4  C   -0.000012  -0.002246  -0.000038  -0.000090  -0.000020  -0.000284
     5  C   -0.000001   0.000182   0.000002   0.000009  -0.000003   0.000014
     6  F    0.000000  -0.000000  -0.000000  -0.000000   0.000000  -0.000000
     7  F    0.000000   0.000000  -0.000000  -0.000000   0.000000  -0.000000
     8  F   -0.000000  -0.000008  -0.000000  -0.000000  -0.000000  -0.000008
     9  F    0.000003  -0.000015   0.000000  -0.000004   0.000008   0.000023
    10  F    0.000000   0.000035   0.000000   0.000000   0.000001   0.000013
    11  F    0.000000  -0.000001  -0.000000  -0.000000   0.000000  -0.000000
    12  O    0.000163  -0.004343  -0.000065  -0.000295   0.000391  -0.002796
    13  O   -0.000025   0.006134   0.000075   0.000240  -0.000072   0.010436
    14  O   -0.000000   0.000020   0.000001  -0.000002   0.000001   0.000042
    15  O    0.000001  -0.000440  -0.000008  -0.000009   0.000003  -0.000471
    16  Li  -0.000114  -0.000163  -0.000086  -0.000108   0.000109  -0.000052
    17  O    0.000003   0.001000   0.000725  -0.000233  -0.000014  -0.000285
    18  C    0.000057  -0.001133   0.000286   0.000799  -0.000609   0.000489
    19  O    0.000000  -0.000034   0.000011   0.000013  -0.000014  -0.000007
    20  C    0.000013   0.000050  -0.000350   0.000106   0.000011   0.000331
    21  C   -0.000020  -0.000255   0.000416  -0.000176  -0.000141  -0.000402
    22  O   -0.000006  -0.000797  -0.000066   0.000066  -0.000023   0.000028
    23  H    0.000000   0.000001  -0.000017   0.000008   0.000003   0.000013
    24  H   -0.000021   0.000182  -0.000224  -0.000277   0.000177   0.000031
    25  O    8.088420   0.201620  -0.091100  -0.104332   0.181198  -0.116530
    26  C    0.201620   5.073332   0.197013  -0.059358  -0.021341   0.366772
    27  O   -0.091100   0.197013   8.132009   0.210391  -0.174238  -0.105366
    28  C   -0.104332  -0.059358   0.210391   5.111670   0.535484   0.007348
    29  C    0.181198  -0.021341  -0.174238   0.535484   5.123793   0.044183
    30  O   -0.116530   0.366772  -0.105366   0.007348   0.044183   8.075936
    31  H   -0.015071   0.012845  -0.045066   0.376150  -0.022271   0.002310
    32  H   -0.047952   0.009494  -0.017142  -0.033402   0.392459   0.001562
              31         32
     1  N    0.000004   0.000000
     2  S   -0.000005   0.000019
     3  S   -0.000010   0.000002
     4  C   -0.000000  -0.000007
     5  C    0.000000   0.000000
     6  F   -0.000000   0.000000
     7  F    0.000000   0.000000
     8  F    0.000000  -0.000000
     9  F   -0.000000   0.000000
    10  F   -0.000000   0.000000
    11  F    0.000000   0.000000
    12  O   -0.000000   0.000008
    13  O    0.000005  -0.000009
    14  O   -0.000000   0.000000
    15  O    0.000001  -0.000000
    16  Li   0.000013   0.000006
    17  O   -0.000117   0.000001
    18  C    0.000078  -0.000013
    19  O    0.000006  -0.000000
    20  C   -0.000136   0.000010
    21  C    0.000227  -0.000015
    22  O    0.000031  -0.000001
    23  H   -0.000006   0.000000
    24  H   -0.000063   0.000008
    25  O   -0.015071  -0.047952
    26  C    0.012845   0.009494
    27  O   -0.045066  -0.017142
    28  C    0.376150  -0.033402
    29  C   -0.022271   0.392459
    30  O    0.002310   0.001562
    31  H    0.521140  -0.005305
    32  H   -0.005305   0.511415
 Mulliken charges:
               1
     1  N   -0.574737
     2  S    0.472432
     3  S    0.079797
     4  C   -0.087452
     5  C    0.061019
     6  F   -0.100546
     7  F   -0.053582
     8  F   -0.059305
     9  F   -0.076105
    10  F   -0.065348
    11  F   -0.062071
    12  O   -0.045981
    13  O   -0.171568
    14  O   -0.057435
    15  O   -0.256867
    16  Li   0.999708
    17  O   -0.073413
    18  C    0.239287
    19  O   -0.130847
    20  C   -0.083727
    21  C   -0.022037
    22  O   -0.316557
    23  H    0.189835
    24  H    0.197788
    25  O   -0.095697
    26  C    0.224717
    27  O   -0.106821
    28  C   -0.043277
    29  C   -0.059102
    30  O   -0.286213
    31  H    0.175242
    32  H    0.188863
 Sum of Mulliken charges =  -0.00000
 Mulliken charges with hydrogens summed into heavy atoms:
               1
     1  N   -0.574737
     2  S    0.472432
     3  S    0.079797
     4  C   -0.087452
     5  C    0.061019
     6  F   -0.100546
     7  F   -0.053582
     8  F   -0.059305
     9  F   -0.076105
    10  F   -0.065348
    11  F   -0.062071
    12  O   -0.045981
    13  O   -0.171568
    14  O   -0.057435
    15  O   -0.256867
    16  Li   0.999708
    17  O   -0.073413
    18  C    0.239287
    19  O   -0.130847
    20  C    0.106109
    21  C    0.175752
    22  O   -0.316557
    25  O   -0.095697
    26  C    0.224717
    27  O   -0.106821
    28  C    0.131964
    29  C    0.129761
    30  O   -0.286213
 Electronic spatial extent (au):  <R**2>=          19018.8891
 Charge=             -0.0000 electrons
 Dipole moment (field-independent basis, Debye):
    X=             17.3529    Y=            -22.2846    Z=             -8.0857  Tot=             29.3787
 Quadrupole moment (field-independent basis, Debye-Ang):
   XX=           -107.5463   YY=            -29.8953   ZZ=           -169.0271
   XY=             -1.7894   XZ=              3.0897   YZ=             35.0174
 Traceless Quadrupole moment (field-independent basis, Debye-Ang):
   XX=             -5.3900   YY=             72.2609   ZZ=            -66.8709
   XY=             -1.7894   XZ=              3.0897   YZ=             35.0174
 Octapole moment (field-independent basis, Debye-Ang**2):
  XXX=            555.2421  YYY=           -663.4936  ZZZ=            -48.7903  XYY=            252.0349
  XXY=            -29.1801  XXZ=            -30.4825  XZZ=             -7.6448  YZZ=            -56.2141
  YYZ=           -211.6218  XYZ=             19.1327
 Hexadecapole moment (field-independent basis, Debye-Ang**3):
 XXXX=         -11120.6481 YYYY=          -2807.4612 ZZZZ=           -674.2161 XXXY=           -362.6353
 XXXZ=             13.0155 YYYX=            205.8228 YYYZ=           1029.3351 ZZZX=             85.2654
 ZZZY=             75.6977 XXYY=          -2352.6596 XXZZ=          -2746.4563 YYZZ=          -1173.1661
 XXYZ=             65.7620 YYXZ=             17.7099 ZZXY=            -16.1382
 N-N= 3.034058210045D+03 E-N=-1.203411724249D+04  KE= 2.511422624419D+03
 No NMR shielding tensors so no spin-rotation constants.
 Leave Link  601 at Thu Jul 10 10:48:29 2025, MaxMem=  1342177280 cpu:               7.1 elap:               0.7
 (Enter /home/zhangying/bin/g16/l701.exe)
 ... and contract with generalized density number  0.
 Compute integral first derivatives.
 R6Disp: Adding Grimme-D3(BJ) dispersion energy 1st derivatives to the gradient.
 Leave Link  701 at Thu Jul 10 10:48:31 2025, MaxMem=  1342177280 cpu:               5.8 elap:               0.5
 (Enter /home/zhangying/bin/g16/l702.exe)
 L702 exits ... SP integral derivatives will be done elsewhere.
 Leave Link  702 at Thu Jul 10 10:48:31 2025, MaxMem=  1342177280 cpu:               0.6 elap:               0.1
 (Enter /home/zhangying/bin/g16/l703.exe)
 Integral derivatives from FoFJK, PRISM(SPDF).
 Compute integral first derivatives, UseDBF=F ICtDFT=           0.
 Calling FoFJK, ICntrl=      2127 FMM=F ISym2X=0 I1Cent= 0 IOpClX= 0 NMat=1 NMatS=1 NMatT=0.
 FoFJK:  IHMeth= 1 ICntrl=    2127 DoSepK=F KAlg= 0 I1Cent=           0 FoldK=F
 IRaf=         0 NMat=       1 IRICut=       1 DoRegI=T DoRafI=F ISym2E= 0 IDoP0=0 IntGTp=1.
 FoFCou: FMM=F IPFlag=           0 FMFlag=      100000 FMFlg1=         800
         NFxFlg=           0 DoJE=F BraDBF=F KetDBF=F FulRan=T
         wScrn=  0.000000 ICntrl=      2127 IOpCl=  0 I1Cent=           0 NGrid=           0
         NMat0=    1 NMatS0=      1 NMatT0=    0 NMatD0=    1 NMtDS0=    0 NMtDT0=    0
 Symmetry not used in FoFCou.
 Leave Link  703 at Thu Jul 10 10:49:08 2025, MaxMem=  1342177280 cpu:             572.6 elap:              35.9
 (Enter /home/zhangying/bin/g16/l716.exe)
 Dipole        = 6.82717299D+00-8.76742319D+00-3.18116755D+00
 ***** Axes restored to original set *****
 -------------------------------------------------------------------
 Center     Atomic                   Forces (Hartrees/Bohr)
 Number     Number              X              Y              Z
 -------------------------------------------------------------------
      1        7           0.019413387    0.002299772    0.013803620
      2       16          -0.016467631    0.025525860   -0.067614899
      3       16          -0.041774771   -0.010447732   -0.050797258
      4        6           0.005390928    0.018455858   -0.004126999
      5        6          -0.027106590    0.006057294    0.006508187
      6        9           0.017817697    0.000977054   -0.008742003
      7        9           0.009130165   -0.004916826    0.009507226
      8        9           0.004908052   -0.012228197    0.009632059
      9        9          -0.007768866   -0.006613496   -0.000905117
     10        9           0.000628036   -0.004926381    0.000246755
     11        9           0.004505353   -0.004181662   -0.000830547
     12        8           0.001385864   -0.003505771    0.015046475
     13        8           0.007210718   -0.014412321    0.036965450
     14        8           0.011526181    0.008494396    0.009434961
     15        8           0.018869757    0.002912387    0.026260523
     16        3          -0.011506100   -0.003025936    0.007467379
     17        8           0.004322582   -0.000832919    0.000775327
     18        6          -0.009444277    0.003491583   -0.000852731
     19        8           0.003389474   -0.002346888    0.000525970
     20        6          -0.001457681    0.003369508   -0.002241928
     21        6           0.000646317   -0.001681896    0.001061674
     22        8           0.007034037   -0.003511593   -0.000948701
     23        1          -0.000156879    0.000168869    0.000150385
     24        1          -0.000115341    0.000004978    0.000141429
     25        8          -0.004187312    0.001058197   -0.000570682
     26        6           0.009523939   -0.007654888    0.004197054
     27        8          -0.001148946    0.004598075   -0.002532495
     28        6           0.000224204    0.000231321   -0.000161040
     29        6           0.001144863   -0.001588027    0.000816685
     30        8          -0.005583168    0.004254054   -0.002351851
     31        1          -0.000272269   -0.000052128    0.000097596
     32        1          -0.000081725    0.000027460    0.000037497
 -------------------------------------------------------------------
 Cartesian Forces:  Max     0.067614899 RMS     0.013166129
 Leave Link  716 at Thu Jul 10 10:49:08 2025, MaxMem=  1342177280 cpu:               0.8 elap:               0.2
 (Enter /home/zhangying/bin/g16/l103.exe)

 GradGradGradGradGradGradGradGradGradGradGradGradGradGradGradGradGradGrad
 Berny optimization.
 FormGI is forming the generalized inverse of G from B-inverse, IUseBI=4.
 Internal  Forces:  Max     0.039464945 RMS     0.006531727
 Search for a local minimum.
 Step number   1 out of a maximum of  156
 All quantities printed in internal units (Hartrees-Bohrs-Radians)
 RMS Force = .65317D-02 SwitMx=.10000D-02 MixMth= 1
 Mixed Optimization -- RFO/linear search
 Second derivative matrix not updated -- first step.
 ITU=  0
     Eigenvalues ---    0.00230   0.00230   0.00230   0.00230   0.00230
     Eigenvalues ---    0.00475   0.00602   0.00679   0.02018   0.02018
     Eigenvalues ---    0.02403   0.02403   0.02590   0.02606   0.02606
     Eigenvalues ---    0.02663   0.02848   0.02848   0.02980   0.02980
     Eigenvalues ---    0.03873   0.03902   0.04525   0.04525   0.08654
     Eigenvalues ---    0.08770   0.08956   0.08980   0.09326   0.09513
     Eigenvalues ---    0.09575   0.09648   0.11281   0.11508   0.16000
     Eigenvalues ---    0.16000   0.16000   0.16000   0.19120   0.19297
     Eigenvalues ---    0.20607   0.20881   0.21990   0.22014   0.22568
     Eigenvalues ---    0.22568   0.24717   0.24717   0.25000   0.25000
     Eigenvalues ---    0.25000   0.25000   0.25000   0.25000   0.25000
     Eigenvalues ---    0.25000   0.25000   0.25000   0.25000   0.25000
     Eigenvalues ---    0.25000   0.25000   0.36664   0.36664   0.36664
     Eigenvalues ---    0.36664   0.44402   0.44402   0.45349   0.45349
     Eigenvalues ---    0.48926   0.48926   0.50119   0.50119   0.50801
     Eigenvalues ---    0.51872   0.57359   0.57650   0.57650   0.59275
     Eigenvalues ---    0.60407   0.60713   0.61429   0.61473   0.74985
     Eigenvalues ---    0.75690   0.95700   0.96944   1.12283   1.12283
 RFO step:  Lambda=-2.23160933D-02 EMin= 2.30000000D-03
 Linear search not attempted -- first point.
 Maximum step size (   0.300) exceeded in Quadratic search.
    -- Step size scaled by   0.649
 Iteration  1 RMS(Cart)=  0.21469071 RMS(Int)=  0.00840844
 Iteration  2 RMS(Cart)=  0.01318506 RMS(Int)=  0.00022798
 Iteration  3 RMS(Cart)=  0.00009490 RMS(Int)=  0.00022756
 Iteration  4 RMS(Cart)=  0.00000000 RMS(Int)=  0.00022756
 ITry= 1 IFail=0 DXMaxC= 6.98D-01 DCOld= 1.00D+10 DXMaxT= 3.00D-01 DXLimC= 3.00D+00 Rises=F
 Variable       Old X    -DE/DX   Delta X   Delta X   Delta X     New X
                                 (Linear)    (Quad)   (Total)
    R1        3.01722   0.00738   0.00000   0.00885   0.00885   3.02607
    R2        3.02766  -0.01149   0.00000  -0.01406  -0.01406   3.01360
    R3        3.55596   0.00450   0.00000   0.01280   0.01280   3.56876
    R4        2.73588   0.00950   0.00000   0.00621   0.00621   2.74209
    R5        2.84027  -0.03946   0.00000  -0.03286  -0.03286   2.80741
    R6        3.54704   0.00513   0.00000   0.01440   0.01440   3.56144
    R7        2.74112   0.01544   0.00000   0.01023   0.01023   2.75134
    R8        2.84438  -0.03384   0.00000  -0.02843  -0.02843   2.81595
    R9        2.49827   0.01533   0.00000   0.01562   0.01562   2.51389
   R10        2.50380   0.00962   0.00000   0.00992   0.00992   2.51372
   R11        2.53094   0.00094   0.00000   0.00102   0.00102   2.53195
   R12        2.50620   0.01934   0.00000   0.02004   0.02004   2.52623
   R13        2.49793   0.01194   0.00000   0.01216   0.01216   2.51009
   R14        2.51518   0.00214   0.00000   0.00226   0.00226   2.51744
   R15        7.42849   0.00102   0.00000   0.02266   0.02266   7.45114
   R16        8.23190  -0.01024   0.00000  -0.24545  -0.24545   7.98646
   R17        7.69080  -0.00441   0.00000  -0.10091  -0.10091   7.58990
   R18        2.59302  -0.00474   0.00000  -0.00619  -0.00619   2.58683
   R19        2.61349  -0.00086   0.00000  -0.00144  -0.00144   2.61205
   R20        2.59302   0.00209   0.00000   0.00268   0.00268   2.59570
   R21        2.24088   0.00248   0.00000   0.00140   0.00140   2.24228
   R22        2.61349   0.00308   0.00000   0.00438   0.00438   2.61787
   R23        2.51049  -0.00037   0.00000  -0.00025  -0.00025   2.51024
   R24        2.03056  -0.00003   0.00000  -0.00006  -0.00006   2.03050
   R25        2.03056   0.00005   0.00000   0.00008   0.00008   2.03063
   R26        2.59302   0.00268   0.00000   0.00351   0.00351   2.59653
   R27        2.61349  -0.00177   0.00000  -0.00254  -0.00255   2.61094
   R28        2.59302   0.00500   0.00000   0.00655   0.00655   2.59957
   R29        2.24088  -0.00645   0.00000  -0.00365  -0.00365   2.23722
   R30        2.61349   0.00019   0.00000   0.00027   0.00027   2.61376
   R31        2.51049   0.00059   0.00000   0.00028   0.00028   2.51077
   R32        2.03056  -0.00002   0.00000  -0.00003  -0.00003   2.03053
   R33        2.03056   0.00008   0.00000   0.00013   0.00013   2.03069
    A1        2.24333   0.00414   0.00000   0.00986   0.00986   2.25318
    A2        1.83350  -0.00599   0.00000  -0.02362  -0.02432   1.80918
    A3        1.94832  -0.00683   0.00000  -0.04154  -0.04253   1.90579
    A4        1.97859   0.00675   0.00000   0.03435   0.03454   2.01314
    A5        1.85066  -0.00357   0.00000  -0.02109  -0.02202   1.82863
    A6        1.77694   0.00463   0.00000   0.02288   0.02294   1.79987
    A7        2.04820   0.00398   0.00000   0.02471   0.02500   2.07320
    A8        1.79093  -0.00548   0.00000  -0.01934  -0.01960   1.77132
    A9        1.96867  -0.00205   0.00000  -0.01352  -0.01483   1.95384
   A10        1.98520   0.01163   0.00000   0.05687   0.05666   2.04187
   A11        1.85192  -0.00671   0.00000  -0.03777  -0.03817   1.81375
   A12        1.79514  -0.00052   0.00000  -0.00182  -0.00167   1.79347
   A13        2.03797   0.00039   0.00000   0.00316   0.00257   2.04053
   A14        1.92962   0.00731   0.00000   0.01686   0.01676   1.94638
   A15        1.90638   0.00307   0.00000   0.00649   0.00644   1.91282
   A16        1.90268   0.00666   0.00000   0.01722   0.01709   1.91976
   A17        1.91668  -0.00626   0.00000  -0.01756  -0.01758   1.89910
   A18        1.90636  -0.00653   0.00000  -0.01398  -0.01416   1.89220
   A19        1.90183  -0.00432   0.00000  -0.00914  -0.00922   1.89261
   A20        1.89537   0.00390   0.00000   0.00633   0.00629   1.90167
   A21        1.91660   0.01031   0.00000   0.02588   0.02563   1.94223
   A22        1.91442   0.00744   0.00000   0.01941   0.01916   1.93358
   A23        1.91601  -0.00819   0.00000  -0.02283  -0.02287   1.89314
   A24        1.90844  -0.00647   0.00000  -0.01803  -0.01806   1.89038
   A25        1.91288  -0.00695   0.00000  -0.01076  -0.01119   1.90169
   A26        2.26079   0.00042   0.00000   0.00100   0.00100   2.26179
   A27        1.89818  -0.01338   0.00000  -0.03188  -0.03188   1.86630
   A28        1.22210   0.00667   0.00000   0.01588   0.01588   1.23798
   A29        1.87648   0.00107   0.00000   0.00078   0.00078   1.87726
   A30        1.87801   0.00074   0.00000   0.00135   0.00135   1.87936
   A31        2.20259   0.00028   0.00000   0.00088   0.00088   2.20347
   A32        2.20259  -0.00102   0.00000  -0.00223  -0.00223   2.20035
   A33        1.87648  -0.00126   0.00000  -0.00155  -0.00155   1.87493
   A34        1.89690  -0.00142   0.00000  -0.00264  -0.00264   1.89426
   A35        2.05263   0.00087   0.00000   0.00190   0.00190   2.05453
   A36        2.33365   0.00055   0.00000   0.00074   0.00074   2.33439
   A37        1.89690   0.00087   0.00000   0.00205   0.00205   1.89895
   A38        2.05263  -0.00056   0.00000  -0.00147  -0.00147   2.05116
   A39        2.33365  -0.00031   0.00000  -0.00058  -0.00058   2.33307
   A40        2.11515   0.00472   0.00000   0.01125   0.01125   2.12639
   A41        1.87648   0.00081   0.00000   0.00168   0.00168   1.87816
   A42        1.87801  -0.00169   0.00000  -0.00301  -0.00301   1.87500
   A43        2.20259   0.00037   0.00000   0.00037   0.00037   2.20296
   A44        2.20259   0.00132   0.00000   0.00264   0.00264   2.20523
   A45        1.87648  -0.00054   0.00000  -0.00027  -0.00027   1.87621
   A46        1.89690   0.00055   0.00000   0.00065   0.00065   1.89755
   A47        2.05263   0.00002   0.00000   0.00071   0.00071   2.05334
   A48        2.33365  -0.00057   0.00000  -0.00136  -0.00136   2.33229
   A49        1.89690   0.00087   0.00000   0.00095   0.00095   1.89785
   A50        2.05263  -0.00041   0.00000  -0.00038  -0.00038   2.05225
   A51        2.33365  -0.00046   0.00000  -0.00057  -0.00056   2.33309
   A52        2.72231  -0.00213   0.00000  -0.00506  -0.00506   2.71725
    D1        1.62837   0.00325   0.00000   0.00170   0.00105   1.62942
    D2       -2.65680  -0.00755   0.00000  -0.05606  -0.05528  -2.71208
    D3       -0.29687  -0.00186   0.00000  -0.02734  -0.02747  -0.32434
    D4       -2.02921  -0.00609   0.00000  -0.04815  -0.04786  -2.07707
    D5        2.26901   0.00567   0.00000   0.01249   0.01240   2.28140
    D6       -0.10354  -0.00505   0.00000  -0.03811  -0.03830  -0.14184
    D7        0.84532  -0.00557   0.00000  -0.02492  -0.02458   0.82074
    D8        2.95630  -0.00673   0.00000  -0.03186  -0.03158   2.92473
    D9       -1.25053  -0.00624   0.00000  -0.02897  -0.02870  -1.27923
   D10       -1.21982   0.00667   0.00000   0.04319   0.04295  -1.17688
   D11        0.89116   0.00550   0.00000   0.03625   0.03595   0.92711
   D12        2.96751   0.00600   0.00000   0.03914   0.03883   3.00634
   D13        2.91198   0.00152   0.00000   0.01354   0.01356   2.92555
   D14       -1.26022   0.00036   0.00000   0.00660   0.00657  -1.25365
   D15        0.81613   0.00085   0.00000   0.00949   0.00945   0.82558
   D16       -1.81862  -0.00091   0.00000  -0.00015  -0.00005  -1.81866
   D17        2.50468   0.00077   0.00000   0.00079   0.00062   2.50531
   D18        0.49394   0.00015   0.00000  -0.00050  -0.00044   0.49350
   D19        3.08728   0.00617   0.00000   0.03399   0.03371   3.12099
   D20       -1.10066   0.00473   0.00000   0.02549   0.02511  -1.07555
   D21        1.00254   0.00731   0.00000   0.04066   0.04049   1.04303
   D22       -1.12687  -0.00136   0.00000  -0.00541  -0.00525  -1.13212
   D23        0.96837  -0.00280   0.00000  -0.01392  -0.01385   0.95452
   D24        3.07158  -0.00022   0.00000   0.00125   0.00153   3.07310
   D25        1.02235  -0.00426   0.00000  -0.02013  -0.02002   1.00233
   D26        3.11760  -0.00570   0.00000  -0.02863  -0.02863   3.08897
   D27       -1.06238  -0.00313   0.00000  -0.01346  -0.01325  -1.07563
   D28        2.88558   0.00268   0.00000   0.00057   0.00077   2.88634
   D29       -1.47451   0.00071   0.00000   0.00005   0.00019  -1.47432
   D30        0.54502  -0.00765   0.00000  -0.04587  -0.04621   0.49881
   D31       -1.51870   0.00055   0.00000   0.01456   0.01456  -1.50414
   D32       -1.75898  -0.00056   0.00000  -0.01474  -0.01474  -1.77371
   D33       -2.87028   0.00087   0.00000   0.02299   0.02299  -2.84729
   D34       -0.00000  -0.00020   0.00000  -0.00306  -0.00306  -0.00306
   D35        3.14159  -0.00015   0.00000  -0.00237  -0.00237   3.13922
   D36        0.00000   0.00012   0.00000   0.00183   0.00183   0.00183
   D37       -3.14159   0.00018   0.00000   0.00272   0.00272  -3.13887
   D38       -0.00000   0.00021   0.00000   0.00314   0.00314   0.00314
   D39        3.14159   0.00015   0.00000   0.00245   0.00245  -3.13915
   D40        2.69249   0.00095   0.00000   0.00897   0.00897   2.70145
   D41       -0.44911   0.00101   0.00000   0.00978   0.00978  -0.43932
   D42        0.00000  -0.00013   0.00000  -0.00204  -0.00204  -0.00204
   D43        3.14159  -0.00022   0.00000  -0.00317  -0.00317   3.13843
   D44       -0.00000   0.00001   0.00000   0.00013   0.00013   0.00013
   D45        3.14159  -0.00007   0.00000  -0.00096  -0.00096   3.14063
   D46        3.14159   0.00011   0.00000   0.00152   0.00152  -3.14007
   D47        0.00000   0.00003   0.00000   0.00043   0.00043   0.00043
   D48        0.00000  -0.00004   0.00000  -0.00065  -0.00065  -0.00065
   D49        3.14159  -0.00007   0.00000  -0.00099  -0.00099   3.14060
   D50       -0.00000   0.00002   0.00000   0.00039   0.00039   0.00039
   D51        3.14159   0.00005   0.00000   0.00074   0.00074  -3.14085
   D52       -0.00000   0.00004   0.00000   0.00066   0.00066   0.00066
   D53       -3.14159   0.00007   0.00000   0.00100   0.00100  -3.14059
   D54        0.33114   0.00004   0.00000   0.00039   0.00039   0.33153
   D55       -2.81045   0.00000   0.00000  -0.00002  -0.00002  -2.81048
   D56       -0.00000  -0.00003   0.00000  -0.00042  -0.00042  -0.00042
   D57        3.14159  -0.00005   0.00000  -0.00080  -0.00081   3.14079
   D58        0.00000   0.00000   0.00000   0.00002   0.00002   0.00002
   D59        3.14159  -0.00003   0.00000  -0.00041  -0.00041   3.14118
   D60        3.14159   0.00004   0.00000   0.00049   0.00049  -3.14110
   D61       -0.00000   0.00000   0.00000   0.00006   0.00006   0.00006
         Item               Value     Threshold  Converged?
 Maximum Force            0.039465     0.000450     NO 
 RMS     Force            0.006532     0.000300     NO 
 Maximum Displacement     0.697667     0.001800     NO 
 RMS     Displacement     0.207979     0.001200     NO 
 Predicted change in Energy=-1.101722D-02
 Lowest energy point so far.  Saving SCF results.
 GradGradGradGradGradGradGradGradGradGradGradGradGradGradGradGradGradGrad

 Leave Link  103 at Thu Jul 10 10:49:09 2025, MaxMem=  1342177280 cpu:              10.0 elap:               0.7
 (Enter /home/zhangying/bin/g16/l202.exe)
                          Input orientation:                          
 ---------------------------------------------------------------------
 Center     Atomic      Atomic             Coordinates (Angstroms)
 Number     Number       Type             X           Y           Z
 ---------------------------------------------------------------------
      1          7           0        6.201806  -10.098711    7.051084
      2         16           0        4.738723  -10.499370    6.538141
      3         16           0        7.443647   -9.546156    6.217018
      4          6           0        4.874130  -12.353925    6.208379
      5          6           0        8.726969  -10.893220    6.517605
      6          9           0        9.843738  -10.585822    5.850196
      7          9           0        9.023260  -10.997454    7.808220
      8          9           0        5.464634  -12.987287    7.218250
      9          9           0        3.658940  -12.865761    6.032935
     10          9           0        5.589764  -12.570495    5.096548
     11          9           0        8.287495  -12.071441    6.077894
     12          8           0        3.799896  -10.386855    7.638823
     13          8           0        4.356447   -9.948061    5.212631
     14          8           0        8.028047   -8.362373    6.830955
     15          8           0        7.313024   -9.541424    4.732623
     16          3           0       10.405053   -7.081499    3.232851
     17          8           0        5.644423   -3.533138    2.069930
     18          6           0        6.823902   -4.036030    2.549294
     19          8           0        7.830330   -3.189971    2.151774
     20          6           0        7.247208   -2.163098    1.427477
     21          6           0        5.936165   -2.371531    1.379906
     22          8           0        6.955440   -5.024812    3.191899
     23          1           0        7.892665   -1.398305    1.036305
     24          1           0        5.115804   -1.839080    0.934715
     25          8           0       -0.349507   -6.961222    4.418001
     26          6           0        0.888912   -6.453688    4.107079
     27          8           0        0.693364   -5.244157    3.481649
     28          6           0       -0.670758   -5.024649    3.417904
     29          6           0       -1.295088   -6.054341    3.979363
     30          8           0        1.931994   -6.964571    4.336355
     31          1           0       -1.008394   -4.115289    2.955692
     32          1           0       -2.329359   -6.294946    4.144116
 ---------------------------------------------------------------------
                    Distance matrix (angstroms):
                    1          2          3          4          5
     1  N    0.000000
     2  S    1.601327   0.000000
     3  S    1.594726   2.885888   0.000000
     4  C    2.749339   1.888505   3.806055   0.000000
     5  C    2.700424   4.007698   1.884635   4.132027   0.000000
     6  F    3.865627   5.151885   2.641193   5.286916   1.336825
     7  F    3.056402   4.496492   2.670837   4.649170   1.328284
     8  F    2.985839   2.679407   4.093939   1.330293   3.939397
     9  F    3.893502   2.649712   5.037625   1.330204   5.459921
    10  F    3.210066   2.663085   3.720075   1.339852   3.830758
    11  F    3.031313   3.908582   2.666176   3.427518   1.332174
    12  O    2.489506   1.451054   4.000654   2.658855   5.078344
    13  O    2.609206   1.485616   3.271257   2.654749   4.658083
    14  O    2.529522   3.933465   1.455949   5.125161   2.644214
    15  O    2.630710   3.287032   1.490138   4.004525   2.648160
    16  Li   6.430378   7.396897   4.873368   8.200205   5.304224
    17  O    8.260105   8.325479   7.522761   9.773761   9.135355
    18  C    7.576887   7.876143   6.648140   9.293971   8.148019
    19  O    8.624733   9.067831   7.554920  10.448599   8.899690
    20  C    9.782218  10.094792   8.802718  11.503977  10.213429
    21  C    9.588647   9.700672   8.783246  11.139581  10.334589
    22  O    6.419169   6.788369   5.461890   8.194321   6.974012
    23  H   10.711380  11.092653   9.665862  12.485492  10.995187
    24  H   10.334935  10.321879   9.629153  11.765709  11.233282
    25  O    7.726362   6.550082   8.405450   7.718360  10.111941
    26  C    7.083799   6.090867   7.548494   7.423626   9.324978
    27  O    8.163976   7.302352   8.459064   8.686925  10.279481
    28  C    9.283224   8.304875   9.701682   9.604729  11.505023
    29  C    9.055154   7.919123   9.672919   9.094642  11.414860
    30  O    5.951797   5.021991   6.370227   6.419173   8.146399
    31  H   10.225486   9.306975  10.562555  10.632929  12.385671
    32  H    9.782631   8.565415  10.506138   9.636528  12.207373
                    6          7          8          9         10
     6  F    0.000000
     7  F    2.162517   0.000000
     8  F    5.178335   4.119626   0.000000
     9  F    6.594182   5.951314   2.163393   0.000000
    10  F    4.754283   4.649356   2.165869   2.166122   0.000000
    11  F    2.163516   2.165369   3.179265   4.696433   2.913734
    12  O    6.306092   5.261660   3.116164   2.956978   3.799352
    13  O    5.560898   5.442192   3.806242   3.110046   2.900294
    14  O    3.033538   2.981468   5.301972   6.325064   5.163495
    15  O    2.957068   3.808442   4.633450   5.108264   3.503904
    16  Li   4.409745   6.178840   8.670033   9.317092   7.535878
    17  O    9.036870  10.003026  10.766543  10.331766   9.530857
    18  C    7.931906   8.997494  10.186842  10.005842   8.991590
    19  O    8.510626   9.714693  11.280651  11.228749  10.083951
    20  C    9.861273  11.041472  12.404583  12.191509  11.158993
    21  C   10.135443  11.191959  12.124474  11.703217  10.860585
    22  O    6.806882   7.826797   9.046271   8.967657   7.901272
    23  H   10.554180  11.801727  13.357256  13.205805  12.108128
    24  H   11.091475  12.099136  12.801836  12.235276  11.519929
    25  O   10.912889  10.753302   8.829444   7.317051   8.197518
    26  C   10.015084  10.025562   8.561807   7.245458   7.777686
    27  O   10.856921  11.009396   9.832764   8.566945   8.958675
    28  C   12.140730  12.203412  10.746593   9.331008   9.947451
    29  C   12.169954  12.064942  10.210287   8.669198   9.545133
    30  O    8.831810   8.865892   7.553673   6.378461   6.736733
    31  H   12.962049  13.097531  11.780570  10.383843  10.936612
    32  H   13.019471  12.822683  10.723062   9.088618  10.148998
                   11         12         13         14         15
    11  F    0.000000
    12  O    5.041118   0.000000
    13  O    4.550885   2.527587   0.000000
    14  O    3.793626   4.756936   4.314397   0.000000
    15  O    3.026604   4.637114   3.022765   2.510860   0.000000
    16  Li   6.121915   8.600353   6.980139   4.498572   4.226250
    17  O    9.795520   9.021546   7.258560   7.188222   6.780388
    18  C    8.897244   8.682218   6.937853   6.204823   5.942687
    19  O    9.721313   9.906929   8.191977   6.977648   6.875270
    20  C   10.994719  10.867151   9.126311   8.260647   8.085049
    21  C   11.031233  10.391493   8.636498   8.365411   8.033917
    22  O    7.730351   7.647490   5.922542   5.052972   4.785549
    23  H   11.810561  11.880154  10.151102   9.060604   8.961537
    24  H   11.883312  10.942629   9.199607   9.262837   8.864422
    25  O   10.171891   6.271060   5.630155   8.830004   8.091403
    26  C    9.496436   6.034638   5.045463   7.875902   7.155043
    27  O   10.536750   7.306160   6.208155   8.645154   7.990703
    28  C   11.703979   8.158196   7.261806   9.922627   9.266635
    29  C   11.508050   7.623725   6.972937  10.018953   9.318086
    30  O    8.336994   5.109538   3.942975   6.733405   5.979355
    31  H   12.627828   9.186072   8.239935  10.710399  10.091899
    32  H   12.240301   8.156253   7.693308  10.898129  10.191247
                   16         17         18         19         20
    16  Li   0.000000
    17  O    6.050359   0.000000
    18  C    4.750449   1.368890   0.000000
    19  O    4.789772   2.214193   1.373585   0.000000
    20  C    6.117355   2.204240   2.223856   1.385318   0.000000
    21  C    6.751901   1.382237   2.219483   2.203063   1.328360
    22  O    4.016400   2.280936   1.186563   2.283404   3.374570
    23  H    6.590570   3.268101   3.223195   2.111451   1.074495
    24  H    7.793621   2.106652   3.217305   3.267229   2.211489
    25  O   10.820333   7.293312   7.969104   9.288049   9.469705
    26  C    9.576814   5.940916   6.595140   7.915703   8.125106
    27  O    9.887094   5.425267   6.317623   7.544835   7.527643
    28  C   11.266698   6.627455   7.609322   8.788494   8.651269
    29  C   11.768841   7.626219   8.487442   9.737451   9.727523
    30  O    8.545415   5.540176   5.975007   7.335555   7.730926
    31  H   11.795846   6.736724   7.843233   8.923314   8.619829
    32  H   12.791181   8.689709   9.561817  10.808773  10.777891
                   21         22         23         24         25
    21  C    0.000000
    22  O    3.370778   0.000000
    23  H    2.212040   4.321635   0.000000
    24  H    1.074565   4.316019   2.813460   0.000000
    25  O    8.354936   7.656060  10.503110   8.260705   0.000000
    26  C    7.041040   6.299366   9.167285   7.016061   1.374025
    27  O    6.336897   6.272612   8.520576   6.135096   2.216450
    28  C    7.405667   7.629546   9.599719   7.056797   2.203115
    29  C    8.521225   8.351721  10.712379   8.254565   1.381651
    30  O    6.772739   5.505221   8.797912   6.926648   2.282964
    31  H    7.331486   8.019082   9.502362   6.838953   3.266775
    32  H    9.557873   9.419525  11.752674   9.251240   2.106835
                   26         27         28         29         30
    26  C    0.000000
    27  O    1.375633   0.000000
    28  C    2.224788   1.383140   0.000000
    29  C    2.223880   2.204100   1.328642   0.000000
    30  O    1.183888   2.285727   3.373599   3.371946   0.000000
    31  H    3.223906   2.108780   1.074511   2.211339   4.320940
    32  H    3.222396   3.268008   2.211785   1.074594   4.317926
                   31         32
    31  H    0.000000
    32  H    2.812153   0.000000
 Stoichiometry    C8H4F6LiNO10S2
 Framework group  C1[X(C8H4F6LiNO10S2)]
 Deg. of freedom    90
 Full point group                 C1      NOp   1
 RotChk:  IX=2 Diff= 2.42D-02
 Largest Abelian subgroup         C1      NOp   1
 Largest concise Abelian subgroup C1      NOp   1
                         Standard orientation:                         
 ---------------------------------------------------------------------
 Center     Atomic      Atomic             Coordinates (Angstroms)
 Number     Number       Type             X           Y           Z
 ---------------------------------------------------------------------
      1          7           0       -2.554010    0.161133    1.018244
      2         16           0       -2.087918    1.553834    0.379970
      3         16           0       -2.230171   -1.324279    0.536755
      4          6           0       -3.507942    2.011105   -0.777997
      5          6           0       -3.956838   -1.985267    0.171292
      6          9           0       -3.855411   -3.240550   -0.277126
      7          9           0       -4.713008   -1.988345    1.263325
      8          9           0       -4.688693    1.869412   -0.181818
      9          9           0       -3.374419    3.275150   -1.170178
     10          9           0       -3.484918    1.225941   -1.863443
     11          9           0       -4.554693   -1.252646   -0.767071
     12          8           0       -2.103667    2.578455    1.407326
     13          8           0       -0.919348    1.475079   -0.533975
     14          8           0       -1.759389   -2.160706    1.631534
     15          8           0       -1.536228   -1.474371   -0.773370
     16          3           0       -0.096107   -5.443501   -0.955724
     17          8           0        5.150880   -2.498935   -0.318930
     18          6           0        4.074726   -3.324020   -0.131878
     19          8           0        4.541372   -4.615226   -0.089890
     20          6           0        5.916507   -4.564778   -0.249782
     21          6           0        6.279294   -3.294310   -0.387032
     22          8           0        2.942088   -2.986699   -0.025685
     23          1           0        6.455237   -5.494404   -0.239542
     24          1           0        7.224564   -2.803875   -0.530654
     25          8           0        3.690793    4.630249    0.166129
     26          6           0        3.754100    3.258265    0.126200
     27          8           0        5.083970    2.906609    0.138400
     28          6           0        5.822679    4.074959    0.186803
     29          6           0        4.986826    5.107608    0.203382
     30          8           0        2.832374    2.516241    0.088610
     31          1           0        6.893498    3.987508    0.203367
     32          1           0        5.123950    6.172842    0.238394
 ---------------------------------------------------------------------
 Rotational constants (GHZ):           0.1272314           0.0730740           0.0488680
 Leave Link  202 at Thu Jul 10 10:49:10 2025, MaxMem=  1342177280 cpu:               0.3 elap:               0.1
 (Enter /home/zhangying/bin/g16/l301.exe)
 Standard basis: 6-311++G(d,p) (5D, 7F)
 Ernie: Thresh=  0.10000D-02 Tol=  0.10000D-05 Strict=F.
 There are   688 symmetry adapted cartesian basis functions of A   symmetry.
 There are   660 symmetry adapted basis functions of A   symmetry.
   660 basis functions,  1072 primitive gaussians,   688 cartesian basis functions
   114 alpha electrons      114 beta electrons
       nuclear repulsion energy      3018.2108703515 Hartrees.
 IExCor=  402 DFT=T Ex+Corr=B3LYP ExCW=0 ScaHFX=  0.200000
 ScaDFX=  0.800000  0.720000  1.000000  0.810000 ScalE2=  1.000000  1.000000
 IRadAn=      5 IRanWt=     -1 IRanGd=            0 ICorTp=0 IEmpDi=141
 NAtoms=   32 NActive=   32 NUniq=   32 SFac= 1.00D+00 NAtFMM=   60 NAOKFM=F Big=F
 Integral buffers will be    131072 words long.
 Raffenetti 2 integral format.
 Two-electron integral symmetry is turned on.
 R6Disp:  Grimme-D3(BJ) Dispersion energy=       -0.0571693831 Hartrees.
 Nuclear repulsion after empirical dispersion term =     3018.1537009684 Hartrees.
 Leave Link  301 at Thu Jul 10 10:49:10 2025, MaxMem=  1342177280 cpu:               1.3 elap:               0.1
 (Enter /home/zhangying/bin/g16/l302.exe)
 NPDir=0 NMtPBC=     1 NCelOv=     1 NCel=       1 NClECP=     1 NCelD=      1
         NCelK=      1 NCelE2=     1 NClLst=     1 CellRange=     0.0.
 One-electron integrals computed using PRISM.
 One-electron integral symmetry used in STVInt
 NBasis=   660 RedAO= T EigKep=  2.90D-05  NBF=   660
 NBsUse=   660 1.00D-06 EigRej= -1.00D+00 NBFU=   660
 Precomputing XC quadrature grid using
 IXCGrd= 4 IRadAn=           5 IRanWt=          -1 IRanGd=           0 AccXCQ= 0.00D+00.
 Generated NRdTot=       0 NPtTot=           0 NUsed=           0 NTot=          32
 NSgBfM=   616   616   616   616   616 MxSgAt=    32 MxSgA2=    32.
 Leave Link  302 at Thu Jul 10 10:49:11 2025, MaxMem=  1342177280 cpu:              12.7 elap:               0.9
 (Enter /home/zhangying/bin/g16/l303.exe)
 DipDrv:  MaxL=1.
 Leave Link  303 at Thu Jul 10 10:49:11 2025, MaxMem=  1342177280 cpu:               1.7 elap:               0.2
 (Enter /home/zhangying/bin/g16/l401.exe)
 Initial guess from the checkpoint file:  "/home_zz/zhangying/wangchenyu/zhang/diffusion/2VC/1/Gau-21715.chk"
 B after Tr=    -0.000000   -0.000000   -0.000000
         Rot=    0.999962    0.004016   -0.000654    0.007677 Ang=   1.00 deg.
 Guess basis will be translated and rotated to current coordinates.
 JPrj=2 DoOrth=T DoCkMO=T.
 Generating alternative initial guess.
 ExpMin= 7.40D-03 ExpMax= 9.34D+04 ExpMxC= 3.17D+03 IAcc=3 IRadAn=         5 AccDes= 0.00D+00
 Harris functional with IExCor=  402 and IRadAn=       5 diagonalized for initial guess.
 HarFok:  IExCor=  402 AccDes= 0.00D+00 IRadAn=         5 IDoV= 1 UseB2=F ITyADJ=14
 ICtDFT=  3500011 ScaDFX=  1.000000  1.000000  1.000000  1.000000
 FoFCou: FMM=F IPFlag=           0 FMFlag=      100000 FMFlg1=           0
         NFxFlg=           0 DoJE=T BraDBF=F KetDBF=T FulRan=T
         wScrn=  0.000000 ICntrl=       500 IOpCl=  0 I1Cent=   200000004 NGrid=           0
         NMat0=    1 NMatS0=      1 NMatT0=    0 NMatD0=    1 NMtDS0=    0 NMtDT0=    0
 Petite list used in FoFCou.
 Harris En= -2517.78570165417    
 Leave Link  401 at Thu Jul 10 10:49:15 2025, MaxMem=  1342177280 cpu:              50.6 elap:               3.2
 (Enter /home/zhangying/bin/g16/l502.exe)
 Integral symmetry usage will be decided dynamically.
 Closed shell SCF:
 Using DIIS extrapolation, IDIIS=  1040.
 NGot=  1342177280 LenX=  1341213430 LenY=  1340739398
 Requested convergence on RMS density matrix=1.00D-08 within 128 cycles.
 Requested convergence on MAX density matrix=1.00D-06.
 Requested convergence on             energy=1.00D-06.
 No special actions if energy rises.
 Fock matrices will be formed incrementally for  20 cycles.

 Cycle   1  Pass 1  IDiag  1:
 FoFJK:  IHMeth= 1 ICntrl=       0 DoSepK=F KAlg= 0 I1Cent=           0 FoldK=F
 IRaf= 630000000 NMat=       1 IRICut=       1 DoRegI=T DoRafI=F ISym2E= 0 IDoP0=0 IntGTp=1.
 FoFCou: FMM=F IPFlag=           0 FMFlag=      100000 FMFlg1=           0
         NFxFlg=           0 DoJE=F BraDBF=F KetDBF=F FulRan=T
         wScrn=  0.000000 ICntrl=         0 IOpCl=  0 I1Cent=           0 NGrid=           0
         NMat0=    1 NMatS0=      1 NMatT0=    0 NMatD0=    1 NMtDS0=    0 NMtDT0=    0
 Symmetry not used in FoFCou.
 E= -2517.54082949955    
 DIIS: error= 4.55D-03 at cycle   1 NSaved=   1.
 NSaved= 1 IEnMin= 1 EnMin= -2517.54082949955     IErMin= 1 ErrMin= 4.55D-03
 ErrMax= 4.55D-03  0.00D+00 EMaxC= 1.00D-01 BMatC= 2.96D-02 BMatP= 2.96D-02
 IDIUse=3 WtCom= 9.55D-01 WtEn= 4.55D-02
 Coeff-Com:  0.100D+01
 Coeff-En:   0.100D+01
 Coeff:      0.100D+01
 Gap=     0.477 Goal=   None    Shift=    0.000
 GapD=    0.477 DampG=2.000 DampE=1.000 DampFc=2.0000 IDamp=-1.
 RMSDP=1.41D-03 MaxDP=1.48D-01              OVMax= 4.29D-02

 Cycle   2  Pass 1  IDiag  1:
 RMSU=  1.41D-03    CP:  1.00D+00
 E= -2517.58209225799     Delta-E=       -0.041262758441 Rises=F Damp=F
 DIIS: error= 2.39D-03 at cycle   2 NSaved=   2.
 NSaved= 2 IEnMin= 2 EnMin= -2517.58209225799     IErMin= 2 ErrMin= 2.39D-03
 ErrMax= 2.39D-03  0.00D+00 EMaxC= 1.00D-01 BMatC= 6.82D-03 BMatP= 2.96D-02
 IDIUse=3 WtCom= 9.76D-01 WtEn= 2.39D-02
 Coeff-Com:  0.199D+00 0.801D+00
 Coeff-En:   0.000D+00 0.100D+01
 Coeff:      0.194D+00 0.806D+00
 Gap=     0.085 Goal=   None    Shift=    0.000
 RMSDP=8.20D-04 MaxDP=8.06D-02 DE=-4.13D-02 OVMax= 4.21D-02

 Cycle   3  Pass 1  IDiag  1:
 RMSU=  7.73D-04    CP:  1.00D+00  8.04D-01
 E= -2517.57227840055     Delta-E=        0.009813857443 Rises=F Damp=F
 DIIS: error= 4.35D-03 at cycle   3 NSaved=   3.
 NSaved= 3 IEnMin= 2 EnMin= -2517.58209225799     IErMin= 2 ErrMin= 2.39D-03
 ErrMax= 4.35D-03  0.00D+00 EMaxC= 1.00D-01 BMatC= 2.01D-02 BMatP= 6.82D-03
 IDIUse=3 WtCom= 1.32D-01 WtEn= 8.68D-01
 Coeff-Com: -0.420D-01 0.656D+00 0.386D+00
 Coeff-En:   0.000D+00 0.693D+00 0.307D+00
 Coeff:     -0.553D-02 0.688D+00 0.317D+00
 Gap=     0.086 Goal=   None    Shift=    0.000
 RMSDP=4.90D-04 MaxDP=5.07D-02 DE= 9.81D-03 OVMax= 2.03D-02

 Cycle   4  Pass 1  IDiag  1:
 RMSU=  8.41D-05    CP:  1.00D+00  9.44D-01  4.33D-01
 E= -2517.58672762417     Delta-E=       -0.014449223618 Rises=F Damp=F
 DIIS: error= 7.07D-04 at cycle   4 NSaved=   4.
 NSaved= 4 IEnMin= 4 EnMin= -2517.58672762417     IErMin= 4 ErrMin= 7.07D-04
 ErrMax= 7.07D-04  0.00D+00 EMaxC= 1.00D-01 BMatC= 5.36D-04 BMatP= 6.82D-03
 IDIUse=3 WtCom= 9.93D-01 WtEn= 7.07D-03
 Coeff-Com: -0.174D-01 0.222D+00 0.501D-02 0.791D+00
 Coeff-En:   0.000D+00 0.609D-01 0.000D+00 0.939D+00
 Coeff:     -0.172D-01 0.221D+00 0.497D-02 0.792D+00
 Gap=     0.086 Goal=   None    Shift=    0.000
 RMSDP=1.06D-04 MaxDP=1.47D-02 DE=-1.44D-02 OVMax= 3.81D-03

 Cycle   5  Pass 1  IDiag  1:
 RMSU=  4.45D-05    CP:  1.00D+00  9.70D-01  3.32D-01  6.77D-01
 E= -2517.58707893551     Delta-E=       -0.000351311344 Rises=F Damp=F
 DIIS: error= 2.06D-04 at cycle   5 NSaved=   5.
 NSaved= 5 IEnMin= 5 EnMin= -2517.58707893551     IErMin= 5 ErrMin= 2.06D-04
 ErrMax= 2.06D-04  0.00D+00 EMaxC= 1.00D-01 BMatC= 4.35D-05 BMatP= 5.36D-04
 IDIUse=3 WtCom= 9.98D-01 WtEn= 2.06D-03
 Coeff-Com: -0.718D-02 0.875D-01-0.337D-01 0.543D+00 0.411D+00
 Coeff-En:   0.000D+00 0.000D+00 0.000D+00 0.000D+00 0.100D+01
 Coeff:     -0.717D-02 0.874D-01-0.336D-01 0.542D+00 0.412D+00
 Gap=     0.085 Goal=   None    Shift=    0.000
 RMSDP=3.36D-05 MaxDP=4.95D-03 DE=-3.51D-04 OVMax= 1.20D-03

 Cycle   6  Pass 1  IDiag  1:
 RMSU=  1.08D-05    CP:  1.00D+00  9.69D-01  3.37D-01  8.26D-01  4.73D-01
 E= -2517.58711157879     Delta-E=       -0.000032643280 Rises=F Damp=F
 DIIS: error= 5.05D-05 at cycle   6 NSaved=   6.
 NSaved= 6 IEnMin= 6 EnMin= -2517.58711157879     IErMin= 6 ErrMin= 5.05D-05
 ErrMax= 5.05D-05  0.00D+00 EMaxC= 1.00D-01 BMatC= 1.93D-06 BMatP= 4.35D-05
 IDIUse=1 WtCom= 1.00D+00 WtEn= 0.00D+00
 Coeff-Com: -0.208D-02 0.232D-01-0.215D-01 0.221D+00 0.227D+00 0.552D+00
 Coeff:     -0.208D-02 0.232D-01-0.215D-01 0.221D+00 0.227D+00 0.552D+00
 Gap=     0.085 Goal=   None    Shift=    0.000
 RMSDP=1.04D-05 MaxDP=1.70D-03 DE=-3.26D-05 OVMax= 2.87D-04

 Cycle   7  Pass 1  IDiag  1:
 RMSU=  4.55D-06    CP:  1.00D+00  9.70D-01  3.35D-01  7.82D-01  5.98D-01
                    CP:  8.12D-01
 E= -2517.58711284699     Delta-E=       -0.000001268198 Rises=F Damp=F
 DIIS: error= 1.27D-05 at cycle   7 NSaved=   7.
 NSaved= 7 IEnMin= 7 EnMin= -2517.58711284699     IErMin= 7 ErrMin= 1.27D-05
 ErrMax= 1.27D-05  0.00D+00 EMaxC= 1.00D-01 BMatC= 2.82D-07 BMatP= 1.93D-06
 IDIUse=1 WtCom= 1.00D+00 WtEn= 0.00D+00
 Coeff-Com:  0.533D-04-0.315D-02-0.688D-02 0.290D-01 0.578D-01 0.319D+00
 Coeff-Com:  0.604D+00
 Coeff:      0.533D-04-0.315D-02-0.688D-02 0.290D-01 0.578D-01 0.319D+00
 Coeff:      0.604D+00
 Gap=     0.085 Goal=   None    Shift=    0.000
 RMSDP=4.37D-06 MaxDP=6.65D-04 DE=-1.27D-06 OVMax= 1.00D-04

 Cycle   8  Pass 1  IDiag  1:
 RMSU=  9.40D-07    CP:  1.00D+00  9.70D-01  3.34D-01  8.10D-01  5.67D-01
                    CP:  8.36D-01  5.90D-01
 E= -2517.58711304625     Delta-E=       -0.000000199261 Rises=F Damp=F
 DIIS: error= 3.87D-06 at cycle   8 NSaved=   8.
 NSaved= 8 IEnMin= 8 EnMin= -2517.58711304625     IErMin= 8 ErrMin= 3.87D-06
 ErrMax= 3.87D-06  0.00D+00 EMaxC= 1.00D-01 BMatC= 2.56D-08 BMatP= 2.82D-07
 IDIUse=1 WtCom= 1.00D+00 WtEn= 0.00D+00
 Coeff-Com:  0.176D-03-0.356D-02-0.264D-02 0.204D-02 0.189D-01 0.147D+00
 Coeff-Com:  0.342D+00 0.496D+00
 Coeff:      0.176D-03-0.356D-02-0.264D-02 0.204D-02 0.189D-01 0.147D+00
 Coeff:      0.342D+00 0.496D+00
 Gap=     0.085 Goal=   None    Shift=    0.000
 RMSDP=9.26D-07 MaxDP=1.36D-04 DE=-1.99D-07 OVMax= 2.17D-05

 Cycle   9  Pass 1  IDiag  1:
 RMSU=  4.39D-07    CP:  1.00D+00  9.70D-01  3.34D-01  8.06D-01  5.72D-01
                    CP:  8.35D-01  6.45D-01  6.71D-01
 E= -2517.58711306374     Delta-E=       -0.000000017487 Rises=F Damp=F
 DIIS: error= 8.23D-07 at cycle   9 NSaved=   9.
 NSaved= 9 IEnMin= 9 EnMin= -2517.58711306374     IErMin= 9 ErrMin= 8.23D-07
 ErrMax= 8.23D-07  0.00D+00 EMaxC= 1.00D-01 BMatC= 1.19D-09 BMatP= 2.56D-08
 IDIUse=1 WtCom= 1.00D+00 WtEn= 0.00D+00
 Coeff-Com:  0.625D-04-0.105D-02-0.194D-03-0.272D-02 0.111D-02 0.225D-01
 Coeff-Com:  0.695D-01 0.204D+00 0.707D+00
 Coeff:      0.625D-04-0.105D-02-0.194D-03-0.272D-02 0.111D-02 0.225D-01
 Coeff:      0.695D-01 0.204D+00 0.707D+00
 Gap=     0.085 Goal=   None    Shift=    0.000
 RMSDP=2.46D-07 MaxDP=2.64D-05 DE=-1.75D-08 OVMax= 8.87D-06

 Cycle  10  Pass 1  IDiag  1:
 RMSU=  1.43D-07    CP:  1.00D+00  9.70D-01  3.34D-01  8.07D-01  5.73D-01
                    CP:  8.40D-01  6.38D-01  7.04D-01  6.59D-01
 E= -2517.58711306451     Delta-E=       -0.000000000770 Rises=F Damp=F
 DIIS: error= 5.63D-07 at cycle  10 NSaved=  10.
 NSaved=10 IEnMin=10 EnMin= -2517.58711306451     IErMin=10 ErrMin= 5.63D-07
 ErrMax= 5.63D-07  0.00D+00 EMaxC= 1.00D-01 BMatC= 2.68D-10 BMatP= 1.19D-09
 IDIUse=1 WtCom= 1.00D+00 WtEn= 0.00D+00
 Coeff-Com:  0.176D-04-0.233D-03 0.140D-03-0.163D-02-0.110D-02-0.115D-02
 Coeff-Com:  0.702D-02 0.669D-01 0.398D+00 0.532D+00
 Coeff:      0.176D-04-0.233D-03 0.140D-03-0.163D-02-0.110D-02-0.115D-02
 Coeff:      0.702D-02 0.669D-01 0.398D+00 0.532D+00
 Gap=     0.085 Goal=   None    Shift=    0.000
 RMSDP=9.96D-08 MaxDP=1.34D-05 DE=-7.70D-10 OVMax= 2.75D-06

 Cycle  11  Pass 1  IDiag  1:
 RMSU=  3.81D-08    CP:  1.00D+00  9.70D-01  3.34D-01  8.06D-01  5.73D-01
                    CP:  8.40D-01  6.43D-01  7.27D-01  7.62D-01  5.90D-01
 E= -2517.58711306473     Delta-E=       -0.000000000225 Rises=F Damp=F
 DIIS: error= 2.99D-07 at cycle  11 NSaved=  11.
 NSaved=11 IEnMin=11 EnMin= -2517.58711306473     IErMin=11 ErrMin= 2.99D-07
 ErrMax= 2.99D-07  0.00D+00 EMaxC= 1.00D-01 BMatC= 4.01D-11 BMatP= 2.68D-10
 IDIUse=1 WtCom= 1.00D+00 WtEn= 0.00D+00
 Coeff-Com:  0.396D-06 0.344D-04 0.125D-03-0.585D-03-0.917D-03-0.452D-02
 Coeff-Com: -0.685D-02 0.800D-02 0.130D+00 0.316D+00 0.558D+00
 Coeff:      0.396D-06 0.344D-04 0.125D-03-0.585D-03-0.917D-03-0.452D-02
 Coeff:     -0.685D-02 0.800D-02 0.130D+00 0.316D+00 0.558D+00
 Gap=     0.085 Goal=   None    Shift=    0.000
 RMSDP=3.07D-08 MaxDP=4.88D-06 DE=-2.25D-10 OVMax= 1.48D-06

 Cycle  12  Pass 1  IDiag  1:
 RMSU=  7.85D-09    CP:  1.00D+00  9.70D-01  3.34D-01  8.07D-01  5.73D-01
                    CP:  8.40D-01  6.41D-01  7.25D-01  7.58D-01  6.84D-01
                    CP:  5.72D-01
 E= -2517.58711306475     Delta-E=       -0.000000000016 Rises=F Damp=F
 DIIS: error= 1.18D-07 at cycle  12 NSaved=  12.
 NSaved=12 IEnMin=12 EnMin= -2517.58711306475     IErMin=12 ErrMin= 1.18D-07
 ErrMax= 1.18D-07  0.00D+00 EMaxC= 1.00D-01 BMatC= 2.93D-12 BMatP= 4.01D-11
 IDIUse=1 WtCom= 1.00D+00 WtEn= 0.00D+00
 Coeff-Com: -0.102D-05 0.351D-04 0.526D-04-0.175D-03-0.393D-03-0.223D-02
 Coeff-Com: -0.391D-02-0.144D-02 0.344D-01 0.117D+00 0.292D+00 0.565D+00
 Coeff:     -0.102D-05 0.351D-04 0.526D-04-0.175D-03-0.393D-03-0.223D-02
 Coeff:     -0.391D-02-0.144D-02 0.344D-01 0.117D+00 0.292D+00 0.565D+00
 Gap=     0.085 Goal=   None    Shift=    0.000
 RMSDP=5.01D-09 MaxDP=4.64D-07 DE=-1.64D-11 OVMax= 6.68D-07

 SCF Done:  E(RB3LYP) =  -2517.58711306     A.U. after   12 cycles
            NFock= 12  Conv=0.50D-08     -V/T= 2.0025
 KE= 2.511401323777D+03 PE=-1.200182347263D+04 EE= 3.954681334824D+03
 Leave Link  502 at Thu Jul 10 10:50:55 2025, MaxMem=  1342177280 cpu:            1594.5 elap:              99.7
 (Enter /home/zhangying/bin/g16/l701.exe)
 ... and contract with generalized density number  0.
 Compute integral first derivatives.
 R6Disp: Adding Grimme-D3(BJ) dispersion energy 1st derivatives to the gradient.
 Leave Link  701 at Thu Jul 10 10:50:57 2025, MaxMem=  1342177280 cpu:               5.8 elap:               0.5
 (Enter /home/zhangying/bin/g16/l702.exe)
 L702 exits ... SP integral derivatives will be done elsewhere.
 Leave Link  702 at Thu Jul 10 10:50:57 2025, MaxMem=  1342177280 cpu:               0.6 elap:               0.1
 (Enter /home/zhangying/bin/g16/l703.exe)
 Integral derivatives from FoFJK, PRISM(SPDF).
 Compute integral first derivatives, UseDBF=F ICtDFT=           0.
 Calling FoFJK, ICntrl=      2127 FMM=F ISym2X=0 I1Cent= 0 IOpClX= 0 NMat=1 NMatS=1 NMatT=0.
 FoFJK:  IHMeth= 1 ICntrl=    2127 DoSepK=F KAlg= 0 I1Cent=           0 FoldK=F
 IRaf=         0 NMat=       1 IRICut=       1 DoRegI=T DoRafI=F ISym2E= 0 IDoP0=0 IntGTp=1.
 FoFCou: FMM=F IPFlag=           0 FMFlag=      100000 FMFlg1=         800
         NFxFlg=           0 DoJE=F BraDBF=F KetDBF=F FulRan=T
         wScrn=  0.000000 ICntrl=      2127 IOpCl=  0 I1Cent=           0 NGrid=           0
         NMat0=    1 NMatS0=      1 NMatT0=    0 NMatD0=    1 NMtDS0=    0 NMtDT0=    0
 Symmetry not used in FoFCou.
 Leave Link  703 at Thu Jul 10 10:51:32 2025, MaxMem=  1342177280 cpu:             565.3 elap:              35.4
 (Enter /home/zhangying/bin/g16/l716.exe)
 Dipole        = 6.50117821D+00-8.85940692D+00-2.51927648D+00
 ***** Axes restored to original set *****
 -------------------------------------------------------------------
 Center     Atomic                   Forces (Hartrees/Bohr)
 Number     Number              X              Y              Z
 -------------------------------------------------------------------
      1        7           0.014152011    0.004420790    0.004645775
      2       16          -0.014930916    0.011824622   -0.038934344
      3       16          -0.018070531   -0.010483155   -0.028296414
      4        6           0.003619931    0.007675860   -0.003106989
      5        6          -0.016297644    0.000460316    0.005262456
      6        9           0.012797570    0.003285744   -0.006869166
      7        9           0.003487793   -0.001293415    0.005493983
      8        9           0.002858770   -0.004524985    0.006149620
      9        9          -0.006165380   -0.003038690   -0.000648212
     10        9           0.001459925   -0.001236561   -0.000830290
     11        9           0.000901971   -0.002887508   -0.001180133
     12        8           0.000476463   -0.001737666    0.007230318
     13        8           0.008807882   -0.009272423    0.025071685
     14        8           0.007368607    0.008456208    0.004512551
     15        8           0.007924299    0.002629243    0.015888828
     16        3          -0.012522686   -0.003626859    0.006910854
     17        8           0.003272190   -0.000714126    0.001159972
     18        6          -0.006895448    0.002983921   -0.001454209
     19        8           0.002165002   -0.001725951    0.000558435
     20        6          -0.001084308    0.001738052   -0.001373251
     21        6           0.000192167   -0.000522612    0.000378667
     22        8           0.007015903   -0.003248950   -0.000440791
     23        1          -0.000067971    0.000051483    0.000155357
     24        1          -0.000106920    0.000032018    0.000077768
     25        8          -0.002314677    0.000440223   -0.000199983
     26        6           0.004582604   -0.004263809    0.002286299
     27        8          -0.000816232    0.002489825   -0.001322483
     28        6           0.000274005    0.000034250   -0.000052368
     29        6           0.000934099   -0.000890469    0.000426047
     30        8          -0.002847496    0.002906844   -0.001551087
     31        1          -0.000118226   -0.000017773    0.000049703
     32        1          -0.000052755    0.000055555    0.000001402
 -------------------------------------------------------------------
 Cartesian Forces:  Max     0.038934344 RMS     0.007830292
 Leave Link  716 at Thu Jul 10 10:51:33 2025, MaxMem=  1342177280 cpu:               0.7 elap:               0.1
 (Enter /home/zhangying/bin/g16/l103.exe)

 GradGradGradGradGradGradGradGradGradGradGradGradGradGradGradGradGradGrad
 Berny optimization.
 Using GEDIIS/GDIIS optimizer.
 FormGI is forming the generalized inverse of G from B-inverse, IUseBI=4.
 Internal  Forces:  Max     0.027381452 RMS     0.004305668
 Search for a local minimum.
 Step number   2 out of a maximum of  156
 All quantities printed in internal units (Hartrees-Bohrs-Radians)
 RMS Force = .43057D-02 SwitMx=.10000D-02 MixMth= 1
 Mixed Optimization -- RFO/linear search
 Update second derivatives using D2CorX and points    1    2
 DE= -1.16D-02 DEPred=-1.10D-02 R= 1.05D+00
 TightC=F SS=  1.41D+00  RLast= 3.37D-01 DXNew= 5.0454D-01 1.0105D+00
 Trust test= 1.05D+00 RLast= 3.37D-01 DXMaxT set to 5.05D-01
 ITU=  1  0
 Use linear search instead of GDIIS.
     Eigenvalues ---    0.00228   0.00230   0.00230   0.00230   0.00230
     Eigenvalues ---    0.00400   0.00592   0.00679   0.02018   0.02018
     Eigenvalues ---    0.02402   0.02403   0.02601   0.02606   0.02606
     Eigenvalues ---    0.02645   0.02847   0.02848   0.02980   0.02982
     Eigenvalues ---    0.03862   0.03902   0.04512   0.04525   0.08305
     Eigenvalues ---    0.08420   0.08717   0.08800   0.09014   0.09505
     Eigenvalues ---    0.09727   0.10059   0.11337   0.12356   0.15999
     Eigenvalues ---    0.16000   0.16000   0.16000   0.18859   0.19323
     Eigenvalues ---    0.20231   0.20727   0.21373   0.22160   0.22522
     Eigenvalues ---    0.22568   0.22607   0.24716   0.24718   0.25000
     Eigenvalues ---    0.25000   0.25000   0.25000   0.25000   0.25000
     Eigenvalues ---    0.25000   0.25000   0.25000   0.25000   0.25000
     Eigenvalues ---    0.25000   0.33661   0.36664   0.36664   0.36664
     Eigenvalues ---    0.36664   0.44236   0.44410   0.45170   0.45378
     Eigenvalues ---    0.48758   0.48925   0.49041   0.50118   0.50182
     Eigenvalues ---    0.51685   0.56329   0.57465   0.57656   0.57696
     Eigenvalues ---    0.59346   0.60669   0.61453   0.61689   0.68534
     Eigenvalues ---    0.75328   0.94980   0.96939   1.12201   1.12309
 RFO step:  Lambda=-1.83485791D-02 EMin= 2.28461472D-03
 Quartic linear search produced a step of  1.63891.
 Maximum step size (   0.505) exceeded in Quadratic search.
    -- Step size scaled by   0.772
 Iteration  1 RMS(Cart)=  0.31341474 RMS(Int)=  0.07407601
 Iteration  2 RMS(Cart)=  0.03432278 RMS(Int)=  0.05297548
 Iteration  3 RMS(Cart)=  0.04342288 RMS(Int)=  0.03528715
 Iteration  4 RMS(Cart)=  0.04001736 RMS(Int)=  0.01874659
 Iteration  5 RMS(Cart)=  0.04001466 RMS(Int)=  0.00232425
 Iteration  6 RMS(Cart)=  0.00524732 RMS(Int)=  0.00080431
 Iteration  7 RMS(Cart)=  0.00000128 RMS(Int)=  0.00080431
 Iteration  8 RMS(Cart)=  0.00000000 RMS(Int)=  0.00080431
 ITry= 1 IFail=0 DXMaxC= 1.54D+00 DCOld= 1.00D+10 DXMaxT= 5.05D-01 DXLimC= 3.00D+00 Rises=F
 Variable       Old X    -DE/DX   Delta X   Delta X   Delta X     New X
                                 (Linear)    (Quad)   (Total)
    R1        3.02607   0.00549   0.01451   0.00691   0.02142   3.04749
    R2        3.01360  -0.00982  -0.02304  -0.01488  -0.03793   2.97567
    R3        3.56876   0.00096   0.02097  -0.00720   0.01377   3.58253
    R4        2.74209   0.00504   0.01018   0.00151   0.01169   2.75378
    R5        2.80741  -0.02738  -0.05385  -0.02143  -0.07528   2.73212
    R6        3.56144   0.00135   0.02360  -0.00626   0.01734   3.57878
    R7        2.75134   0.01174   0.01676   0.00837   0.02513   2.77647
    R8        2.81595  -0.02177  -0.04660  -0.01495  -0.06155   2.75441
    R9        2.51389   0.00809   0.02560   0.00368   0.02929   2.54318
   R10        2.51372   0.00689   0.01626   0.00702   0.02328   2.53700
   R11        2.53195   0.00167   0.00167   0.00346   0.00513   2.53708
   R12        2.52623   0.01488   0.03284   0.01687   0.04971   2.57594
   R13        2.51009   0.00622   0.01993   0.00265   0.02258   2.53267
   R14        2.51744   0.00265   0.00371   0.00455   0.00826   2.52570
   R15        7.45114   0.00087   0.03713   0.02794   0.06507   7.51622
   R16        7.98646  -0.01093  -0.40226  -0.45643  -0.85870   7.12776
   R17        7.58990  -0.00457  -0.16538  -0.17731  -0.34269   7.24721
   R18        2.58683  -0.00337  -0.01014  -0.00429  -0.01444   2.57238
   R19        2.61205  -0.00031  -0.00236   0.00012  -0.00224   2.60981
   R20        2.59570   0.00098   0.00439   0.00016   0.00455   2.60025
   R21        2.24228   0.00208   0.00230   0.00143   0.00373   2.24601
   R22        2.61787   0.00192   0.00718   0.00208   0.00927   2.62714
   R23        2.51024  -0.00033  -0.00041  -0.00030  -0.00070   2.50953
   R24        2.03050  -0.00006  -0.00009  -0.00019  -0.00029   2.03021
   R25        2.03063   0.00007   0.00013   0.00019   0.00032   2.03095
   R26        2.59653   0.00134   0.00576   0.00064   0.00640   2.60293
   R27        2.61094  -0.00107  -0.00417  -0.00103  -0.00520   2.60574
   R28        2.59957   0.00260   0.01074   0.00142   0.01216   2.61173
   R29        2.23722  -0.00335  -0.00599  -0.00078  -0.00677   2.23045
   R30        2.61376  -0.00019   0.00044  -0.00089  -0.00045   2.61331
   R31        2.51077   0.00028   0.00046  -0.00003   0.00043   2.51120
   R32        2.03053   0.00000  -0.00004   0.00003  -0.00001   2.03052
   R33        2.03069   0.00004   0.00021   0.00002   0.00023   2.03092
    A1        2.25318  -0.00590   0.01616  -0.04648  -0.03033   2.22286
    A2        1.80918  -0.00284  -0.03986  -0.00345  -0.04540   1.76377
    A3        1.90579  -0.00192  -0.06971   0.01273  -0.06066   1.84513
    A4        2.01314   0.00027   0.05661  -0.03118   0.02642   2.03956
    A5        1.82863  -0.00177  -0.03610   0.00633  -0.03370   1.79493
    A6        1.79987   0.00325   0.03759   0.00714   0.04462   1.84449
    A7        2.07320   0.00239   0.04098   0.01010   0.05196   2.12516
    A8        1.77132  -0.00151  -0.03213   0.01185  -0.02121   1.75011
    A9        1.95384   0.00035  -0.02431   0.01664  -0.01165   1.94219
   A10        2.04187   0.00329   0.09287  -0.01812   0.07404   2.11590
   A11        1.81375  -0.00287  -0.06256   0.00575  -0.05806   1.75570
   A12        1.79347   0.00083  -0.00274   0.00716   0.00452   1.79799
   A13        2.04053  -0.00114   0.00421  -0.01585  -0.01369   2.02684
   A14        1.94638   0.00058   0.02747  -0.01655   0.01067   1.95706
   A15        1.91282   0.00019   0.01055  -0.00622   0.00419   1.91701
   A16        1.91976   0.00163   0.02800  -0.00679   0.02085   1.94061
   A17        1.89910  -0.00097  -0.02881   0.00950  -0.01933   1.87977
   A18        1.89220  -0.00107  -0.02321   0.00995  -0.01369   1.87850
   A19        1.89261  -0.00043  -0.01511   0.01120  -0.00416   1.88845
   A20        1.90167  -0.00060   0.01032  -0.01492  -0.00453   1.89714
   A21        1.94223   0.00317   0.04200  -0.00724   0.03385   1.97608
   A22        1.93358   0.00250   0.03141  -0.00292   0.02755   1.96113
   A23        1.89314  -0.00205  -0.03748   0.00724  -0.03016   1.86298
   A24        1.89038  -0.00139  -0.02960   0.00833  -0.02121   1.86917
   A25        1.90169  -0.00183  -0.01833   0.01014  -0.00984   1.89186
   A26        2.26179   0.00019   0.00164   0.00006   0.00170   2.26349
   A27        1.86630  -0.01837  -0.05225  -0.07586  -0.12812   1.73818
   A28        1.23798   0.00680   0.02603   0.02360   0.04963   1.28761
   A29        1.87726   0.00086   0.00128   0.00159   0.00285   1.88011
   A30        1.87936   0.00056   0.00221   0.00098   0.00318   1.88254
   A31        2.20347   0.00030   0.00145   0.00131   0.00276   2.20623
   A32        2.20035  -0.00086  -0.00366  -0.00229  -0.00594   2.19441
   A33        1.87493  -0.00090  -0.00253  -0.00167  -0.00422   1.87072
   A34        1.89426  -0.00066  -0.00432   0.00048  -0.00385   1.89042
   A35        2.05453   0.00035   0.00311  -0.00074   0.00237   2.05690
   A36        2.33439   0.00031   0.00121   0.00026   0.00147   2.33586
   A37        1.89895   0.00015   0.00336  -0.00138   0.00198   1.90094
   A38        2.05116  -0.00015  -0.00241   0.00051  -0.00190   2.04926
   A39        2.33307   0.00000  -0.00095   0.00087  -0.00008   2.33299
   A40        2.12639   0.00441   0.01844   0.01428   0.03271   2.15911
   A41        1.87816   0.00022   0.00276  -0.00080   0.00196   1.88012
   A42        1.87500  -0.00073  -0.00493   0.00030  -0.00463   1.87037
   A43        2.20296   0.00030   0.00061   0.00071   0.00131   2.20427
   A44        2.20523   0.00043   0.00433  -0.00101   0.00332   2.20854
   A45        1.87621  -0.00037  -0.00044  -0.00061  -0.00105   1.87516
   A46        1.89755   0.00030   0.00106   0.00017   0.00122   1.89877
   A47        2.05334  -0.00003   0.00117  -0.00008   0.00110   2.05444
   A48        2.33229  -0.00028  -0.00223  -0.00009  -0.00232   2.32997
   A49        1.89785   0.00057   0.00155   0.00095   0.00250   1.90034
   A50        2.05225  -0.00022  -0.00063  -0.00001  -0.00063   2.05161
   A51        2.33309  -0.00035  -0.00093  -0.00094  -0.00186   2.33123
   A52        2.71725  -0.00210  -0.00830  -0.00712  -0.01542   2.70183
    D1        1.62942   0.00059   0.00172  -0.02927  -0.03005   1.59937
    D2       -2.71208  -0.00350  -0.09060  -0.01868  -0.10644  -2.81852
    D3       -0.32434  -0.00169  -0.04503  -0.02160  -0.06697  -0.39131
    D4       -2.07707  -0.00272  -0.07844  -0.00237  -0.08010  -2.15717
    D5        2.28140   0.00118   0.02032  -0.02097  -0.00073   2.28067
    D6       -0.14184  -0.00131  -0.06277   0.00611  -0.05730  -0.19914
    D7        0.82074  -0.00086  -0.04028   0.03283  -0.00604   0.81470
    D8        2.92473  -0.00158  -0.05175   0.02989  -0.02061   2.90412
    D9       -1.27923  -0.00100  -0.04703   0.03566  -0.01010  -1.28933
   D10       -1.17688   0.00308   0.07039   0.01770   0.08696  -1.08992
   D11        0.92711   0.00236   0.05892   0.01476   0.07238   0.99950
   D12        3.00634   0.00295   0.06364   0.02053   0.08289   3.08923
   D13        2.92555  -0.00038   0.02223  -0.00020   0.02207   2.94762
   D14       -1.25365  -0.00110   0.01077  -0.00313   0.00750  -1.24615
   D15        0.82558  -0.00051   0.01548   0.00264   0.01800   0.84358
   D16       -1.81866  -0.00047  -0.00008  -0.00477  -0.00436  -1.82302
   D17        2.50531   0.00082   0.00102   0.00891   0.00994   2.51525
   D18        0.49350  -0.00053  -0.00072  -0.00938  -0.01059   0.48291
   D19        3.12099   0.00173   0.05525  -0.00664   0.04768  -3.11452
   D20       -1.07555   0.00075   0.04115  -0.01173   0.02805  -1.04750
   D21        1.04303   0.00231   0.06635  -0.00578   0.06006   1.10309
   D22       -1.13212   0.00053  -0.00860   0.01794   0.00989  -1.12223
   D23        0.95452  -0.00044  -0.02270   0.01285  -0.00973   0.94479
   D24        3.07310   0.00111   0.00250   0.01880   0.02228   3.09538
   D25        1.00233  -0.00159  -0.03282   0.00584  -0.02659   0.97575
   D26        3.08897  -0.00257  -0.04691   0.00075  -0.04621   3.04276
   D27       -1.07563  -0.00102  -0.02172   0.00670  -0.01420  -1.08983
   D28        2.88634   0.00010   0.00125  -0.01918  -0.01784   2.86850
   D29       -1.47432   0.00021   0.00031  -0.00822  -0.00742  -1.48174
   D30        0.49881  -0.00326  -0.07573  -0.00394  -0.08025   0.41856
   D31       -1.50414   0.00046   0.02385   0.01707   0.04093  -1.46322
   D32       -1.77371  -0.00096  -0.02415  -0.05605  -0.08020  -1.85391
   D33       -2.84729   0.00066   0.03768   0.02212   0.05980  -2.78749
   D34       -0.00306  -0.00013  -0.00502  -0.00200  -0.00703  -0.01009
   D35        3.13922  -0.00013  -0.00388  -0.00271  -0.00660   3.13263
   D36        0.00183   0.00008   0.00300   0.00142   0.00441   0.00624
   D37       -3.13887   0.00013   0.00445   0.00213   0.00660  -3.13228
   D38        0.00314   0.00013   0.00515   0.00183   0.00698   0.01012
   D39       -3.13915   0.00013   0.00401   0.00254   0.00655  -3.13259
   D40        2.70145   0.00094   0.01470   0.01354   0.02824   2.72969
   D41       -0.43932   0.00094   0.01604   0.01270   0.02874  -0.41058
   D42       -0.00204  -0.00008  -0.00334  -0.00096  -0.00428  -0.00631
   D43        3.13843  -0.00015  -0.00519  -0.00234  -0.00751   3.13092
   D44        0.00013  -0.00000   0.00022  -0.00028  -0.00004   0.00010
   D45        3.14063  -0.00006  -0.00157  -0.00115  -0.00272   3.13792
   D46       -3.14007   0.00009   0.00249   0.00142   0.00393  -3.13615
   D47        0.00043   0.00003   0.00070   0.00054   0.00125   0.00167
   D48       -0.00065  -0.00003  -0.00106  -0.00037  -0.00142  -0.00207
   D49        3.14060  -0.00003  -0.00163   0.00002  -0.00161   3.13899
   D50        0.00039   0.00002   0.00065   0.00028   0.00093   0.00132
   D51       -3.14085   0.00003   0.00122   0.00031   0.00153  -3.13932
   D52        0.00066   0.00003   0.00107   0.00032   0.00139   0.00204
   D53       -3.14059   0.00003   0.00164  -0.00007   0.00157  -3.13902
   D54        0.33153  -0.00000   0.00064  -0.00050   0.00014   0.33166
   D55       -2.81048  -0.00000  -0.00004  -0.00004  -0.00008  -2.81056
   D56       -0.00042  -0.00002  -0.00069  -0.00015  -0.00084  -0.00126
   D57        3.14079  -0.00003  -0.00132  -0.00028  -0.00161   3.13918
   D58        0.00002  -0.00000   0.00003  -0.00008  -0.00005  -0.00003
   D59        3.14118  -0.00002  -0.00068  -0.00012  -0.00079   3.14039
   D60       -3.14110   0.00002   0.00080   0.00009   0.00088  -3.14022
   D61        0.00006   0.00000   0.00010   0.00005   0.00014   0.00020
         Item               Value     Threshold  Converged?
 Maximum Force            0.027381     0.000450     NO 
 RMS     Force            0.004306     0.000300     NO 
 Maximum Displacement     1.544107     0.001800     NO 
 RMS     Displacement     0.295155     0.001200     NO 
 Predicted change in Energy=-1.683876D-02
 Lowest energy point so far.  Saving SCF results.
 GradGradGradGradGradGradGradGradGradGradGradGradGradGradGradGradGradGrad

 Leave Link  103 at Thu Jul 10 10:51:34 2025, MaxMem=  1342177280 cpu:              10.0 elap:               0.7
 (Enter /home/zhangying/bin/g16/l202.exe)
                          Input orientation:                          
 ---------------------------------------------------------------------
 Center     Atomic      Atomic             Coordinates (Angstroms)
 Number     Number       Type             X           Y           Z
 ---------------------------------------------------------------------
      1          7           0        6.165806  -10.026229    6.921175
      2         16           0        4.715892  -10.430404    6.342321
      3         16           0        7.391247   -9.454323    6.114475
      4          6           0        4.978927  -12.267044    5.952959
      5          6           0        8.713148  -10.737393    6.553592
      6          9           0        9.885042  -10.379418    5.956396
      7          9           0        8.958080  -10.814837    7.868976
      8          9           0        5.582202  -12.918386    6.964377
      9          9           0        3.794751  -12.860444    5.733937
     10          9           0        5.737222  -12.426918    4.856644
     11          9           0        8.403151  -11.959336    6.109628
     12          8           0        3.826642  -10.468046    7.496168
     13          8           0        4.317462   -9.819462    5.094011
     14          8           0        7.947322   -8.260076    6.765042
     15          8           0        7.403610   -9.455822    4.656959
     16          3           0       10.223317   -7.025259    4.049957
     17          8           0        5.877891   -3.738224    1.789365
     18          6           0        6.952220   -4.185754    2.495430
     19          8           0        7.996321   -3.318279    2.270265
     20          6           0        7.527635   -2.323402    1.419810
     21          6           0        6.256442   -2.582055    1.135699
     22          8           0        6.989964   -5.153192    3.184824
     23          1           0        8.209011   -1.542120    1.137785
     24          1           0        5.515474   -2.088955    0.533313
     25          8           0       -0.543623   -7.001590    4.570250
     26          6           0        0.658689   -6.413369    4.245136
     27          8           0        0.372173   -5.185613    3.678895
     28          6           0       -1.003432   -5.043975    3.670500
     29          6           0       -1.549027   -6.131748    4.204326
     30          8           0        1.731454   -6.873780    4.419248
     31          1           0       -1.409829   -4.136663    3.262840
     32          1           0       -2.562508   -6.436563    4.391306
 ---------------------------------------------------------------------
                    Distance matrix (angstroms):
                    1          2          3          4          5
     1  N    0.000000
     2  S    1.612663   0.000000
     3  S    1.574657   2.856951   0.000000
     4  C    2.714291   1.895793   3.709012   0.000000
     5  C    2.670173   4.014590   1.893810   4.079828   0.000000
     6  F    3.858530   5.183787   2.664546   5.256720   1.363131
     7  F    3.052380   4.524889   2.717395   4.649052   1.340232
     8  F    2.950769   2.706936   3.999339   1.345791   3.837746
     9  F    3.881264   2.669031   4.968023   1.342523   5.419392
    10  F    3.195197   2.690059   3.626880   1.342565   3.819721
    11  F    3.066141   3.998456   2.701678   3.441590   1.336543
    12  O    2.448982   1.457240   3.955139   2.635459   4.983868
    13  O    2.607231   1.445778   3.259268   2.676935   4.721761
    14  O    2.513458   3.915502   1.469246   5.052389   2.601596
    15  O    2.642763   3.318747   1.457569   3.932134   2.637145
    16  Li   5.806299   6.868892   4.264178   7.655152   4.725330
    17  O    8.121414   8.177097   7.326023   9.533332   8.928881
    18  C    7.369994   7.667815   6.406875   9.008642   7.905285
    19  O    8.365305   8.827523   7.266023  10.136434   8.596743
    20  C    9.563113   9.892446   8.538648  11.221469   9.927558
    21  C    9.428450   9.543521   8.561779  10.892064  10.094480
    22  O    6.195647   6.556688   5.219541   7.893905   6.745463
    23  H   10.469116  10.876151   9.382917  12.191937  10.683547
    24  H   10.209213  10.196258   9.429556  11.543567  11.012010
    25  O    7.726042   6.523764   8.447644   7.754704  10.177312
    26  C    7.109309   6.082405   7.620313   7.473060   9.428704
    27  O    8.216455   7.312289   8.568625   8.748726  10.423916
    28  C    9.315993   8.298368   9.792590   9.652510  11.624937
    29  C    9.059078   7.892951   9.727110   9.127637  11.491008
    30  O    5.988410   5.025401   6.447189   6.479633   8.259963
    31  H   10.269404   9.306925  10.670908  10.684383  12.524910
    32  H    9.770845   8.528325  10.542932   9.659529  12.260222
                    6          7          8          9         10
     6  F    0.000000
     7  F    2.169518   0.000000
     8  F    5.096746   4.079188   0.000000
     9  F    6.580017   5.950031   2.170788   0.000000
    10  F    4.754590   4.695410   2.169818   2.175037   0.000000
    11  F    2.171548   2.170975   3.099698   4.710678   2.982579
    12  O    6.251637   5.156637   3.060876   2.971539   3.801919
    13  O    5.661732   5.497866   3.834210   3.151239   2.978404
    14  O    2.983334   2.960929   5.228134   6.282548   5.088133
    15  O    2.949419   3.818422   4.542143   5.076929   3.412351
    16  Li   3.872896   5.526901   8.047531   8.843735   7.067795
    17  O    8.804934   9.824850  10.542464  10.154507   9.215280
    18  C    7.677318   8.766026   9.904913   9.783036   8.658426
    19  O    8.186239   9.405791  10.955579  10.986498   9.734485
    20  C    9.541351  10.758363  12.115305  11.982294  10.821203
    21  C    9.859246  10.973357  11.885615  11.526014  10.537379
    22  O    6.586086   7.607166   8.750146   8.724053   7.567790
    23  H   10.204212  11.482739  13.048706  12.989025  11.765139
    24  H   10.827499  11.908169  12.595222  12.084385  11.207758
    25  O   11.049352  10.756616   8.846811   7.382535   8.304530
    26  C   10.187421  10.069013   8.599448   7.322308   7.894822
    27  O   11.075076  11.088857   9.886081   8.651027   9.088859
    28  C   12.339009  12.254051  10.780842   9.400932  10.067334
    29  C   12.322759  12.073122  10.224029   8.727601   9.651120
    30  O    9.007404   8.925059   7.605473   6.467283   6.861111
    31  H   13.183374  13.164651  11.819837  10.454585  11.061144
    32  H   13.150556  12.805757  10.722455   9.136938  10.246288
                   11         12         13         14         15
    11  F    0.000000
    12  O    5.009079   0.000000
    13  O    4.722646   2.536124   0.000000
    14  O    3.784425   4.731774   4.289512   0.000000
    15  O    3.062174   4.677650   3.138082   2.483837   0.000000
    16  Li   5.648041   8.040312   6.616400   3.751882   3.771848
    17  O    9.624359   9.059014   7.094863   7.034703   6.575852
    18  C    8.694607   8.616486   6.740418   5.984974   5.713981
    19  O    9.464358   9.788537   7.985795   6.680327   6.611886
    20  C   10.752308  10.814560   8.944041   7.999484   7.833640
    21  C   10.829669  10.418655   8.473957   8.172424   7.807941
    22  O    7.541563   7.539362   5.706254   4.836034   4.566279
    23  H   11.544492  11.802812   9.965454   8.767294   8.698272
    24  H   11.698648  11.024639   9.055161   9.101157   8.651025
    25  O   10.343775   6.298931   5.643126   8.859856   8.318009
    26  C    9.706223   6.086505   5.070373   7.929970   7.410808
    27  O   10.783710   7.376248   6.248233   8.738393   8.284468
    28  C   11.927085   8.208891   7.289964  10.001775   9.545462
    29  C   11.689174   7.650982   6.986163  10.063185   9.560547
    30  O    8.557558   5.174553   3.977410   6.786868   6.236730
    31  H   12.868294   9.242733   8.273407  10.808526  10.388154
    32  H   12.397553   8.167880   7.698817  10.927779  10.416814
                   16         17         18         19         20
    16  Li   0.000000
    17  O    5.898949   0.000000
    18  C    4.602110   1.361247   0.000000
    19  O    4.676378   2.212547   1.375994   0.000000
    20  C    6.024270   2.204529   2.226300   1.390223   0.000000
    21  C    6.631068   1.381053   2.214684   2.203735   1.327988
    22  O    3.835057   2.277311   1.188539   2.283873   3.378176
    23  H    6.527096   3.268265   3.226689   2.117189   1.074343
    24  H    7.674481   2.104543   3.211029   3.268462   2.211252
    25  O   10.779530   7.721315   8.271727   9.580571   9.846619
    26  C    9.586168   6.358244   6.901614   8.204909   8.478957
    27  O   10.028312   5.998182   6.759980   7.974886   8.030962
    28  C   11.406550   7.252328   8.087629   9.270073   9.232888
    29  C   11.807213   8.168237   8.886981  10.137548  10.229507
    30  O    8.501239   5.825884   6.179236   7.517198   7.956021
    31  H   12.012229   7.445854   8.397333   9.493715   9.303920
    32  H   12.803922   9.235338   9.959445  11.212109  11.294196
                   21         22         23         24         25
    21  C    0.000000
    22  O    3.368637   0.000000
    23  H    2.212238   4.326232   0.000000
    24  H    1.074732   4.312096   2.814171   0.000000
    25  O    8.807344   7.879778  10.871809   8.783137   0.000000
    26  C    7.462064   6.541968   9.507474   7.487759   1.377409
    27  O    6.918886   6.636288   9.008236   6.777722   2.220578
    28  C    8.074159   8.008882  10.175793   7.814744   2.203005
    29  C    9.107258   8.655133  11.211052   8.929036   1.378899
    30  O    7.048128   5.668875   9.008515   7.232830   2.283662
    31  H    8.106371   8.461438  10.186737   7.720314   3.266105
    32  H   10.160221   9.713514  12.270558   9.951864   2.104085
                   26         27         28         29         30
    26  C    0.000000
    27  O    1.382066   0.000000
    28  C    2.228922   1.382903   0.000000
    29  C    2.225980   2.205053   1.328870   0.000000
    30  O    1.180304   2.290344   3.374672   3.370217   0.000000
    31  H    3.229097   2.109248   1.074505   2.210461   4.323974
    32  H    3.224595   3.268755   2.211239   1.074717   4.316254
                   31         32
    31  H    0.000000
    32  H    2.809208   0.000000
 Stoichiometry    C8H4F6LiNO10S2
 Framework group  C1[X(C8H4F6LiNO10S2)]
 Deg. of freedom    90
 Full point group                 C1      NOp   1
 RotChk:  IX=1 Diff= 1.06D-01
 Largest Abelian subgroup         C1      NOp   1
 Largest concise Abelian subgroup C1      NOp   1
                         Standard orientation:                         
 ---------------------------------------------------------------------
 Center     Atomic      Atomic             Coordinates (Angstroms)
 Number     Number       Type             X           Y           Z
 ---------------------------------------------------------------------
      1          7           0       -2.438657    0.354700    0.971005
      2         16           0       -1.856269    1.678037    0.256663
      3         16           0       -2.217386   -1.142255    0.535447
      4          6           0       -3.265476    2.094756   -0.941049
      5          6           0       -4.014616   -1.706003    0.338803
      6          9           0       -4.023550   -3.023303   -0.011579
      7          9           0       -4.727629   -1.602275    1.468880
      8          9           0       -4.470405    2.042930   -0.343877
      9          9           0       -3.101635    3.337169   -1.422643
     10          9           0       -3.288716    1.242638   -1.978274
     11          9           0       -4.654313   -1.038391   -0.626302
     12          8           0       -1.952491    2.738493    1.251510
     13          8           0       -0.679742    1.511639   -0.566969
     14          8           0       -1.796950   -1.971922    1.672799
     15          8           0       -1.626068   -1.474459   -0.754705
     16          3           0       -0.750457   -5.090091   -0.132330
     17          8           0        4.758725   -3.044065   -0.642515
     18          6           0        3.624268   -3.663841   -0.216043
     19          8           0        3.923001   -4.989704   -0.001097
     20          6           0        5.271227   -5.159763   -0.294505
     21          6           0        5.765632   -3.988601   -0.678555
     22          8           0        2.561022   -3.157213   -0.056476
     23          1           0        5.691328   -6.141133   -0.173498
     24          1           0        6.740906   -3.660587   -0.988873
     25          8           0        3.982623    4.587747    0.236021
     26          6           0        4.029707    3.211144    0.233938
     27          8           0        5.361593    2.848487    0.302241
     28          6           0        6.106355    4.012828    0.347644
     29          6           0        5.279031    5.051987    0.307921
     30          8           0        3.104118    2.480472    0.183736
     31          1           0        7.175285    3.920273    0.405807
     32          1           0        5.425740    6.116555    0.321639
 ---------------------------------------------------------------------
 Rotational constants (GHZ):           0.1204753           0.0759125           0.0493449
 Leave Link  202 at Thu Jul 10 10:51:34 2025, MaxMem=  1342177280 cpu:               0.4 elap:               0.1
 (Enter /home/zhangying/bin/g16/l301.exe)
 Standard basis: 6-311++G(d,p) (5D, 7F)
 Ernie: Thresh=  0.10000D-02 Tol=  0.10000D-05 Strict=F.
 There are   688 symmetry adapted cartesian basis functions of A   symmetry.
 There are   660 symmetry adapted basis functions of A   symmetry.
   660 basis functions,  1072 primitive gaussians,   688 cartesian basis functions
   114 alpha electrons      114 beta electrons
       nuclear repulsion energy      3023.3302296174 Hartrees.
 IExCor=  402 DFT=T Ex+Corr=B3LYP ExCW=0 ScaHFX=  0.200000
 ScaDFX=  0.800000  0.720000  1.000000  0.810000 ScalE2=  1.000000  1.000000
 IRadAn=      5 IRanWt=     -1 IRanGd=            0 ICorTp=0 IEmpDi=141
 NAtoms=   32 NActive=   32 NUniq=   32 SFac= 1.00D+00 NAtFMM=   60 NAOKFM=F Big=F
 Integral buffers will be    131072 words long.
 Raffenetti 2 integral format.
 Two-electron integral symmetry is turned on.
 R6Disp:  Grimme-D3(BJ) Dispersion energy=       -0.0596279731 Hartrees.
 Nuclear repulsion after empirical dispersion term =     3023.2706016442 Hartrees.
 Leave Link  301 at Thu Jul 10 10:51:34 2025, MaxMem=  1342177280 cpu:               1.2 elap:               0.1
 (Enter /home/zhangying/bin/g16/l302.exe)
 NPDir=0 NMtPBC=     1 NCelOv=     1 NCel=       1 NClECP=     1 NCelD=      1
         NCelK=      1 NCelE2=     1 NClLst=     1 CellRange=     0.0.
 One-electron integrals computed using PRISM.
 One-electron integral symmetry used in STVInt
 NBasis=   660 RedAO= T EigKep=  3.01D-05  NBF=   660
 NBsUse=   660 1.00D-06 EigRej= -1.00D+00 NBFU=   660
 Precomputing XC quadrature grid using
 IXCGrd= 4 IRadAn=           5 IRanWt=          -1 IRanGd=           0 AccXCQ= 0.00D+00.
 Generated NRdTot=       0 NPtTot=           0 NUsed=           0 NTot=          32
 NSgBfM=   616   616   616   616   616 MxSgAt=    32 MxSgA2=    32.
 Leave Link  302 at Thu Jul 10 10:51:35 2025, MaxMem=  1342177280 cpu:              12.7 elap:               0.9
 (Enter /home/zhangying/bin/g16/l303.exe)
 DipDrv:  MaxL=1.
 Leave Link  303 at Thu Jul 10 10:51:36 2025, MaxMem=  1342177280 cpu:               1.7 elap:               0.2
 (Enter /home/zhangying/bin/g16/l401.exe)
 Initial guess from the checkpoint file:  "/home_zz/zhangying/wangchenyu/zhang/diffusion/2VC/1/Gau-21715.chk"
 B after Tr=     0.000000   -0.000000    0.000000
         Rot=    0.999359    0.007232   -0.001255    0.035031 Ang=   4.10 deg.
 Guess basis will be translated and rotated to current coordinates.
 JPrj=2 DoOrth=T DoCkMO=T.
 Generating alternative initial guess.
 ExpMin= 7.40D-03 ExpMax= 9.34D+04 ExpMxC= 3.17D+03 IAcc=3 IRadAn=         5 AccDes= 0.00D+00
 Harris functional with IExCor=  402 and IRadAn=       5 diagonalized for initial guess.
 HarFok:  IExCor=  402 AccDes= 0.00D+00 IRadAn=         5 IDoV= 1 UseB2=F ITyADJ=14
 ICtDFT=  3500011 ScaDFX=  1.000000  1.000000  1.000000  1.000000
 FoFCou: FMM=F IPFlag=           0 FMFlag=      100000 FMFlg1=           0
         NFxFlg=           0 DoJE=T BraDBF=F KetDBF=T FulRan=T
         wScrn=  0.000000 ICntrl=       500 IOpCl=  0 I1Cent=   200000004 NGrid=           0
         NMat0=    1 NMatS0=      1 NMatT0=    0 NMatD0=    1 NMtDS0=    0 NMtDT0=    0
 Petite list used in FoFCou.
 Harris En= -2517.78388409859    
 Leave Link  401 at Thu Jul 10 10:51:39 2025, MaxMem=  1342177280 cpu:              53.6 elap:               3.4
 (Enter /home/zhangying/bin/g16/l502.exe)
 Integral symmetry usage will be decided dynamically.
 Closed shell SCF:
 Using DIIS extrapolation, IDIIS=  1040.
 NGot=  1342177280 LenX=  1341213430 LenY=  1340739398
 Requested convergence on RMS density matrix=1.00D-08 within 128 cycles.
 Requested convergence on MAX density matrix=1.00D-06.
 Requested convergence on             energy=1.00D-06.
 No special actions if energy rises.
 Fock matrices will be formed incrementally for  20 cycles.

 Cycle   1  Pass 1  IDiag  1:
 FoFJK:  IHMeth= 1 ICntrl=       0 DoSepK=F KAlg= 0 I1Cent=           0 FoldK=F
 IRaf= 630000000 NMat=       1 IRICut=       1 DoRegI=T DoRafI=F ISym2E= 0 IDoP0=0 IntGTp=1.
 FoFCou: FMM=F IPFlag=           0 FMFlag=      100000 FMFlg1=           0
         NFxFlg=           0 DoJE=F BraDBF=F KetDBF=F FulRan=T
         wScrn=  0.000000 ICntrl=         0 IOpCl=  0 I1Cent=           0 NGrid=           0
         NMat0=    1 NMatS0=      1 NMatT0=    0 NMatD0=    1 NMtDS0=    0 NMtDT0=    0
 Symmetry not used in FoFCou.
 E= -2517.47927865131    
 DIIS: error= 9.44D-03 at cycle   1 NSaved=   1.
 NSaved= 1 IEnMin= 1 EnMin= -2517.47927865131     IErMin= 1 ErrMin= 9.44D-03
 ErrMax= 9.44D-03  0.00D+00 EMaxC= 1.00D-01 BMatC= 8.01D-02 BMatP= 8.01D-02
 IDIUse=3 WtCom= 9.06D-01 WtEn= 9.44D-02
 Coeff-Com:  0.100D+01
 Coeff-En:   0.100D+01
 Coeff:      0.100D+01
 Gap=     0.478 Goal=   None    Shift=    0.000
 GapD=    0.478 DampG=2.000 DampE=1.000 DampFc=2.0000 IDamp=-1.
 RMSDP=2.54D-03 MaxDP=3.87D-01              OVMax= 8.40D-02

 Cycle   2  Pass 1  IDiag  1:
 RMSU=  2.54D-03    CP:  1.01D+00
 E= -2517.59491422433     Delta-E=       -0.115635573022 Rises=F Damp=F
 DIIS: error= 4.11D-03 at cycle   2 NSaved=   2.
 NSaved= 2 IEnMin= 2 EnMin= -2517.59491422433     IErMin= 2 ErrMin= 4.11D-03
 ErrMax= 4.11D-03  0.00D+00 EMaxC= 1.00D-01 BMatC= 1.60D-02 BMatP= 8.01D-02
 IDIUse=3 WtCom= 9.59D-01 WtEn= 4.11D-02
 Coeff-Com:  0.177D+00 0.823D+00
 Coeff-En:   0.000D+00 0.100D+01
 Coeff:      0.170D+00 0.830D+00
 Gap=     0.123 Goal=   None    Shift=    0.000
 RMSDP=1.27D-03 MaxDP=1.32D-01 DE=-1.16D-01 OVMax= 5.57D-02

 Cycle   3  Pass 1  IDiag  1:
 RMSU=  1.22D-03    CP:  9.88D-01  8.96D-01
 E= -2517.57148121032     Delta-E=        0.023433014013 Rises=F Damp=F
 DIIS: error= 7.65D-03 at cycle   3 NSaved=   3.
 NSaved= 3 IEnMin= 2 EnMin= -2517.59491422433     IErMin= 2 ErrMin= 4.11D-03
 ErrMax= 7.65D-03  0.00D+00 EMaxC= 1.00D-01 BMatC= 4.80D-02 BMatP= 1.60D-02
 IDIUse=3 WtCom= 1.03D-01 WtEn= 8.97D-01
 Coeff-Com: -0.390D-01 0.657D+00 0.382D+00
 Coeff-En:   0.000D+00 0.699D+00 0.301D+00
 Coeff:     -0.400D-02 0.694D+00 0.310D+00
 Gap=     0.122 Goal=   None    Shift=    0.000
 RMSDP=7.38D-04 MaxDP=6.34D-02 DE= 2.34D-02 OVMax= 3.17D-02

 Cycle   4  Pass 1  IDiag  1:
 RMSU=  1.78D-04    CP:  9.92D-01  9.71D-01  4.38D-01
 E= -2517.60577445114     Delta-E=       -0.034293240818 Rises=F Damp=F
 DIIS: error= 1.15D-03 at cycle   4 NSaved=   4.
 NSaved= 4 IEnMin= 4 EnMin= -2517.60577445114     IErMin= 4 ErrMin= 1.15D-03
 ErrMax= 1.15D-03  0.00D+00 EMaxC= 1.00D-01 BMatC= 1.32D-03 BMatP= 1.60D-02
 IDIUse=3 WtCom= 9.88D-01 WtEn= 1.15D-02
 Coeff-Com: -0.189D-01 0.238D+00 0.169D-01 0.764D+00
 Coeff-En:   0.000D+00 0.505D-01 0.000D+00 0.949D+00
 Coeff:     -0.187D-01 0.235D+00 0.167D-01 0.767D+00
 Gap=     0.119 Goal=   None    Shift=    0.000
 RMSDP=1.83D-04 MaxDP=2.92D-02 DE=-3.43D-02 OVMax= 6.38D-03

 Cycle   5  Pass 1  IDiag  1:
 RMSU=  7.73D-05    CP:  9.98D-01  9.90D-01  3.32D-01  7.77D-01
 E= -2517.60662722623     Delta-E=       -0.000852775094 Rises=F Damp=F
 DIIS: error= 3.29D-04 at cycle   5 NSaved=   5.
 NSaved= 5 IEnMin= 5 EnMin= -2517.60662722623     IErMin= 5 ErrMin= 3.29D-04
 ErrMax= 3.29D-04  0.00D+00 EMaxC= 1.00D-01 BMatC= 1.26D-04 BMatP= 1.32D-03
 IDIUse=3 WtCom= 9.97D-01 WtEn= 3.29D-03
 Coeff-Com: -0.802D-02 0.937D-01-0.250D-01 0.515D+00 0.424D+00
 Coeff-En:   0.000D+00 0.000D+00 0.000D+00 0.000D+00 0.100D+01
 Coeff:     -0.799D-02 0.934D-01-0.249D-01 0.513D+00 0.426D+00
 Gap=     0.118 Goal=   None    Shift=    0.000
 RMSDP=5.95D-05 MaxDP=8.07D-03 DE=-8.53D-04 OVMax= 2.19D-03

 Cycle   6  Pass 1  IDiag  1:
 RMSU=  1.87D-05    CP:  9.96D-01  9.90D-01  3.42D-01  8.54D-01  4.26D-01
 E= -2517.60672030129     Delta-E=       -0.000093075056 Rises=F Damp=F
 DIIS: error= 8.31D-05 at cycle   6 NSaved=   6.
 NSaved= 6 IEnMin= 6 EnMin= -2517.60672030129     IErMin= 6 ErrMin= 8.31D-05
 ErrMax= 8.31D-05  0.00D+00 EMaxC= 1.00D-01 BMatC= 7.37D-06 BMatP= 1.26D-04
 IDIUse=1 WtCom= 1.00D+00 WtEn= 0.00D+00
 Coeff-Com: -0.250D-02 0.268D-01-0.181D-01 0.217D+00 0.245D+00 0.531D+00
 Coeff:     -0.250D-02 0.268D-01-0.181D-01 0.217D+00 0.245D+00 0.531D+00
 Gap=     0.118 Goal=   None    Shift=    0.000
 RMSDP=1.96D-05 MaxDP=3.16D-03 DE=-9.31D-05 OVMax= 6.44D-04

 Cycle   7  Pass 1  IDiag  1:
 RMSU=  7.96D-06    CP:  9.97D-01  9.90D-01  3.38D-01  8.23D-01  5.71D-01
                    CP:  7.60D-01
 E= -2517.60672529113     Delta-E=       -0.000004989848 Rises=F Damp=F
 DIIS: error= 3.78D-05 at cycle   7 NSaved=   7.
 NSaved= 7 IEnMin= 7 EnMin= -2517.60672529113     IErMin= 7 ErrMin= 3.78D-05
 ErrMax= 3.78D-05  0.00D+00 EMaxC= 1.00D-01 BMatC= 9.15D-07 BMatP= 7.37D-06
 IDIUse=1 WtCom= 1.00D+00 WtEn= 0.00D+00
 Coeff-Com: -0.619D-05-0.275D-02-0.590D-02 0.255D-01 0.580D-01 0.298D+00
 Coeff-Com:  0.627D+00
 Coeff:     -0.619D-05-0.275D-02-0.590D-02 0.255D-01 0.580D-01 0.298D+00
 Coeff:      0.627D+00
 Gap=     0.118 Goal=   None    Shift=    0.000
 RMSDP=7.13D-06 MaxDP=1.05D-03 DE=-4.99D-06 OVMax= 1.86D-04

 Cycle   8  Pass 1  IDiag  1:
 RMSU=  1.84D-06    CP:  9.97D-01  9.90D-01  3.38D-01  8.44D-01  5.39D-01
                    CP:  7.92D-01  6.61D-01
 E= -2517.60672593943     Delta-E=       -0.000000648295 Rises=F Damp=F
 DIIS: error= 1.30D-05 at cycle   8 NSaved=   8.
 NSaved= 8 IEnMin= 8 EnMin= -2517.60672593943     IErMin= 8 ErrMin= 1.30D-05
 ErrMax= 1.30D-05  0.00D+00 EMaxC= 1.00D-01 BMatC= 8.47D-08 BMatP= 9.15D-07
 IDIUse=1 WtCom= 1.00D+00 WtEn= 0.00D+00
 Coeff-Com:  0.176D-03-0.360D-02-0.222D-02-0.532D-03 0.165D-01 0.131D+00
 Coeff-Com:  0.345D+00 0.513D+00
 Coeff:      0.176D-03-0.360D-02-0.222D-02-0.532D-03 0.165D-01 0.131D+00
 Coeff:      0.345D+00 0.513D+00
 Gap=     0.118 Goal=   None    Shift=    0.000
 RMSDP=1.61D-06 MaxDP=2.30D-04 DE=-6.48D-07 OVMax= 3.68D-05

 Cycle   9  Pass 1  IDiag  1:
 RMSU=  7.87D-07    CP:  9.97D-01  9.90D-01  3.38D-01  8.42D-01  5.46D-01
                    CP:  7.95D-01  6.96D-01  7.00D-01
 E= -2517.60672599781     Delta-E=       -0.000000058382 Rises=F Damp=F
 DIIS: error= 2.12D-06 at cycle   9 NSaved=   9.
 NSaved= 9 IEnMin= 9 EnMin= -2517.60672599781     IErMin= 9 ErrMin= 2.12D-06
 ErrMax= 2.12D-06  0.00D+00 EMaxC= 1.00D-01 BMatC= 4.65D-09 BMatP= 8.47D-08
 IDIUse=1 WtCom= 1.00D+00 WtEn= 0.00D+00
 Coeff-Com:  0.696D-04-0.112D-02-0.139D-03-0.350D-02 0.234D-03 0.194D-01
 Coeff-Com:  0.705D-01 0.220D+00 0.695D+00
 Coeff:      0.696D-04-0.112D-02-0.139D-03-0.350D-02 0.234D-03 0.194D-01
 Coeff:      0.705D-01 0.220D+00 0.695D+00
 Gap=     0.118 Goal=   None    Shift=    0.000
 RMSDP=4.55D-07 MaxDP=4.41D-05 DE=-5.84D-08 OVMax= 1.73D-05

 Cycle  10  Pass 1  IDiag  1:
 RMSU=  2.68D-07    CP:  9.97D-01  9.90D-01  3.38D-01  8.42D-01  5.46D-01
                    CP:  8.01D-01  6.92D-01  7.08D-01  6.09D-01
 E= -2517.60672600095     Delta-E=       -0.000000003138 Rises=F Damp=F
 DIIS: error= 1.05D-06 at cycle  10 NSaved=  10.
 NSaved=10 IEnMin=10 EnMin= -2517.60672600095     IErMin=10 ErrMin= 1.05D-06
 ErrMax= 1.05D-06  0.00D+00 EMaxC= 1.00D-01 BMatC= 8.01D-10 BMatP= 4.65D-09
 IDIUse=1 WtCom= 1.00D+00 WtEn= 0.00D+00
 Coeff-Com:  0.191D-04-0.240D-03 0.125D-03-0.164D-02-0.122D-02-0.143D-02
 Coeff-Com:  0.616D-02 0.697D-01 0.370D+00 0.558D+00
 Coeff:      0.191D-04-0.240D-03 0.125D-03-0.164D-02-0.122D-02-0.143D-02
 Coeff:      0.616D-02 0.697D-01 0.370D+00 0.558D+00
 Gap=     0.118 Goal=   None    Shift=    0.000
 RMSDP=1.72D-07 MaxDP=1.91D-05 DE=-3.14D-09 OVMax= 5.29D-06

 Cycle  11  Pass 1  IDiag  1:
 RMSU=  5.50D-08    CP:  9.97D-01  9.90D-01  3.38D-01  8.42D-01  5.46D-01
                    CP:  8.00D-01  6.98D-01  7.32D-01  7.21D-01  6.86D-01
 E= -2517.60672600143     Delta-E=       -0.000000000484 Rises=F Damp=F
 DIIS: error= 4.52D-07 at cycle  11 NSaved=  11.
 NSaved=11 IEnMin=11 EnMin= -2517.60672600143     IErMin=11 ErrMin= 4.52D-07
 ErrMax= 4.52D-07  0.00D+00 EMaxC= 1.00D-01 BMatC= 1.47D-10 BMatP= 8.01D-10
 IDIUse=1 WtCom= 1.00D+00 WtEn= 0.00D+00
 Coeff-Com:  0.166D-05 0.204D-04 0.110D-03-0.561D-03-0.879D-03-0.392D-02
 Coeff-Com: -0.635D-02 0.111D-01 0.129D+00 0.337D+00 0.535D+00
 Coeff:      0.166D-05 0.204D-04 0.110D-03-0.561D-03-0.879D-03-0.392D-02
 Coeff:     -0.635D-02 0.111D-01 0.129D+00 0.337D+00 0.535D+00
 Gap=     0.118 Goal=   None    Shift=    0.000
 RMSDP=6.02D-08 MaxDP=9.61D-06 DE=-4.84D-10 OVMax= 2.42D-06

 Cycle  12  Pass 1  IDiag  1:
 RMSU=  1.62D-08    CP:  9.97D-01  9.90D-01  3.38D-01  8.42D-01  5.46D-01
                    CP:  8.00D-01  6.95D-01  7.31D-01  7.11D-01  7.55D-01
                    CP:  5.02D-01
 E= -2517.60672600150     Delta-E=       -0.000000000064 Rises=F Damp=F
 DIIS: error= 1.80D-07 at cycle  12 NSaved=  12.
 NSaved=12 IEnMin=12 EnMin= -2517.60672600150     IErMin=12 ErrMin= 1.80D-07
 ErrMax= 1.80D-07  0.00D+00 EMaxC= 1.00D-01 BMatC= 1.03D-11 BMatP= 1.47D-10
 IDIUse=1 WtCom= 1.00D+00 WtEn= 0.00D+00
 Coeff-Com: -0.719D-06 0.306D-04 0.440D-04-0.136D-03-0.338D-03-0.183D-02
 Coeff-Com: -0.353D-02-0.117D-02 0.290D-01 0.111D+00 0.275D+00 0.592D+00
 Coeff:     -0.719D-06 0.306D-04 0.440D-04-0.136D-03-0.338D-03-0.183D-02
 Coeff:     -0.353D-02-0.117D-02 0.290D-01 0.111D+00 0.275D+00 0.592D+00
 Gap=     0.118 Goal=   None    Shift=    0.000
 RMSDP=1.44D-08 MaxDP=1.77D-06 DE=-6.37D-11 OVMax= 1.20D-06

 Cycle  13  Pass 1  IDiag  1:
 RMSU=  5.56D-09    CP:  9.97D-01  9.90D-01  3.38D-01  8.42D-01  5.46D-01
                    CP:  8.00D-01  6.95D-01  7.33D-01  7.17D-01  7.35D-01
                    CP:  5.73D-01  8.28D-01
 E= -2517.60672600155     Delta-E=       -0.000000000049 Rises=F Damp=F
 DIIS: error= 9.12D-08 at cycle  13 NSaved=  13.
 NSaved=13 IEnMin=13 EnMin= -2517.60672600155     IErMin=13 ErrMin= 9.12D-08
 ErrMax= 9.12D-08  0.00D+00 EMaxC= 1.00D-01 BMatC= 2.17D-12 BMatP= 1.03D-11
 IDIUse=1 WtCom= 1.00D+00 WtEn= 0.00D+00
 Coeff-Com: -0.605D-06 0.162D-04 0.139D-04-0.170D-04-0.109D-03-0.658D-03
 Coeff-Com: -0.140D-02-0.203D-02 0.264D-02 0.281D-01 0.108D+00 0.371D+00
 Coeff-Com:  0.494D+00
 Coeff:     -0.605D-06 0.162D-04 0.139D-04-0.170D-04-0.109D-03-0.658D-03
 Coeff:     -0.140D-02-0.203D-02 0.264D-02 0.281D-01 0.108D+00 0.371D+00
 Coeff:      0.494D+00
 Gap=     0.118 Goal=   None    Shift=    0.000
 RMSDP=5.84D-09 MaxDP=6.52D-07 DE=-4.91D-11 OVMax= 4.81D-07

 SCF Done:  E(RB3LYP) =  -2517.60672600     A.U. after   13 cycles
            NFock= 13  Conv=0.58D-08     -V/T= 2.0025
 KE= 2.511428812868D+03 PE=-1.201067231110D+04 EE= 3.958366170583D+03
 Leave Link  502 at Thu Jul 10 10:53:29 2025, MaxMem=  1342177280 cpu:            1733.3 elap:             108.4
 (Enter /home/zhangying/bin/g16/l701.exe)
 ... and contract with generalized density number  0.
 Compute integral first derivatives.
 R6Disp: Adding Grimme-D3(BJ) dispersion energy 1st derivatives to the gradient.
 Leave Link  701 at Thu Jul 10 10:53:30 2025, MaxMem=  1342177280 cpu:               5.6 elap:               0.5
 (Enter /home/zhangying/bin/g16/l702.exe)
 L702 exits ... SP integral derivatives will be done elsewhere.
 Leave Link  702 at Thu Jul 10 10:53:30 2025, MaxMem=  1342177280 cpu:               0.6 elap:               0.1
 (Enter /home/zhangying/bin/g16/l703.exe)
 Integral derivatives from FoFJK, PRISM(SPDF).
 Compute integral first derivatives, UseDBF=F ICtDFT=           0.
 Calling FoFJK, ICntrl=      2127 FMM=F ISym2X=0 I1Cent= 0 IOpClX= 0 NMat=1 NMatS=1 NMatT=0.
 FoFJK:  IHMeth= 1 ICntrl=    2127 DoSepK=F KAlg= 0 I1Cent=           0 FoldK=F
 IRaf=         0 NMat=       1 IRICut=       1 DoRegI=T DoRafI=F ISym2E= 0 IDoP0=0 IntGTp=1.
 FoFCou: FMM=F IPFlag=           0 FMFlag=      100000 FMFlg1=         800
         NFxFlg=           0 DoJE=F BraDBF=F KetDBF=F FulRan=T
         wScrn=  0.000000 ICntrl=      2127 IOpCl=  0 I1Cent=           0 NGrid=           0
         NMat0=    1 NMatS0=      1 NMatT0=    0 NMatD0=    1 NMtDS0=    0 NMtDT0=    0
 Symmetry not used in FoFCou.
 Leave Link  703 at Thu Jul 10 10:54:06 2025, MaxMem=  1342177280 cpu:             566.3 elap:              35.4
 (Enter /home/zhangying/bin/g16/l716.exe)
 Dipole        = 5.50708992D+00-8.23138967D+00-1.28488846D+00
 ***** Axes restored to original set *****
 -------------------------------------------------------------------
 Center     Atomic                   Forces (Hartrees/Bohr)
 Number     Number              X              Y              Z
 -------------------------------------------------------------------
      1        7           0.003313913    0.005994902   -0.004613803
      2       16          -0.003825614   -0.016648362    0.018212143
      3       16           0.015210394   -0.003256112    0.017026361
      4        6           0.000562168   -0.007108423   -0.000921595
      5        6           0.001794214   -0.006404789    0.004699726
      6        9           0.001000633    0.003335931   -0.002642484
      7        9          -0.003329846    0.001994063   -0.004478268
      8        9          -0.002622457    0.005463277   -0.002123712
      9        9           0.000720125    0.002303625   -0.000512833
     10        9          -0.000496435    0.002084017    0.000420850
     11        9          -0.001013772    0.002232157   -0.000170968
     12        8          -0.001754720    0.002162006   -0.005468717
     13        8          -0.000359274    0.005274541   -0.007254630
     14        8           0.003397609    0.008402523   -0.003329021
     15        8          -0.000960300    0.001852313   -0.016162699
     16        3          -0.016394952   -0.006657239    0.007328061
     17        8          -0.000126471   -0.000431173    0.000821273
     18        6          -0.001319114    0.000705759    0.000053368
     19        8          -0.000329393    0.000169673   -0.000646558
     20        6          -0.000070088   -0.001111238    0.000641581
     21        6          -0.000113244    0.001158569   -0.000802974
     22        8           0.006789675   -0.002007095   -0.000004937
     23        1           0.000132366   -0.000090141    0.000131728
     24        1           0.000027648   -0.000001333    0.000016217
     25        8           0.001447517   -0.000149441    0.000002987
     26        6          -0.004762569    0.001078730   -0.000164338
     27        8           0.000487890   -0.001286458    0.000600131
     28        6           0.000160417   -0.000216273    0.000091612
     29        6          -0.000213528    0.000410087   -0.000183473
     30        8           0.002611275    0.000613111   -0.000493495
     31        1           0.000058809    0.000037815   -0.000022924
     32        1          -0.000022874    0.000094980   -0.000048610
 -------------------------------------------------------------------
 Cartesian Forces:  Max     0.018212143 RMS     0.004990954
 Leave Link  716 at Thu Jul 10 10:54:06 2025, MaxMem=  1342177280 cpu:               0.6 elap:               0.1
 (Enter /home/zhangying/bin/g16/l103.exe)

 GradGradGradGradGradGradGradGradGradGradGradGradGradGradGradGradGradGrad
 Berny optimization.
 Using GEDIIS/GDIIS optimizer.
 FormGI is forming the generalized inverse of G from B-inverse, IUseBI=4.
 Internal  Forces:  Max     0.038940532 RMS     0.004294109
 Search for a local minimum.
 Step number   3 out of a maximum of  156
 All quantities printed in internal units (Hartrees-Bohrs-Radians)
 RMS Force = .42941D-02 SwitMx=.10000D-02 MixMth= 1
 Mixed Optimization -- RFO/linear search
 Update second derivatives using D2CorX and points    2    3
 DE= -1.96D-02 DEPred=-1.68D-02 R= 1.16D+00
 TightC=F SS=  1.41D+00  RLast= 1.00D+00 DXNew= 8.4853D-01 3.0046D+00
 Trust test= 1.16D+00 RLast= 1.00D+00 DXMaxT set to 8.49D-01
 ITU=  1  1  0
 Use linear search instead of GDIIS.
 Linear search step of   1.924 exceeds DXMaxT=   0.849 scaled by   0.882
 Quartic linear search produced a step of  1.76432.
 Iteration  1 RMS(Cart)=  0.31745768 RMS(Int)=  0.13942101
 Iteration  2 RMS(Cart)=  0.25450508 RMS(Int)=  0.12306803
 Iteration  3 RMS(Cart)=  0.04704254 RMS(Int)=  0.10209794
 Iteration  4 RMS(Cart)=  0.04956307 RMS(Int)=  0.08248770
 Iteration  5 RMS(Cart)=  0.04278351 RMS(Int)=  0.06519489
 Iteration  6 RMS(Cart)=  0.03628995 RMS(Int)=  0.04866457
 Iteration  7 RMS(Cart)=  0.03615979 RMS(Int)=  0.03214609
 Iteration  8 RMS(Cart)=  0.03604909 RMS(Int)=  0.01567791
 Iteration  9 RMS(Cart)=  0.03371913 RMS(Int)=  0.00212047
 Iteration 10 RMS(Cart)=  0.00012732 RMS(Int)=  0.00212026
 Iteration 11 RMS(Cart)=  0.00000009 RMS(Int)=  0.00212026
 ITry= 1 IFail=0 DXMaxC= 1.74D+00 DCOld= 1.00D+10 DXMaxT= 8.49D-01 DXLimC= 3.00D+00 Rises=F
 Variable       Old X    -DE/DX   Delta X   Delta X   Delta X     New X
                                 (Linear)    (Quad)   (Total)
    R1        3.04749   0.00791   0.03779   0.00000   0.03779   3.08528
    R2        2.97567   0.00234  -0.06691   0.00000  -0.06691   2.90876
    R3        3.58253  -0.00227   0.02430   0.00000   0.02430   3.60683
    R4        2.75378  -0.00332   0.02063   0.00000   0.02063   2.77441
    R5        2.73212   0.00909  -0.13282   0.00000  -0.13282   2.59930
    R6        3.57878  -0.00247   0.03059   0.00000   0.03059   3.60937
    R7        2.77647   0.00664   0.04433   0.00000   0.04433   2.82081
    R8        2.75441   0.00852  -0.10859   0.00000  -0.10859   2.64582
    R9        2.54318  -0.00542   0.05167   0.00000   0.05167   2.59485
   R10        2.53700  -0.00157   0.04107   0.00000   0.04107   2.57807
   R11        2.53708  -0.00087   0.00904   0.00000   0.00904   2.54612
   R12        2.57594   0.00289   0.08770   0.00000   0.08770   2.66365
   R13        2.53267  -0.00512   0.03984   0.00000   0.03984   2.57251
   R14        2.52570  -0.00175   0.01457   0.00000   0.01457   2.54027
   R15        7.51622   0.00062   0.11481   0.00000   0.11481   7.63102
   R16        7.12776  -0.01506  -1.51501   0.00000  -1.51501   5.61275
   R17        7.24721  -0.00504  -0.60461   0.00000  -0.60461   6.64260
   R18        2.57238   0.00006  -0.02548   0.00000  -0.02550   2.54689
   R19        2.60981   0.00080  -0.00394   0.00000  -0.00394   2.60587
   R20        2.60025  -0.00056   0.00803   0.00000   0.00802   2.60827
   R21        2.24601   0.00026   0.00659   0.00000   0.00659   2.25260
   R22        2.62714  -0.00084   0.01635   0.00000   0.01636   2.64350
   R23        2.50953  -0.00000  -0.00124   0.00000  -0.00122   2.50831
   R24        2.03021  -0.00002  -0.00050   0.00000  -0.00050   2.02971
   R25        2.03095  -0.00003   0.00056   0.00000   0.00056   2.03151
   R26        2.60293  -0.00104   0.01128   0.00000   0.01129   2.61422
   R27        2.60574   0.00049  -0.00918   0.00000  -0.00918   2.59656
   R28        2.61173  -0.00153   0.02145   0.00000   0.02146   2.63318
   R29        2.23045   0.00253  -0.01195   0.00000  -0.01195   2.21850
   R30        2.61331  -0.00034  -0.00079   0.00000  -0.00079   2.61252
   R31        2.51120  -0.00026   0.00076   0.00000   0.00075   2.51195
   R32        2.03052   0.00002  -0.00002   0.00000  -0.00002   2.03050
   R33        2.03092  -0.00001   0.00041   0.00000   0.00041   2.03133
    A1        2.22286  -0.00408  -0.05350   0.00000  -0.05350   2.16936
    A2        1.76377   0.00487  -0.08010   0.00000  -0.08371   1.68006
    A3        1.84513   0.00417  -0.10702   0.00000  -0.11658   1.72855
    A4        2.03956  -0.00590   0.04661   0.00000   0.04965   2.08920
    A5        1.79493   0.00214  -0.05946   0.00000  -0.07050   1.72443
    A6        1.84449  -0.00134   0.07872   0.00000   0.07705   1.92154
    A7        2.12516  -0.00181   0.09168   0.00000   0.09364   2.21881
    A8        1.75011   0.00464  -0.03742   0.00000  -0.03974   1.71038
    A9        1.94219   0.00366  -0.02055   0.00000  -0.02942   1.91277
   A10        2.11590  -0.00387   0.13063   0.00000   0.12887   2.24477
   A11        1.75570   0.00188  -0.10243   0.00000  -0.10528   1.65041
   A12        1.79799  -0.00005   0.00797   0.00000   0.00707   1.80506
   A13        2.02684  -0.00375  -0.02416   0.00000  -0.02903   1.99781
   A14        1.95706  -0.00497   0.01883   0.00000   0.01851   1.97557
   A15        1.91701  -0.00129   0.00739   0.00000   0.00713   1.92413
   A16        1.94061  -0.00213   0.03678   0.00000   0.03610   1.97671
   A17        1.87977   0.00341  -0.03410   0.00000  -0.03399   1.84578
   A18        1.87850   0.00372  -0.02416   0.00000  -0.02481   1.85369
   A19        1.88845   0.00174  -0.00734   0.00000  -0.00793   1.88052
   A20        1.89714  -0.00461  -0.00799   0.00000  -0.00722   1.88992
   A21        1.97608  -0.00369   0.05973   0.00000   0.05728   2.03336
   A22        1.96113  -0.00117   0.04861   0.00000   0.04599   2.00713
   A23        1.86298   0.00417  -0.05321   0.00000  -0.05241   1.81057
   A24        1.86917   0.00303  -0.03742   0.00000  -0.03685   1.83232
   A25        1.89186   0.00291  -0.01735   0.00000  -0.02174   1.87012
   A26        2.26349   0.00001   0.00300   0.00000   0.00300   2.26649
   A27        1.73818  -0.03894  -0.22604   0.00000  -0.22604   1.51214
   A28        1.28761   0.00653   0.08756   0.00000   0.08756   1.37518
   A29        1.88011  -0.00011   0.00502   0.00000   0.00498   1.88508
   A30        1.88254   0.00006   0.00561   0.00000   0.00557   1.88811
   A31        2.20623   0.00016   0.00487   0.00000   0.00489   2.21112
   A32        2.19441  -0.00022  -0.01048   0.00000  -0.01046   2.18396
   A33        1.87072   0.00017  -0.00744   0.00000  -0.00747   1.86324
   A34        1.89042   0.00047  -0.00679   0.00000  -0.00679   1.88362
   A35        2.05690  -0.00044   0.00418   0.00000   0.00417   2.06107
   A36        2.33586  -0.00003   0.00259   0.00000   0.00257   2.33843
   A37        1.90094  -0.00059   0.00350   0.00000   0.00349   1.90442
   A38        2.04926   0.00031  -0.00336   0.00000  -0.00336   2.04590
   A39        2.33299   0.00028  -0.00015   0.00000  -0.00015   2.33284
   A40        2.15911   0.00381   0.05772   0.00000   0.05772   2.21683
   A41        1.88012  -0.00040   0.00346   0.00000   0.00346   1.88358
   A42        1.87037   0.00066  -0.00817   0.00000  -0.00816   1.86222
   A43        2.20427   0.00012   0.00232   0.00000   0.00231   2.20658
   A44        2.20854  -0.00079   0.00585   0.00000   0.00584   2.21438
   A45        1.87516   0.00007  -0.00185   0.00000  -0.00185   1.87332
   A46        1.89877  -0.00013   0.00216   0.00000   0.00214   1.90092
   A47        2.05444  -0.00001   0.00194   0.00000   0.00194   2.05638
   A48        2.32997   0.00014  -0.00409   0.00000  -0.00409   2.32588
   A49        1.90034  -0.00021   0.00440   0.00000   0.00439   1.90473
   A50        2.05161   0.00021  -0.00112   0.00000  -0.00111   2.05050
   A51        2.33123  -0.00001  -0.00329   0.00000  -0.00328   2.32795
   A52        2.70183  -0.00184  -0.02720   0.00000  -0.02720   2.67464
    D1        1.59937  -0.00275  -0.05301   0.00000  -0.06000   1.53937
    D2       -2.81852   0.00249  -0.18779   0.00000  -0.18028  -2.99880
    D3       -0.39131  -0.00166  -0.11816   0.00000  -0.11869  -0.51000
    D4       -2.15717   0.00061  -0.14132   0.00000  -0.14007  -2.29724
    D5        2.28067  -0.00469  -0.00129   0.00000  -0.00120   2.27947
    D6       -0.19914   0.00221  -0.10109   0.00000  -0.10242  -0.30156
    D7        0.81470   0.00403  -0.01065   0.00000  -0.00640   0.80831
    D8        2.90412   0.00422  -0.03636   0.00000  -0.03248   2.87164
    D9       -1.28933   0.00419  -0.01783   0.00000  -0.01378  -1.30311
   D10       -1.08992  -0.00253   0.15342   0.00000   0.14958  -0.94034
   D11        0.99950  -0.00233   0.12771   0.00000   0.12349   1.12299
   D12        3.08923  -0.00237   0.14624   0.00000   0.14219  -3.05176
   D13        2.94762  -0.00089   0.03894   0.00000   0.03911   2.98673
   D14       -1.24615  -0.00070   0.01323   0.00000   0.01303  -1.23312
   D15        0.84358  -0.00073   0.03177   0.00000   0.03173   0.87531
   D16       -1.82302   0.00164  -0.00769   0.00000  -0.00582  -1.82884
   D17        2.51525  -0.00051   0.01754   0.00000   0.01883   2.53408
   D18        0.48291  -0.00111  -0.01869   0.00000  -0.02184   0.46107
   D19       -3.11452  -0.00248   0.08411   0.00000   0.08180  -3.03272
   D20       -1.04750  -0.00264   0.04949   0.00000   0.04591  -1.00159
   D21        1.10309  -0.00253   0.10597   0.00000   0.10474   1.20783
   D22       -1.12223   0.00324   0.01745   0.00000   0.01886  -1.10336
   D23        0.94479   0.00308  -0.01717   0.00000  -0.01702   0.92777
   D24        3.09538   0.00320   0.03930   0.00000   0.04180   3.13718
   D25        0.97575  -0.00013  -0.04691   0.00000  -0.04582   0.92992
   D26        3.04276  -0.00029  -0.08153   0.00000  -0.08171   2.96105
   D27       -1.08983  -0.00018  -0.02505   0.00000  -0.02288  -1.11272
   D28        2.86850  -0.00362  -0.03148   0.00000  -0.03268   2.83583
   D29       -1.48174   0.00035  -0.01309   0.00000  -0.01185  -1.49359
   D30        0.41856   0.00101  -0.14158   0.00000  -0.14162   0.27694
   D31       -1.46322   0.00034   0.07221   0.00000   0.07221  -1.39101
   D32       -1.85391  -0.00176  -0.14150   0.00000  -0.14150  -1.99541
   D33       -2.78749   0.00038   0.10551   0.00000   0.10551  -2.68198
   D34       -0.01009   0.00002  -0.01240   0.00000  -0.01246  -0.02255
   D35        3.13263  -0.00003  -0.01164   0.00000  -0.01166   3.12096
   D36        0.00624  -0.00000   0.00779   0.00000   0.00779   0.01403
   D37       -3.13228  -0.00000   0.01164   0.00000   0.01168  -3.12060
   D38        0.01012  -0.00003   0.01231   0.00000   0.01231   0.02243
   D39       -3.13259   0.00002   0.01156   0.00000   0.01155  -3.12104
   D40        2.72969   0.00089   0.04982   0.00000   0.04981   2.77949
   D41       -0.41058   0.00083   0.05070   0.00000   0.05071  -0.35987
   D42       -0.00631   0.00003  -0.00755   0.00000  -0.00748  -0.01379
   D43        3.13092   0.00000  -0.01325   0.00000  -0.01316   3.11776
   D44        0.00010  -0.00002  -0.00006   0.00000   0.00002   0.00012
   D45        3.13792  -0.00002  -0.00479   0.00000  -0.00477   3.13315
   D46       -3.13615   0.00002   0.00692   0.00000   0.00699  -3.12916
   D47        0.00167   0.00001   0.00220   0.00000   0.00220   0.00388
   D48       -0.00207   0.00000  -0.00251   0.00000  -0.00250  -0.00457
   D49        3.13899   0.00002  -0.00284   0.00000  -0.00283   3.13616
   D50        0.00132  -0.00000   0.00163   0.00000   0.00165   0.00297
   D51       -3.13932  -0.00000   0.00270   0.00000   0.00271  -3.13660
   D52        0.00204  -0.00000   0.00245   0.00000   0.00244   0.00448
   D53       -3.13902  -0.00002   0.00278   0.00000   0.00277  -3.13624
   D54        0.33166  -0.00003   0.00024   0.00000   0.00025   0.33191
   D55       -2.81056  -0.00001  -0.00015   0.00000  -0.00015  -2.81071
   D56       -0.00126   0.00000  -0.00148   0.00000  -0.00149  -0.00275
   D57        3.13918   0.00000  -0.00284   0.00000  -0.00284   3.13634
   D58       -0.00003   0.00000  -0.00009   0.00000  -0.00008  -0.00011
   D59        3.14039   0.00000  -0.00139   0.00000  -0.00138   3.13901
   D60       -3.14022  -0.00000   0.00156   0.00000   0.00155  -3.13866
   D61        0.00020   0.00000   0.00025   0.00000   0.00025   0.00046
         Item               Value     Threshold  Converged?
 Maximum Force            0.038941     0.000450     NO 
 RMS     Force            0.004294     0.000300     NO 
 Maximum Displacement     1.739518     0.001800     NO 
 RMS     Displacement     0.513368     0.001200     NO 
 Predicted change in Energy=-1.643159D-02
 Lowest energy point so far.  Saving SCF results.
 GradGradGradGradGradGradGradGradGradGradGradGradGradGradGradGradGradGrad

 Leave Link  103 at Thu Jul 10 10:54:07 2025, MaxMem=  1342177280 cpu:              10.2 elap:               0.8
 (Enter /home/zhangying/bin/g16/l202.exe)
                          Input orientation:                          
 ---------------------------------------------------------------------
 Center     Atomic      Atomic             Coordinates (Angstroms)
 Number     Number       Type             X           Y           Z
 ---------------------------------------------------------------------
      1          7           0        6.113653   -9.840435    6.680858
      2         16           0        4.677608  -10.246808    6.018875
      3         16           0        7.300378   -9.261249    5.889964
      4          6           0        5.158166  -12.036507    5.561714
      5          6           0        8.662197  -10.413644    6.572259
      6          9           0        9.905834   -9.967901    6.080846
      7          9           0        8.831868  -10.420290    7.922940
      8          9           0        5.795475  -12.702114    6.579705
      9          9           0        4.041297  -12.768560    5.282612
     10          9           0        5.975867  -12.111449    4.493490
     11          9           0        8.571852  -11.695536    6.177794
     12          8           0        3.926306  -10.523301    7.249555
     13          8           0        4.227701   -9.578770    4.903849
     14          8           0        7.817034   -8.043969    6.582403
     15          8           0        7.521489   -9.279784    4.507550
     16          3           0        9.495139   -7.109038    4.970471
     17          8           0        6.420338   -4.058834    1.381398
     18          6           0        7.220637   -4.470425    2.384670
     19          8           0        8.282820   -3.593748    2.475552
     20          6           0        8.079065   -2.610924    1.501174
     21          6           0        6.958176   -2.904033    0.853465
     22          8           0        7.056620   -5.423863    3.081074
     23          1           0        8.796738   -1.815200    1.427631
     24          1           0        6.421353   -2.434566    0.049036
     25          8           0       -0.883208   -7.135809    4.851910
     26          6           0        0.235245   -6.411374    4.480415
     27          8           0       -0.222660   -5.185818    4.000878
     28          6           0       -1.601675   -5.194628    4.098347
     29          6           0       -1.990285   -6.359815    4.606550
     30          8           0        1.352063   -6.764991    4.557255
     31          1           0       -2.132896   -4.318462    3.774809
     32          1           0       -2.951520   -6.776836    4.846564
 ---------------------------------------------------------------------
                    Distance matrix (angstroms):
                    1          2          3          4          5
     1  N    0.000000
     2  S    1.632662   0.000000
     3  S    1.539249   2.804794   0.000000
     4  C    2.643514   1.908652   3.521204   0.000000
     5  C    2.614467   4.026291   1.909998   3.991631   0.000000
     6  F    3.841471   5.236027   2.706325   5.204708   1.409542
     7  F    3.044289   4.573121   2.796754   4.656569   1.361313
     8  F    2.881089   2.755482   3.818380   1.373135   3.668139
     9  F    3.850152   2.703000   4.826150   1.364257   5.344299
    10  F    3.156116   2.736633   3.439202   1.347350   3.797392
    11  F    3.120451   4.158029   2.761385   3.485551   1.344251
    12  O    2.360977   1.468154   3.850407   2.579938   4.785334
    13  O    2.604428   1.375491   3.242621   2.709063   4.810963
    14  O    2.477598   3.876346   1.492707   4.904257   2.515902
    15  O    2.649452   3.362573   1.400107   3.781016   2.617227
    16  Li   4.671231   5.844087   3.208497   6.590816   3.765626
    17  O    7.848901   7.926811   6.940227   9.094580   8.506150
    18  C    6.965605   7.282928   5.936786   8.461264   7.411872
    19  O    7.836516   8.355591   6.689092   9.516724   7.964792
    20  C    9.108118   9.501909   8.005913  10.670579   9.324076
    21  C    9.098649   9.262765   8.117735  10.431191   9.591796
    22  O    5.775270   6.127902   4.761808   7.313328   6.297950
    23  H    9.959907  10.446951   8.808811  11.610555  10.020906
    24  H    9.945986   9.985528   9.027332  11.143722  10.547014
    25  O    7.721147   6.477870   8.518576   7.811458  10.238094
    26  C    7.152348   6.067290   7.747562   7.552912   9.560727
    27  O    8.306420   7.327930   8.762071   8.849940  10.624634
    28  C    9.369054   8.285068   9.949565   9.728731  11.777328
    29  C    9.060424   7.846285   9.817428   9.178101  11.566024
    30  O    6.053163   5.031762   6.587098   6.579075   8.414925
    31  H   10.341319   9.303983  10.857794  10.766654  12.708698
    32  H    9.743081   8.462779  10.600114   9.692399  12.291575
                    6          7          8          9         10
     6  F    0.000000
     7  F    2.179764   0.000000
     8  F    4.961837   4.028732   0.000000
     9  F    6.547799   5.952754   2.182661   0.000000
    10  F    4.749646   4.772619   2.175710   2.190221   0.000000
    11  F    2.184864   2.177015   2.980436   4.741167   3.122339
    12  O    6.117934   4.952636   2.947833   2.987186   3.784020
    13  O    5.811879   5.569688   3.875782   3.217602   3.104664
    14  O    2.883775   2.910984   5.077895   6.186065   4.929284
    15  O    2.938345   3.831806   4.357211   4.988388   3.226062
    16  Li   3.094302   4.485688   6.896350   7.865876   6.134892
    17  O    8.315682   9.437975  10.105401   9.835580   8.644494
    18  C    7.148024   8.286700   9.348267   9.346941   8.023829
    19  O    7.500810   8.750838  10.295303  10.490342   9.052366
    20  C    8.856387  10.138639  11.525553  11.566348  10.180245
    21  C    9.268896  10.487246  11.408071  11.199751   9.949434
    22  O    6.145319   7.180492   8.173362   8.239146   6.920026
    23  H    9.452462  10.781366  12.412749  12.547956  11.107185
    24  H   10.260384  11.470865  12.184576  11.825668  10.658035
    25  O   11.222053  10.705220   8.864188   7.494274   8.481296
    26  C   10.427395  10.090803   8.654281   7.452742   8.089856
    27  O   11.392145  11.169904   9.968099   8.793301   9.307458
    28  C   12.614960  12.279816  10.827618   9.518932  10.267312
    29  C   12.518366  12.025178  10.234069   8.826611   9.826172
    30  O    9.259965   8.979784   7.686588   6.618229   7.068821
    31  H   13.496852  13.216102  11.874853  10.573471  11.269392
    32  H   13.304808  12.711691  10.706196   9.219023  10.405816
                   11         12         13         14         15
    11  F    0.000000
    12  O    4.909573   0.000000
    13  O    4.997528   2.546628   0.000000
    14  O    3.750653   4.661539   4.249290   0.000000
    15  O    3.119108   4.689378   3.330988   2.433022   0.000000
    16  Li   4.831775   6.918332   5.818068   2.507680   2.970139
    17  O    9.271119   9.079912   6.905434   6.699441   6.184147
    18  C    8.271385   8.435463   6.434215   5.544986   5.265649
    19  O    8.912301   9.475707   7.626343   6.073520   6.086020
    20  C   10.229555  10.625207   8.658065   7.443489   7.336408
    21  C   10.403988  10.399782   8.271229   7.744502   7.370201
    22  O    7.156779   7.292419   5.346826   4.438749   4.137519
    23  H   10.965203  11.551924   9.655735   8.144266   8.175095
    24  H   11.311582  11.113073   8.911845   8.723429   8.242916
    25  O   10.580513   6.352577   5.664993   8.917038   8.680676
    26  C   10.015113   6.180616   5.113844   8.035374   7.830572
    27  O   11.156112   7.500436   6.318156   8.914593   8.774344
    28  C   12.250982   8.299605   7.338335  10.148959  10.004402
    29  C   11.937231   7.702347   7.008096  10.145140   9.950370
    30  O    8.891668   5.291512   4.038164   6.894407   6.662466
    31  H   13.220711   9.342795   8.330833  10.989226  10.879282
    32  H   12.599758   8.192366   7.706837  10.980916  10.773281
                   16         17         18         19         20
    16  Li   0.000000
    17  O    5.624908   0.000000
    18  C    4.338433   1.347754   0.000000
    19  O    4.477901   2.209597   1.380237   0.000000
    20  C    5.854427   2.205032   2.230518   1.398883   0.000000
    21  C    6.408431   1.378967   2.206141   2.204893   1.327340
    22  O    3.515112   2.270915   1.192025   2.284631   3.384391
    23  H    6.408136   3.268534   3.232683   2.127319   1.074076
    24  H    7.451132   2.100818   3.199807   3.270587   2.210840
    25  O   10.379058   8.651821   8.880532  10.109863  10.584156
    26  C    9.299060   7.307101   7.546862   8.759107   9.211124
    27  O    9.953617   7.229190   7.650267   8.786609   9.044183
    28  C   11.294461   8.545439   9.016338  10.143940  10.350728
    29  C   11.515587   9.297026   9.661658  10.850298  11.184336
    30  O    8.160808   6.564812   6.665232   7.900991   8.476347
    31  H   12.017825   8.885586   9.457492  10.521426  10.600437
    32  H   12.451708  10.355029  10.716960  11.914870  12.256438
                   21         22         23         24         25
    21  C    0.000000
    22  O    3.364740   0.000000
    23  H    2.212585   4.334090   0.000000
    24  H    1.075027   4.304964   2.815420   0.000000
    25  O    9.766412   8.313092  11.564425   9.926021   0.000000
    26  C    8.405594   7.033100  10.185454   8.586039   1.383384
    27  O    8.165608   7.341023   9.966555   8.205447   2.227789
    28  C    9.436479   8.720864  11.255233   9.401268   2.202779
    29  C   10.300633   9.222233  12.129259  10.340898   1.374041
    30  O    7.749423   6.043154   9.471967   8.048250   2.284899
    31  H    9.653106   9.281723  11.455674   9.518699   3.264860
    32  H   11.364221  10.252334  13.203352  11.389571   2.099239
                   26         27         28         29         30
    26  C    0.000000
    27  O    1.393420   0.000000
    28  C    2.236230   1.382484   0.000000
    29  C    2.229698   2.206718   1.329266   0.000000
    30  O    1.173982   2.298499   3.376568   3.367179   0.000000
    31  H    3.238249   2.110075   1.074495   2.208904   4.329281
    32  H    3.228483   3.270046   2.210269   1.074935   4.313313
                   31         32
    31  H    0.000000
    32  H    2.803999   0.000000
 Stoichiometry    C8H4F6LiNO10S2
 Framework group  C1[X(C8H4F6LiNO10S2)]
 Deg. of freedom    90
 Full point group                 C1      NOp   1
 RotChk:  IX=1 Diff= 3.57D-01
 Largest Abelian subgroup         C1      NOp   1
 Largest concise Abelian subgroup C1      NOp   1
                         Standard orientation:                         
 ---------------------------------------------------------------------
 Center     Atomic      Atomic             Coordinates (Angstroms)
 Number     Number       Type             X           Y           Z
 ---------------------------------------------------------------------
      1          7           0       -2.084588    0.887169    0.886027
      2         16           0       -1.185151    1.968367    0.056805
      3         16           0       -2.223926   -0.597939    0.506125
      4          6           0       -2.554608    2.481142   -1.169818
      5          6           0       -4.126563   -0.723283    0.617284
      6          9           0       -4.491878   -2.073176    0.440817
      7          9           0       -4.688600   -0.389710    1.811443
      8          9           0       -3.759869    2.730985   -0.561193
      9          9           0       -2.211832    3.640173   -1.802549
     10          9           0       -2.796313    1.552766   -2.115888
     11          9           0       -4.796680   -0.054279   -0.336859
     12          8           0       -1.276852    3.103541    0.983329
     13          8           0       -0.070802    1.544455   -0.629125
     14          8           0       -1.978525   -1.447432    1.708753
     15          8           0       -1.927953   -1.219498   -0.713041
     16          3           0       -1.935225   -3.780705    0.790918
     17          8           0        3.336114   -4.446893   -1.055367
     18          6           0        2.197842   -4.469305   -0.334065
     19          8           0        2.050422   -5.734025    0.198668
     20          6           0        3.166111   -6.474606   -0.205868
     21          6           0        3.927461   -5.688762   -0.957285
     22          8           0        1.437755   -3.564981   -0.174730
     23          1           0        3.247412   -7.491322    0.130762
     24          1           0        4.864030   -5.829008   -1.466063
     25          8           0        4.980859    3.941469    0.280371
     26          6           0        4.846198    2.565778    0.335968
     27          8           0        6.130613    2.042972    0.472251
     28          6           0        7.008768    3.110321    0.501767
     29          6           0        6.317809    4.240085    0.387062
     30          8           0        3.841665    1.960813    0.279730
     31          1           0        8.056096    2.895247    0.608476
     32          1           0        6.597577    5.277763    0.366093
 ---------------------------------------------------------------------
 Rotational constants (GHZ):           0.1103350           0.0812127           0.0504081
 Leave Link  202 at Thu Jul 10 10:54:08 2025, MaxMem=  1342177280 cpu:               0.4 elap:               0.1
 (Enter /home/zhangying/bin/g16/l301.exe)
 Standard basis: 6-311++G(d,p) (5D, 7F)
 Ernie: Thresh=  0.10000D-02 Tol=  0.10000D-05 Strict=F.
 There are   688 symmetry adapted cartesian basis functions of A   symmetry.
 There are   660 symmetry adapted basis functions of A   symmetry.
   660 basis functions,  1072 primitive gaussians,   688 cartesian basis functions
   114 alpha electrons      114 beta electrons
       nuclear repulsion energy      3044.2406327531 Hartrees.
 IExCor=  402 DFT=T Ex+Corr=B3LYP ExCW=0 ScaHFX=  0.200000
 ScaDFX=  0.800000  0.720000  1.000000  0.810000 ScalE2=  1.000000  1.000000
 IRadAn=      5 IRanWt=     -1 IRanGd=            0 ICorTp=0 IEmpDi=141
 NAtoms=   32 NActive=   32 NUniq=   32 SFac= 1.00D+00 NAtFMM=   60 NAOKFM=F Big=F
 Integral buffers will be    131072 words long.
 Raffenetti 2 integral format.
 Two-electron integral symmetry is turned on.
 R6Disp:  Grimme-D3(BJ) Dispersion energy=       -0.0595547622 Hartrees.
 Nuclear repulsion after empirical dispersion term =     3044.1810779910 Hartrees.
 Leave Link  301 at Thu Jul 10 10:54:08 2025, MaxMem=  1342177280 cpu:               1.3 elap:               0.1
 (Enter /home/zhangying/bin/g16/l302.exe)
 NPDir=0 NMtPBC=     1 NCelOv=     1 NCel=       1 NClECP=     1 NCelD=      1
         NCelK=      1 NCelE2=     1 NClLst=     1 CellRange=     0.0.
 One-electron integrals computed using PRISM.
 One-electron integral symmetry used in STVInt
 NBasis=   660 RedAO= T EigKep=  2.76D-05  NBF=   660
 NBsUse=   660 1.00D-06 EigRej= -1.00D+00 NBFU=   660
 Precomputing XC quadrature grid using
 IXCGrd= 4 IRadAn=           5 IRanWt=          -1 IRanGd=           0 AccXCQ= 0.00D+00.
 Generated NRdTot=       0 NPtTot=           0 NUsed=           0 NTot=          32
 NSgBfM=   622   622   622   622   622 MxSgAt=    32 MxSgA2=    32.
 Leave Link  302 at Thu Jul 10 10:54:09 2025, MaxMem=  1342177280 cpu:              12.7 elap:               0.9
 (Enter /home/zhangying/bin/g16/l303.exe)
 DipDrv:  MaxL=1.
 Leave Link  303 at Thu Jul 10 10:54:09 2025, MaxMem=  1342177280 cpu:               1.7 elap:               0.2
 (Enter /home/zhangying/bin/g16/l401.exe)
 Initial guess from the checkpoint file:  "/home_zz/zhangying/wangchenyu/zhang/diffusion/2VC/1/Gau-21715.chk"
 B after Tr=    -0.000000    0.000000   -0.000000
         Rot=    0.992562    0.015702   -0.004849    0.120628 Ang=  13.99 deg.
 Guess basis will be translated and rotated to current coordinates.
 JPrj=2 DoOrth=T DoCkMO=T.
 Generating alternative initial guess.
 ExpMin= 7.40D-03 ExpMax= 9.34D+04 ExpMxC= 3.17D+03 IAcc=3 IRadAn=         5 AccDes= 0.00D+00
 Harris functional with IExCor=  402 and IRadAn=       5 diagonalized for initial guess.
 HarFok:  IExCor=  402 AccDes= 0.00D+00 IRadAn=         5 IDoV= 1 UseB2=F ITyADJ=14
 ICtDFT=  3500011 ScaDFX=  1.000000  1.000000  1.000000  1.000000
 FoFCou: FMM=F IPFlag=           0 FMFlag=      100000 FMFlg1=           0
         NFxFlg=           0 DoJE=T BraDBF=F KetDBF=T FulRan=T
         wScrn=  0.000000 ICntrl=       500 IOpCl=  0 I1Cent=   200000004 NGrid=           0
         NMat0=    1 NMatS0=      1 NMatT0=    0 NMatD0=    1 NMtDS0=    0 NMtDT0=    0
 Petite list used in FoFCou.
 Harris En= -2517.75880359467    
 Leave Link  401 at Thu Jul 10 10:54:13 2025, MaxMem=  1342177280 cpu:              53.8 elap:               3.4
 (Enter /home/zhangying/bin/g16/l502.exe)
 Integral symmetry usage will be decided dynamically.
 Closed shell SCF:
 Using DIIS extrapolation, IDIIS=  1040.
 NGot=  1342177280 LenX=  1341213430 LenY=  1340739398
 Requested convergence on RMS density matrix=1.00D-08 within 128 cycles.
 Requested convergence on MAX density matrix=1.00D-06.
 Requested convergence on             energy=1.00D-06.
 No special actions if energy rises.
 Fock matrices will be formed incrementally for  20 cycles.

 Cycle   1  Pass 1  IDiag  1:
 FoFJK:  IHMeth= 1 ICntrl=       0 DoSepK=F KAlg= 0 I1Cent=           0 FoldK=F
 IRaf= 630000000 NMat=       1 IRICut=       1 DoRegI=T DoRafI=F ISym2E= 0 IDoP0=0 IntGTp=1.
 FoFCou: FMM=F IPFlag=           0 FMFlag=      100000 FMFlg1=           0
         NFxFlg=           0 DoJE=F BraDBF=F KetDBF=F FulRan=T
         wScrn=  0.000000 ICntrl=         0 IOpCl=  0 I1Cent=           0 NGrid=           0
         NMat0=    1 NMatS0=      1 NMatT0=    0 NMatD0=    1 NMtDS0=    0 NMtDT0=    0
 Symmetry not used in FoFCou.
 E= -2517.25296206419    
 DIIS: error= 1.22D-02 at cycle   1 NSaved=   1.
 NSaved= 1 IEnMin= 1 EnMin= -2517.25296206419     IErMin= 1 ErrMin= 1.22D-02
 ErrMax= 1.22D-02  0.00D+00 EMaxC= 1.00D-01 BMatC= 2.37D-01 BMatP= 2.37D-01
 IDIUse=3 WtCom= 8.78D-01 WtEn= 1.22D-01
 Coeff-Com:  0.100D+01
 Coeff-En:   0.100D+01
 Coeff:      0.100D+01
 Recover alternate guess density for next cycle.
 RMSDP=6.06D-03 MaxDP=8.22D-01              OVMax= 0.00D+00

 Cycle   2  Pass 1  IDiag  1:
 RMSU=  4.84D-03    CP:  7.39D-01
 E= -2516.62615048951     Delta-E=        0.626811574681 Rises=F Damp=F
 Switch densities from cycles 1 and 2 for lowest energy.
 DIIS: error= 3.65D-02 at cycle   2 NSaved=   2.
 NSaved= 2 IEnMin= 1 EnMin= -2517.25296206419     IErMin= 1 ErrMin= 1.22D-02
 ErrMax= 3.65D-02  0.00D+00 EMaxC= 1.00D+00 BMatC= 1.57D+00 BMatP= 2.37D-01
 IDIUse=1 WtCom= 1.00D+00 WtEn= 0.00D+00
 Coeff-Com:  0.877D+00 0.123D+00
 Coeff:      0.877D+00 0.123D+00
 Gap=     0.213 Goal=   None    Shift=    0.000
 RMSDP=7.58D-03 MaxDP=1.67D+00 DE= 6.27D-01 OVMax= 1.72D-01

 Cycle   3  Pass 1  IDiag  1:
 RMSU=  6.95D-03    CP:  1.13D+00  4.94D-01
 E= -2517.52774401272     Delta-E=       -0.901593523206 Rises=F Damp=F
 DIIS: error= 9.87D-03 at cycle   3 NSaved=   3.
 NSaved= 3 IEnMin= 3 EnMin= -2517.52774401272     IErMin= 3 ErrMin= 9.87D-03
 ErrMax= 9.87D-03  0.00D+00 EMaxC= 1.00D+00 BMatC= 1.29D-01 BMatP= 2.37D-01
 IDIUse=1 WtCom= 1.00D+00 WtEn= 0.00D+00
 Coeff-Com:  0.148D+00 0.166D+00 0.686D+00
 Coeff:      0.148D+00 0.166D+00 0.686D+00
 Gap=     0.163 Goal=   None    Shift=    0.000
 RMSDP=3.44D-03 MaxDP=6.24D-01 DE=-9.02D-01 OVMax= 1.06D-01

 Cycle   4  Pass 1  IDiag  1:
 RMSU=  1.49D-03    CP:  9.98D-01  6.91D-01  6.73D-01
 E= -2517.55266442280     Delta-E=       -0.024920410080 Rises=F Damp=F
 DIIS: error= 1.30D-02 at cycle   4 NSaved=   4.
 NSaved= 4 IEnMin= 4 EnMin= -2517.55266442280     IErMin= 3 ErrMin= 9.87D-03
 ErrMax= 1.30D-02  0.00D+00 EMaxC= 1.00D+00 BMatC= 8.98D-02 BMatP= 1.29D-01
 IDIUse=1 WtCom= 1.00D+00 WtEn= 0.00D+00
 Coeff-Com: -0.202D-01 0.111D+00 0.513D+00 0.396D+00
 Coeff:     -0.202D-01 0.111D+00 0.513D+00 0.396D+00
 Gap=     0.169 Goal=   None    Shift=    0.000
 RMSDP=1.20D-03 MaxDP=8.38D-02 DE=-2.49D-02 OVMax= 5.25D-02

 Cycle   5  Pass 1  IDiag  1:
 RMSU=  4.48D-04    CP:  1.01D+00  6.60D-01  7.14D-01  3.00D-01
 E= -2517.61689063593     Delta-E=       -0.064226213128 Rises=F Damp=F
 DIIS: error= 1.82D-03 at cycle   5 NSaved=   5.
 NSaved= 5 IEnMin= 5 EnMin= -2517.61689063593     IErMin= 5 ErrMin= 1.82D-03
 ErrMax= 1.82D-03  0.00D+00 EMaxC= 1.00D+00 BMatC= 1.89D-03 BMatP= 8.98D-02
 IDIUse=1 WtCom= 1.00D+00 WtEn= 0.00D+00
 Coeff-Com: -0.110D-01 0.192D-01 0.146D+00 0.166D+00 0.680D+00
 Coeff:     -0.110D-01 0.192D-01 0.146D+00 0.166D+00 0.680D+00
 Gap=     0.171 Goal=   None    Shift=    0.000
 RMSDP=3.05D-04 MaxDP=6.71D-02 DE=-6.42D-02 OVMax= 7.11D-03

 Cycle   6  Pass 1  IDiag  1:
 RMSU=  1.39D-04    CP:  1.02D+00  6.48D-01  7.37D-01  3.67D-01  7.19D-01
 E= -2517.61793395404     Delta-E=       -0.001043318109 Rises=F Damp=F
 DIIS: error= 6.02D-04 at cycle   6 NSaved=   6.
 NSaved= 6 IEnMin= 6 EnMin= -2517.61793395404     IErMin= 6 ErrMin= 6.02D-04
 ErrMax= 6.02D-04  0.00D+00 EMaxC= 1.00D+00 BMatC= 4.16D-04 BMatP= 1.89D-03
 IDIUse=1 WtCom= 1.00D+00 WtEn= 0.00D+00
 Coeff-Com: -0.475D-02 0.387D-02 0.516D-01 0.731D-01 0.425D+00 0.452D+00
 Coeff:     -0.475D-02 0.387D-02 0.516D-01 0.731D-01 0.425D+00 0.452D+00
 Gap=     0.169 Goal=   None    Shift=    0.000
 RMSDP=1.02D-04 MaxDP=7.48D-03 DE=-1.04D-03 OVMax= 5.09D-03

 Cycle   7  Pass 1  IDiag  1:
 RMSU=  4.29D-05    CP:  1.02D+00  6.52D-01  7.39D-01  3.68D-01  7.73D-01
                    CP:  3.82D-01
 E= -2517.61825343566     Delta-E=       -0.000319481625 Rises=F Damp=F
 DIIS: error= 1.62D-04 at cycle   7 NSaved=   7.
 NSaved= 7 IEnMin= 7 EnMin= -2517.61825343566     IErMin= 7 ErrMin= 1.62D-04
 ErrMax= 1.62D-04  0.00D+00 EMaxC= 1.00D+00 BMatC= 3.32D-05 BMatP= 4.16D-04
 IDIUse=1 WtCom= 1.00D+00 WtEn= 0.00D+00
 Coeff-Com: -0.116D-02-0.274D-03 0.101D-01 0.204D-01 0.157D+00 0.261D+00
 Coeff-Com:  0.554D+00
 Coeff:     -0.116D-02-0.274D-03 0.101D-01 0.204D-01 0.157D+00 0.261D+00
 Coeff:      0.554D+00
 Gap=     0.169 Goal=   None    Shift=    0.000
 RMSDP=3.72D-05 MaxDP=3.89D-03 DE=-3.19D-04 OVMax= 1.35D-03

 Cycle   8  Pass 1  IDiag  1:
 RMSU=  1.40D-05    CP:  1.02D+00  6.51D-01  7.36D-01  3.64D-01  7.68D-01
                    CP:  5.15D-01  5.83D-01
 E= -2517.61827768020     Delta-E=       -0.000024244541 Rises=F Damp=F
 DIIS: error= 9.36D-05 at cycle   8 NSaved=   8.
 NSaved= 8 IEnMin= 8 EnMin= -2517.61827768020     IErMin= 8 ErrMin= 9.36D-05
 ErrMax= 9.36D-05  0.00D+00 EMaxC= 1.00D+00 BMatC= 3.80D-06 BMatP= 3.32D-05
 IDIUse=1 WtCom= 1.00D+00 WtEn= 0.00D+00
 Coeff-Com: -0.328D-03-0.489D-03 0.821D-03 0.497D-02 0.518D-01 0.110D+00
 Coeff-Com:  0.322D+00 0.512D+00
 Coeff:     -0.328D-03-0.489D-03 0.821D-03 0.497D-02 0.518D-01 0.110D+00
 Coeff:      0.322D+00 0.512D+00
 Gap=     0.169 Goal=   None    Shift=    0.000
 RMSDP=7.97D-06 MaxDP=1.33D-03 DE=-2.42D-05 OVMax= 2.77D-04

 Cycle   9  Pass 1  IDiag  1:
 RMSU=  2.88D-06    CP:  1.02D+00  6.51D-01  7.36D-01  3.65D-01  7.75D-01
                    CP:  4.97D-01  6.35D-01  6.82D-01
 E= -2517.61828030023     Delta-E=       -0.000002620033 Rises=F Damp=F
 DIIS: error= 1.82D-05 at cycle   9 NSaved=   9.
 NSaved= 9 IEnMin= 9 EnMin= -2517.61828030023     IErMin= 9 ErrMin= 1.82D-05
 ErrMax= 1.82D-05  0.00D+00 EMaxC= 1.00D+00 BMatC= 2.97D-07 BMatP= 3.80D-06
 IDIUse=1 WtCom= 1.00D+00 WtEn= 0.00D+00
 Coeff-Com: -0.682D-04-0.265D-03-0.496D-03 0.892D-03 0.146D-01 0.382D-01
 Coeff-Com:  0.132D+00 0.278D+00 0.537D+00
 Coeff:     -0.682D-04-0.265D-03-0.496D-03 0.892D-03 0.146D-01 0.382D-01
 Coeff:      0.132D+00 0.278D+00 0.537D+00
 Gap=     0.169 Goal=   None    Shift=    0.000
 RMSDP=2.46D-06 MaxDP=5.52D-04 DE=-2.62D-06 OVMax= 8.88D-05

 Cycle  10  Pass 1  IDiag  1:
 RMSU=  1.20D-06    CP:  1.02D+00  6.51D-01  7.36D-01  3.65D-01  7.74D-01
                    CP:  5.01D-01  6.40D-01  7.14D-01  7.37D-01
 E= -2517.61828048286     Delta-E=       -0.000000182629 Rises=F Damp=F
 DIIS: error= 6.49D-06 at cycle  10 NSaved=  10.
 NSaved=10 IEnMin=10 EnMin= -2517.61828048286     IErMin=10 ErrMin= 6.49D-06
 ErrMax= 6.49D-06  0.00D+00 EMaxC= 1.00D+00 BMatC= 3.35D-08 BMatP= 2.97D-07
 IDIUse=1 WtCom= 1.00D+00 WtEn= 0.00D+00
 Coeff-Com:  0.322D-05-0.722D-04-0.356D-03-0.171D-03 0.866D-03 0.621D-02
 Coeff-Com:  0.300D-01 0.812D-01 0.283D+00 0.600D+00
 Coeff:      0.322D-05-0.722D-04-0.356D-03-0.171D-03 0.866D-03 0.621D-02
 Coeff:      0.300D-01 0.812D-01 0.283D+00 0.600D+00
 Gap=     0.169 Goal=   None    Shift=    0.000
 RMSDP=8.79D-07 MaxDP=5.25D-05 DE=-1.83D-07 OVMax= 3.52D-05

 Cycle  11  Pass 1  IDiag  1:
 RMSU=  5.49D-07    CP:  1.02D+00  6.51D-01  7.36D-01  3.65D-01  7.75D-01
                    CP:  5.02D-01  6.42D-01  6.91D-01  7.62D-01  5.42D-01
 E= -2517.61828049993     Delta-E=       -0.000000017068 Rises=F Damp=F
 DIIS: error= 4.91D-06 at cycle  11 NSaved=  11.
 NSaved=11 IEnMin=11 EnMin= -2517.61828049993     IErMin=11 ErrMin= 4.91D-06
 ErrMax= 4.91D-06  0.00D+00 EMaxC= 1.00D+00 BMatC= 1.13D-08 BMatP= 3.35D-08
 IDIUse=1 WtCom= 1.00D+00 WtEn= 0.00D+00
 Coeff-Com:  0.909D-05-0.959D-05-0.166D-03-0.242D-03-0.143D-02-0.128D-02
 Coeff-Com:  0.101D-02 0.120D-01 0.102D+00 0.410D+00 0.479D+00
 Coeff:      0.909D-05-0.959D-05-0.166D-03-0.242D-03-0.143D-02-0.128D-02
 Coeff:      0.101D-02 0.120D-01 0.102D+00 0.410D+00 0.479D+00
 Gap=     0.169 Goal=   None    Shift=    0.000
 RMSDP=4.70D-07 MaxDP=4.84D-05 DE=-1.71D-08 OVMax= 1.49D-05

 Cycle  12  Pass 1  IDiag  1:
 RMSU=  1.23D-07    CP:  1.02D+00  6.51D-01  7.36D-01  3.65D-01  7.75D-01
                    CP:  5.01D-01  6.42D-01  7.07D-01  7.69D-01  7.04D-01
                    CP:  6.43D-01
 E= -2517.61828050786     Delta-E=       -0.000000007933 Rises=F Damp=F
 DIIS: error= 9.70D-07 at cycle  12 NSaved=  12.
 NSaved=12 IEnMin=12 EnMin= -2517.61828050786     IErMin=12 ErrMin= 9.70D-07
 ErrMax= 9.70D-07  0.00D+00 EMaxC= 1.00D+00 BMatC= 4.33D-10 BMatP= 1.13D-08
 IDIUse=1 WtCom= 1.00D+00 WtEn= 0.00D+00
 Coeff-Com:  0.415D-05 0.324D-05-0.394D-04-0.104D-03-0.813D-03-0.127D-02
 Coeff-Com: -0.255D-02-0.173D-02 0.215D-01 0.146D+00 0.228D+00 0.611D+00
 Coeff:      0.415D-05 0.324D-05-0.394D-04-0.104D-03-0.813D-03-0.127D-02
 Coeff:     -0.255D-02-0.173D-02 0.215D-01 0.146D+00 0.228D+00 0.611D+00
 Gap=     0.169 Goal=   None    Shift=    0.000
 RMSDP=1.09D-07 MaxDP=1.33D-05 DE=-7.93D-09 OVMax= 4.45D-06

 Cycle  13  Pass 1  IDiag  1:
 RMSU=  6.20D-08    CP:  1.02D+00  6.51D-01  7.36D-01  3.65D-01  7.75D-01
                    CP:  5.01D-01  6.43D-01  7.04D-01  7.69D-01  7.04D-01
                    CP:  6.59D-01  7.11D-01
 E= -2517.61828050811     Delta-E=       -0.000000000249 Rises=F Damp=F
 DIIS: error= 4.36D-07 at cycle  13 NSaved=  13.
 NSaved=13 IEnMin=13 EnMin= -2517.61828050811     IErMin=13 ErrMin= 4.36D-07
 ErrMax= 4.36D-07  0.00D+00 EMaxC= 1.00D+00 BMatC= 6.44D-11 BMatP= 4.33D-10
 IDIUse=1 WtCom= 1.00D+00 WtEn= 0.00D+00
 Coeff-Com:  0.105D-05 0.243D-05-0.782D-06-0.268D-04-0.250D-03-0.501D-03
 Coeff-Com: -0.144D-02-0.213D-02-0.118D-02 0.266D-01 0.588D-01 0.325D+00
 Coeff-Com:  0.595D+00
 Coeff:      0.105D-05 0.243D-05-0.782D-06-0.268D-04-0.250D-03-0.501D-03
 Coeff:     -0.144D-02-0.213D-02-0.118D-02 0.266D-01 0.588D-01 0.325D+00
 Coeff:      0.595D+00
 Gap=     0.169 Goal=   None    Shift=    0.000
 RMSDP=5.57D-08 MaxDP=6.96D-06 DE=-2.49D-10 OVMax= 1.63D-06

 Cycle  14  Pass 1  IDiag  1:
 RMSU=  1.66D-08    CP:  1.02D+00  6.51D-01  7.36D-01  3.65D-01  7.75D-01
                    CP:  5.01D-01  6.42D-01  7.05D-01  7.73D-01  7.11D-01
                    CP:  6.47D-01  7.89D-01  6.14D-01
 E= -2517.61828050822     Delta-E=       -0.000000000104 Rises=F Damp=F
 DIIS: error= 5.71D-08 at cycle  14 NSaved=  14.
 NSaved=14 IEnMin=14 EnMin= -2517.61828050822     IErMin=14 ErrMin= 5.71D-08
 ErrMax= 5.71D-08  0.00D+00 EMaxC= 1.00D+00 BMatC= 4.97D-12 BMatP= 6.44D-11
 IDIUse=1 WtCom= 1.00D+00 WtEn= 0.00D+00
 Coeff-Com:  0.117D-06 0.932D-06 0.329D-05-0.371D-05-0.522D-04-0.138D-03
 Coeff-Com: -0.499D-03-0.843D-03-0.226D-02-0.837D-03 0.546D-02 0.927D-01
 Coeff-Com:  0.279D+00 0.628D+00
 Coeff:      0.117D-06 0.932D-06 0.329D-05-0.371D-05-0.522D-04-0.138D-03
 Coeff:     -0.499D-03-0.843D-03-0.226D-02-0.837D-03 0.546D-02 0.927D-01
 Coeff:      0.279D+00 0.628D+00
 Gap=     0.169 Goal=   None    Shift=    0.000
 RMSDP=2.08D-08 MaxDP=3.04D-06 DE=-1.04D-10 OVMax= 5.74D-07

 Cycle  15  Pass 1  IDiag  1:
 RMSU=  5.54D-09    CP:  1.02D+00  6.51D-01  7.36D-01  3.65D-01  7.75D-01
                    CP:  5.01D-01  6.42D-01  7.05D-01  7.71D-01  7.09D-01
                    CP:  6.59D-01  7.79D-01  7.18D-01  6.10D-01
 E= -2517.61828050823     Delta-E=       -0.000000000010 Rises=F Damp=F
 DIIS: error= 4.50D-08 at cycle  15 NSaved=  15.
 NSaved=15 IEnMin=15 EnMin= -2517.61828050823     IErMin=15 ErrMin= 4.50D-08
 ErrMax= 4.50D-08  0.00D+00 EMaxC= 1.00D+00 BMatC= 1.50D-12 BMatP= 4.97D-12
 IDIUse=1 WtCom= 1.00D+00 WtEn= 0.00D+00
 Coeff-Com: -0.347D-07 0.136D-06 0.196D-05 0.170D-05 0.659D-05-0.808D-05
 Coeff-Com: -0.898D-04-0.204D-03-0.128D-02-0.490D-02-0.572D-02 0.111D-01
 Coeff-Com:  0.934D-01 0.397D+00 0.510D+00
 Coeff:     -0.347D-07 0.136D-06 0.196D-05 0.170D-05 0.659D-05-0.808D-05
 Coeff:     -0.898D-04-0.204D-03-0.128D-02-0.490D-02-0.572D-02 0.111D-01
 Coeff:      0.934D-01 0.397D+00 0.510D+00
 Gap=     0.169 Goal=   None    Shift=    0.000
 RMSDP=5.43D-09 MaxDP=6.30D-07 DE=-1.00D-11 OVMax= 2.46D-07

 SCF Done:  E(RB3LYP) =  -2517.61828051     A.U. after   15 cycles
            NFock= 15  Conv=0.54D-08     -V/T= 2.0024
 KE= 2.511673050408D+03 PE=-1.204952702290D+04 EE= 3.976054613997D+03
 Leave Link  502 at Thu Jul 10 10:56:21 2025, MaxMem=  1342177280 cpu:            2037.6 elap:             127.5
 (Enter /home/zhangying/bin/g16/l701.exe)
 ... and contract with generalized density number  0.
 Compute integral first derivatives.
 R6Disp: Adding Grimme-D3(BJ) dispersion energy 1st derivatives to the gradient.
 Leave Link  701 at Thu Jul 10 10:56:22 2025, MaxMem=  1342177280 cpu:               5.9 elap:               0.5
 (Enter /home/zhangying/bin/g16/l702.exe)
 L702 exits ... SP integral derivatives will be done elsewhere.
 Leave Link  702 at Thu Jul 10 10:56:23 2025, MaxMem=  1342177280 cpu:               0.6 elap:               0.1
 (Enter /home/zhangying/bin/g16/l703.exe)
 Integral derivatives from FoFJK, PRISM(SPDF).
 Compute integral first derivatives, UseDBF=F ICtDFT=           0.
 Calling FoFJK, ICntrl=      2127 FMM=F ISym2X=0 I1Cent= 0 IOpClX= 0 NMat=1 NMatS=1 NMatT=0.
 FoFJK:  IHMeth= 1 ICntrl=    2127 DoSepK=F KAlg= 0 I1Cent=           0 FoldK=F
 IRaf=         0 NMat=       1 IRICut=       1 DoRegI=T DoRafI=F ISym2E= 0 IDoP0=0 IntGTp=1.
 FoFCou: FMM=F IPFlag=           0 FMFlag=      100000 FMFlg1=         800
         NFxFlg=           0 DoJE=F BraDBF=F KetDBF=F FulRan=T
         wScrn=  0.000000 ICntrl=      2127 IOpCl=  0 I1Cent=           0 NGrid=           0
         NMat0=    1 NMatS0=      1 NMatT0=    0 NMatD0=    1 NMtDS0=    0 NMtDT0=    0
 Symmetry not used in FoFCou.
 Leave Link  703 at Thu Jul 10 10:56:59 2025, MaxMem=  1342177280 cpu:             579.1 elap:              36.2
 (Enter /home/zhangying/bin/g16/l716.exe)
 Dipole        = 3.60904574D+00-6.68713931D+00-1.53123967D-01
 ***** Axes restored to original set *****
 -------------------------------------------------------------------
 Center     Atomic                   Forces (Hartrees/Bohr)
 Number     Number              X              Y              Z
 -------------------------------------------------------------------
      1        7          -0.015314304    0.009868690   -0.019374554
      2       16           0.035492882   -0.095452376    0.135778024
      3       16           0.047414396    0.002100718    0.115040354
      4        6          -0.001629478   -0.033652076   -0.001631267
      5        6           0.032777187   -0.018301978    0.010843812
      6        9          -0.016781850    0.002595151   -0.000983907
      7        9          -0.013244924    0.005062979   -0.020727140
      8        9          -0.012305252    0.020710984   -0.013816841
      9        9           0.009964259    0.013184483    0.000951630
     10        9          -0.004409165    0.006700700    0.002650588
     11        9          -0.006169437    0.010715440   -0.000015355
     12        8          -0.014254115    0.011993337   -0.023132583
     13        8          -0.032897589    0.054565147   -0.086184493
     14        8           0.002667780    0.019807608   -0.014038900
     15        8           0.000307741   -0.000987392   -0.093706133
     16        3          -0.016030949   -0.007455595    0.006421464
     17        8          -0.005718498   -0.000111185   -0.003177044
     18        6           0.006894653   -0.002611857    0.008014148
     19        8          -0.003535333    0.003279791   -0.004925466
     20        6          -0.000079706   -0.006044191    0.004922038
     21        6           0.000312605    0.004146874   -0.003154306
     22        8           0.005706481   -0.000016786   -0.000016375
     23        1           0.000498995   -0.000315861    0.000280857
     24        1           0.000318794   -0.000050316    0.000040445
     25        8           0.008122617   -0.000301062   -0.000337000
     26        6          -0.023090623    0.008064505   -0.001799592
     27        8           0.004034840   -0.007363394    0.002909159
     28        6           0.000107146   -0.000732799    0.000329610
     29        6          -0.002791193    0.002476362   -0.000826191
     30        8           0.013313334   -0.002249116   -0.000032226
     31        1           0.000319465    0.000190234   -0.000169613
     32        1          -0.000000760    0.000182980   -0.000133147
 -------------------------------------------------------------------
 Cartesian Forces:  Max     0.135778024 RMS     0.027619265
 Leave Link  716 at Thu Jul 10 10:56:59 2025, MaxMem=  1342177280 cpu:               0.6 elap:               0.1
 (Enter /home/zhangying/bin/g16/l103.exe)

 GradGradGradGradGradGradGradGradGradGradGradGradGradGradGradGradGradGrad
 Berny optimization.
 Using GEDIIS/GDIIS optimizer.
 FormGI is forming the generalized inverse of G from B-inverse, IUseBI=4.
 Internal  Forces:  Max     0.107299721 RMS     0.014888622
 Search for a local minimum.
 Step number   4 out of a maximum of  156
 All quantities printed in internal units (Hartrees-Bohrs-Radians)
 RMS Force = .14889D-01 SwitMx=.10000D-02 MixMth= 1
 Mixed Optimization -- RFO/linear search
 Update second derivatives using D2CorX and points    3    4
 ITU=  0  1  1  0
 Use linear search instead of GDIIS.
     Eigenvalues ---    0.00227   0.00230   0.00230   0.00230   0.00230
     Eigenvalues ---    0.00372   0.00583   0.00679   0.02017   0.02020
     Eigenvalues ---    0.02401   0.02407   0.02534   0.02605   0.02606
     Eigenvalues ---    0.02644   0.02845   0.02849   0.02975   0.02990
     Eigenvalues ---    0.03815   0.03902   0.04492   0.04525   0.06695
     Eigenvalues ---    0.07322   0.07781   0.08042   0.08289   0.08535
     Eigenvalues ---    0.09037   0.09580   0.12686   0.13348   0.15998
     Eigenvalues ---    0.15999   0.16000   0.16000   0.17780   0.18781
     Eigenvalues ---    0.19228   0.20693   0.21138   0.22564   0.22570
     Eigenvalues ---    0.22706   0.23064   0.24706   0.24724   0.25000
     Eigenvalues ---    0.25000   0.25000   0.25000   0.25000   0.25000
     Eigenvalues ---    0.25000   0.25000   0.25000   0.25000   0.25001
     Eigenvalues ---    0.26055   0.34289   0.36664   0.36664   0.36664
     Eigenvalues ---    0.36664   0.44417   0.44486   0.45320   0.45454
     Eigenvalues ---    0.48919   0.48962   0.49950   0.50112   0.50338
     Eigenvalues ---    0.51816   0.57396   0.57646   0.57658   0.58451
     Eigenvalues ---    0.59353   0.60732   0.61453   0.62112   0.75256
     Eigenvalues ---    0.88441   0.96619   1.01673   1.12258   1.12651
 RFO step:  Lambda=-3.60345740D-02 EMin= 2.27287381D-03
 Quartic linear search produced a step of -0.23230.
 Iteration  1 RMS(Cart)=  0.13606296 RMS(Int)=  0.00167689
 Iteration  2 RMS(Cart)=  0.00393927 RMS(Int)=  0.00038178
 Iteration  3 RMS(Cart)=  0.00000705 RMS(Int)=  0.00038177
 Iteration  4 RMS(Cart)=  0.00000001 RMS(Int)=  0.00038177
 ITry= 1 IFail=0 DXMaxC= 4.18D-01 DCOld= 1.00D+10 DXMaxT= 8.49D-01 DXLimC= 3.00D+00 Rises=F
 Variable       Old X    -DE/DX   Delta X   Delta X   Delta X     New X
                                 (Linear)    (Quad)   (Total)
    R1        3.08528   0.01711  -0.00878   0.01348   0.00470   3.08998
    R2        2.90876   0.02921   0.01554   0.02848   0.04402   2.95278
    R3        3.60683  -0.00578  -0.00564  -0.00801  -0.01365   3.59318
    R4        2.77441  -0.01436  -0.00479  -0.00759  -0.01238   2.76203
    R5        2.59930   0.10730   0.03086   0.06124   0.09209   2.69140
    R6        3.60937  -0.00637  -0.00711  -0.00968  -0.01679   3.59259
    R7        2.82081   0.01056  -0.01030   0.00110  -0.00920   2.81161
    R8        2.64582   0.08257   0.02522   0.04782   0.07304   2.71886
    R9        2.59485  -0.02599  -0.01200  -0.01986  -0.03186   2.56299
   R10        2.57807  -0.01543  -0.00954  -0.01357  -0.02311   2.55497
   R11        2.54612  -0.00515  -0.00210  -0.00584  -0.00795   2.53818
   R12        2.66365  -0.01364  -0.02037  -0.01521  -0.03558   2.62807
   R13        2.57251  -0.02224  -0.00925  -0.01713  -0.02638   2.54612
   R14        2.54027  -0.00980  -0.00338  -0.00957  -0.01295   2.52731
   R15        7.63102   0.00018  -0.02667   0.01713  -0.00954   7.62148
   R16        5.61275  -0.01313   0.35194  -0.40580  -0.05386   5.55888
   R17        6.64260  -0.00494   0.14045  -0.13605   0.00440   6.64700
   R18        2.54689   0.00701   0.00592   0.00700   0.01293   2.55981
   R19        2.60587   0.00280   0.00092   0.00285   0.00376   2.60963
   R20        2.60827  -0.00346  -0.00186  -0.00281  -0.00467   2.60360
   R21        2.25260  -0.00271  -0.00153  -0.00159  -0.00312   2.24948
   R22        2.64350  -0.00570  -0.00380  -0.00604  -0.00985   2.63366
   R23        2.50831   0.00059   0.00028   0.00044   0.00072   2.50903
   R24        2.02971   0.00008   0.00012   0.00016   0.00028   2.02999
   R25        2.03151  -0.00021  -0.00013  -0.00033  -0.00046   2.03105
   R26        2.61422  -0.00509  -0.00262  -0.00464  -0.00726   2.60696
   R27        2.59656   0.00334   0.00213   0.00345   0.00559   2.60215
   R28        2.63318  -0.00841  -0.00498  -0.00773  -0.01272   2.62046
   R29        2.21850   0.01341   0.00278   0.00542   0.00820   2.22670
   R30        2.61252  -0.00059   0.00018  -0.00017   0.00001   2.61252
   R31        2.51195  -0.00116  -0.00017  -0.00046  -0.00064   2.51131
   R32        2.03050   0.00005   0.00000   0.00004   0.00005   2.03055
   R33        2.03133  -0.00010  -0.00010  -0.00011  -0.00020   2.03113
    A1        2.16936   0.00796   0.01243   0.02882   0.04125   2.21061
    A2        1.68006   0.02122   0.01945   0.04675   0.06552   1.74559
    A3        1.72855   0.01907   0.02708   0.05229   0.07735   1.80590
    A4        2.08920  -0.01821  -0.01153  -0.03776  -0.04905   2.04015
    A5        1.72443   0.01359   0.01638   0.03635   0.05135   1.77578
    A6        1.92154  -0.01113  -0.01790  -0.02488  -0.04240   1.87913
    A7        2.21881  -0.01142  -0.02175  -0.03999  -0.06133   2.15748
    A8        1.71038   0.01524   0.00923   0.03550   0.04490   1.75527
    A9        1.91277   0.01207   0.00683   0.02915   0.03424   1.94701
   A10        2.24477  -0.01328  -0.02994  -0.02586  -0.05615   2.18863
   A11        1.65041   0.01262   0.02446   0.02810   0.05213   1.70254
   A12        1.80506  -0.00266  -0.00164  -0.00334  -0.00407   1.80098
   A13        1.99781  -0.01061   0.00674  -0.03217  -0.02544   1.97237
   A14        1.97557  -0.01346  -0.00430  -0.01366  -0.01799   1.95758
   A15        1.92413  -0.00426  -0.00166  -0.00268  -0.00434   1.91979
   A16        1.97671  -0.00725  -0.00839  -0.00768  -0.01610   1.96061
   A17        1.84578   0.01057   0.00790   0.01241   0.02030   1.86607
   A18        1.85369   0.01128   0.00576   0.01231   0.01803   1.87172
   A19        1.88052   0.00547   0.00184   0.00158   0.00343   1.88395
   A20        1.88992  -0.01268   0.00168  -0.01531  -0.01383   1.87610
   A21        2.03336  -0.01402  -0.01331  -0.01626  -0.02949   2.00388
   A22        2.00713  -0.00605  -0.01068  -0.00492  -0.01548   1.99164
   A23        1.81057   0.01483   0.01217   0.01697   0.02893   1.83950
   A24        1.83232   0.01071   0.00856   0.01055   0.01898   1.85131
   A25        1.87012   0.01158   0.00505   0.01357   0.01891   1.88903
   A26        2.26649  -0.00022  -0.00070  -0.00021  -0.00091   2.26558
   A27        1.51214  -0.06310   0.05251  -0.10753  -0.05502   1.45712
   A28        1.37518   0.00488  -0.02034   0.00548  -0.01486   1.36032
   A29        1.88508  -0.00193  -0.00116  -0.00164  -0.00280   1.88228
   A30        1.88811  -0.00091  -0.00129  -0.00124  -0.00253   1.88558
   A31        2.21112  -0.00026  -0.00114  -0.00076  -0.00190   2.20922
   A32        2.18396   0.00117   0.00243   0.00200   0.00443   2.18838
   A33        1.86324   0.00215   0.00174   0.00211   0.00385   1.86710
   A34        1.88362   0.00261   0.00158   0.00293   0.00451   1.88813
   A35        2.06107  -0.00191  -0.00097  -0.00272  -0.00369   2.05739
   A36        2.33843  -0.00070  -0.00060  -0.00021  -0.00080   2.33763
   A37        1.90442  -0.00192  -0.00081  -0.00212  -0.00293   1.90149
   A38        2.04590   0.00115   0.00078   0.00146   0.00224   2.04813
   A39        2.33284   0.00077   0.00004   0.00067   0.00070   2.33354
   A40        2.21683   0.00308  -0.01341   0.00310  -0.01031   2.20652
   A41        1.88358  -0.00148  -0.00080  -0.00157  -0.00237   1.88121
   A42        1.86222   0.00306   0.00189   0.00337   0.00526   1.86748
   A43        2.20658  -0.00025  -0.00054   0.00007  -0.00046   2.20612
   A44        2.21438  -0.00282  -0.00136  -0.00344  -0.00480   2.20959
   A45        1.87332   0.00076   0.00043   0.00034   0.00077   1.87409
   A46        1.90092  -0.00079  -0.00050  -0.00057  -0.00107   1.89985
   A47        2.05638  -0.00001  -0.00045  -0.00049  -0.00094   2.05545
   A48        2.32588   0.00080   0.00095   0.00105   0.00200   2.32789
   A49        1.90473  -0.00155  -0.00102  -0.00157  -0.00259   1.90214
   A50        2.05050   0.00097   0.00026   0.00117   0.00143   2.05193
   A51        2.32795   0.00058   0.00076   0.00040   0.00116   2.32911
   A52        2.67464  -0.00134   0.00632  -0.00120   0.00512   2.67975
    D1        1.53937  -0.00764   0.01394  -0.02381  -0.01115   1.52822
    D2       -2.99880   0.01274   0.04188   0.02908   0.07233  -2.92647
    D3       -0.51000  -0.00121   0.02757  -0.01019   0.01729  -0.49272
    D4       -2.29724   0.00576   0.03254  -0.00235   0.03119  -2.26605
    D5        2.27947  -0.01591   0.00028  -0.05163  -0.05228   2.22719
    D6       -0.30156   0.00958   0.02379   0.01308   0.03681  -0.26474
    D7        0.80831   0.01251   0.00149   0.04009   0.04219   0.85050
    D8        2.87164   0.01425   0.00755   0.04511   0.05326   2.92490
    D9       -1.30311   0.01325   0.00320   0.03994   0.04374  -1.25937
   D10       -0.94034  -0.01262  -0.03475  -0.02667  -0.06201  -1.00235
   D11        1.12299  -0.01088  -0.02869  -0.02165  -0.05094   1.07205
   D12       -3.05176  -0.01188  -0.03303  -0.02681  -0.06046  -3.11222
   D13        2.98673  -0.00138  -0.00909   0.01204   0.00297   2.98970
   D14       -1.23312   0.00037  -0.00303   0.01706   0.01403  -1.21909
   D15        0.87531  -0.00064  -0.00737   0.01190   0.00452   0.87983
   D16       -1.82884   0.00541   0.00135   0.01262   0.01387  -1.81498
   D17        2.53408  -0.00299  -0.00437  -0.00704  -0.01155   2.52253
   D18        0.46107  -0.00209   0.00507  -0.00195   0.00336   0.46443
   D19       -3.03272  -0.00828  -0.01900  -0.01294  -0.03217  -3.06489
   D20       -1.00159  -0.00713  -0.01067  -0.01233  -0.02308  -1.02467
   D21        1.20783  -0.00932  -0.02433  -0.01264  -0.03729   1.17054
   D22       -1.10336   0.00839  -0.00438   0.02672   0.02268  -1.08068
   D23        0.92777   0.00955   0.00395   0.02733   0.03178   0.95954
   D24        3.13718   0.00735  -0.00971   0.02702   0.01757  -3.12844
   D25        0.92992   0.00057   0.01064   0.00089   0.01136   0.94128
   D26        2.96105   0.00173   0.01898   0.00150   0.02045   2.98151
   D27       -1.11272  -0.00047   0.00532   0.00119   0.00624  -1.10647
   D28        2.83583  -0.01119   0.00759  -0.03617  -0.02767   2.80815
   D29       -1.49359  -0.00002   0.00275  -0.00448  -0.00168  -1.49527
   D30        0.27694   0.00956   0.03290   0.01529   0.04724   0.32418
   D31       -1.39101   0.00021  -0.01677   0.01367  -0.00310  -1.39412
   D32       -1.99541  -0.00273   0.03287  -0.05374  -0.02087  -2.01628
   D33       -2.68198   0.00006  -0.02451   0.01731  -0.00720  -2.68918
   D34       -0.02255   0.00034   0.00289   0.00137   0.00426  -0.01829
   D35        3.12096   0.00017   0.00271   0.00059   0.00330   3.12426
   D36        0.01403  -0.00019  -0.00181  -0.00069  -0.00250   0.01153
   D37       -3.12060  -0.00027  -0.00271  -0.00100  -0.00371  -3.12432
   D38        0.02243  -0.00034  -0.00286  -0.00148  -0.00434   0.01809
   D39       -3.12104  -0.00018  -0.00268  -0.00072  -0.00340  -3.12445
   D40        2.77949   0.00082  -0.01157   0.00657  -0.00500   2.77449
   D41       -0.35987   0.00063  -0.01178   0.00567  -0.00612  -0.36598
   D42       -0.01379   0.00021   0.00174   0.00104   0.00277  -0.01102
   D43        3.11776   0.00027   0.00306   0.00115   0.00420   3.12196
   D44        0.00012  -0.00007  -0.00000  -0.00027  -0.00028  -0.00016
   D45        3.13315   0.00004   0.00111   0.00011   0.00122   3.13437
   D46       -3.12916  -0.00013  -0.00162  -0.00039  -0.00202  -3.13118
   D47        0.00388  -0.00002  -0.00051  -0.00001  -0.00053   0.00335
   D48       -0.00457   0.00005   0.00058   0.00016   0.00075  -0.00383
   D49        3.13616   0.00008   0.00066   0.00022   0.00088   3.13704
   D50        0.00297  -0.00004  -0.00038  -0.00014  -0.00052   0.00245
   D51       -3.13660  -0.00006  -0.00063  -0.00018  -0.00081  -3.13741
   D52        0.00448  -0.00004  -0.00057  -0.00013  -0.00070   0.00378
   D53       -3.13624  -0.00008  -0.00064  -0.00019  -0.00084  -3.13708
   D54        0.33191  -0.00006  -0.00006  -0.00017  -0.00023   0.33168
   D55       -2.81071  -0.00001   0.00004  -0.00010  -0.00007  -2.81078
   D56       -0.00275   0.00003   0.00035   0.00007   0.00041  -0.00234
   D57        3.13634   0.00006   0.00066   0.00016   0.00082   3.13715
   D58       -0.00011  -0.00000   0.00002   0.00004   0.00006  -0.00005
   D59        3.13901   0.00003   0.00032   0.00009   0.00042   3.13942
   D60       -3.13866  -0.00004  -0.00036  -0.00007  -0.00043  -3.13909
   D61        0.00046  -0.00000  -0.00006  -0.00001  -0.00007   0.00039
         Item               Value     Threshold  Converged?
 Maximum Force            0.107300     0.000450     NO 
 RMS     Force            0.014889     0.000300     NO 
 Maximum Displacement     0.417671     0.001800     NO 
 RMS     Displacement     0.136493     0.001200     NO 
 Predicted change in Energy=-2.381126D-02
 Lowest energy point so far.  Saving SCF results.
 GradGradGradGradGradGradGradGradGradGradGradGradGradGradGradGradGradGrad

 Leave Link  103 at Thu Jul 10 10:57:00 2025, MaxMem=  1342177280 cpu:               9.8 elap:               0.7
 (Enter /home/zhangying/bin/g16/l202.exe)
                          Input orientation:                          
 ---------------------------------------------------------------------
 Center     Atomic      Atomic             Coordinates (Angstroms)
 Number     Number       Type             X           Y           Z
 ---------------------------------------------------------------------
      1          7           0        6.156709   -9.869220    6.714479
      2         16           0        4.711610  -10.320344    6.096507
      3         16           0        7.363740   -9.270428    5.923234
      4          6           0        5.107241  -12.114314    5.606028
      5          6           0        8.772743  -10.389347    6.537214
      6          9           0        9.956914   -9.909987    5.987634
      7          9           0        8.965798  -10.375305    7.870589
      8          9           0        5.714077  -12.796866    6.608702
      9          9           0        3.965118  -12.776465    5.314318
     10          9           0        5.911824  -12.184452    4.532823
     11          9           0        8.670388  -11.663095    6.142599
     12          8           0        3.879287  -10.512811    7.282459
     13          8           0        4.270724   -9.639416    4.925877
     14          8           0        7.842014   -8.000874    6.534099
     15          8           0        7.520140   -9.300373    4.493313
     16          3           0        9.428367   -7.117911    4.992060
     17          8           0        6.265959   -4.127376    1.429289
     18          6           0        7.072407   -4.529025    2.440846
     19          8           0        8.099765   -3.618087    2.554725
     20          6           0        7.879212   -2.633672    1.593161
     21          6           0        6.776782   -2.948292    0.923454
     22          8           0        6.930905   -5.496819    3.119328
     23          1           0        8.575716   -1.817518    1.540899
     24          1           0        6.239601   -2.483206    0.117046
     25          8           0       -0.775060   -7.059535    4.790541
     26          6           0        0.364310   -6.376687    4.418129
     27          8           0       -0.043947   -5.150112    3.916383
     28          6           0       -1.423410   -5.109051    3.998060
     29          6           0       -1.856842   -6.251387    4.520796
     30          8           0        1.473309   -6.764004    4.510564
     31          1           0       -1.919069   -4.220139    3.653455
     32          1           0       -2.833659   -6.632561    4.757001
 ---------------------------------------------------------------------
                    Distance matrix (angstroms):
                    1          2          3          4          5
     1  N    0.000000
     2  S    1.635150   0.000000
     3  S    1.562545   2.857647   0.000000
     4  C    2.714866   1.901426   3.644186   0.000000
     5  C    2.673124   4.085559   1.901116   4.156744   0.000000
     6  F    3.869306   5.262458   2.671654   5.340787   1.390714
     7  F    3.079561   4.609610   2.753095   4.800088   1.347351
     8  F    2.962806   2.720376   3.953102   1.356275   3.893160
     9  F    3.900717   2.683579   4.920742   1.352030   5.505186
    10  F    3.190594   2.713028   3.540175   1.343146   3.927448
    11  F    3.140640   4.180554   2.735015   3.631463   1.337397
    12  O    2.433816   1.461604   3.941119   2.623567   4.951419
    13  O    2.609377   1.424225   3.270723   2.699535   4.840143
    14  O    2.522599   3.920568   1.487840   5.026000   2.563410
    15  O    2.667604   3.390932   1.438761   3.870205   2.632947
    16  Li   4.608707   5.807166   3.124596   6.634239   3.676906
    17  O    7.804738   7.908968   6.917488   9.087296   8.460919
    18  C    6.900734   7.244073   5.890060   8.450850   7.349473
    19  O    7.756009   8.303256   6.620992   9.510600   7.884356
    20  C    9.030397   9.455091   7.941144  10.661590   9.240809
    21  C    9.045424   9.239727   8.081567  10.427359   9.532442
    22  O    5.713351   6.087303   4.721161   7.300730   6.245890
    23  H    9.871547  10.391484   8.730385  11.600845   9.923621
    24  H    9.903848   9.975442   9.002327  11.143132  10.494877
    25  O    7.723036   6.514750   8.509472   7.798543  10.261533
    26  C    7.143031   6.104784   7.722117   7.538359   9.554774
    27  O    8.279339   7.355240   8.710814   8.825517  10.585479
    28  C    9.353948   8.318625   9.911476   9.711266  11.759693
    29  C    9.061896   7.885673   9.803091   9.167884  11.583469
    30  O    6.036045   5.064520   6.555531   6.559827   8.398343
    31  H   10.319892   9.335250  10.808694  10.747073  12.676358
    32  H    9.753686   8.504417  10.597424   9.686504  12.328471
                    6          7          8          9         10
     6  F    0.000000
     7  F    2.178153   0.000000
     8  F    5.169281   4.246175   0.000000
     9  F    6.676202   6.107937   2.175938   0.000000
    10  F    4.863376   4.872417   2.173345   2.179651   0.000000
    11  F    2.180035   2.175228   3.200385   4.905631   3.236181
    12  O    6.243198   5.122245   3.006211   3.000846   3.806059
    13  O    5.790795   5.590759   3.858064   3.175745   3.053671
    14  O    2.901058   2.947375   5.247400   6.270921   5.023251
    15  O    2.922754   3.827714   4.467908   5.039390   3.302447
    16  Li   3.011016   4.371557   6.975673   7.872114   6.184401
    17  O    8.236519   9.371024  10.113898   9.756743   8.641400
    18  C    7.060796   8.200367   9.358059   9.269970   8.020528
    19  O    7.404179   8.641088  10.313884  10.420486   9.059942
    20  C    8.750600  10.025949  11.538369  11.491013  10.184774
    21  C    9.177383  10.402643  11.421286  11.125561   9.954011
    22  O    6.071241   7.107383   8.182119   8.161318   6.910928
    23  H    9.336446  10.651425  12.426491  12.473765  11.114011
    24  H   10.170511  11.394507  12.197924  11.753131  10.663990
    25  O   11.168410  10.740826   8.850512   7.444925   8.428855
    26  C   10.342418  10.094256   8.639288   7.397710   8.032321
    27  O   11.267818  11.140641   9.943654   8.728578   9.237594
    28  C   12.510762  12.274590  10.810258   9.463509  10.205534
    29  C   12.453988  12.056424  10.223574   8.780748   9.775151
    30  O    9.167906   8.970432   7.666924   6.557806   7.005866
    31  H   13.373920  13.196614  11.855743  10.516312  11.203858
    32  H   13.261024  12.764394  10.700058   9.180497  10.361333
                   11         12         13         14         15
    11  F    0.000000
    12  O    5.057379   0.000000
    13  O    4.993269   2.543525   0.000000
    14  O    3.775094   4.751112   4.245622   0.000000
    15  O    3.102527   4.743960   3.295569   2.440718   0.000000
    16  Li   4.749418   6.896634   5.741398   2.382021   2.941635
    17  O    9.207803   8.984964   6.825663   6.599016   6.141751
    18  C    8.194601   8.333242   6.335685   5.422246   5.213333
    19  O    8.827265   9.364887   7.519330   5.925426   6.031787
    20  C   10.141688  10.509440   8.556204   7.295280   7.279060
    21  C   10.333103  10.298270   8.189680   7.625132   7.324302
    22  O    7.084415   7.197513   5.244167   4.331405   4.086814
    23  H   10.868303  11.429352   9.548462   7.981495   8.113206
    24  H   11.246616  11.017658   8.843793   8.613417   8.201539
    25  O   10.594211   6.308543   5.668689   8.841949   8.597677
    26  C    9.995541   6.137342   5.115005   7.939229   7.730426
    27  O   11.104712   7.448542   6.307877   8.784512   8.647134
    28  C   12.224537   8.252666   7.335408  10.032059   9.889365
    29  C   11.947360   7.660920   7.013551  10.058921   9.860268
    30  O    8.857911   5.246493   4.033114   6.795950   6.557258
    31  H   13.180669   9.294532   8.324731  10.856832  10.752339
    32  H   12.632073   8.154626   7.716343  10.908728  10.695229
                   16         17         18         19         20
    16  Li   0.000000
    17  O    5.624719   0.000000
    18  C    4.331463   1.354595   0.000000
    19  O    4.467051   2.211069   1.377767   0.000000
    20  C    5.836163   2.204675   2.227525   1.393673   0.000000
    21  C    6.400795   1.380959   2.211015   2.204530   1.327722
    22  O    3.517439   2.274590   1.190373   2.283559   3.380249
    23  H    6.382139   3.268468   3.228330   2.120477   1.074224
    24  H    7.444090   2.103800   3.206086   3.269625   2.211307
    25  O   10.205584   8.334957   8.573639   9.777779  10.232689
    26  C    9.112405   6.987275   7.233399   8.421366   8.858010
    27  O    9.734169   6.859048   7.294207   8.397694   8.631702
    28  C   11.080822   8.166312   8.656804   9.746643   9.922187
    29  C   11.328235   8.946996   9.328677  10.484929  10.791185
    30  O    7.977471   6.278181   6.374070   7.591575   8.161279
    31  H   11.787843   8.482346   9.078131  10.096866  10.137455
    32  H   12.273879  10.007630  10.388435  11.553217  11.864510
                   21         22         23         24         25
    21  C    0.000000
    22  O    3.367582   0.000000
    23  H    2.212703   4.328291   0.000000
    24  H    1.074785   4.309694   2.815658   0.000000
    25  O    9.427990   8.038465  11.201604   9.591132   0.000000
    26  C    8.067616   6.751386   9.823017   8.256970   1.379542
    27  O    7.767109   7.028802   9.541892   7.812191   2.223640
    28  C    9.020267   8.409346  10.809919   8.982153   2.202901
    29  C    9.919213   8.930733  11.720805   9.957139   1.376996
    30  O    7.453445   5.772924   9.150455   7.768254   2.284926
    31  H    9.202626   8.957524  10.971599   9.060189   3.265562
    32  H   10.983192   9.965871  12.794600  11.003199   2.102680
                   26         27         28         29         30
    26  C    0.000000
    27  O    1.386690   0.000000
    28  C    2.231435   1.382488   0.000000
    29  C    2.227052   2.205609   1.328928   0.000000
    30  O    1.178319   2.293417   3.375279   3.369390   0.000000
    31  H    3.232529   2.109517   1.074520   2.209553   4.325981
    32  H    3.226037   3.269065   2.210403   1.074829   4.316015
                   31         32
    31  H    0.000000
    32  H    2.806077   0.000000
 Stoichiometry    C8H4F6LiNO10S2
 Framework group  C1[X(C8H4F6LiNO10S2)]
 Deg. of freedom    90
 Full point group                 C1      NOp   1
 RotChk:  IX=1 Diff= 5.32D-02
 Largest Abelian subgroup         C1      NOp   1
 Largest concise Abelian subgroup C1      NOp   1
                         Standard orientation:                         
 ---------------------------------------------------------------------
 Center     Atomic      Atomic             Coordinates (Angstroms)
 Number     Number       Type             X           Y           Z
 ---------------------------------------------------------------------
      1          7           0       -2.162397    0.794493    0.911226
      2         16           0       -1.341618    1.962361    0.113655
      3         16           0       -2.247336   -0.716792    0.523479
      4          6           0       -2.664745    2.497120   -1.142844
      5          6           0       -4.127949   -0.987925    0.586901
      6          9           0       -4.363479   -2.339111    0.356884
      7          9           0       -4.697487   -0.723414    1.778965
      8          9           0       -3.865846    2.724637   -0.555413
      9          9           0       -2.294388    3.651622   -1.741129
     10          9           0       -2.858689    1.577514   -2.102401
     11          9           0       -4.807300   -0.327709   -0.357148
     12          8           0       -1.349917    3.084477    1.050178
     13          8           0       -0.189921    1.554912   -0.618463
     14          8           0       -1.884419   -1.595921    1.667634
     15          8           0       -1.878430   -1.272103   -0.751500
     16          3           0       -1.757953   -3.793883    0.758243
     17          8           0        3.541372   -4.140708   -1.094950
     18          6           0        2.404011   -4.219809   -0.363458
     19          8           0        2.339432   -5.479959    0.189797
     20          6           0        3.488768   -6.159299   -0.210011
     21          6           0        4.203152   -5.347328   -0.980208
     22          8           0        1.593723   -3.360220   -0.216735
     23          1           0        3.626413   -7.164564    0.142769
     24          1           0        5.142542   -5.445993   -1.493019
     25          8           0        4.853278    3.968281    0.317389
     26          6           0        4.726198    2.594751    0.337456
     27          8           0        6.005043    2.070929    0.451797
     28          6           0        6.884493    3.136347    0.504007
     29          6           0        6.192991    4.268333    0.423496
     30          8           0        3.720416    1.984513    0.270759
     31          1           0        7.932093    2.916599    0.598028
     32          1           0        6.471413    5.306466    0.427684
 ---------------------------------------------------------------------
 Rotational constants (GHZ):           0.1148199           0.0808549           0.0511280
 Leave Link  202 at Thu Jul 10 10:57:00 2025, MaxMem=  1342177280 cpu:               0.3 elap:               0.1
 (Enter /home/zhangying/bin/g16/l301.exe)
 Standard basis: 6-311++G(d,p) (5D, 7F)
 Ernie: Thresh=  0.10000D-02 Tol=  0.10000D-05 Strict=F.
 There are   688 symmetry adapted cartesian basis functions of A   symmetry.
 There are   660 symmetry adapted basis functions of A   symmetry.
   660 basis functions,  1072 primitive gaussians,   688 cartesian basis functions
   114 alpha electrons      114 beta electrons
       nuclear repulsion energy      3041.1452460604 Hartrees.
 IExCor=  402 DFT=T Ex+Corr=B3LYP ExCW=0 ScaHFX=  0.200000
 ScaDFX=  0.800000  0.720000  1.000000  0.810000 ScalE2=  1.000000  1.000000
 IRadAn=      5 IRanWt=     -1 IRanGd=            0 ICorTp=0 IEmpDi=141
 NAtoms=   32 NActive=   32 NUniq=   32 SFac= 1.00D+00 NAtFMM=   60 NAOKFM=F Big=F
 Integral buffers will be    131072 words long.
 Raffenetti 2 integral format.
 Two-electron integral symmetry is turned on.
 R6Disp:  Grimme-D3(BJ) Dispersion energy=       -0.0580828509 Hartrees.
 Nuclear repulsion after empirical dispersion term =     3041.0871632094 Hartrees.
 Leave Link  301 at Thu Jul 10 10:57:01 2025, MaxMem=  1342177280 cpu:               1.2 elap:               0.1
 (Enter /home/zhangying/bin/g16/l302.exe)
 NPDir=0 NMtPBC=     1 NCelOv=     1 NCel=       1 NClECP=     1 NCelD=      1
         NCelK=      1 NCelE2=     1 NClLst=     1 CellRange=     0.0.
 One-electron integrals computed using PRISM.
 One-electron integral symmetry used in STVInt
 NBasis=   660 RedAO= T EigKep=  3.04D-05  NBF=   660
 NBsUse=   660 1.00D-06 EigRej= -1.00D+00 NBFU=   660
 Precomputing XC quadrature grid using
 IXCGrd= 4 IRadAn=           5 IRanWt=          -1 IRanGd=           0 AccXCQ= 0.00D+00.
 Generated NRdTot=       0 NPtTot=           0 NUsed=           0 NTot=          32
 NSgBfM=   626   622   626   626   626 MxSgAt=    32 MxSgA2=    32.
 Leave Link  302 at Thu Jul 10 10:57:02 2025, MaxMem=  1342177280 cpu:              12.8 elap:               0.9
 (Enter /home/zhangying/bin/g16/l303.exe)
 DipDrv:  MaxL=1.
 Leave Link  303 at Thu Jul 10 10:57:02 2025, MaxMem=  1342177280 cpu:               1.6 elap:               0.2
 (Enter /home/zhangying/bin/g16/l401.exe)
 Initial guess from the checkpoint file:  "/home_zz/zhangying/wangchenyu/zhang/diffusion/2VC/1/Gau-21715.chk"
 B after Tr=     0.000000    0.000000    0.000000
         Rot=    0.999800   -0.007119    0.000576   -0.018693 Ang=  -2.29 deg.
 Guess basis will be translated and rotated to current coordinates.
 JPrj=2 DoOrth=T DoCkMO=T.
 Generating alternative initial guess.
 ExpMin= 7.40D-03 ExpMax= 9.34D+04 ExpMxC= 3.17D+03 IAcc=3 IRadAn=         5 AccDes= 0.00D+00
 Harris functional with IExCor=  402 and IRadAn=       5 diagonalized for initial guess.
 HarFok:  IExCor=  402 AccDes= 0.00D+00 IRadAn=         5 IDoV= 1 UseB2=F ITyADJ=14
 ICtDFT=  3500011 ScaDFX=  1.000000  1.000000  1.000000  1.000000
 FoFCou: FMM=F IPFlag=           0 FMFlag=      100000 FMFlg1=           0
         NFxFlg=           0 DoJE=T BraDBF=F KetDBF=T FulRan=T
         wScrn=  0.000000 ICntrl=       500 IOpCl=  0 I1Cent=   200000004 NGrid=           0
         NMat0=    1 NMatS0=      1 NMatT0=    0 NMatD0=    1 NMtDS0=    0 NMtDT0=    0
 Petite list used in FoFCou.
 Harris En= -2517.79360339258    
 Leave Link  401 at Thu Jul 10 10:57:07 2025, MaxMem=  1342177280 cpu:              67.7 elap:               4.4
 (Enter /home/zhangying/bin/g16/l502.exe)
 Integral symmetry usage will be decided dynamically.
 Closed shell SCF:
 Using DIIS extrapolation, IDIIS=  1040.
 NGot=  1342177280 LenX=  1341213430 LenY=  1340739398
 Requested convergence on RMS density matrix=1.00D-08 within 128 cycles.
 Requested convergence on MAX density matrix=1.00D-06.
 Requested convergence on             energy=1.00D-06.
 No special actions if energy rises.
 Fock matrices will be formed incrementally for  20 cycles.

 Cycle   1  Pass 1  IDiag  1:
 FoFJK:  IHMeth= 1 ICntrl=       0 DoSepK=F KAlg= 0 I1Cent=           0 FoldK=F
 IRaf= 630000000 NMat=       1 IRICut=       1 DoRegI=T DoRafI=F ISym2E= 0 IDoP0=0 IntGTp=1.
 FoFCou: FMM=F IPFlag=           0 FMFlag=      100000 FMFlg1=           0
         NFxFlg=           0 DoJE=F BraDBF=F KetDBF=F FulRan=T
         wScrn=  0.000000 ICntrl=         0 IOpCl=  0 I1Cent=           0 NGrid=           0
         NMat0=    1 NMatS0=      1 NMatT0=    0 NMatD0=    1 NMtDS0=    0 NMtDT0=    0
 Symmetry not used in FoFCou.
 E= -2517.61288897702    
 DIIS: error= 3.15D-03 at cycle   1 NSaved=   1.
 NSaved= 1 IEnMin= 1 EnMin= -2517.61288897702     IErMin= 1 ErrMin= 3.15D-03
 ErrMax= 3.15D-03  0.00D+00 EMaxC= 1.00D-01 BMatC= 2.65D-02 BMatP= 2.65D-02
 IDIUse=3 WtCom= 9.69D-01 WtEn= 3.15D-02
 Coeff-Com:  0.100D+01
 Coeff-En:   0.100D+01
 Coeff:      0.100D+01
 Gap=     0.436 Goal=   None    Shift=    0.000
 GapD=    0.436 DampG=2.000 DampE=1.000 DampFc=2.0000 IDamp=-1.
 RMSDP=2.67D-03 MaxDP=3.31D-01              OVMax= 5.51D-02

 Cycle   2  Pass 1  IDiag  1:
 RMSU=  2.48D-03    CP:  9.36D-01
 E= -2517.63821405566     Delta-E=       -0.025325078636 Rises=F Damp=F
 DIIS: error= 4.05D-03 at cycle   2 NSaved=   2.
 NSaved= 2 IEnMin= 2 EnMin= -2517.63821405566     IErMin= 1 ErrMin= 3.15D-03
 ErrMax= 4.05D-03  0.00D+00 EMaxC= 1.00D-01 BMatC= 1.74D-02 BMatP= 2.65D-02
 IDIUse=3 WtCom= 9.59D-01 WtEn= 4.05D-02
 Coeff-Com:  0.419D+00 0.581D+00
 Coeff-En:   0.000D+00 0.100D+01
 Coeff:      0.402D+00 0.598D+00
 Gap=     0.171 Goal=   None    Shift=    0.000
 RMSDP=9.01D-04 MaxDP=5.74D-02 DE=-2.53D-02 OVMax= 4.10D-02

 Cycle   3  Pass 1  IDiag  1:
 RMSU=  8.68D-04    CP:  9.43D-01  9.11D-01
 E= -2517.63762898035     Delta-E=        0.000585075303 Rises=F Damp=F
 DIIS: error= 4.12D-03 at cycle   3 NSaved=   3.
 NSaved= 3 IEnMin= 2 EnMin= -2517.63821405566     IErMin= 1 ErrMin= 3.15D-03
 ErrMax= 4.12D-03  0.00D+00 EMaxC= 1.00D-01 BMatC= 1.76D-02 BMatP= 1.74D-02
 IDIUse=3 WtCom= 9.59D-01 WtEn= 4.12D-02
 Coeff-Com: -0.220D-01 0.508D+00 0.514D+00
 Coeff-En:   0.000D+00 0.508D+00 0.492D+00
 Coeff:     -0.211D-01 0.508D+00 0.513D+00
 Gap=     0.171 Goal=   None    Shift=    0.000
 RMSDP=5.76D-04 MaxDP=3.98D-02 DE= 5.85D-04 OVMax= 2.23D-02

 Cycle   4  Pass 1  IDiag  1:
 RMSU=  1.14D-04    CP:  9.33D-01  9.90D-01  4.17D-01
 E= -2517.65041203837     Delta-E=       -0.012783058010 Rises=F Damp=F
 DIIS: error= 3.30D-04 at cycle   4 NSaved=   4.
 NSaved= 4 IEnMin= 4 EnMin= -2517.65041203837     IErMin= 4 ErrMin= 3.30D-04
 ErrMax= 3.30D-04  0.00D+00 EMaxC= 1.00D-01 BMatC= 1.72D-04 BMatP= 1.74D-02
 IDIUse=3 WtCom= 9.97D-01 WtEn= 3.30D-03
 Coeff-Com: -0.177D-01 0.207D+00 0.235D+00 0.576D+00
 Coeff-En:   0.000D+00 0.000D+00 0.000D+00 0.100D+01
 Coeff:     -0.176D-01 0.206D+00 0.234D+00 0.578D+00
 Gap=     0.171 Goal=   None    Shift=    0.000
 RMSDP=8.14D-05 MaxDP=5.20D-03 DE=-1.28D-02 OVMax= 3.62D-03

 Cycle   5  Pass 1  IDiag  1:
 RMSU=  5.58D-05    CP:  9.34D-01  9.89D-01  4.57D-01  6.17D-01
 E= -2517.65050647170     Delta-E=       -0.000094433333 Rises=F Damp=F
 DIIS: error= 1.89D-04 at cycle   5 NSaved=   5.
 NSaved= 5 IEnMin= 5 EnMin= -2517.65050647170     IErMin= 5 ErrMin= 1.89D-04
 ErrMax= 1.89D-04  0.00D+00 EMaxC= 1.00D-01 BMatC= 5.82D-05 BMatP= 1.72D-04
 IDIUse=3 WtCom= 9.98D-01 WtEn= 1.89D-03
 Coeff-Com: -0.680D-02 0.597D-01 0.786D-01 0.387D+00 0.482D+00
 Coeff-En:   0.000D+00 0.000D+00 0.000D+00 0.267D+00 0.733D+00
 Coeff:     -0.679D-02 0.596D-01 0.785D-01 0.386D+00 0.482D+00
 Gap=     0.171 Goal=   None    Shift=    0.000
 RMSDP=3.33D-05 MaxDP=2.46D-03 DE=-9.44D-05 OVMax= 1.58D-03

 Cycle   6  Pass 1  IDiag  1:
 RMSU=  1.38D-05    CP:  9.33D-01  9.87D-01  4.58D-01  7.45D-01  5.44D-01
 E= -2517.65055093299     Delta-E=       -0.000044461288 Rises=F Damp=F
 DIIS: error= 3.67D-05 at cycle   6 NSaved=   6.
 NSaved= 6 IEnMin= 6 EnMin= -2517.65055093299     IErMin= 6 ErrMin= 3.67D-05
 ErrMax= 3.67D-05  0.00D+00 EMaxC= 1.00D-01 BMatC= 1.98D-06 BMatP= 5.82D-05
 IDIUse=1 WtCom= 1.00D+00 WtEn= 0.00D+00
 Coeff-Com: -0.231D-02 0.178D-01 0.257D-01 0.169D+00 0.251D+00 0.539D+00
 Coeff:     -0.231D-02 0.178D-01 0.257D-01 0.169D+00 0.251D+00 0.539D+00
 Gap=     0.171 Goal=   None    Shift=    0.000
 RMSDP=1.20D-05 MaxDP=1.79D-03 DE=-4.45D-05 OVMax= 3.65D-04

 Cycle   7  Pass 1  IDiag  1:
 RMSU=  7.84D-06    CP:  9.33D-01  9.87D-01  4.56D-01  7.67D-01  6.29D-01
                    CP:  9.05D-01
 E= -2517.65055208902     Delta-E=       -0.000001156032 Rises=F Damp=F
 DIIS: error= 1.76D-05 at cycle   7 NSaved=   7.
 NSaved= 7 IEnMin= 7 EnMin= -2517.65055208902     IErMin= 7 ErrMin= 1.76D-05
 ErrMax= 1.76D-05  0.00D+00 EMaxC= 1.00D-01 BMatC= 5.39D-07 BMatP= 1.98D-06
 IDIUse=1 WtCom= 1.00D+00 WtEn= 0.00D+00
 Coeff-Com: -0.169D-03-0.135D-02-0.185D-03 0.334D-01 0.709D-01 0.361D+00
 Coeff-Com:  0.537D+00
 Coeff:     -0.169D-03-0.135D-02-0.185D-03 0.334D-01 0.709D-01 0.361D+00
 Coeff:      0.537D+00
 Gap=     0.171 Goal=   None    Shift=    0.000
 RMSDP=5.47D-06 MaxDP=9.97D-04 DE=-1.16D-06 OVMax= 1.11D-04

 Cycle   8  Pass 1  IDiag  1:
 RMSU=  1.37D-06    CP:  9.33D-01  9.87D-01  4.56D-01  7.56D-01  6.10D-01
                    CP:  9.27D-01  5.46D-01
 E= -2517.65055244972     Delta-E=       -0.000000360702 Rises=F Damp=F
 DIIS: error= 6.42D-06 at cycle   8 NSaved=   8.
 NSaved= 8 IEnMin= 8 EnMin= -2517.65055244972     IErMin= 8 ErrMin= 6.42D-06
 ErrMax= 6.42D-06  0.00D+00 EMaxC= 1.00D-01 BMatC= 4.69D-08 BMatP= 5.39D-07
 IDIUse=1 WtCom= 1.00D+00 WtEn= 0.00D+00
 Coeff-Com:  0.765D-04-0.242D-02-0.242D-02 0.591D-02 0.225D-01 0.176D+00
 Coeff-Com:  0.323D+00 0.477D+00
 Coeff:      0.765D-04-0.242D-02-0.242D-02 0.591D-02 0.225D-01 0.176D+00
 Coeff:      0.323D+00 0.477D+00
 Gap=     0.171 Goal=   None    Shift=    0.000
 RMSDP=1.05D-06 MaxDP=1.25D-04 DE=-3.61D-07 OVMax= 2.93D-05

 Cycle   9  Pass 1  IDiag  1:
 RMSU=  4.87D-07    CP:  9.33D-01  9.87D-01  4.56D-01  7.60D-01  6.11D-01
                    CP:  9.27D-01  5.78D-01  6.44D-01
 E= -2517.65055248244     Delta-E=       -0.000000032717 Rises=F Damp=F
 DIIS: error= 9.44D-07 at cycle   9 NSaved=   9.
 NSaved= 9 IEnMin= 9 EnMin= -2517.65055248244     IErMin= 9 ErrMin= 9.44D-07
 ErrMax= 9.44D-07  0.00D+00 EMaxC= 1.00D-01 BMatC= 1.39D-09 BMatP= 4.69D-08
 IDIUse=1 WtCom= 1.00D+00 WtEn= 0.00D+00
 Coeff-Com:  0.487D-04-0.103D-02-0.111D-02 0.402D-03 0.558D-02 0.542D-01
 Coeff-Com:  0.106D+00 0.208D+00 0.628D+00
 Coeff:      0.487D-04-0.103D-02-0.111D-02 0.402D-03 0.558D-02 0.542D-01
 Coeff:      0.106D+00 0.208D+00 0.628D+00
 Gap=     0.171 Goal=   None    Shift=    0.000
 RMSDP=3.52D-07 MaxDP=4.44D-05 DE=-3.27D-08 OVMax= 8.19D-06

 Cycle  10  Pass 1  IDiag  1:
 RMSU=  1.75D-07    CP:  9.33D-01  9.87D-01  4.56D-01  7.60D-01  6.13D-01
                    CP:  9.26D-01  5.82D-01  6.80D-01  5.90D-01
 E= -2517.65055248314     Delta-E=       -0.000000000707 Rises=F Damp=F
 DIIS: error= 5.39D-07 at cycle  10 NSaved=  10.
 NSaved=10 IEnMin=10 EnMin= -2517.65055248314     IErMin=10 ErrMin= 5.39D-07
 ErrMax= 5.39D-07  0.00D+00 EMaxC= 1.00D-01 BMatC= 4.98D-10 BMatP= 1.39D-09
 IDIUse=1 WtCom= 1.00D+00 WtEn= 0.00D+00
 Coeff-Com:  0.187D-04-0.258D-03-0.310D-03-0.714D-03-0.169D-03 0.486D-02
 Coeff-Com:  0.128D-01 0.517D-01 0.400D+00 0.532D+00
 Coeff:      0.187D-04-0.258D-03-0.310D-03-0.714D-03-0.169D-03 0.486D-02
 Coeff:      0.128D-01 0.517D-01 0.400D+00 0.532D+00
 Gap=     0.171 Goal=   None    Shift=    0.000
 RMSDP=1.67D-07 MaxDP=2.40D-05 DE=-7.07D-10 OVMax= 3.22D-06

 Cycle  11  Pass 1  IDiag  1:
 RMSU=  4.90D-08    CP:  9.33D-01  9.87D-01  4.56D-01  7.60D-01  6.13D-01
                    CP:  9.27D-01  5.82D-01  6.93D-01  7.80D-01  6.30D-01
 E= -2517.65055248353     Delta-E=       -0.000000000381 Rises=F Damp=F
 DIIS: error= 1.17D-07 at cycle  11 NSaved=  11.
 NSaved=11 IEnMin=11 EnMin= -2517.65055248353     IErMin=11 ErrMin= 1.17D-07
 ErrMax= 1.17D-07  0.00D+00 EMaxC= 1.00D-01 BMatC= 2.05D-11 BMatP= 4.98D-10
 IDIUse=1 WtCom= 1.00D+00 WtEn= 0.00D+00
 Coeff-Com:  0.359D-05-0.165D-04-0.321D-04-0.312D-03-0.542D-03-0.258D-02
 Coeff-Com: -0.396D-02 0.426D-02 0.113D+00 0.236D+00 0.654D+00
 Coeff:      0.359D-05-0.165D-04-0.321D-04-0.312D-03-0.542D-03-0.258D-02
 Coeff:     -0.396D-02 0.426D-02 0.113D+00 0.236D+00 0.654D+00
 Gap=     0.171 Goal=   None    Shift=    0.000
 RMSDP=3.12D-08 MaxDP=3.82D-06 DE=-3.81D-10 OVMax= 7.28D-07

 Cycle  12  Pass 1  IDiag  1:
 RMSU=  1.07D-08    CP:  9.33D-01  9.87D-01  4.56D-01  7.60D-01  6.13D-01
                    CP:  9.27D-01  5.82D-01  6.87D-01  7.80D-01  7.03D-01
                    CP:  7.47D-01
 E= -2517.65055248347     Delta-E=        0.000000000054 Rises=F Damp=F
 DIIS: error= 6.69D-08 at cycle  12 NSaved=  12.
 NSaved=12 IEnMin=11 EnMin= -2517.65055248353     IErMin=12 ErrMin= 6.69D-08
 ErrMax= 6.69D-08  0.00D+00 EMaxC= 1.00D-01 BMatC= 3.84D-12 BMatP= 2.05D-11
 IDIUse=1 WtCom= 1.00D+00 WtEn= 0.00D+00
 Coeff-Com:  0.427D-06 0.143D-04 0.918D-05-0.126D-03-0.324D-03-0.202D-02
 Coeff-Com: -0.367D-02-0.158D-02 0.316D-01 0.930D-01 0.370D+00 0.513D+00
 Coeff:      0.427D-06 0.143D-04 0.918D-05-0.126D-03-0.324D-03-0.202D-02
 Coeff:     -0.367D-02-0.158D-02 0.316D-01 0.930D-01 0.370D+00 0.513D+00
 Gap=     0.171 Goal=   None    Shift=    0.000
 RMSDP=1.09D-08 MaxDP=1.05D-06 DE= 5.37D-11 OVMax= 3.58D-07

 Cycle  13  Pass 1  IDiag  1:
 RMSU=  6.60D-09    CP:  9.33D-01  9.87D-01  4.56D-01  7.60D-01  6.13D-01
                    CP:  9.27D-01  5.82D-01  6.88D-01  7.81D-01  6.93D-01
                    CP:  7.75D-01  7.32D-01
 E= -2517.65055248348     Delta-E=       -0.000000000009 Rises=F Damp=F
 DIIS: error= 4.16D-08 at cycle  13 NSaved=  13.
 NSaved=13 IEnMin=11 EnMin= -2517.65055248353     IErMin=13 ErrMin= 4.16D-08
 ErrMax= 4.16D-08  0.00D+00 EMaxC= 1.00D-01 BMatC= 8.38D-13 BMatP= 3.84D-12
 IDIUse=1 WtCom= 1.00D+00 WtEn= 0.00D+00
 Coeff-Com: -0.205D-06 0.113D-04 0.103D-04-0.333D-04-0.126D-03-0.875D-03
 Coeff-Com: -0.172D-02-0.150D-02 0.169D-02 0.220D-01 0.135D+00 0.348D+00
 Coeff-Com:  0.497D+00
 Coeff:     -0.205D-06 0.113D-04 0.103D-04-0.333D-04-0.126D-03-0.875D-03
 Coeff:     -0.172D-02-0.150D-02 0.169D-02 0.220D-01 0.135D+00 0.348D+00
 Coeff:      0.497D+00
 Gap=     0.171 Goal=   None    Shift=    0.000
 RMSDP=3.76D-09 MaxDP=5.92D-07 DE=-9.09D-12 OVMax= 1.41D-07

 SCF Done:  E(RB3LYP) =  -2517.65055248     A.U. after   13 cycles
            NFock= 13  Conv=0.38D-08     -V/T= 2.0025
 KE= 2.511380291209D+03 PE=-1.204288752749D+04 EE= 3.972769520592D+03
 Leave Link  502 at Thu Jul 10 10:58:57 2025, MaxMem=  1342177280 cpu:            1756.4 elap:             109.9
 (Enter /home/zhangying/bin/g16/l701.exe)
 ... and contract with generalized density number  0.
 Compute integral first derivatives.
 R6Disp: Adding Grimme-D3(BJ) dispersion energy 1st derivatives to the gradient.
 Leave Link  701 at Thu Jul 10 10:58:59 2025, MaxMem=  1342177280 cpu:               5.8 elap:               0.5
 (Enter /home/zhangying/bin/g16/l702.exe)
 L702 exits ... SP integral derivatives will be done elsewhere.
 Leave Link  702 at Thu Jul 10 10:58:59 2025, MaxMem=  1342177280 cpu:               0.6 elap:               0.1
 (Enter /home/zhangying/bin/g16/l703.exe)
 Integral derivatives from FoFJK, PRISM(SPDF).
 Compute integral first derivatives, UseDBF=F ICtDFT=           0.
 Calling FoFJK, ICntrl=      2127 FMM=F ISym2X=0 I1Cent= 0 IOpClX= 0 NMat=1 NMatS=1 NMatT=0.
 FoFJK:  IHMeth= 1 ICntrl=    2127 DoSepK=F KAlg= 0 I1Cent=           0 FoldK=F
 IRaf=         0 NMat=       1 IRICut=       1 DoRegI=T DoRafI=F ISym2E= 0 IDoP0=0 IntGTp=1.
 FoFCou: FMM=F IPFlag=           0 FMFlag=      100000 FMFlg1=         800
         NFxFlg=           0 DoJE=F BraDBF=F KetDBF=F FulRan=T
         wScrn=  0.000000 ICntrl=      2127 IOpCl=  0 I1Cent=           0 NGrid=           0
         NMat0=    1 NMatS0=      1 NMatT0=    0 NMatD0=    1 NMtDS0=    0 NMtDT0=    0
 Symmetry not used in FoFCou.
 Leave Link  703 at Thu Jul 10 10:59:35 2025, MaxMem=  1342177280 cpu:             582.1 elap:              36.4
 (Enter /home/zhangying/bin/g16/l716.exe)
 Dipole        = 3.40101973D+00-6.38540843D+00 2.85871235D-03
 ***** Axes restored to original set *****
 -------------------------------------------------------------------
 Center     Atomic                   Forces (Hartrees/Bohr)
 Number     Number              X              Y              Z
 -------------------------------------------------------------------
      1        7           0.001567374    0.006849852   -0.012575159
      2       16           0.004854956   -0.035532092    0.051103685
      3       16           0.020714899   -0.004321217    0.045502374
      4        6          -0.000554593   -0.020713215   -0.001242656
      5        6           0.019271651   -0.011255498    0.007327882
      6        9          -0.010462485    0.002544451    0.000024047
      7        9          -0.008658955    0.002710818   -0.012806793
      8        9          -0.005915537    0.012666532   -0.007089837
      9        9           0.006030388    0.008935107    0.001272718
     10        9          -0.001945248    0.005278268    0.002519338
     11        9          -0.005121754    0.007725666    0.000413616
     12        8          -0.001225956    0.005870015   -0.013988428
     13        8          -0.006890173    0.016160695   -0.025996799
     14        8           0.008938236    0.017451205   -0.008259045
     15        8          -0.002976688   -0.001608655   -0.037660020
     16        3          -0.021940824   -0.011744770    0.009677721
     17        8          -0.003081478   -0.000017083   -0.001513597
     18        6           0.003006778   -0.001256850    0.004314640
     19        8          -0.002012862    0.001781331   -0.002881093
     20        6           0.000030309   -0.003379367    0.002719702
     21        6           0.000219241    0.002248379   -0.001574290
     22        8           0.005807626   -0.000571060    0.000707653
     23        1           0.000272502   -0.000164446    0.000083730
     24        1           0.000159343   -0.000051911   -0.000007246
     25        8           0.004607925   -0.000286161   -0.000139367
     26        6          -0.011941649    0.004431666   -0.001064294
     27        8           0.002092916   -0.004300362    0.001817280
     28        6           0.000005994   -0.000303745    0.000157821
     29        6          -0.001525639    0.001410896   -0.000485051
     30        8           0.006427030   -0.000709972   -0.000160362
     31        1           0.000201215    0.000097735   -0.000119863
     32        1           0.000045458    0.000053788   -0.000078309
 -------------------------------------------------------------------
 Cartesian Forces:  Max     0.051103685 RMS     0.011475784
 Leave Link  716 at Thu Jul 10 10:59:35 2025, MaxMem=  1342177280 cpu:               0.5 elap:               0.1
 (Enter /home/zhangying/bin/g16/l103.exe)

 GradGradGradGradGradGradGradGradGradGradGradGradGradGradGradGradGradGrad
 Berny optimization.
 Using GEDIIS/GDIIS optimizer.
 FormGI is forming the generalized inverse of G from B-inverse, IUseBI=4.
 Internal  Forces:  Max     0.088292245 RMS     0.009343406
 Search for a local minimum.
 Step number   5 out of a maximum of  156
 All quantities printed in internal units (Hartrees-Bohrs-Radians)
 RMS Force = .93434D-02 SwitMx=.10000D-02 MixMth= 1
 Mixed Optimization -- RFO/linear search
 Update second derivatives using D2CorX and points    4    5
 DE= -3.23D-02 DEPred=-2.38D-02 R= 1.36D+00
 TightC=F SS=  1.41D+00  RLast= 3.18D-01 DXNew= 1.4270D+00 9.5284D-01
 Trust test= 1.36D+00 RLast= 3.18D-01 DXMaxT set to 9.53D-01
 ITU=  1  0  1  1  0
 Use linear search instead of GDIIS.
     Eigenvalues ---    0.00226   0.00230   0.00230   0.00230   0.00230
     Eigenvalues ---    0.00352   0.00583   0.00679   0.02018   0.02019
     Eigenvalues ---    0.02401   0.02406   0.02553   0.02605   0.02606
     Eigenvalues ---    0.02658   0.02846   0.02849   0.02976   0.02987
     Eigenvalues ---    0.03804   0.03902   0.04501   0.04525   0.07140
     Eigenvalues ---    0.07581   0.08053   0.08436   0.08619   0.08786
     Eigenvalues ---    0.09034   0.09693   0.11979   0.12241   0.15996
     Eigenvalues ---    0.15999   0.16000   0.16000   0.17255   0.18530
     Eigenvalues ---    0.19341   0.20591   0.20799   0.22410   0.22565
     Eigenvalues ---    0.22573   0.23098   0.23593   0.24710   0.24722
     Eigenvalues ---    0.25000   0.25000   0.25000   0.25000   0.25000
     Eigenvalues ---    0.25000   0.25000   0.25000   0.25000   0.25003
     Eigenvalues ---    0.26365   0.29034   0.36664   0.36664   0.36664
     Eigenvalues ---    0.36664   0.44126   0.44423   0.45116   0.45360
     Eigenvalues ---    0.48872   0.48922   0.49543   0.50115   0.50343
     Eigenvalues ---    0.52607   0.56215   0.57422   0.57655   0.57686
     Eigenvalues ---    0.59320   0.60620   0.61348   0.61462   0.75236
     Eigenvalues ---    0.90699   0.95056   0.98280   1.12137   1.12313
 RFO step:  Lambda=-7.50465742D-02 EMin= 2.26419458D-03
 Quartic linear search produced a step of  1.01156.
 Iteration  1 RMS(Cart)=  0.24002476 RMS(Int)=  0.03989232
 Iteration  2 RMS(Cart)=  0.20358925 RMS(Int)=  0.01784096
 Iteration  3 RMS(Cart)=  0.16661818 RMS(Int)=  0.00475727
 Iteration  4 RMS(Cart)=  0.01052029 RMS(Int)=  0.00216725
 Iteration  5 RMS(Cart)=  0.00002039 RMS(Int)=  0.00216724
 Iteration  6 RMS(Cart)=  0.00000010 RMS(Int)=  0.00216724
 ITry= 1 IFail=0 DXMaxC= 2.00D+00 DCOld= 1.00D+10 DXMaxT= 9.53D-01 DXLimC= 3.00D+00 Rises=F
 Variable       Old X    -DE/DX   Delta X   Delta X   Delta X     New X
                                 (Linear)    (Quad)   (Total)
    R1        3.08998   0.00453   0.00476   0.02611   0.03087   3.12085
    R2        2.95278   0.00018   0.04453  -0.00847   0.03607   2.98885
    R3        3.59318  -0.00514  -0.01381  -0.01619  -0.03001   3.56317
    R4        2.76203  -0.01143  -0.01252  -0.01263  -0.02515   2.73688
    R5        2.69140   0.03150   0.09316   0.03551   0.12867   2.82006
    R6        3.59259  -0.00633  -0.01698  -0.02202  -0.03900   3.55359
    R7        2.81161   0.01437  -0.00930   0.03550   0.02620   2.83781
    R8        2.71886   0.02405   0.07389   0.02317   0.09706   2.81592
    R9        2.56299  -0.01426  -0.03223  -0.02015  -0.05237   2.51061
   R10        2.55497  -0.00974  -0.02337  -0.01640  -0.03978   2.51519
   R11        2.53818  -0.00345  -0.00804  -0.01047  -0.01851   2.51967
   R12        2.62807  -0.00804  -0.03599  -0.00177  -0.03777   2.59030
   R13        2.54612  -0.01389  -0.02669  -0.02309  -0.04978   2.49635
   R14        2.52731  -0.00709  -0.01310  -0.01908  -0.03218   2.49513
   R15        7.62148   0.00035  -0.00965   0.00663  -0.00303   7.61845
   R16        5.55888  -0.01918  -0.05449  -0.36405  -0.41854   5.14035
   R17        6.64700  -0.00476   0.00445  -0.08229  -0.07784   6.56915
   R18        2.55981   0.00362   0.01308   0.00569   0.01876   2.57857
   R19        2.60963   0.00146   0.00381   0.00393   0.00774   2.61738
   R20        2.60360  -0.00189  -0.00472  -0.00288  -0.00761   2.59599
   R21        2.24948  -0.00150  -0.00316  -0.00099  -0.00415   2.24533
   R22        2.63366  -0.00320  -0.00996  -0.00683  -0.01679   2.61687
   R23        2.50903   0.00023   0.00073   0.00023   0.00097   2.51000
   R24        2.02999   0.00005   0.00028   0.00021   0.00049   2.03048
   R25        2.03105  -0.00010  -0.00046  -0.00041  -0.00087   2.03017
   R26        2.60696  -0.00293  -0.00734  -0.00568  -0.01301   2.59395
   R27        2.60215   0.00185   0.00565   0.00395   0.00959   2.61174
   R28        2.62046  -0.00480  -0.01286  -0.00843  -0.02128   2.59918
   R29        2.22670   0.00649   0.00829   0.00556   0.01385   2.24055
   R30        2.61252  -0.00032   0.00001  -0.00040  -0.00039   2.61213
   R31        2.51131  -0.00060  -0.00065  -0.00047  -0.00113   2.51018
   R32        2.03055   0.00003   0.00005   0.00007   0.00012   2.03067
   R33        2.03113  -0.00008  -0.00020  -0.00016  -0.00036   2.03077
    A1        2.21061  -0.00458   0.04173   0.00618   0.04791   2.25851
    A2        1.74559   0.00553   0.06628   0.01882   0.07884   1.82443
    A3        1.80590   0.00754   0.07825   0.03648   0.10270   1.90861
    A4        2.04015  -0.00783  -0.04962  -0.03527  -0.08248   1.95768
    A5        1.77578   0.00593   0.05194   0.03479   0.07696   1.85274
    A6        1.87913  -0.00374  -0.04290  -0.01502  -0.05606   1.82308
    A7        2.15748  -0.00395  -0.06204  -0.02344  -0.08252   2.07496
    A8        1.75527   0.00387   0.04542   0.02163   0.06479   1.82007
    A9        1.94701   0.00853   0.03464   0.05673   0.08162   2.02863
   A10        2.18863  -0.00347  -0.05680   0.02245  -0.03585   2.15278
   A11        1.70254   0.00485   0.05274   0.00562   0.05378   1.75633
   A12        1.80098   0.00114  -0.00412   0.00255   0.00046   1.80144
   A13        1.97237  -0.01070  -0.02574  -0.09848  -0.12492   1.84745
   A14        1.95758  -0.00852  -0.01820  -0.02197  -0.04068   1.91689
   A15        1.91979  -0.00437  -0.00439  -0.01160  -0.01630   1.90350
   A16        1.96061  -0.00610  -0.01628  -0.01402  -0.03097   1.92964
   A17        1.86607   0.00769   0.02053   0.02340   0.04380   1.90987
   A18        1.87172   0.00735   0.01824   0.01601   0.03339   1.90511
   A19        1.88395   0.00533   0.00347   0.01171   0.01469   1.89864
   A20        1.87610  -0.00914  -0.01399  -0.03547  -0.05039   1.82571
   A21        2.00388  -0.00843  -0.02983  -0.01748  -0.04847   1.95541
   A22        1.99164  -0.00581  -0.01566  -0.01002  -0.02660   1.96505
   A23        1.83950   0.00943   0.02926   0.02507   0.05311   1.89261
   A24        1.85131   0.00848   0.01920   0.02564   0.04421   1.89552
   A25        1.88903   0.00777   0.01913   0.01776   0.03579   1.92483
   A26        2.26558  -0.00020  -0.00092   0.00011  -0.00080   2.26478
   A27        1.45712  -0.08829  -0.05565  -0.51567  -0.57132   0.88580
   A28        1.36032   0.00542  -0.01503   0.04347   0.02844   1.38876
   A29        1.88228  -0.00102  -0.00283  -0.00166  -0.00451   1.87778
   A30        1.88558  -0.00054  -0.00256  -0.00109  -0.00367   1.88191
   A31        2.20922  -0.00022  -0.00192  -0.00088  -0.00279   2.20643
   A32        2.18838   0.00077   0.00448   0.00198   0.00647   2.19485
   A33        1.86710   0.00122   0.00390   0.00232   0.00620   1.87329
   A34        1.88813   0.00136   0.00456   0.00300   0.00757   1.89570
   A35        2.05739  -0.00096  -0.00373  -0.00293  -0.00667   2.05072
   A36        2.33763  -0.00040  -0.00081  -0.00006  -0.00088   2.33674
   A37        1.90149  -0.00102  -0.00297  -0.00250  -0.00546   1.89603
   A38        2.04813   0.00058   0.00226   0.00137   0.00363   2.05177
   A39        2.33354   0.00044   0.00071   0.00113   0.00184   2.33538
   A40        2.20652   0.00335  -0.01043   0.02831   0.01788   2.22440
   A41        1.88121  -0.00081  -0.00240  -0.00173  -0.00413   1.87709
   A42        1.86748   0.00172   0.00532   0.00380   0.00914   1.87662
   A43        2.20612  -0.00024  -0.00047   0.00011  -0.00037   2.20575
   A44        2.20959  -0.00148  -0.00485  -0.00391  -0.00877   2.20081
   A45        1.87409   0.00048   0.00078   0.00041   0.00120   1.87529
   A46        1.89985  -0.00052  -0.00108  -0.00074  -0.00184   1.89801
   A47        2.05545   0.00001  -0.00095  -0.00041  -0.00135   2.05409
   A48        2.32789   0.00051   0.00203   0.00116   0.00319   2.33108
   A49        1.90214  -0.00087  -0.00262  -0.00173  -0.00437   1.89777
   A50        2.05193   0.00049   0.00145   0.00129   0.00275   2.05468
   A51        2.32911   0.00038   0.00117   0.00044   0.00162   2.33073
   A52        2.67975  -0.00146   0.00517  -0.01229  -0.00711   2.67264
    D1        1.52822  -0.00457  -0.01128  -0.03163  -0.04929   1.47894
    D2       -2.92647   0.00518   0.07316   0.01966   0.09984  -2.82663
    D3       -0.49272  -0.00020   0.01749  -0.01017   0.00668  -0.48604
    D4       -2.26605   0.00216   0.03155  -0.01332   0.02249  -2.24357
    D5        2.22719  -0.00734  -0.05289  -0.04505  -0.10278   2.12441
    D6       -0.26474   0.00520   0.03724   0.02079   0.05862  -0.20613
    D7        0.85050   0.00567   0.04268   0.02786   0.07418   0.92468
    D8        2.92490   0.00695   0.05387   0.03545   0.09268   3.01757
    D9       -1.25937   0.00667   0.04424   0.03304   0.08063  -1.17874
   D10       -1.00235  -0.00517  -0.06272  -0.02398  -0.08996  -1.09231
   D11        1.07205  -0.00389  -0.05153  -0.01640  -0.07147   1.00058
   D12       -3.11222  -0.00417  -0.06116  -0.01881  -0.08351   3.08745
   D13        2.98970  -0.00199   0.00300  -0.00888  -0.00569   2.98401
   D14       -1.21909  -0.00071   0.01420  -0.00130   0.01280  -1.20629
   D15        0.87983  -0.00099   0.00457  -0.00371   0.00076   0.88059
   D16       -1.81498   0.00085   0.01403   0.00406   0.01801  -1.79697
   D17        2.52253   0.00071  -0.01169   0.00980  -0.00213   2.52040
   D18        0.46443  -0.00131   0.00340  -0.00824  -0.00453   0.45990
   D19       -3.06489  -0.00379  -0.03255  -0.00273  -0.03672  -3.10162
   D20       -1.02467  -0.00317  -0.02335  -0.00576  -0.03031  -1.05498
   D21        1.17054  -0.00484  -0.03772  -0.00507  -0.04397   1.12657
   D22       -1.08068   0.00725   0.02294   0.06276   0.08719  -0.99349
   D23        0.95954   0.00787   0.03214   0.05974   0.09361   1.05315
   D24       -3.12844   0.00620   0.01777   0.06043   0.07995  -3.04849
   D25        0.94128  -0.00222   0.01149  -0.03911  -0.02816   0.91312
   D26        2.98151  -0.00159   0.02069  -0.04213  -0.02175   2.95976
   D27       -1.10647  -0.00326   0.00632  -0.04144  -0.03541  -1.14188
   D28        2.80815  -0.00767  -0.02799  -0.08949  -0.11345   2.69470
   D29       -1.49527  -0.00340  -0.00170  -0.04541  -0.04683  -1.54210
   D30        0.32418  -0.00103   0.04778  -0.07216  -0.02868   0.29550
   D31       -1.39412   0.00017  -0.00314   0.00206  -0.00108  -1.39519
   D32       -2.01628  -0.00282  -0.02111  -0.04982  -0.07093  -2.08722
   D33       -2.68918   0.00001  -0.00728  -0.00107  -0.00835  -2.69753
   D34       -0.01829   0.00022   0.00431   0.00289   0.00717  -0.01112
   D35        3.12426   0.00013   0.00334   0.00191   0.00524   3.12950
   D36        0.01153  -0.00012  -0.00253  -0.00162  -0.00415   0.00738
   D37       -3.12432  -0.00018  -0.00376  -0.00233  -0.00607  -3.13039
   D38        0.01809  -0.00023  -0.00439  -0.00301  -0.00741   0.01068
   D39       -3.12445  -0.00013  -0.00344  -0.00206  -0.00550  -3.12995
   D40        2.77449   0.00076  -0.00506   0.01432   0.00926   2.78375
   D41       -0.36598   0.00065  -0.00619   0.01318   0.00700  -0.35898
   D42       -0.01102   0.00015   0.00280   0.00201   0.00484  -0.00617
   D43        3.12196   0.00019   0.00425   0.00262   0.00690   3.12886
   D44       -0.00016  -0.00004  -0.00028  -0.00030  -0.00054  -0.00071
   D45        3.13437   0.00004   0.00123   0.00057   0.00181   3.13618
   D46       -3.13118  -0.00009  -0.00205  -0.00102  -0.00304  -3.13422
   D47        0.00335  -0.00002  -0.00053  -0.00016  -0.00069   0.00266
   D48       -0.00383   0.00004   0.00075   0.00060   0.00135  -0.00247
   D49        3.13704   0.00008   0.00089   0.00086   0.00175   3.13879
   D50        0.00245  -0.00003  -0.00053  -0.00040  -0.00092   0.00153
   D51       -3.13741  -0.00005  -0.00082  -0.00066  -0.00147  -3.13889
   D52        0.00378  -0.00004  -0.00071  -0.00058  -0.00130   0.00249
   D53       -3.13708  -0.00008  -0.00085  -0.00085  -0.00169  -3.13877
   D54        0.33168  -0.00006  -0.00023  -0.00049  -0.00071   0.33097
   D55       -2.81078  -0.00001  -0.00007  -0.00017  -0.00024  -2.81102
   D56       -0.00234   0.00003   0.00042   0.00036   0.00077  -0.00157
   D57        3.13715   0.00006   0.00083   0.00067   0.00150   3.13865
   D58       -0.00005  -0.00000   0.00006   0.00002   0.00008   0.00003
   D59        3.13942   0.00003   0.00042   0.00034   0.00076   3.14018
   D60       -3.13909  -0.00004  -0.00043  -0.00036  -0.00079  -3.13988
   D61        0.00039  -0.00000  -0.00007  -0.00004  -0.00011   0.00027
         Item               Value     Threshold  Converged?
 Maximum Force            0.088292     0.000450     NO 
 RMS     Force            0.009343     0.000300     NO 
 Maximum Displacement     1.995385     0.001800     NO 
 RMS     Displacement     0.532237     0.001200     NO 
 Predicted change in Energy=-6.199467D-02
 Lowest energy point so far.  Saving SCF results.
 GradGradGradGradGradGradGradGradGradGradGradGradGradGradGradGradGradGrad

 Leave Link  103 at Thu Jul 10 10:59:36 2025, MaxMem=  1342177280 cpu:               9.9 elap:               0.7
 (Enter /home/zhangying/bin/g16/l202.exe)
                          Input orientation:                          
 ---------------------------------------------------------------------
 Center     Atomic      Atomic             Coordinates (Angstroms)
 Number     Number       Type             X           Y           Z
 ---------------------------------------------------------------------
      1          7           0        6.370942   -9.657607    6.531161
      2         16           0        4.829401  -10.206741    6.308656
      3         16           0        7.479702   -9.315276    5.456446
      4          6           0        5.011331  -12.076959    6.152214
      5          6           0        8.993291  -10.272241    6.030441
      6          9           0        9.973988   -9.938801    5.132693
      7          9           0        9.386539   -9.901261    7.235762
      8          9           0        5.689919  -12.552208    7.190831
      9          9           0        3.801265  -12.630502    6.123244
     10          9           0        5.654799  -12.392408    5.027817
     11          9           0        8.812145  -11.579505    5.990214
     12          8           0        4.059162   -9.976177    7.513286
     13          8           0        4.262301   -9.776634    4.997014
     14          8           0        8.014407   -7.912160    5.478187
     15          8           0        7.367810   -9.685940    4.017503
     16          3           0        8.773080   -7.661400    5.168890
     17          8           0        6.198343   -4.233026    1.559955
     18          6           0        6.823294   -4.769882    2.647677
     19          8           0        7.705065   -3.833725    3.130641
     20          6           0        7.596646   -2.711457    2.326650
     21          6           0        6.691868   -2.950872    1.384175
     22          8           0        6.641853   -5.852455    3.102523
     23          1           0        8.213257   -1.865709    2.569580
     24          1           0        6.296110   -2.373338    0.569314
     25          8           0       -0.599870   -6.887637    4.748183
     26          6           0        0.512648   -6.411774    4.100072
     27          8           0        0.123970   -5.322522    3.355584
     28          6           0       -1.230935   -5.142038    3.561382
     29          6           0       -1.664682   -6.080034    4.395943
     30          8           0        1.609827   -6.856041    4.167794
     31          1           0       -1.708600   -4.324334    3.053520
     32          1           0       -2.626201   -6.308014    4.818262
 ---------------------------------------------------------------------
                    Distance matrix (angstroms):
                    1          2          3          4          5
     1  N    0.000000
     2  S    1.651485   0.000000
     3  S    1.581630   2.923195   0.000000
     4  C    2.800965   1.885548   3.768798   0.000000
     5  C    2.739564   4.173689   1.880480   4.373539   0.000000
     6  F    3.875142   5.284075   2.591343   5.499009   1.370729
     7  F    3.106390   4.660509   2.673083   5.005016   1.321010
     8  F    3.045927   2.649518   4.085235   1.328559   4.178160
     9  F    3.950663   2.639330   4.996623   1.330980   5.703258
    10  F    3.201881   2.664390   3.603156   1.333352   4.079938
    11  F    3.153694   4.224705   2.680866   3.836651   1.320368
    12  O    2.531873   1.448295   4.045673   2.678139   5.160631
    13  O    2.610391   1.492313   3.282621   2.680863   4.867841
    14  O    2.618457   4.012361   1.501705   5.178641   2.614035
    15  O    2.704260   3.458921   1.490123   3.978310   2.652897
    16  Li   3.407476   4.830158   2.119156   5.883438   2.758125
    17  O    7.359943   7.753027   6.530987   9.166522   8.016801
    18  C    6.259067   6.851117   5.383369   8.304117   6.813804
    19  O    6.874665   7.680140   5.958822   9.183518   7.177942
    20  C    8.211532   8.927110   7.308880  10.441811   8.534292
    21  C    8.460186   8.964760   7.596690  10.432826   8.971442
    22  O    5.129146   5.702989   4.270138   7.120651   5.799697
    23  H    8.933192   9.746998   8.022976  11.285265   9.124461
    24  H    9.413278   9.821073   8.571782  11.268526   9.974536
    25  O    7.709991   6.551985   8.466082   7.770839  10.253218
    26  C    7.124973   6.157433   7.668763   7.519558   9.515821
    27  O    8.240261   7.397114   8.629165   8.793739  10.503306
    28  C    9.327298   8.362201   9.842885   9.683565  11.702566
    29  C    9.051488   7.928511   9.757623   9.144219  11.568862
    30  O    6.008535   5.116262   6.493373   6.539582   8.345982
    31  H   10.286728   9.377850  10.728860  10.717395  12.600402
    32  H    9.752045   8.544434  10.563152   9.663956  12.336818
                    6          7          8          9         10
     6  F    0.000000
     7  F    2.183897   0.000000
     8  F    5.423935   4.549125   0.000000
     9  F    6.806537   6.315199   2.170918   0.000000
    10  F    4.968558   5.000672   2.169193   2.166158   0.000000
    11  F    2.185665   2.167446   3.483665   5.121641   3.399390
    12  O    6.376032   5.335126   3.065825   3.007353   3.815991
    13  O    5.715599   5.593330   3.815067   3.102501   2.963490
    14  O    2.840176   2.988033   5.465020   6.358413   5.083621
    15  O    2.846006   3.805105   4.593563   5.081814   3.358587
    16  Li   2.574887   3.108902   6.124878   7.093780   5.667982
    17  O    7.718537   8.631817  10.058531   9.853284   8.882400
    18  C    6.543691   7.345189   9.082367   9.110520   8.070523
    19  O    6.813822   7.516273   9.826388  10.078622   9.002995
    20  C    8.109262   8.887991  11.141645  11.278586  10.236595
    21  C    8.582240   9.476826  11.265292  11.158387  10.173211
    22  O    5.650039   6.403890   7.906146   7.945793   6.888543
    23  H    8.651274   9.365892  11.913205  12.164497  11.108556
    24  H    9.570133  10.519596  12.158180  11.928110  10.985049
    25  O   11.011989  10.723728   8.809957   7.364869   8.336761
    26  C   10.150033  10.037680   8.605921   7.319892   7.941689
    27  O   11.022295  11.037020   9.897337   8.636493   9.130702
    28  C   12.289355  12.201722  10.769483   9.378874  10.106020
    29  C   12.283791  12.033114  10.187767   8.704527   9.686080
    30  O    8.966249   8.897361   7.631004   6.478471   6.910340
    31  H   13.127378  13.103258  11.813270  10.429490  11.100059
    32  H   13.116640  12.769560  10.666626   9.109839  10.278071
                   11         12         13         14         15
    11  F    0.000000
    12  O    5.242256   0.000000
    13  O    4.993783   2.532332   0.000000
    14  O    3.787872   4.903647   4.217356   0.000000
    15  O    3.092456   4.822020   3.257584   2.387044   0.000000
    16  Li   4.003454   5.751122   4.985067   0.856814   2.720154
    17  O    8.968272   8.544122   6.803913   5.673328   6.094380
    18  C    7.842133   7.643303   6.094723   4.393682   5.132304
    19  O    8.330660   8.380328   7.117173   4.715962   5.928632
    20  C    9.671681   9.601621   8.256236   6.095410   7.180164
    21  C   10.008220   9.687726   8.096075   6.566918   7.263088
    22  O    6.771118   6.567359   4.964932   3.430754   4.007469
    23  H   10.315873  10.367083   9.169800   6.712608   7.997954
    24  H   10.975887  10.536880   8.862827   7.597902   8.155531
    25  O   10.589726   6.236301   5.661177   8.705648   8.476338
    26  C    9.957898   6.077233   5.117293   7.773464   7.597383
    27  O   11.026127   7.377582   6.297554   8.571502   8.482379
    28  C   12.173893   8.183616   7.329131   9.839922   9.736196
    29  C   11.939421   7.593428   7.011082   9.910232   9.733020
    30  O    8.803733   5.189104   4.031512   6.622021   6.417576
    31  H   13.112885   9.224961   8.316033  10.643701  10.585712
    32  H   12.649026   8.087809   7.714580  10.781063  10.579785
                   16         17         18         19         20
    16  Li   0.000000
    17  O    5.604233   0.000000
    18  C    4.303377   1.364521   0.000000
    19  O    4.466118   2.212850   1.373740   0.000000
    20  C    5.827886   2.204142   2.222216   1.384790   0.000000
    21  C    6.390976   1.385057   2.218672   2.203665   1.328232
    22  O    3.476246   2.280080   1.188179   2.281771   3.373347
    23  H    6.376507   3.268549   3.220608   2.108586   1.074483
    24  H    7.433376   2.109352   3.215733   3.267763   2.212226
    25  O    9.414239   7.964136   8.000024   8.995263   9.512475
    26  C    8.422510   6.597444   6.680533   7.701753   8.186599
    27  O    9.141418   6.427230   6.759252   7.729173   7.982308
    28  C   10.440862   7.747657   8.114430   9.041533   9.238965
    29  C   10.585133   8.560457   8.764626   9.717976  10.069830
    30  O    7.277568   5.893684   5.817479   6.882006   7.510619
    31  H   11.201626   8.047287   8.553154   9.426756   9.471923
    32  H   11.484695   9.633002   9.816835  10.756637  11.119800
                   21         22         23         24         25
    21  C    0.000000
    22  O    3.372595   0.000000
    23  H    2.213005   4.318273   0.000000
    24  H    1.074322   4.317515   2.816772   0.000000
    25  O    8.943383   7.498156  10.374839   9.241016   0.000000
    26  C    7.585294   6.234990   9.072403   7.888197   1.372658
    27  O    7.255925   6.544285   8.831983   7.386224   2.216497
    28  C    8.503661   7.918083  10.045436   8.560058   2.203147
    29  C    9.417766   8.409711  10.893567   9.578982   1.382071
    30  O    6.987561   5.240541   8.429887   7.416531   2.284865
    31  H    8.674155   8.489265  10.233391   8.605408   3.266755
    32  H   10.482832   9.436531  11.928307  10.636864   2.108766
                   26         27         28         29         30
    26  C    0.000000
    27  O    1.375428   0.000000
    28  C    2.223173   1.382280   0.000000
    29  C    2.222241   2.203508   1.328331   0.000000
    30  O    1.185648   2.284543   3.372755   3.372929   0.000000
    31  H    3.222827   2.108539   1.074582   2.210545   4.320082
    32  H    3.221636   3.267119   2.210433   1.074638   4.320576
                   31         32
    31  H    0.000000
    32  H    2.809144   0.000000
 Stoichiometry    C8H4F6LiNO10S2
 Framework group  C1[X(C8H4F6LiNO10S2)]
 Deg. of freedom    90
 Full point group                 C1      NOp   1
 RotChk:  IX=1 Diff= 5.89D-02
 Largest Abelian subgroup         C1      NOp   1
 Largest concise Abelian subgroup C1      NOp   1
                         Standard orientation:                         
 ---------------------------------------------------------------------
 Center     Atomic      Atomic             Coordinates (Angstroms)
 Number     Number       Type             X           Y           Z
 ---------------------------------------------------------------------
      1          7           0       -2.072511    0.571799    0.901438
      2         16           0       -1.338057    1.964841    0.404029
      3         16           0       -2.236184   -0.804327    0.139177
      4          6           0       -2.661529    2.868880   -0.589160
      5          6           0       -4.074466   -1.183107    0.255148
      6          9           0       -4.215818   -2.400835   -0.358088
      7          9           0       -4.479114   -1.296507    1.507532
      8          9           0       -3.769631    2.982184    0.134954
      9          9           0       -2.214216    4.081575   -0.906637
     10          9           0       -2.938709    2.205868   -1.712288
     11          9           0       -4.815905   -0.299365   -0.387224
     12          8           0       -1.058991    2.797884    1.555428
     13          8           0       -0.246283    1.705471   -0.579716
     14          8           0       -1.660839   -2.012814    0.820097
     15          8           0       -1.943696   -0.976838   -1.311739
     16          3           0       -1.899743   -2.824357    0.684253
     17          8           0        3.285646   -4.093113   -1.021449
     18          6           0        2.156227   -3.887917   -0.283734
     19          8           0        2.037544   -4.930845    0.602481
     20          6           0        3.121969   -5.768299    0.401648
     21          6           0        3.871460   -5.265223   -0.572713
     22          8           0        1.405155   -2.972646   -0.383429
     23          1           0        3.197664   -6.640127    1.025106
     24          1           0        4.786600   -5.575025   -1.042511
     25          8           0        5.018436    3.553183    0.378208
     26          6           0        4.803540    2.236281    0.056065
     27          8           0        6.033876    1.645899   -0.115766
     28          6           0        6.993563    2.615203    0.108167
     29          6           0        6.384969    3.758206    0.404175
     30          8           0        3.750849    1.702041   -0.054345
     31          1           0        8.024877    2.326896    0.018737
     32          1           0        6.738089    4.744295    0.644556
 ---------------------------------------------------------------------
 Rotational constants (GHZ):           0.1270302           0.0843777           0.0535685
 Leave Link  202 at Thu Jul 10 10:59:37 2025, MaxMem=  1342177280 cpu:               0.4 elap:               0.1
 (Enter /home/zhangying/bin/g16/l301.exe)
 Standard basis: 6-311++G(d,p) (5D, 7F)
 Ernie: Thresh=  0.10000D-02 Tol=  0.10000D-05 Strict=F.
 There are   688 symmetry adapted cartesian basis functions of A   symmetry.
 There are   660 symmetry adapted basis functions of A   symmetry.
   660 basis functions,  1072 primitive gaussians,   688 cartesian basis functions
   114 alpha electrons      114 beta electrons
       nuclear repulsion energy      3090.0664471256 Hartrees.
 IExCor=  402 DFT=T Ex+Corr=B3LYP ExCW=0 ScaHFX=  0.200000
 ScaDFX=  0.800000  0.720000  1.000000  0.810000 ScalE2=  1.000000  1.000000
 IRadAn=      5 IRanWt=     -1 IRanGd=            0 ICorTp=0 IEmpDi=141
 NAtoms=   32 NActive=   32 NUniq=   32 SFac= 1.00D+00 NAtFMM=   60 NAOKFM=F Big=F
 Integral buffers will be    131072 words long.
 Raffenetti 2 integral format.
 Two-electron integral symmetry is turned on.
 R6Disp:  Grimme-D3(BJ) Dispersion energy=       -0.0593750620 Hartrees.
 Nuclear repulsion after empirical dispersion term =     3090.0070720636 Hartrees.
 Leave Link  301 at Thu Jul 10 10:59:38 2025, MaxMem=  1342177280 cpu:               1.3 elap:               0.1
 (Enter /home/zhangying/bin/g16/l302.exe)
 NPDir=0 NMtPBC=     1 NCelOv=     1 NCel=       1 NClECP=     1 NCelD=      1
         NCelK=      1 NCelE2=     1 NClLst=     1 CellRange=     0.0.
 One-electron integrals computed using PRISM.
 One-electron integral symmetry used in STVInt
 NBasis=   660 RedAO= T EigKep=  2.80D-05  NBF=   660
 NBsUse=   660 1.00D-06 EigRej= -1.00D+00 NBFU=   660
 Precomputing XC quadrature grid using
 IXCGrd= 4 IRadAn=           5 IRanWt=          -1 IRanGd=           0 AccXCQ= 0.00D+00.
 Generated NRdTot=       0 NPtTot=           0 NUsed=           0 NTot=          32
 NSgBfM=   627   627   627   627   627 MxSgAt=    32 MxSgA2=    32.
 Leave Link  302 at Thu Jul 10 10:59:39 2025, MaxMem=  1342177280 cpu:              13.3 elap:               0.9
 (Enter /home/zhangying/bin/g16/l303.exe)
 DipDrv:  MaxL=1.
 Leave Link  303 at Thu Jul 10 10:59:39 2025, MaxMem=  1342177280 cpu:               1.8 elap:               0.2
 (Enter /home/zhangying/bin/g16/l401.exe)
 Initial guess from the checkpoint file:  "/home_zz/zhangying/wangchenyu/zhang/diffusion/2VC/1/Gau-21715.chk"
 B after Tr=     0.000000   -0.000000   -0.000000
         Rot=    0.999649   -0.020317   -0.005032    0.016252 Ang=  -3.04 deg.
 Guess basis will be translated and rotated to current coordinates.
 JPrj=2 DoOrth=T DoCkMO=T.
 Generating alternative initial guess.
 ExpMin= 7.40D-03 ExpMax= 9.34D+04 ExpMxC= 3.17D+03 IAcc=3 IRadAn=         5 AccDes= 0.00D+00
 Harris functional with IExCor=  402 and IRadAn=       5 diagonalized for initial guess.
 HarFok:  IExCor=  402 AccDes= 0.00D+00 IRadAn=         5 IDoV= 1 UseB2=F ITyADJ=14
 ICtDFT=  3500011 ScaDFX=  1.000000  1.000000  1.000000  1.000000
 FoFCou: FMM=F IPFlag=           0 FMFlag=      100000 FMFlg1=           0
         NFxFlg=           0 DoJE=T BraDBF=F KetDBF=T FulRan=T
         wScrn=  0.000000 ICntrl=       500 IOpCl=  0 I1Cent=   200000004 NGrid=           0
         NMat0=    1 NMatS0=      1 NMatT0=    0 NMatD0=    1 NMtDS0=    0 NMtDT0=    0
 Petite list used in FoFCou.
 Harris En= -2517.14343022766    
 Leave Link  401 at Thu Jul 10 10:59:43 2025, MaxMem=  1342177280 cpu:              54.8 elap:               3.5
 (Enter /home/zhangying/bin/g16/l502.exe)
 Integral symmetry usage will be decided dynamically.
 Closed shell SCF:
 Using DIIS extrapolation, IDIIS=  1040.
 NGot=  1342177280 LenX=  1341213430 LenY=  1340739398
 Requested convergence on RMS density matrix=1.00D-08 within 128 cycles.
 Requested convergence on MAX density matrix=1.00D-06.
 Requested convergence on             energy=1.00D-06.
 No special actions if energy rises.
 Fock matrices will be formed incrementally for  20 cycles.

 Cycle   1  Pass 1  IDiag  1:
 FoFJK:  IHMeth= 1 ICntrl=       0 DoSepK=F KAlg= 0 I1Cent=           0 FoldK=F
 IRaf= 640000000 NMat=       1 IRICut=       1 DoRegI=T DoRafI=F ISym2E= 0 IDoP0=0 IntGTp=1.
 FoFCou: FMM=F IPFlag=           0 FMFlag=      100000 FMFlg1=           0
         NFxFlg=           0 DoJE=F BraDBF=F KetDBF=F FulRan=T
         wScrn=  0.000000 ICntrl=         0 IOpCl=  0 I1Cent=           0 NGrid=           0
         NMat0=    1 NMatS0=      1 NMatT0=    0 NMatD0=    1 NMtDS0=    0 NMtDT0=    0
 Symmetry not used in FoFCou.
 E= -2515.57390386333    
 DIIS: error= 1.79D-02 at cycle   1 NSaved=   1.
 NSaved= 1 IEnMin= 1 EnMin= -2515.57390386333     IErMin= 1 ErrMin= 1.79D-02
 ErrMax= 1.79D-02  0.00D+00 EMaxC= 1.00D-01 BMatC= 9.57D-01 BMatP= 9.57D-01
 IDIUse=3 WtCom= 8.21D-01 WtEn= 1.79D-01
 Coeff-Com:  0.100D+01
 Coeff-En:   0.100D+01
 Coeff:      0.100D+01
 Recover alternate guess density for next cycle.
 RMSDP=7.79D-03 MaxDP=9.22D-01              OVMax= 0.00D+00

 Cycle   2  Pass 1  IDiag  1:
 RMSU=  6.46D-03    CP:  7.03D-01
 E= -2515.64828565206     Delta-E=       -0.074381788721 Rises=F Damp=F
 DIIS: error= 3.17D-02 at cycle   2 NSaved=   2.
 NSaved= 2 IEnMin= 2 EnMin= -2515.64828565206     IErMin= 1 ErrMin= 1.79D-02
 ErrMax= 3.17D-02  0.00D+00 EMaxC= 1.00D-01 BMatC= 1.94D+00 BMatP= 9.57D-01
 IDIUse=2 WtCom= 0.00D+00 WtEn= 1.00D+00
 Coeff-En:   0.448D+00 0.552D+00
 Coeff:      0.448D+00 0.552D+00
 Gap=     0.226 Goal=   None    Shift=    0.000
 RMSDP=1.86D-02 MaxDP=3.53D+00 DE=-7.44D-02 OVMax= 3.38D-01

 Cycle   3  Pass 1  IDiag  1:
 RMSU=  1.44D-02    CP:  1.44D+00  2.62D-01
 E= -2515.06215215055     Delta-E=        0.586133501509 Rises=F Damp=F
 DIIS: error= 4.15D-02 at cycle   3 NSaved=   3.
 NSaved= 3 IEnMin= 2 EnMin= -2515.64828565206     IErMin= 1 ErrMin= 1.79D-02
 ErrMax= 4.15D-02  0.00D+00 EMaxC= 1.00D-01 BMatC= 2.60D+00 BMatP= 9.57D-01
 IDIUse=2 WtCom= 0.00D+00 WtEn= 1.00D+00
 Coeff-En:   0.000D+00 0.575D+00 0.425D+00
 Coeff:      0.000D+00 0.575D+00 0.425D+00
 Gap=     0.262 Goal=   None    Shift=    0.000
 RMSDP=1.35D-02 MaxDP=2.39D+00 DE= 5.86D-01 OVMax= 2.30D-01

 Cycle   4  Pass 1  IDiag  1:
 RMSU=  2.56D-03    CP:  9.34D-01  7.79D-01  2.72D-01
 E= -2516.77375770276     Delta-E=       -1.711605552216 Rises=F Damp=F
 DIIS: error= 8.83D-03 at cycle   4 NSaved=   4.
 NSaved= 4 IEnMin= 4 EnMin= -2516.77375770276     IErMin= 4 ErrMin= 8.83D-03
 ErrMax= 8.83D-03  0.00D+00 EMaxC= 1.00D-01 BMatC= 1.47D-01 BMatP= 9.57D-01
 IDIUse=3 WtCom= 9.12D-01 WtEn= 8.83D-02
 Coeff-Com:  0.156D-01 0.276D+00 0.223D+00 0.486D+00
 Coeff-En:   0.000D+00 0.000D+00 0.000D+00 0.100D+01
 Coeff:      0.142D-01 0.251D+00 0.203D+00 0.532D+00
 Gap=     0.197 Goal=   None    Shift=    0.000
 RMSDP=2.78D-03 MaxDP=2.24D-01 DE=-1.71D+00 OVMax= 9.84D-02

 Cycle   5  Pass 1  IDiag  1:
 RMSU=  1.68D-03    CP:  9.57D-01  7.54D-01  3.46D-01  2.55D-01
 E= -2516.82762619018     Delta-E=       -0.053868487412 Rises=F Damp=F
 DIIS: error= 6.80D-03 at cycle   5 NSaved=   5.
 NSaved= 5 IEnMin= 5 EnMin= -2516.82762619018     IErMin= 5 ErrMin= 6.80D-03
 ErrMax= 6.80D-03  0.00D+00 EMaxC= 1.00D-01 BMatC= 7.96D-02 BMatP= 1.47D-01
 IDIUse=3 WtCom= 9.32D-01 WtEn= 6.80D-02
 Coeff-Com: -0.652D-03 0.579D-01 0.365D-01 0.412D+00 0.494D+00
 Coeff-En:   0.000D+00 0.000D+00 0.000D+00 0.382D+00 0.618D+00
 Coeff:     -0.608D-03 0.539D-01 0.340D-01 0.410D+00 0.503D+00
 Gap=     0.203 Goal=   None    Shift=    0.000
 RMSDP=1.38D-03 MaxDP=1.76D-01 DE=-5.39D-02 OVMax= 5.00D-02

 Cycle   6  Pass 1  IDiag  1:
 RMSU=  6.07D-04    CP:  9.50D-01  7.51D-01  3.17D-01  5.51D-01  4.75D-01
 E= -2516.88549361610     Delta-E=       -0.057867425926 Rises=F Damp=F
 DIIS: error= 2.39D-03 at cycle   6 NSaved=   6.
 NSaved= 6 IEnMin= 6 EnMin= -2516.88549361610     IErMin= 6 ErrMin= 2.39D-03
 ErrMax= 2.39D-03  0.00D+00 EMaxC= 1.00D-01 BMatC= 4.05D-03 BMatP= 7.96D-02
 IDIUse=3 WtCom= 9.76D-01 WtEn= 2.39D-02
 Coeff-Com: -0.135D-02 0.116D-01 0.397D-03 0.208D+00 0.297D+00 0.485D+00
 Coeff-En:   0.000D+00 0.000D+00 0.000D+00 0.000D+00 0.000D+00 0.100D+01
 Coeff:     -0.132D-02 0.113D-01 0.388D-03 0.203D+00 0.290D+00 0.497D+00
 Gap=     0.198 Goal=   None    Shift=    0.000
 RMSDP=4.20D-04 MaxDP=5.12D-02 DE=-5.79D-02 OVMax= 1.45D-02

 Cycle   7  Pass 1  IDiag  1:
 RMSU=  1.74D-04    CP:  9.48D-01  7.60D-01  3.16D-01  5.56D-01  5.88D-01
                    CP:  4.64D-01
 E= -2516.88824377475     Delta-E=       -0.002750158646 Rises=F Damp=F
 DIIS: error= 8.79D-04 at cycle   7 NSaved=   7.
 NSaved= 7 IEnMin= 7 EnMin= -2516.88824377475     IErMin= 7 ErrMin= 8.79D-04
 ErrMax= 8.79D-04  0.00D+00 EMaxC= 1.00D-01 BMatC= 6.83D-04 BMatP= 4.05D-03
 IDIUse=3 WtCom= 9.91D-01 WtEn= 8.79D-03
 Coeff-Com: -0.403D-04 0.618D-03-0.449D-02 0.779D-01 0.118D+00 0.320D+00
 Coeff-Com:  0.488D+00
 Coeff-En:   0.000D+00 0.000D+00 0.000D+00 0.000D+00 0.000D+00 0.120D+00
 Coeff-En:   0.880D+00
 Coeff:     -0.400D-04 0.613D-03-0.445D-02 0.773D-01 0.117D+00 0.318D+00
 Coeff:      0.492D+00
 Gap=     0.197 Goal=   None    Shift=    0.000
 RMSDP=1.64D-04 MaxDP=3.30D-02 DE=-2.75D-03 OVMax= 4.62D-03

 Cycle   8  Pass 1  IDiag  1:
 RMSU=  5.30D-05    CP:  9.44D-01  7.61D-01  3.11D-01  5.50D-01  5.68D-01
                    CP:  5.86D-01  4.67D-01
 E= -2516.88870536410     Delta-E=       -0.000461589353 Rises=F Damp=F
 DIIS: error= 1.74D-04 at cycle   8 NSaved=   8.
 NSaved= 8 IEnMin= 8 EnMin= -2516.88870536410     IErMin= 8 ErrMin= 1.74D-04
 ErrMax= 1.74D-04  0.00D+00 EMaxC= 1.00D-01 BMatC= 4.63D-05 BMatP= 6.83D-04
 IDIUse=3 WtCom= 9.98D-01 WtEn= 1.74D-03
 Coeff-Com: -0.207D-04-0.655D-03-0.250D-02 0.199D-01 0.301D-01 0.121D+00
 Coeff-Com:  0.275D+00 0.557D+00
 Coeff-En:   0.000D+00 0.000D+00 0.000D+00 0.000D+00 0.000D+00 0.000D+00
 Coeff-En:   0.000D+00 0.100D+01
 Coeff:     -0.207D-04-0.653D-03-0.250D-02 0.199D-01 0.300D-01 0.121D+00
 Coeff:      0.274D+00 0.558D+00
 Gap=     0.197 Goal=   None    Shift=    0.000
 RMSDP=3.36D-05 MaxDP=3.57D-03 DE=-4.62D-04 OVMax= 9.79D-04

 Cycle   9  Pass 1  IDiag  1:
 RMSU=  1.55D-05    CP:  9.44D-01  7.61D-01  3.11D-01  5.53D-01  5.67D-01
                    CP:  5.66D-01  5.67D-01  6.55D-01
 E= -2516.88873800320     Delta-E=       -0.000032639095 Rises=F Damp=F
 DIIS: error= 6.08D-05 at cycle   9 NSaved=   9.
 NSaved= 9 IEnMin= 9 EnMin= -2516.88873800320     IErMin= 9 ErrMin= 6.08D-05
 ErrMax= 6.08D-05  0.00D+00 EMaxC= 1.00D-01 BMatC= 4.12D-06 BMatP= 4.63D-05
 IDIUse=1 WtCom= 1.00D+00 WtEn= 0.00D+00
 Coeff-Com:  0.149D-04-0.321D-03-0.860D-03 0.461D-02 0.668D-02 0.411D-01
 Coeff-Com:  0.112D+00 0.307D+00 0.530D+00
 Coeff:      0.149D-04-0.321D-03-0.860D-03 0.461D-02 0.668D-02 0.411D-01
 Coeff:      0.112D+00 0.307D+00 0.530D+00
 Gap=     0.197 Goal=   None    Shift=    0.000
 RMSDP=1.03D-05 MaxDP=9.85D-04 DE=-3.26D-05 OVMax= 4.59D-04

 Cycle  10  Pass 1  IDiag  1:
 RMSU=  6.95D-06    CP:  9.44D-01  7.61D-01  3.11D-01  5.53D-01  5.69D-01
                    CP:  5.68D-01  5.68D-01  7.12D-01  6.25D-01
 E= -2516.88874069182     Delta-E=       -0.000002688626 Rises=F Damp=F
 DIIS: error= 2.27D-05 at cycle  10 NSaved=  10.
 NSaved=10 IEnMin=10 EnMin= -2516.88874069182     IErMin=10 ErrMin= 2.27D-05
 ErrMax= 2.27D-05  0.00D+00 EMaxC= 1.00D-01 BMatC= 6.60D-07 BMatP= 4.12D-06
 IDIUse=1 WtCom= 1.00D+00 WtEn= 0.00D+00
 Coeff-Com:  0.413D-05-0.140D-03-0.209D-03 0.418D-03 0.490D-03 0.117D-01
 Coeff-Com:  0.379D-01 0.124D+00 0.320D+00 0.506D+00
 Coeff:      0.413D-05-0.140D-03-0.209D-03 0.418D-03 0.490D-03 0.117D-01
 Coeff:      0.379D-01 0.124D+00 0.320D+00 0.506D+00
 Gap=     0.197 Goal=   None    Shift=    0.000
 RMSDP=5.74D-06 MaxDP=1.06D-03 DE=-2.69D-06 OVMax= 1.81D-04

 Cycle  11  Pass 1  IDiag  1:
 RMSU=  2.20D-06    CP:  9.44D-01  7.61D-01  3.11D-01  5.53D-01  5.67D-01
                    CP:  5.71D-01  5.62D-01  7.03D-01  7.04D-01  4.11D-01
 E= -2516.88874107987     Delta-E=       -0.000000388047 Rises=F Damp=F
 DIIS: error= 9.11D-06 at cycle  11 NSaved=  11.
 NSaved=11 IEnMin=11 EnMin= -2516.88874107987     IErMin=11 ErrMin= 9.11D-06
 ErrMax= 9.11D-06  0.00D+00 EMaxC= 1.00D-01 BMatC= 1.18D-07 BMatP= 6.60D-07
 IDIUse=1 WtCom= 1.00D+00 WtEn= 0.00D+00
 Coeff-Com:  0.127D-05-0.574D-04 0.891D-06-0.425D-03-0.665D-03 0.185D-02
 Coeff-Com:  0.895D-02 0.361D-01 0.128D+00 0.330D+00 0.496D+00
 Coeff:      0.127D-05-0.574D-04 0.891D-06-0.425D-03-0.665D-03 0.185D-02
 Coeff:      0.895D-02 0.361D-01 0.128D+00 0.330D+00 0.496D+00
 Gap=     0.197 Goal=   None    Shift=    0.000
 RMSDP=2.26D-06 MaxDP=5.05D-04 DE=-3.88D-07 OVMax= 5.66D-05

 Cycle  12  Pass 1  IDiag  1:
 RMSU=  5.25D-07    CP:  9.44D-01  7.61D-01  3.11D-01  5.53D-01  5.68D-01
                    CP:  5.70D-01  5.64D-01  7.04D-01  6.96D-01  6.31D-01
                    CP:  6.46D-01
 E= -2516.88874116145     Delta-E=       -0.000000081583 Rises=F Damp=F
 DIIS: error= 3.50D-06 at cycle  12 NSaved=  12.
 NSaved=12 IEnMin=12 EnMin= -2516.88874116145     IErMin=12 ErrMin= 3.50D-06
 ErrMax= 3.50D-06  0.00D+00 EMaxC= 1.00D-01 BMatC= 7.21D-09 BMatP= 1.18D-07
 IDIUse=1 WtCom= 1.00D+00 WtEn= 0.00D+00
 Coeff-Com:  0.573D-06-0.263D-04 0.184D-04-0.228D-03-0.325D-03 0.288D-03
 Coeff-Com:  0.223D-02 0.998D-02 0.429D-01 0.136D+00 0.269D+00 0.540D+00
 Coeff:      0.573D-06-0.263D-04 0.184D-04-0.228D-03-0.325D-03 0.288D-03
 Coeff:      0.223D-02 0.998D-02 0.429D-01 0.136D+00 0.269D+00 0.540D+00
 Gap=     0.197 Goal=   None    Shift=    0.000
 RMSDP=4.01D-07 MaxDP=7.56D-05 DE=-8.16D-08 OVMax= 1.48D-05

 Cycle  13  Pass 1  IDiag  1:
 RMSU=  2.02D-07    CP:  9.44D-01  7.61D-01  3.11D-01  5.53D-01  5.68D-01
                    CP:  5.70D-01  5.65D-01  7.05D-01  6.96D-01  6.04D-01
                    CP:  6.73D-01  7.15D-01
 E= -2516.88874116604     Delta-E=       -0.000000004589 Rises=F Damp=F
 DIIS: error= 1.17D-06 at cycle  13 NSaved=  13.
 NSaved=13 IEnMin=13 EnMin= -2516.88874116604     IErMin=13 ErrMin= 1.17D-06
 ErrMax= 1.17D-06  0.00D+00 EMaxC= 1.00D-01 BMatC= 9.27D-10 BMatP= 7.21D-09
 IDIUse=1 WtCom= 1.00D+00 WtEn= 0.00D+00
 Coeff-Com: -0.493D-06-0.798D-05 0.124D-04-0.918D-04-0.116D-03-0.176D-03
 Coeff-Com: -0.984D-04 0.229D-03 0.535D-02 0.279D-01 0.808D-01 0.309D+00
 Coeff-Com:  0.578D+00
 Coeff:     -0.493D-06-0.798D-05 0.124D-04-0.918D-04-0.116D-03-0.176D-03
 Coeff:     -0.984D-04 0.229D-03 0.535D-02 0.279D-01 0.808D-01 0.309D+00
 Coeff:      0.578D+00
 Gap=     0.197 Goal=   None    Shift=    0.000
 RMSDP=1.48D-07 MaxDP=1.78D-05 DE=-4.59D-09 OVMax= 4.57D-06

 Cycle  14  Pass 1  IDiag  1:
 RMSU=  6.24D-08    CP:  9.44D-01  7.61D-01  3.11D-01  5.53D-01  5.68D-01
                    CP:  5.70D-01  5.64D-01  7.05D-01  6.98D-01  6.10D-01
                    CP:  6.88D-01  7.92D-01  7.60D-01
 E= -2516.88874116663     Delta-E=       -0.000000000588 Rises=F Damp=F
 DIIS: error= 4.79D-07 at cycle  14 NSaved=  14.
 NSaved=14 IEnMin=14 EnMin= -2516.88874116663     IErMin=14 ErrMin= 4.79D-07
 ErrMax= 4.79D-07  0.00D+00 EMaxC= 1.00D-01 BMatC= 1.14D-10 BMatP= 9.27D-10
 IDIUse=1 WtCom= 1.00D+00 WtEn= 0.00D+00
 Coeff-Com: -0.250D-06-0.196D-05 0.523D-05-0.300D-04-0.330D-04-0.139D-03
 Coeff-Com: -0.281D-03-0.907D-03-0.131D-02 0.148D-02 0.172D-01 0.119D+00
 Coeff-Com:  0.326D+00 0.539D+00
 Coeff:     -0.250D-06-0.196D-05 0.523D-05-0.300D-04-0.330D-04-0.139D-03
 Coeff:     -0.281D-03-0.907D-03-0.131D-02 0.148D-02 0.172D-01 0.119D+00
 Coeff:      0.326D+00 0.539D+00
 Gap=     0.197 Goal=   None    Shift=    0.000
 RMSDP=5.64D-08 MaxDP=6.56D-06 DE=-5.88D-10 OVMax= 2.07D-06

 Cycle  15  Pass 1  IDiag  1:
 RMSU=  2.02D-08    CP:  9.44D-01  7.61D-01  3.11D-01  5.53D-01  5.68D-01
                    CP:  5.70D-01  5.64D-01  7.05D-01  6.97D-01  6.11D-01
                    CP:  6.89D-01  7.91D-01  8.55D-01  7.66D-01
 E= -2516.88874116670     Delta-E=       -0.000000000075 Rises=F Damp=F
 DIIS: error= 2.02D-07 at cycle  15 NSaved=  15.
 NSaved=15 IEnMin=15 EnMin= -2516.88874116670     IErMin=15 ErrMin= 2.02D-07
 ErrMax= 2.02D-07  0.00D+00 EMaxC= 1.00D-01 BMatC= 2.07D-11 BMatP= 1.14D-10
 IDIUse=1 WtCom= 1.00D+00 WtEn= 0.00D+00
 Coeff-Com: -0.369D-07 0.256D-07 0.763D-06-0.208D-05 0.619D-06-0.537D-04
 Coeff-Com: -0.142D-03-0.577D-03-0.162D-02-0.393D-02-0.384D-02 0.180D-01
 Coeff-Com:  0.943D-01 0.337D+00 0.561D+00
 Coeff:     -0.369D-07 0.256D-07 0.763D-06-0.208D-05 0.619D-06-0.537D-04
 Coeff:     -0.142D-03-0.577D-03-0.162D-02-0.393D-02-0.384D-02 0.180D-01
 Coeff:      0.943D-01 0.337D+00 0.561D+00
 Gap=     0.197 Goal=   None    Shift=    0.000
 RMSDP=1.79D-08 MaxDP=2.46D-06 DE=-7.46D-11 OVMax= 5.88D-07

 Cycle  16  Pass 1  IDiag  1:
 RMSU=  6.37D-09    CP:  9.44D-01  7.61D-01  3.11D-01  5.53D-01  5.68D-01
                    CP:  5.70D-01  5.64D-01  7.05D-01  6.97D-01  6.11D-01
                    CP:  6.90D-01  7.93D-01  8.63D-01  8.32D-01  7.96D-01
 E= -2516.88874116669     Delta-E=        0.000000000009 Rises=F Damp=F
 DIIS: error= 4.42D-08 at cycle  16 NSaved=  16.
 NSaved=16 IEnMin=15 EnMin= -2516.88874116670     IErMin=16 ErrMin= 4.42D-08
 ErrMax= 4.42D-08  0.00D+00 EMaxC= 1.00D-01 BMatC= 1.34D-12 BMatP= 2.07D-11
 IDIUse=1 WtCom= 1.00D+00 WtEn= 0.00D+00
 Coeff-Com: -0.152D-07 0.112D-06 0.138D-07 0.150D-06 0.121D-05-0.193D-04
 Coeff-Com: -0.482D-04-0.215D-03-0.676D-03-0.199D-02-0.292D-02 0.241D-02
 Coeff-Com:  0.287D-01 0.149D+00 0.308D+00 0.518D+00
 Coeff:     -0.152D-07 0.112D-06 0.138D-07 0.150D-06 0.121D-05-0.193D-04
 Coeff:     -0.482D-04-0.215D-03-0.676D-03-0.199D-02-0.292D-02 0.241D-02
 Coeff:      0.287D-01 0.149D+00 0.308D+00 0.518D+00
 Gap=     0.197 Goal=   None    Shift=    0.000
 RMSDP=6.95D-09 MaxDP=6.25D-07 DE= 9.09D-12 OVMax= 3.28D-07

 SCF Done:  E(RB3LYP) =  -2516.88874117     A.U. after   16 cycles
            NFock= 16  Conv=0.70D-08     -V/T= 2.0012
 KE= 2.513800947185D+03 PE=-1.213788586991D+04 EE= 4.017189109494D+03
 Leave Link  502 at Thu Jul 10 11:02:07 2025, MaxMem=  1342177280 cpu:            2299.8 elap:             143.9
 (Enter /home/zhangying/bin/g16/l701.exe)
 ... and contract with generalized density number  0.
 Compute integral first derivatives.
 R6Disp: Adding Grimme-D3(BJ) dispersion energy 1st derivatives to the gradient.
 Leave Link  701 at Thu Jul 10 11:02:09 2025, MaxMem=  1342177280 cpu:               5.7 elap:               0.5
 (Enter /home/zhangying/bin/g16/l702.exe)
 L702 exits ... SP integral derivatives will be done elsewhere.
 Leave Link  702 at Thu Jul 10 11:02:09 2025, MaxMem=  1342177280 cpu:               0.6 elap:               0.1
 (Enter /home/zhangying/bin/g16/l703.exe)
 Integral derivatives from FoFJK, PRISM(SPDF).
 Compute integral first derivatives, UseDBF=F ICtDFT=           0.
 Calling FoFJK, ICntrl=      2127 FMM=F ISym2X=0 I1Cent= 0 IOpClX= 0 NMat=1 NMatS=1 NMatT=0.
 FoFJK:  IHMeth= 1 ICntrl=    2127 DoSepK=F KAlg= 0 I1Cent=           0 FoldK=F
 IRaf=         0 NMat=       1 IRICut=       1 DoRegI=T DoRafI=F ISym2E= 0 IDoP0=0 IntGTp=1.
 FoFCou: FMM=F IPFlag=           0 FMFlag=      100000 FMFlg1=         800
         NFxFlg=           0 DoJE=F BraDBF=F KetDBF=F FulRan=T
         wScrn=  0.000000 ICntrl=      2127 IOpCl=  0 I1Cent=           0 NGrid=           0
         NMat0=    1 NMatS0=      1 NMatT0=    0 NMatD0=    1 NMtDS0=    0 NMtDT0=    0
 Symmetry not used in FoFCou.
 Leave Link  703 at Thu Jul 10 11:02:47 2025, MaxMem=  1342177280 cpu:             613.9 elap:              38.4
 (Enter /home/zhangying/bin/g16/l716.exe)
 Dipole        = 1.89805800D+00-4.02085716D+00 8.55695704D-01
 ***** Axes restored to original set *****
 -------------------------------------------------------------------
 Center     Atomic                   Forces (Hartrees/Bohr)
 Number     Number              X              Y              Z
 -------------------------------------------------------------------
      1        7           0.013554426   -0.007408911   -0.001646284
      2       16          -0.025113657    0.019785239   -0.048510467
      3       16          -0.105408828   -0.072242246   -0.026454199
      4        6          -0.000650705    0.001875987   -0.002367536
      5        6           0.011357779    0.000605326   -0.005273997
      6        9          -0.004619517    0.001024470    0.008425310
      7        9           0.002242881    0.001623364    0.005814803
      8        9           0.003716530   -0.004262632    0.004972996
      9        9          -0.000637395    0.000556297    0.001118266
     10        9           0.002662993    0.000776045    0.000020669
     11        9          -0.005115654    0.008218030   -0.000898045
     12        8           0.008055174   -0.001782042    0.006279599
     13        8           0.019051561   -0.012349197    0.033359671
     14        8          -1.582104047   -0.557412519    0.665199218
     15        8           0.003362248    0.004682192    0.034212465
     16        3           1.657283634    0.616929290   -0.675769240
     17        8          -0.000234480    0.001641885   -0.000793348
     18        6          -0.001315045   -0.003077996    0.001740166
     19        8           0.000297091    0.000296916    0.000006772
     20        6           0.000146830    0.000316438    0.000206785
     21        6          -0.000179230   -0.001045912    0.000333549
     22        8           0.003876557    0.000656787    0.000529997
     23        1          -0.000027098    0.000139739   -0.000319402
     24        1          -0.000035353   -0.000028817   -0.000132052
     25        8          -0.000986515    0.000006337    0.000323398
     26        6           0.005023015   -0.002235821    0.000206754
     27        8          -0.000528227    0.000825158   -0.000299225
     28        6          -0.000146521    0.000351876   -0.000197043
     29        6           0.000046466   -0.000217224    0.000191987
     30        8          -0.003698317    0.002016733   -0.000250847
     31        1           0.000010089   -0.000061259   -0.000076135
     32        1           0.000113315   -0.000203532    0.000045412
 -------------------------------------------------------------------
 Cartesian Forces:  Max     1.657283634 RMS     0.267399532
 Leave Link  716 at Thu Jul 10 11:02:47 2025, MaxMem=  1342177280 cpu:               0.6 elap:               0.1
 (Enter /home/zhangying/bin/g16/l103.exe)

 GradGradGradGradGradGradGradGradGradGradGradGradGradGradGradGradGradGrad
 Berny optimization.
 Using GEDIIS/GDIIS optimizer.
 FormGI is forming the generalized inverse of G from B-inverse, IUseBI=4.
 Internal  Forces:  Max     6.802720824 RMS     0.619158872
 Search for a local minimum.
 Step number   6 out of a maximum of  156
 All quantities printed in internal units (Hartrees-Bohrs-Radians)
 RMS Force = .61916D+00 SwitMx=.10000D-02 MixMth= 1
 Mixed Optimization -- RFO/linear search
 Update second derivatives using D2CorX and points    4    6    5
 DE=  7.62D-01 DEPred=-6.20D-02 R=-1.23D+01
 Trust test=-1.23D+01 RLast= 8.73D-01 DXMaxT set to 4.76D-01
 ITU= -1  1  0  1  1  0
 Use linear search instead of GDIIS.
     Eigenvalues ---    0.00228   0.00230   0.00230   0.00230   0.00230
     Eigenvalues ---    0.00464   0.00585   0.00679   0.02018   0.02018
     Eigenvalues ---    0.02402   0.02404   0.02553   0.02605   0.02607
     Eigenvalues ---    0.02654   0.02846   0.02849   0.02978   0.02981
     Eigenvalues ---    0.03870   0.03906   0.04505   0.04525   0.07790
     Eigenvalues ---    0.07983   0.08634   0.08825   0.09201   0.09462
     Eigenvalues ---    0.09711   0.10960   0.11562   0.12853   0.15999
     Eigenvalues ---    0.16000   0.16000   0.16001   0.19065   0.19784
     Eigenvalues ---    0.20413   0.20743   0.22103   0.22567   0.22569
     Eigenvalues ---    0.22870   0.23240   0.24635   0.24717   0.24721
     Eigenvalues ---    0.25000   0.25000   0.25000   0.25000   0.25000
     Eigenvalues ---    0.25000   0.25000   0.25000   0.25001   0.25148
     Eigenvalues ---    0.27811   0.36664   0.36664   0.36664   0.36664
     Eigenvalues ---    0.43926   0.44408   0.45044   0.45352   0.48817
     Eigenvalues ---    0.48924   0.49448   0.50119   0.50334   0.52322
     Eigenvalues ---    0.55084   0.57419   0.57654   0.57681   0.59282
     Eigenvalues ---    0.60523   0.61181   0.61461   0.74928   0.84589
     Eigenvalues ---    0.94311   0.97610   1.12091   1.12296  12.14418
 RFO step:  Lambda=-1.91768723D+00 EMin= 2.28254184D-03
 Quartic linear search produced a step of -0.49841.
 Maximum step size (   0.476) exceeded in Quadratic search.
    -- Step size scaled by   0.636
 Iteration  1 RMS(Cart)=  0.21278034 RMS(Int)=  0.01622813
 Iteration  2 RMS(Cart)=  0.17330736 RMS(Int)=  0.00437390
 Iteration  3 RMS(Cart)=  0.01224990 RMS(Int)=  0.00068461
 Iteration  4 RMS(Cart)=  0.00002178 RMS(Int)=  0.00068458
 Iteration  5 RMS(Cart)=  0.00000006 RMS(Int)=  0.00068458
 ITry= 1 IFail=0 DXMaxC= 1.31D+00 DCOld= 1.00D+10 DXMaxT= 4.76D-01 DXLimC= 3.00D+00 Rises=F
 Variable       Old X    -DE/DX   Delta X   Delta X   Delta X     New X
                                 (Linear)    (Quad)   (Total)
    R1        3.12085  -0.00745  -0.01539   0.01788   0.00249   3.12335
    R2        2.98885  -0.01849  -0.01798   0.02277   0.00479   2.99364
    R3        3.56317   0.00123   0.01496  -0.02972  -0.01476   3.54841
    R4        2.73688   0.00066   0.01254  -0.02338  -0.01084   2.72604
    R5        2.82006  -0.03987  -0.06413   0.09176   0.02763   2.84769
    R6        3.55359  -0.00026   0.01944  -0.03914  -0.01970   3.53389
    R7        2.83781  -1.07452  -0.01306  -0.05661  -0.06967   2.76814
    R8        2.81592   0.33877  -0.04838   0.09719   0.04882   2.86474
    R9        2.51061   0.00731   0.02610  -0.04651  -0.02041   2.49020
   R10        2.51519   0.00032   0.01983  -0.03724  -0.01741   2.49777
   R11        2.51967   0.00108   0.00922  -0.01663  -0.00740   2.51227
   R12        2.59030  -0.00857   0.01882  -0.04088  -0.02206   2.56824
   R13        2.49635   0.00643   0.02481  -0.04458  -0.01977   2.47658
   R14        2.49513  -0.00741   0.01604  -0.02964  -0.01360   2.48153
   R15        7.61845   0.00047   0.00151  -0.00292  -0.00141   7.61704
   R16        5.14035   1.03045   0.20861  -0.32020  -0.11160   5.02875
   R17        6.56915  -0.00306   0.03880  -0.07864  -0.03984   6.52931
   R18        2.57857   0.00094  -0.00935   0.01773   0.00838   2.58695
   R19        2.61738  -0.00098  -0.00386   0.00669   0.00283   2.62021
   R20        2.59599   0.00065   0.00379  -0.00688  -0.00308   2.59291
   R21        2.24533  -0.00221   0.00207  -0.00417  -0.00211   2.24323
   R22        2.61687   0.00033   0.00837  -0.01550  -0.00713   2.60974
   R23        2.51000   0.00003  -0.00048   0.00085   0.00036   2.51036
   R24        2.03048   0.00002  -0.00024   0.00047   0.00023   2.03071
   R25        2.03017   0.00010   0.00044  -0.00078  -0.00035   2.02983
   R26        2.59395   0.00079   0.00648  -0.01179  -0.00531   2.58864
   R27        2.61174  -0.00028  -0.00478   0.00881   0.00403   2.61576
   R28        2.59918   0.00106   0.01061  -0.01953  -0.00892   2.59026
   R29        2.24055  -0.00385  -0.00690   0.01062   0.00372   2.24427
   R30        2.61213   0.00023   0.00020  -0.00017   0.00003   2.61216
   R31        2.51018   0.00038   0.00056  -0.00082  -0.00026   2.50993
   R32        2.03067  -0.00002  -0.00006   0.00010   0.00004   2.03071
   R33        2.03077  -0.00004   0.00018  -0.00036  -0.00018   2.03059
    A1        2.25851  -0.00728  -0.02388   0.03966   0.01578   2.27429
    A2        1.82443  -0.00755  -0.03930   0.06631   0.02846   1.85288
    A3        1.90861  -0.00367  -0.05119   0.09032   0.04174   1.95034
    A4        1.95768   0.00206   0.04111  -0.07562  -0.03505   1.92262
    A5        1.85274  -0.00121  -0.03836   0.06830   0.03198   1.88473
    A6        1.82308   0.00333   0.02794  -0.05187  -0.02446   1.79862
    A7        2.07496   0.00541   0.04113  -0.07665  -0.03614   2.03882
    A8        1.82007   0.13247  -0.03229   0.06987   0.03900   1.85907
    A9        2.02863  -0.72523  -0.04068   0.00370  -0.03787   1.99076
   A10        2.15278  -0.42698   0.01787  -0.07534  -0.05856   2.09422
   A11        1.75633   0.60594  -0.02681   0.10654   0.08139   1.83772
   A12        1.80144   0.16321  -0.00023   0.01972   0.01961   1.82105
   A13        1.84745   0.56402   0.06226  -0.06772  -0.00903   1.83841
   A14        1.91689   0.00334   0.02028  -0.03767  -0.01727   1.89962
   A15        1.90350  -0.00142   0.00812  -0.01656  -0.00836   1.89513
   A16        1.92964  -0.00196   0.01544  -0.03163  -0.01605   1.91359
   A17        1.90987  -0.00091  -0.02183   0.04191   0.02013   1.92999
   A18        1.90511  -0.00140  -0.01664   0.03057   0.01413   1.91924
   A19        1.89864   0.00235  -0.00732   0.01463   0.00740   1.90605
   A20        1.82571   0.00271   0.02511  -0.04716  -0.02181   1.80390
   A21        1.95541   0.00218   0.02416  -0.04681  -0.02241   1.93300
   A22        1.96505  -0.01109   0.01326  -0.02911  -0.01569   1.94935
   A23        1.89261  -0.00235  -0.02647   0.04890   0.02278   1.91539
   A24        1.89552   0.00505  -0.02203   0.04273   0.02086   1.91637
   A25        1.92483   0.00380  -0.01784   0.03392   0.01625   1.94108
   A26        2.26478  -0.00070   0.00040  -0.00098  -0.00058   2.26420
   A27        0.88580   6.80272   0.28475   0.07103   0.35578   1.24158
   A28        1.38876   0.00262  -0.01417   0.02383   0.00966   1.39842
   A29        1.87778   0.00023   0.00225  -0.00409  -0.00184   1.87594
   A30        1.88191  -0.00049   0.00183  -0.00367  -0.00183   1.88008
   A31        2.20643   0.00001   0.00139  -0.00285  -0.00146   2.20497
   A32        2.19485   0.00049  -0.00322   0.00651   0.00328   2.19814
   A33        1.87329  -0.00002  -0.00309   0.00579   0.00270   1.87599
   A34        1.89570  -0.00008  -0.00377   0.00695   0.00318   1.89888
   A35        2.05072   0.00037   0.00332  -0.00609  -0.00277   2.04795
   A36        2.33674  -0.00029   0.00044  -0.00084  -0.00040   2.33634
   A37        1.89603   0.00037   0.00272  -0.00489  -0.00217   1.89386
   A38        2.05177  -0.00026  -0.00181   0.00330   0.00149   2.05326
   A39        2.33538  -0.00011  -0.00092   0.00160   0.00068   2.33607
   A40        2.22440   0.00211  -0.00891   0.01482   0.00591   2.23031
   A41        1.87709   0.00026   0.00206  -0.00375  -0.00170   1.87539
   A42        1.87662  -0.00048  -0.00456   0.00842   0.00386   1.88048
   A43        2.20575  -0.00030   0.00018  -0.00050  -0.00031   2.20544
   A44        2.20081   0.00079   0.00437  -0.00792  -0.00355   2.19727
   A45        1.87529   0.00007  -0.00060   0.00112   0.00052   1.87580
   A46        1.89801  -0.00001   0.00092  -0.00174  -0.00082   1.89719
   A47        2.05409  -0.00002   0.00067  -0.00135  -0.00068   2.05341
   A48        2.33108   0.00003  -0.00159   0.00310   0.00150   2.33258
   A49        1.89777   0.00017   0.00218  -0.00404  -0.00185   1.89592
   A50        2.05468  -0.00031  -0.00137   0.00243   0.00106   2.05574
   A51        2.33073   0.00014  -0.00081   0.00161   0.00080   2.33153
   A52        2.67264  -0.00131   0.00354  -0.00576  -0.00222   2.67042
    D1        1.47894   0.00188   0.02457  -0.05069  -0.02483   1.45410
    D2       -2.82663  -0.00483  -0.04976   0.09946   0.04830  -2.77833
    D3       -0.48604   0.00121  -0.00333   0.00763   0.00441  -0.48163
    D4       -2.24357   0.13866  -0.01121   0.03736   0.02437  -2.21920
    D5        2.12441  -0.34630   0.05123  -0.13522  -0.07982   2.04458
    D6       -0.20613   0.20978  -0.02922   0.07790   0.04630  -0.15983
    D7        0.92468  -0.00282  -0.03697   0.07245   0.03474   0.95942
    D8        3.01757  -0.00279  -0.04619   0.09072   0.04385   3.06142
    D9       -1.17874  -0.00198  -0.04019   0.07904   0.03818  -1.14056
   D10       -1.09231   0.00518   0.04484  -0.08774  -0.04227  -1.13458
   D11        1.00058   0.00522   0.03562  -0.06947  -0.03316   0.96742
   D12        3.08745   0.00602   0.04162  -0.08116  -0.03883   3.04863
   D13        2.98401  -0.00233   0.00284  -0.00600  -0.00319   2.98082
   D14       -1.20629  -0.00229  -0.00638   0.01227   0.00592  -1.20037
   D15        0.88059  -0.00149  -0.00038   0.00059   0.00025   0.88084
   D16       -1.79697  -0.00265  -0.00897   0.01492   0.00604  -1.79093
   D17        2.52040   0.00343   0.00106  -0.00019   0.00096   2.52137
   D18        0.45990  -0.00073   0.00226  -0.00339  -0.00132   0.45858
   D19       -3.10162   0.05516   0.01830  -0.03032  -0.01222  -3.11384
   D20       -1.05498   0.05506   0.01511  -0.02343  -0.00865  -1.06363
   D21        1.12657   0.05316   0.02191  -0.03796  -0.01631   1.11026
   D22       -0.99349  -0.44354  -0.04346   0.04309  -0.00039  -0.99388
   D23        1.05315  -0.44364  -0.04666   0.04997   0.00318   1.05633
   D24       -3.04849  -0.44555  -0.03985   0.03545  -0.00447  -3.05296
   D25        0.91312   0.39330   0.01404   0.00998   0.02441   0.93754
   D26        2.95976   0.39319   0.01084   0.01686   0.02799   2.98775
   D27       -1.14188   0.39129   0.01765   0.00234   0.02033  -1.12155
   D28        2.69470   0.82867   0.05655  -0.02368   0.03231   2.72701
   D29       -1.54210   0.88929   0.02334   0.04152   0.06458  -1.47752
   D30        0.29550   1.78813   0.01429   0.14276   0.15789   0.45339
   D31       -1.39519  -0.00015   0.00054  -0.00110  -0.00057  -1.39576
   D32       -2.08722  -0.00183   0.03535  -0.07192  -0.03656  -2.12378
   D33       -2.69753  -0.00039   0.00416  -0.00847  -0.00431  -2.70184
   D34       -0.01112   0.00006  -0.00357   0.00716   0.00359  -0.00753
   D35        3.12950   0.00014  -0.00261   0.00528   0.00267   3.13217
   D36        0.00738  -0.00005   0.00207  -0.00416  -0.00209   0.00529
   D37       -3.13039  -0.00008   0.00303  -0.00608  -0.00305  -3.13344
   D38        0.01068  -0.00005   0.00369  -0.00740  -0.00371   0.00697
   D39       -3.12995  -0.00012   0.00274  -0.00554  -0.00280  -3.13275
   D40        2.78375   0.00032  -0.00461   0.00888   0.00427   2.78802
   D41       -0.35898   0.00041  -0.00349   0.00668   0.00319  -0.35579
   D42       -0.00617   0.00002  -0.00241   0.00486   0.00244  -0.00373
   D43        3.12886   0.00009  -0.00344   0.00694   0.00350   3.13236
   D44       -0.00071   0.00002   0.00027  -0.00051  -0.00025  -0.00095
   D45        3.13618   0.00006  -0.00090   0.00185   0.00094   3.13712
   D46       -3.13422  -0.00007   0.00152  -0.00305  -0.00154  -3.13577
   D47        0.00266  -0.00003   0.00034  -0.00070  -0.00036   0.00231
   D48       -0.00247   0.00006  -0.00068   0.00137   0.00070  -0.00178
   D49        3.13879   0.00010  -0.00087   0.00178   0.00091   3.13969
   D50        0.00153  -0.00003   0.00046  -0.00092  -0.00046   0.00106
   D51       -3.13889  -0.00007   0.00074  -0.00149  -0.00076  -3.13965
   D52        0.00249  -0.00007   0.00065  -0.00132  -0.00067   0.00182
   D53       -3.13877  -0.00011   0.00084  -0.00172  -0.00088  -3.13965
   D54        0.33097  -0.00009   0.00036  -0.00073  -0.00037   0.33060
   D55       -2.81102  -0.00004   0.00012  -0.00025  -0.00013  -2.81114
   D56       -0.00157   0.00005  -0.00038   0.00078   0.00040  -0.00117
   D57        3.13865   0.00009  -0.00075   0.00152   0.00077   3.13942
   D58        0.00003  -0.00001  -0.00004   0.00008   0.00004   0.00007
   D59        3.14018   0.00004  -0.00038   0.00078   0.00040   3.14058
   D60       -3.13988  -0.00006   0.00040  -0.00081  -0.00042  -3.14030
   D61        0.00027  -0.00001   0.00006  -0.00012  -0.00006   0.00021
         Item               Value     Threshold  Converged?
 Maximum Force            6.802721     0.000450     NO 
 RMS     Force            0.619159     0.000300     NO 
 Maximum Displacement     1.305676     0.001800     NO 
 RMS     Displacement     0.340812     0.001200     NO 
 Predicted change in Energy=-1.231257D+00
 GradGradGradGradGradGradGradGradGradGradGradGradGradGradGradGradGradGrad

 Leave Link  103 at Thu Jul 10 11:02:48 2025, MaxMem=  1342177280 cpu:               9.9 elap:               0.7
 (Enter /home/zhangying/bin/g16/l202.exe)
                          Input orientation:                          
 ---------------------------------------------------------------------
 Center     Atomic      Atomic             Coordinates (Angstroms)
 Number     Number       Type             X           Y           Z
 ---------------------------------------------------------------------
      1          7           0        6.244822   -9.866979    6.755780
      2         16           0        4.760338  -10.431625    6.298351
      3         16           0        7.435885   -9.292170    5.883691
      4          6           0        5.015564  -12.221312    5.790640
      5          6           0        8.960899  -10.263944    6.360228
      6          9           0        9.941259   -9.698642    5.607660
      7          9           0        9.233067  -10.106559    7.632508
      8          9           0        5.588762  -12.868234    6.785337
      9          9           0        3.837913  -12.751311    5.509034
     10          9           0        5.788311  -12.273415    4.710109
     11          9           0        8.841804  -11.535212    6.053457
     12          8           0        3.819595  -10.408579    7.391714
     13          8           0        4.326888   -9.772150    5.014581
     14          8           0        7.764217   -7.893430    6.169120
     15          8           0        7.384673   -9.391452    4.371856
     16          3           0        8.993452   -7.382481    5.048105
     17          8           0        6.082779   -4.199220    1.491079
     18          6           0        6.844906   -4.657461    2.531856
     19          8           0        7.827034   -3.729494    2.770568
     20          6           0        7.649983   -2.697029    1.870640
     21          6           0        6.603374   -2.974710    1.101086
     22          8           0        6.686942   -5.673264    3.125416
     23          1           0        8.336335   -1.871950    1.924866
     24          1           0        6.117888   -2.461749    0.291798
     25          8           0       -0.576071   -6.965014    4.713531
     26          6           0        0.580844   -6.359930    4.298910
     27          8           0        0.242961   -5.162910    3.722879
     28          6           0       -1.132320   -5.042383    3.792275
     29          6           0       -1.625085   -6.123203    4.386510
     30          8           0        1.681496   -6.790578    4.415252
     31          1           0       -1.576173   -4.152621    3.384734
     32          1           0       -2.619669   -6.439670    4.642042
 ---------------------------------------------------------------------
                    Distance matrix (angstroms):
                    1          2          3          4          5
     1  N    0.000000
     2  S    1.652803   0.000000
     3  S    1.584165   2.937491   0.000000
     4  C    2.825854   1.877735   3.800853   0.000000
     5  C    2.773286   4.204362   1.870053   4.440877   0.000000
     6  F    3.874295   5.277903   2.553098   5.537130   1.359055
     7  F    3.123405   4.678776   2.636561   5.064779   1.310549
     8  F    3.072266   2.619257   4.124690   1.317759   4.281863
     9  F    3.958150   2.618173   5.005140   1.321765   5.758169
    10  F    3.191254   2.640347   3.602723   1.329436   4.101973
    11  F    3.165529   4.235120   2.652671   3.896141   1.313170
    12  O    2.565047   1.442557   4.074072   2.698107   5.245750
    13  O    2.592149   1.506934   3.263678   2.659875   4.850431
    14  O    2.558833   3.934771   1.464836   5.140905   2.662312
    15  O    2.684861   3.417671   1.515956   3.953951   2.683161
    16  Li   4.079688   5.364667   2.602140   6.307871   3.166316
    17  O    7.737366   7.981327   6.860326   9.164013   8.292953
    18  C    6.733552   7.202282   5.750181   8.436706   7.111013
    19  O    7.486924   8.171195   6.386540   9.441195   7.541243
    20  C    8.789042   9.369026   7.723102  10.631017   8.895679
    21  C    8.922304   9.274369   7.967226  10.488694   9.292439
    22  O    5.564374   6.035007   4.611450   7.264561   6.058814
    23  H    9.572495  10.255884   8.458296  11.536075   9.512522
    24  H    9.830392  10.071769   8.925303  11.256173  10.285076
    25  O    7.688743   6.557919   8.424748   7.749530  10.224889
    26  C    7.100440   6.168033   7.622411   7.499853   9.471836
    27  O    8.206649   7.402642   8.570767   8.767805  10.439281
    28  C    9.299532   8.369453   9.790242   9.660587  11.650413
    29  C    9.031320   7.936703   9.715198   9.124513  11.537086
    30  O    5.980490   5.126651   6.444165   6.519246   8.296801
    31  H   10.256013   9.384371  10.671314  10.693135  12.539207
    32  H    9.736197   8.552401  10.525807   9.645903  12.316119
                    6          7          8          9         10
     6  F    0.000000
     7  F    2.183561   0.000000
     8  F    5.511575   4.650323   0.000000
     9  F    6.824906   6.372718   2.169814   0.000000
    10  F    4.968101   5.010191   2.167995   2.161185   0.000000
    11  F    2.186441   2.165072   3.590943   5.178245   3.416628
    12  O    6.415733   5.427234   3.089911   3.005530   3.813720
    13  O    5.646087   5.570993   3.783337   3.059245   2.912865
    14  O    2.883321   3.032649   5.464522   6.280970   5.021671
    15  O    2.856170   3.815729   4.597630   5.016107   3.311872
    16  Li   2.564380   3.762599   6.686059   7.457639   5.857338
    17  O    7.878944   9.085049  10.169810   9.711933   8.697212
    18  C    6.667944   7.836621   9.332031   9.133236   7.991491
    19  O    6.939003   8.141397  10.229604  10.237454   8.995376
    20  C    8.260620   9.518740  11.482870  11.351581  10.160491
    21  C    8.755681  10.021877  11.455216  11.075184  10.007761
    22  O    5.740712   6.815477   8.146694   7.993582   6.846954
    23  H    8.797492  10.059329  12.332543  12.306200  11.065283
    24  H    9.759568  11.046876  12.277661  11.759801  10.765634
    25  O   10.903505  10.705556   8.783255   7.321018   8.287611
    26  C   10.023831  10.000553   8.580186   7.274796   7.890254
    27  O   10.871166  10.979383   9.865509   8.584746   9.071097
    28  C   12.149095  12.158721  10.741290   9.331561  10.051137
    29  C   12.167797  12.012622  10.163140   8.662345   9.637856
    30  O    8.837553   8.852835   7.604074   6.432482   6.856702
    31  H   12.975014  13.051154  11.783985  10.380869  11.042623
    32  H   13.012694  12.762300  10.644176   9.071320  10.233833
                   11         12         13         14         15
    11  F    0.000000
    12  O    5.318159   0.000000
    13  O    4.957027   2.512598   0.000000
    14  O    3.799625   4.835365   4.083844   0.000000
    15  O    3.089777   4.781618   3.147709   2.370291   0.000000
    16  Li   4.275384   6.435726   5.242944   1.740334   2.661099
    17  O    9.068864   8.859777   6.823179   6.193424   6.078905
    18  C    7.980773   8.114560   6.218069   4.954424   5.107604
    19  O    8.528561   9.056751   7.334869   5.375171   5.900641
    20  C    9.850375  10.228497   8.425240   6.744818   7.151347
    21  C   10.139958  10.128368   8.167192   7.157257   7.244511
    22  O    6.897774   6.989005   5.093100   3.918392   3.983134
    23  H   10.520428  11.097811   9.382706   7.389130   7.964693
    24  H   11.088019  10.901517   8.885624   8.170463   8.140786
    25  O   10.553600   6.192955   5.657708   8.517107   8.329333
    26  C    9.904819   6.037095   5.117449   7.579588   7.448996
    27  O   10.953443   7.332783   6.292221   8.367146   8.325010
    28  C   12.114161   8.140852   7.325822   9.639825   9.580682
    29  C   11.900601   7.552499   7.009656   9.719588   9.584227
    30  O    8.744442   5.149828   4.030765   6.425872   6.268385
    31  H   13.044499   9.181896   8.311536  10.439796  10.426721
    32  H   12.622281   8.048419   7.713550  10.595776  10.434216
                   16         17         18         19         20
    16  Li   0.000000
    17  O    5.590851   0.000000
    18  C    4.286431   1.368956   0.000000
    19  O    4.460047   2.213631   1.372108   0.000000
    20  C    5.818475   2.203809   2.220056   1.381015   0.000000
    21  C    6.381213   1.386556   2.221957   2.203228   1.328424
    22  O    3.455162   2.282297   1.187064   2.281221   3.370443
    23  H    6.368075   3.268467   3.217432   2.103585   1.074605
    24  H    7.423269   2.111471   3.219870   3.266903   2.212558
    25  O    9.584467   7.897727   8.071890   9.211725   9.693591
    26  C    8.507578   6.543995   6.727507   7.858899   8.323825
    27  O    9.124353   6.325591   6.727532   7.776872   8.023424
    28  C   10.468258   7.619979   8.085354   9.112496   9.290975
    29  C   10.713395   8.455554   8.793684   9.883505  10.202704
    30  O    7.363121   5.885339   5.895606   7.059947   7.671703
    31  H   11.176572   7.889717   8.479200   9.432737   9.462198
    32  H   11.658403   9.522645   9.859378  10.953587  11.276249
                   21         22         23         24         25
    21  C    0.000000
    22  O    3.374476   0.000000
    23  H    2.213108   4.314141   0.000000
    24  H    1.074138   4.320537   2.817141   0.000000
    25  O    8.973111   7.545998  10.637055   9.200011   0.000000
    26  C    7.612927   6.255640   9.269611   7.868394   1.369850
    27  O    7.219202   6.491711   8.919976   7.320065   2.213546
    28  C    8.447410   7.872964  10.158459   8.454498   2.203323
    29  C    9.402902   8.419180  11.106878   9.493500   1.384203
    30  O    7.054745   5.288341   8.641864   7.444676   2.283858
    31  H    8.573652   8.405871  10.275723   8.463089   3.267332
    32  H   10.469424   9.460472  12.177074  10.540085   2.111253
                   26         27         28         29         30
    26  C    0.000000
    27  O    1.370705   0.000000
    28  C    2.219805   1.382295   0.000000
    29  C    2.220323   2.202763   1.328195   0.000000
    30  O    1.187615   2.279927   3.370733   3.373380   0.000000
    31  H    3.218796   2.108145   1.074603   2.211140   4.316618
    32  H    3.219841   3.266440   2.210593   1.074544   4.321411
                   31         32
    31  H    0.000000
    32  H    2.810747   0.000000
 Stoichiometry    C8H4F6LiNO10S2
 Framework group  C1[X(C8H4F6LiNO10S2)]
 Deg. of freedom    90
 Full point group                 C1      NOp   1
 RotChk:  IX=1 Diff= 1.14D-01
 Largest Abelian subgroup         C1      NOp   1
 Largest concise Abelian subgroup C1      NOp   1
                         Standard orientation:                         
 ---------------------------------------------------------------------
 Center     Atomic      Atomic             Coordinates (Angstroms)
 Number     Number       Type             X           Y           Z
 ---------------------------------------------------------------------
      1          7           0       -2.252947    0.643595    0.962292
      2         16           0       -1.591572    1.990202    0.268756
      3         16           0       -2.257901   -0.863361    0.473787
      4          6           0       -2.839744    2.592174   -0.998361
      5          6           0       -4.043645   -1.418499    0.480327
      6          9           0       -3.969832   -2.718095    0.089646
      7          9           0       -4.547691   -1.347185    1.687966
      8          9           0       -4.000314    2.771555   -0.400542
      9          9           0       -2.402249    3.727865   -1.513984
     10          9           0       -2.962933    1.690553   -1.967538
     11          9           0       -4.767033   -0.736506   -0.377584
     12          8           0       -1.391642    3.044519    1.232818
     13          8           0       -0.404460    1.608727   -0.577465
     14          8           0       -1.563260   -1.785702    1.375178
     15          8           0       -1.761740   -1.211091   -0.915827
     16          3           0       -1.548606   -3.361642    0.636962
     17          8           0        3.742918   -3.782254   -1.118163
     18          6           0        2.585581   -3.840000   -0.389276
     19          8           0        2.565065   -5.044767    0.267074
     20          6           0        3.725894   -5.716527   -0.062193
     21          6           0        4.436254   -4.961730   -0.893083
     22          8           0        1.748494   -3.000358   -0.330897
     23          1           0        3.877070   -6.685355    0.377458
     24          1           0        5.382591   -5.085351   -1.385970
     25          8           0        4.674932    3.921699    0.349680
     26          6           0        4.550140    2.559283    0.280827
     27          8           0        5.810875    2.022231    0.311737
     28          6           0        6.706721    3.071014    0.402583
     29          6           0        6.026343    4.211482    0.425388
     30          8           0        3.534539    1.948045    0.207530
     31          1           0        7.753489    2.830943    0.440231
     32          1           0        6.314304    5.244805    0.488373
 ---------------------------------------------------------------------
 Rotational constants (GHZ):           0.1227126           0.0828078           0.0529270
 Leave Link  202 at Thu Jul 10 11:02:49 2025, MaxMem=  1342177280 cpu:               0.4 elap:               0.1
 (Enter /home/zhangying/bin/g16/l301.exe)
 Standard basis: 6-311++G(d,p) (5D, 7F)
 Ernie: Thresh=  0.10000D-02 Tol=  0.10000D-05 Strict=F.
 There are   688 symmetry adapted cartesian basis functions of A   symmetry.
 There are   660 symmetry adapted basis functions of A   symmetry.
   660 basis functions,  1072 primitive gaussians,   688 cartesian basis functions
   114 alpha electrons      114 beta electrons
       nuclear repulsion energy      3064.0550127787 Hartrees.
 IExCor=  402 DFT=T Ex+Corr=B3LYP ExCW=0 ScaHFX=  0.200000
 ScaDFX=  0.800000  0.720000  1.000000  0.810000 ScalE2=  1.000000  1.000000
 IRadAn=      5 IRanWt=     -1 IRanGd=            0 ICorTp=0 IEmpDi=141
 NAtoms=   32 NActive=   32 NUniq=   32 SFac= 1.00D+00 NAtFMM=   60 NAOKFM=F Big=F
 Integral buffers will be    131072 words long.
 Raffenetti 2 integral format.
 Two-electron integral symmetry is turned on.
 R6Disp:  Grimme-D3(BJ) Dispersion energy=       -0.0583096324 Hartrees.
 Nuclear repulsion after empirical dispersion term =     3063.9967031463 Hartrees.
 Leave Link  301 at Thu Jul 10 11:02:49 2025, MaxMem=  1342177280 cpu:               1.2 elap:               0.1
 (Enter /home/zhangying/bin/g16/l302.exe)
 NPDir=0 NMtPBC=     1 NCelOv=     1 NCel=       1 NClECP=     1 NCelD=      1
         NCelK=      1 NCelE2=     1 NClLst=     1 CellRange=     0.0.
 One-electron integrals computed using PRISM.
 One-electron integral symmetry used in STVInt
 NBasis=   660 RedAO= T EigKep=  3.01D-05  NBF=   660
 NBsUse=   660 1.00D-06 EigRej= -1.00D+00 NBFU=   660
 Precomputing XC quadrature grid using
 IXCGrd= 4 IRadAn=           5 IRanWt=          -1 IRanGd=           0 AccXCQ= 0.00D+00.
 Generated NRdTot=       0 NPtTot=           0 NUsed=           0 NTot=          32
 NSgBfM=   624   624   624   624   624 MxSgAt=    32 MxSgA2=    32.
 Leave Link  302 at Thu Jul 10 11:02:50 2025, MaxMem=  1342177280 cpu:              12.7 elap:               0.9
 (Enter /home/zhangying/bin/g16/l303.exe)
 DipDrv:  MaxL=1.
 Leave Link  303 at Thu Jul 10 11:02:50 2025, MaxMem=  1342177280 cpu:               1.7 elap:               0.2
 (Enter /home/zhangying/bin/g16/l401.exe)
 Lowest energy guess from the checkpoint file:  "/home_zz/zhangying/wangchenyu/zhang/diffusion/2VC/1/Gau-21715.chk"
 B after Tr=    -0.000000   -0.000000   -0.000000
         Rot=    0.999679   -0.012453   -0.001434   -0.022034 Ang=  -2.91 deg.
 Guess basis will be translated and rotated to current coordinates.
 B after Tr=    -0.000000    0.000000   -0.000000
         Rot=    0.999221    0.009902    0.004232   -0.037960 Ang=   4.52 deg.
 Guess basis will be translated and rotated to current coordinates.
 CkInt1:  FT= 5.02D-01
 Max alpha theta= 25.280 degrees.
 JPrj=2 DoOrth=T DoCkMO=T.
 Leave Link  401 at Thu Jul 10 11:02:52 2025, MaxMem=  1342177280 cpu:              21.1 elap:               1.4
 (Enter /home/zhangying/bin/g16/l502.exe)
 Integral symmetry usage will be decided dynamically.
 Closed shell SCF:
 Using DIIS extrapolation, IDIIS=  1040.
 NGot=  1342177280 LenX=  1341213430 LenY=  1340739398
 Requested convergence on RMS density matrix=1.00D-08 within 128 cycles.
 Requested convergence on MAX density matrix=1.00D-06.
 Requested convergence on             energy=1.00D-06.
 No special actions if energy rises.
 Fock matrices will be formed incrementally for  20 cycles.

 Cycle   1  Pass 1  IDiag  1:
 FoFJK:  IHMeth= 1 ICntrl=       0 DoSepK=F KAlg= 0 I1Cent=           0 FoldK=F
 IRaf= 640000000 NMat=       1 IRICut=       1 DoRegI=T DoRafI=F ISym2E= 0 IDoP0=0 IntGTp=1.
 FoFCou: FMM=F IPFlag=           0 FMFlag=      100000 FMFlg1=           0
         NFxFlg=           0 DoJE=F BraDBF=F KetDBF=F FulRan=T
         wScrn=  0.000000 ICntrl=         0 IOpCl=  0 I1Cent=           0 NGrid=           0
         NMat0=    1 NMatS0=      1 NMatT0=    0 NMatD0=    1 NMtDS0=    0 NMtDT0=    0
 Symmetry not used in FoFCou.
 E= -2517.43189768042    
 DIIS: error= 8.24D-03 at cycle   1 NSaved=   1.
 NSaved= 1 IEnMin= 1 EnMin= -2517.43189768042     IErMin= 1 ErrMin= 8.24D-03
 ErrMax= 8.24D-03  0.00D+00 EMaxC= 1.00D-01 BMatC= 1.70D-01 BMatP= 1.70D-01
 IDIUse=3 WtCom= 9.18D-01 WtEn= 8.24D-02
 Coeff-Com:  0.100D+01
 Coeff-En:   0.100D+01
 Coeff:      0.100D+01
 Gap=    88.685 Goal=   None    Shift=    0.000
 GapD=   88.685 DampG=2.000 DampE=1.000 DampFc=2.0000 IDamp=-1.
 RMSDP=3.88D-03 MaxDP=3.29D-01              OVMax= 1.25D-01

 Cycle   2  Pass 1  IDiag  1:
 RMSU=  3.77D-03    CP:  9.36D-01
 E= -2517.61565837897     Delta-E=       -0.183760698550 Rises=F Damp=F
 DIIS: error= 6.68D-03 at cycle   2 NSaved=   2.
 NSaved= 2 IEnMin= 2 EnMin= -2517.61565837897     IErMin= 2 ErrMin= 6.68D-03
 ErrMax= 6.68D-03  0.00D+00 EMaxC= 1.00D-01 BMatC= 5.90D-02 BMatP= 1.70D-01
 IDIUse=3 WtCom= 9.33D-01 WtEn= 6.68D-02
 Coeff-Com:  0.299D+00 0.701D+00
 Coeff-En:   0.000D+00 0.100D+01
 Coeff:      0.279D+00 0.721D+00
 Gap=     0.191 Goal=   None    Shift=    0.000
 RMSDP=2.61D-03 MaxDP=4.27D-01 DE=-1.84D-01 OVMax= 8.18D-02

 Cycle   3  Pass 1  IDiag  1:
 RMSU=  2.22D-03    CP:  8.52D-01  8.17D-01
 E= -2517.58335879799     Delta-E=        0.032299580978 Rises=F Damp=F
 DIIS: error= 1.00D-02 at cycle   3 NSaved=   3.
 NSaved= 3 IEnMin= 2 EnMin= -2517.61565837897     IErMin= 2 ErrMin= 6.68D-03
 ErrMax= 1.00D-02  0.00D+00 EMaxC= 1.00D-01 BMatC= 1.02D-01 BMatP= 5.90D-02
 IDIUse=2 WtCom= 0.00D+00 WtEn= 1.00D+00
 Coeff-En:   0.000D+00 0.603D+00 0.397D+00
 Coeff:      0.000D+00 0.603D+00 0.397D+00
 Gap=     0.190 Goal=   None    Shift=    0.000
 RMSDP=1.41D-03 MaxDP=2.11D-01 DE= 3.23D-02 OVMax= 5.10D-02

 Cycle   4  Pass 1  IDiag  1:
 RMSU=  4.09D-04    CP:  8.91D-01  9.52D-01  4.95D-01
 E= -2517.65698596761     Delta-E=       -0.073627169623 Rises=F Damp=F
 DIIS: error= 1.34D-03 at cycle   4 NSaved=   4.
 NSaved= 4 IEnMin= 4 EnMin= -2517.65698596761     IErMin= 4 ErrMin= 1.34D-03
 ErrMax= 1.34D-03  0.00D+00 EMaxC= 1.00D-01 BMatC= 2.66D-03 BMatP= 5.90D-02
 IDIUse=3 WtCom= 9.87D-01 WtEn= 1.34D-02
 Coeff-Com: -0.162D-01 0.317D+00 0.200D+00 0.499D+00
 Coeff-En:   0.000D+00 0.000D+00 0.000D+00 0.100D+01
 Coeff:     -0.159D-01 0.313D+00 0.197D+00 0.506D+00
 Gap=     0.192 Goal=   None    Shift=    0.000
 RMSDP=2.41D-04 MaxDP=3.18D-02 DE=-7.36D-02 OVMax= 1.16D-02

 Cycle   5  Pass 1  IDiag  1:
 RMSU=  1.50D-04    CP:  8.99D-01  9.59D-01  4.44D-01  7.39D-01
 E= -2517.65866555775     Delta-E=       -0.001679590142 Rises=F Damp=F
 DIIS: error= 4.21D-04 at cycle   5 NSaved=   5.
 NSaved= 5 IEnMin= 5 EnMin= -2517.65866555775     IErMin= 5 ErrMin= 4.21D-04
 ErrMax= 4.21D-04  0.00D+00 EMaxC= 1.00D-01 BMatC= 3.20D-04 BMatP= 2.66D-03
 IDIUse=3 WtCom= 9.96D-01 WtEn= 4.21D-03
 Coeff-Com: -0.601D-02 0.868D-01 0.434D-01 0.306D+00 0.570D+00
 Coeff-En:   0.000D+00 0.000D+00 0.000D+00 0.756D-01 0.924D+00
 Coeff:     -0.598D-02 0.864D-01 0.432D-01 0.305D+00 0.571D+00
 Gap=     0.193 Goal=   None    Shift=    0.000
 RMSDP=7.54D-05 MaxDP=6.91D-03 DE=-1.68D-03 OVMax= 3.77D-03

 Cycle   6  Pass 1  IDiag  1:
 RMSU=  4.06D-05    CP:  8.97D-01  9.61D-01  4.43D-01  7.47D-01  6.04D-01
 E= -2517.65888178295     Delta-E=       -0.000216225197 Rises=F Damp=F
 DIIS: error= 1.60D-04 at cycle   6 NSaved=   6.
 NSaved= 6 IEnMin= 6 EnMin= -2517.65888178295     IErMin= 6 ErrMin= 1.60D-04
 ErrMax= 1.60D-04  0.00D+00 EMaxC= 1.00D-01 BMatC= 1.84D-05 BMatP= 3.20D-04
 IDIUse=3 WtCom= 9.98D-01 WtEn= 1.60D-03
 Coeff-Com: -0.194D-02 0.194D-01 0.870D-02 0.111D+00 0.279D+00 0.584D+00
 Coeff-En:   0.000D+00 0.000D+00 0.000D+00 0.000D+00 0.000D+00 0.100D+01
 Coeff:     -0.194D-02 0.193D-01 0.868D-02 0.111D+00 0.278D+00 0.585D+00
 Gap=     0.193 Goal=   None    Shift=    0.000
 RMSDP=2.24D-05 MaxDP=4.73D-03 DE=-2.16D-04 OVMax= 1.05D-03

 Cycle   7  Pass 1  IDiag  1:
 RMSU=  1.61D-05    CP:  8.96D-01  9.60D-01  4.47D-01  7.46D-01  6.08D-01
                    CP:  8.53D-01
 E= -2517.65889256291     Delta-E=       -0.000010779957 Rises=F Damp=F
 DIIS: error= 9.33D-05 at cycle   7 NSaved=   7.
 NSaved= 7 IEnMin= 7 EnMin= -2517.65889256291     IErMin= 7 ErrMin= 9.33D-05
 ErrMax= 9.33D-05  0.00D+00 EMaxC= 1.00D-01 BMatC= 4.19D-06 BMatP= 1.84D-05
 IDIUse=1 WtCom= 1.00D+00 WtEn= 0.00D+00
 Coeff-Com: -0.465D-03 0.132D-02 0.137D-03 0.339D-01 0.109D+00 0.368D+00
 Coeff-Com:  0.488D+00
 Coeff:     -0.465D-03 0.132D-02 0.137D-03 0.339D-01 0.109D+00 0.368D+00
 Coeff:      0.488D+00
 Gap=     0.193 Goal=   None    Shift=    0.000
 RMSDP=1.41D-05 MaxDP=2.97D-03 DE=-1.08D-05 OVMax= 3.72D-04

 Cycle   8  Pass 1  IDiag  1:
 RMSU=  4.99D-06    CP:  8.97D-01  9.60D-01  4.46D-01  7.56D-01  6.49D-01
                    CP:  8.62D-01  4.12D-01
 E= -2517.65889534575     Delta-E=       -0.000002782839 Rises=F Damp=F
 DIIS: error= 2.59D-05 at cycle   8 NSaved=   8.
 NSaved= 8 IEnMin= 8 EnMin= -2517.65889534575     IErMin= 8 ErrMin= 2.59D-05
 ErrMax= 2.59D-05  0.00D+00 EMaxC= 1.00D-01 BMatC= 3.68D-07 BMatP= 4.19D-06
 IDIUse=1 WtCom= 1.00D+00 WtEn= 0.00D+00
 Coeff-Com: -0.802D-05-0.203D-02-0.132D-02 0.548D-02 0.293D-01 0.136D+00
 Coeff-Com:  0.281D+00 0.552D+00
 Coeff:     -0.802D-05-0.203D-02-0.132D-02 0.548D-02 0.293D-01 0.136D+00
 Coeff:      0.281D+00 0.552D+00
 Gap=     0.193 Goal=   None    Shift=    0.000
 RMSDP=3.10D-06 MaxDP=3.41D-04 DE=-2.78D-06 OVMax= 1.32D-04

 Cycle   9  Pass 1  IDiag  1:
 RMSU=  1.66D-06    CP:  8.97D-01  9.60D-01  4.46D-01  7.54D-01  6.41D-01
                    CP:  8.68D-01  5.01D-01  6.97D-01
 E= -2517.65889560065     Delta-E=       -0.000000254900 Rises=F Damp=F
 DIIS: error= 9.36D-06 at cycle   9 NSaved=   9.
 NSaved= 9 IEnMin= 9 EnMin= -2517.65889560065     IErMin= 9 ErrMin= 9.36D-06
 ErrMax= 9.36D-06  0.00D+00 EMaxC= 1.00D-01 BMatC= 4.33D-08 BMatP= 3.68D-07
 IDIUse=1 WtCom= 1.00D+00 WtEn= 0.00D+00
 Coeff-Com:  0.296D-04-0.122D-02-0.759D-03-0.145D-03 0.658D-02 0.405D-01
 Coeff-Com:  0.113D+00 0.317D+00 0.525D+00
 Coeff:      0.296D-04-0.122D-02-0.759D-03-0.145D-03 0.658D-02 0.405D-01
 Coeff:      0.113D+00 0.317D+00 0.525D+00
 Gap=     0.193 Goal=   None    Shift=    0.000
 RMSDP=9.89D-07 MaxDP=1.03D-04 DE=-2.55D-07 OVMax= 3.15D-05

 Cycle  10  Pass 1  IDiag  1:
 RMSU=  4.13D-07    CP:  8.97D-01  9.60D-01  4.46D-01  7.55D-01  6.44D-01
                    CP:  8.73D-01  4.92D-01  7.86D-01  7.08D-01
 E= -2517.65889562934     Delta-E=       -0.000000028696 Rises=F Damp=F
 DIIS: error= 2.49D-06 at cycle  10 NSaved=  10.
 NSaved=10 IEnMin=10 EnMin= -2517.65889562934     IErMin=10 ErrMin= 2.49D-06
 ErrMax= 2.49D-06  0.00D+00 EMaxC= 1.00D-01 BMatC= 4.24D-09 BMatP= 4.33D-08
 IDIUse=1 WtCom= 1.00D+00 WtEn= 0.00D+00
 Coeff-Com:  0.149D-04-0.388D-03-0.251D-03-0.735D-03 0.126D-03 0.404D-02
 Coeff-Com:  0.244D-01 0.967D-01 0.281D+00 0.595D+00
 Coeff:      0.149D-04-0.388D-03-0.251D-03-0.735D-03 0.126D-03 0.404D-02
 Coeff:      0.244D-01 0.967D-01 0.281D+00 0.595D+00
 Gap=     0.193 Goal=   None    Shift=    0.000
 RMSDP=2.80D-07 MaxDP=2.82D-05 DE=-2.87D-08 OVMax= 1.30D-05

 Cycle  11  Pass 1  IDiag  1:
 RMSU=  1.73D-07    CP:  8.97D-01  9.60D-01  4.46D-01  7.55D-01  6.43D-01
                    CP:  8.72D-01  4.95D-01  7.75D-01  7.77D-01  6.88D-01
 E= -2517.65889563188     Delta-E=       -0.000000002537 Rises=F Damp=F
 DIIS: error= 1.31D-06 at cycle  11 NSaved=  11.
 NSaved=11 IEnMin=11 EnMin= -2517.65889563188     IErMin=11 ErrMin= 1.31D-06
 ErrMax= 1.31D-06  0.00D+00 EMaxC= 1.00D-01 BMatC= 6.22D-10 BMatP= 4.24D-09
 IDIUse=1 WtCom= 1.00D+00 WtEn= 0.00D+00
 Coeff-Com:  0.504D-05-0.787D-04-0.601D-04-0.359D-03-0.526D-03-0.199D-02
 Coeff-Com:  0.152D-02 0.193D-01 0.102D+00 0.345D+00 0.535D+00
 Coeff:      0.504D-05-0.787D-04-0.601D-04-0.359D-03-0.526D-03-0.199D-02
 Coeff:      0.152D-02 0.193D-01 0.102D+00 0.345D+00 0.535D+00
 Gap=     0.193 Goal=   None    Shift=    0.000
 RMSDP=1.11D-07 MaxDP=1.52D-05 DE=-2.54D-09 OVMax= 4.33D-06

 Cycle  12  Pass 1  IDiag  1:
 RMSU=  3.89D-08    CP:  8.97D-01  9.60D-01  4.46D-01  7.55D-01  6.43D-01
                    CP:  8.73D-01  4.97D-01  7.79D-01  7.61D-01  7.95D-01
                    CP:  7.76D-01
 E= -2517.65889563237     Delta-E=       -0.000000000486 Rises=F Damp=F
 DIIS: error= 4.11D-07 at cycle  12 NSaved=  12.
 NSaved=12 IEnMin=12 EnMin= -2517.65889563237     IErMin=12 ErrMin= 4.11D-07
 ErrMax= 4.11D-07  0.00D+00 EMaxC= 1.00D-01 BMatC= 4.24D-11 BMatP= 6.22D-10
 IDIUse=1 WtCom= 1.00D+00 WtEn= 0.00D+00
 Coeff-Com:  0.124D-05-0.750D-06-0.654D-05-0.105D-03-0.292D-03-0.135D-02
 Coeff-Com: -0.188D-02-0.755D-03 0.213D-01 0.108D+00 0.265D+00 0.610D+00
 Coeff:      0.124D-05-0.750D-06-0.654D-05-0.105D-03-0.292D-03-0.135D-02
 Coeff:     -0.188D-02-0.755D-03 0.213D-01 0.108D+00 0.265D+00 0.610D+00
 Gap=     0.193 Goal=   None    Shift=    0.000
 RMSDP=4.79D-08 MaxDP=1.04D-05 DE=-4.86D-10 OVMax= 1.44D-06

 Cycle  13  Pass 1  IDiag  1:
 RMSU=  1.45D-08    CP:  8.97D-01  9.60D-01  4.46D-01  7.55D-01  6.43D-01
                    CP:  8.73D-01  4.95D-01  7.82D-01  7.69D-01  7.95D-01
                    CP:  7.74D-01  8.42D-01
 E= -2517.65889563237     Delta-E=       -0.000000000002 Rises=F Damp=F
 DIIS: error= 2.37D-07 at cycle  13 NSaved=  13.
 NSaved=13 IEnMin=13 EnMin= -2517.65889563237     IErMin=13 ErrMin= 2.37D-07
 ErrMax= 2.37D-07  0.00D+00 EMaxC= 1.00D-01 BMatC= 1.11D-11 BMatP= 4.24D-11
 IDIUse=1 WtCom= 1.00D+00 WtEn= 0.00D+00
 Coeff-Com:  0.132D-06 0.957D-05 0.360D-05-0.242D-04-0.138D-03-0.628D-03
 Coeff-Com: -0.145D-02-0.290D-02 0.479D-03 0.228D-01 0.988D-01 0.387D+00
 Coeff-Com:  0.496D+00
 Coeff:      0.132D-06 0.957D-05 0.360D-05-0.242D-04-0.138D-03-0.628D-03
 Coeff:     -0.145D-02-0.290D-02 0.479D-03 0.228D-01 0.988D-01 0.387D+00
 Coeff:      0.496D+00
 Gap=     0.193 Goal=   None    Shift=    0.000
 RMSDP=1.12D-08 MaxDP=9.78D-07 DE=-1.82D-12 OVMax= 7.77D-07

 Cycle  14  Pass 1  IDiag  1:
 RMSU=  6.15D-09    CP:  8.97D-01  9.60D-01  4.46D-01  7.55D-01  6.43D-01
                    CP:  8.73D-01  4.96D-01  7.81D-01  7.72D-01  7.91D-01
                    CP:  7.85D-01  8.57D-01  7.79D-01
 E= -2517.65889563239     Delta-E=       -0.000000000018 Rises=F Damp=F
 DIIS: error= 6.68D-08 at cycle  14 NSaved=  14.
 NSaved=14 IEnMin=14 EnMin= -2517.65889563239     IErMin=14 ErrMin= 6.68D-08
 ErrMax= 6.68D-08  0.00D+00 EMaxC= 1.00D-01 BMatC= 1.11D-12 BMatP= 1.11D-11
 IDIUse=1 WtCom= 1.00D+00 WtEn= 0.00D+00
 Coeff-Com: -0.391D-07 0.516D-05 0.275D-05-0.203D-05-0.493D-04-0.198D-03
 Coeff-Com: -0.607D-03-0.152D-02-0.219D-02 0.394D-03 0.267D-01 0.154D+00
 Coeff-Com:  0.293D+00 0.530D+00
 Coeff:     -0.391D-07 0.516D-05 0.275D-05-0.203D-05-0.493D-04-0.198D-03
 Coeff:     -0.607D-03-0.152D-02-0.219D-02 0.394D-03 0.267D-01 0.154D+00
 Coeff:      0.293D+00 0.530D+00
 Gap=     0.193 Goal=   None    Shift=    0.000
 RMSDP=5.69D-09 MaxDP=7.23D-07 DE=-1.82D-11 OVMax= 2.10D-07

 SCF Done:  E(RB3LYP) =  -2517.65889563     A.U. after   14 cycles
            NFock= 14  Conv=0.57D-08     -V/T= 2.0025
 KE= 2.511475026714D+03 PE=-1.208741530374D+04 EE= 3.994284678248D+03
 Leave Link  502 at Thu Jul 10 11:04:54 2025, MaxMem=  1342177280 cpu:            1948.9 elap:             121.9
 (Enter /home/zhangying/bin/g16/l701.exe)
 ... and contract with generalized density number  0.
 Compute integral first derivatives.
 R6Disp: Adding Grimme-D3(BJ) dispersion energy 1st derivatives to the gradient.
 Leave Link  701 at Thu Jul 10 11:04:56 2025, MaxMem=  1342177280 cpu:               5.8 elap:               0.5
 (Enter /home/zhangying/bin/g16/l702.exe)
 L702 exits ... SP integral derivatives will be done elsewhere.
 Leave Link  702 at Thu Jul 10 11:04:56 2025, MaxMem=  1342177280 cpu:               0.6 elap:               0.1
 (Enter /home/zhangying/bin/g16/l703.exe)
 Integral derivatives from FoFJK, PRISM(SPDF).
 Compute integral first derivatives, UseDBF=F ICtDFT=           0.
 Calling FoFJK, ICntrl=      2127 FMM=F ISym2X=0 I1Cent= 0 IOpClX= 0 NMat=1 NMatS=1 NMatT=0.
 FoFJK:  IHMeth= 1 ICntrl=    2127 DoSepK=F KAlg= 0 I1Cent=           0 FoldK=F
 IRaf=         0 NMat=       1 IRICut=       1 DoRegI=T DoRafI=F ISym2E= 0 IDoP0=0 IntGTp=1.
 FoFCou: FMM=F IPFlag=           0 FMFlag=      100000 FMFlg1=         800
         NFxFlg=           0 DoJE=F BraDBF=F KetDBF=F FulRan=T
         wScrn=  0.000000 ICntrl=      2127 IOpCl=  0 I1Cent=           0 NGrid=           0
         NMat0=    1 NMatS0=      1 NMatT0=    0 NMatD0=    1 NMtDS0=    0 NMtDT0=    0
 Symmetry not used in FoFCou.
 Leave Link  703 at Thu Jul 10 11:05:33 2025, MaxMem=  1342177280 cpu:             600.2 elap:              37.6
 (Enter /home/zhangying/bin/g16/l716.exe)
 Dipole        = 2.31742575D+00-5.03329174D+00 3.54009599D-01
 ***** Axes restored to original set *****
 -------------------------------------------------------------------
 Center     Atomic                   Forces (Hartrees/Bohr)
 Number     Number              X              Y              Z
 -------------------------------------------------------------------
      1        7           0.022487108   -0.003352459    0.006631579
      2       16          -0.017678013    0.051217851   -0.074948394
      3       16          -0.067708271   -0.032672527   -0.068717958
      4        6           0.001974981    0.015490025   -0.001139869
      5        6          -0.016016050    0.007483469   -0.004220569
      6        9           0.009981348   -0.000592960    0.001815752
      7        9           0.009178184   -0.001698380    0.011516649
      8        9           0.006965934   -0.014663775    0.009585573
      9        9          -0.005489279   -0.004984285    0.000354143
     10        9           0.004135734   -0.002444387   -0.000944033
     11        9           0.002691788   -0.003605486   -0.000523762
     12        8           0.007877779   -0.007015551    0.017433854
     13        8           0.015966033   -0.023355573    0.038943940
     14        8           0.014532045    0.028250163    0.039414768
     15        8           0.009819207   -0.011194461    0.036064378
     16        3          -0.002275946    0.003555714   -0.012766527
     17        8           0.001789644    0.001254679    0.001100450
     18        6          -0.004294348    0.000297907   -0.002305448
     19        8           0.001383276   -0.001873702    0.002018522
     20        6           0.000243280    0.003211002   -0.001881496
     21        6          -0.000157345   -0.002474727    0.001598344
     22        8           0.005323145   -0.001630296    0.001708681
     23        1          -0.000263237    0.000238631   -0.000483322
     24        1          -0.000189243   -0.000048377   -0.000180072
     25        8          -0.003950495    0.000193701    0.000302804
     26        6           0.011404867   -0.005280988    0.001496334
     27        8          -0.001875387    0.003695089   -0.001599324
     28        6          -0.000191942    0.000595112   -0.000273630
     29        6           0.000931257   -0.001051628    0.000467351
     30        8          -0.006629588    0.002832348   -0.000567303
     31        1          -0.000089358   -0.000087695    0.000000266
     32        1           0.000122891   -0.000288435    0.000098319
 -------------------------------------------------------------------
 Cartesian Forces:  Max     0.074948394 RMS     0.017135108
 Leave Link  716 at Thu Jul 10 11:05:34 2025, MaxMem=  1342177280 cpu:               0.5 elap:               0.1
 (Enter /home/zhangying/bin/g16/l103.exe)

 GradGradGradGradGradGradGradGradGradGradGradGradGradGradGradGradGradGrad
 Berny optimization.
 Using GEDIIS/GDIIS optimizer.
 FormGI is forming the generalized inverse of G from B-inverse, IUseBI=4.
 Internal  Forces:  Max     0.054059997 RMS     0.009841268
 Search for a local minimum.
 Step number   7 out of a maximum of  156
 All quantities printed in internal units (Hartrees-Bohrs-Radians)
 RMS Force = .98413D-02 SwitMx=.10000D-02 MixMth= 1
 Mixed Optimization -- RFO/linear search
 Update second derivatives using D2CorX and points    6    5    7
 DE= -8.34D-03 DEPred=-1.23D+00 R= 6.78D-03
 Trust test= 6.78D-03 RLast= 9.13D-01 DXMaxT set to 2.38D-01
 ITU= -1 -1  1  0  1  1  0
 Use linear search instead of GDIIS.
 Linear search step of   0.315 exceeds DXMaxT=   0.238 but not scaled.
 Quartic linear search produced a step of -0.40445.
 Iteration  1 RMS(Cart)=  0.10393909 RMS(Int)=  0.00260681
 Iteration  2 RMS(Cart)=  0.00860326 RMS(Int)=  0.00086266
 Iteration  3 RMS(Cart)=  0.00004322 RMS(Int)=  0.00086261
 Iteration  4 RMS(Cart)=  0.00000004 RMS(Int)=  0.00086261
 ITry= 1 IFail=0 DXMaxC= 3.23D-01 DCOld= 1.00D+10 DXMaxT= 2.38D-01 DXLimC= 3.00D+00 Rises=F
 Variable       Old X    -DE/DX   Delta X   Delta X   Delta X     New X
                                 (Linear)    (Quad)   (Total)
    R1        3.12335  -0.01419  -0.01349   0.00000  -0.01349   3.10985
    R2        2.99364  -0.03350  -0.01652   0.00000  -0.01652   2.97711
    R3        3.54841   0.00520   0.01811   0.00000   0.01811   3.56651
    R4        2.72604   0.00796   0.01456   0.00000   0.01456   2.74060
    R5        2.84769  -0.04758  -0.06321   0.00000  -0.06321   2.78448
    R6        3.53389   0.00612   0.02374   0.00000   0.02374   3.55763
    R7        2.76814   0.03791   0.01758   0.00000   0.01758   2.78572
    R8        2.86474  -0.02462  -0.05900   0.00000  -0.05900   2.80574
    R9        2.49020   0.01746   0.02944   0.00000   0.02944   2.51964
   R10        2.49777   0.00681   0.02313   0.00000   0.02313   2.52091
   R11        2.51227   0.00327   0.01048   0.00000   0.01048   2.52275
   R12        2.56824   0.00595   0.02420   0.00000   0.02420   2.59244
   R13        2.47658   0.01288   0.02813   0.00000   0.02813   2.50471
   R14        2.48153   0.00337   0.01852   0.00000   0.01852   2.50005
   R15        7.61704   0.00064   0.00180   0.00000   0.00180   7.61884
   R16        5.02875   0.00001   0.21441   0.00000   0.21441   5.24316
   R17        6.52931  -0.00394   0.04760   0.00000   0.04760   6.57691
   R18        2.58695  -0.00225  -0.01098   0.00000  -0.01097   2.57598
   R19        2.62021  -0.00182  -0.00428   0.00000  -0.00428   2.61593
   R20        2.59291   0.00158   0.00432   0.00000   0.00433   2.59724
   R21        2.24323   0.00039   0.00253   0.00000   0.00253   2.24576
   R22        2.60974   0.00299   0.00967   0.00000   0.00967   2.61941
   R23        2.51036  -0.00030  -0.00054   0.00000  -0.00054   2.50982
   R24        2.03071  -0.00001  -0.00029   0.00000  -0.00029   2.03042
   R25        2.02983   0.00020   0.00049   0.00000   0.00049   2.03032
   R26        2.58864   0.00268   0.00741   0.00000   0.00740   2.59605
   R27        2.61576  -0.00140  -0.00551   0.00000  -0.00551   2.61026
   R28        2.59026   0.00431   0.01222   0.00000   0.01221   2.60247
   R29        2.24427  -0.00674  -0.00710   0.00000  -0.00710   2.23716
   R30        2.61216   0.00044   0.00015   0.00000   0.00015   2.61231
   R31        2.50993   0.00075   0.00056   0.00000   0.00056   2.51049
   R32        2.03071  -0.00004  -0.00006   0.00000  -0.00006   2.03064
   R33        2.03059  -0.00001   0.00022   0.00000   0.00022   2.03081
    A1        2.27429  -0.01421  -0.02576   0.00000  -0.02576   2.24854
    A2        1.85288  -0.01225  -0.04340   0.00000  -0.04117   1.81171
    A3        1.95034  -0.00704  -0.05842   0.00000  -0.05414   1.89620
    A4        1.92262   0.00842   0.04754   0.00000   0.04686   1.96948
    A5        1.88473  -0.00387  -0.04406   0.00000  -0.04084   1.84388
    A6        1.79862   0.00444   0.03256   0.00000   0.03201   1.83063
    A7        2.03882   0.00856   0.04799   0.00000   0.04697   2.08578
    A8        1.85907  -0.00760  -0.04198   0.00000  -0.04149   1.81758
    A9        1.99076  -0.00645  -0.01769   0.00000  -0.01222   1.97854
   A10        2.09422   0.00301   0.03818   0.00000   0.03961   2.13383
   A11        1.83772  -0.01488  -0.05467   0.00000  -0.05366   1.78406
   A12        1.82105  -0.00441  -0.00812   0.00000  -0.00933   1.81172
   A13        1.83841   0.02670   0.05418   0.00000   0.05558   1.89399
   A14        1.89962   0.01110   0.02344   0.00000   0.02368   1.92331
   A15        1.89513   0.00104   0.00997   0.00000   0.01013   1.90526
   A16        1.91359   0.00187   0.01902   0.00000   0.01933   1.93292
   A17        1.92999  -0.00653  -0.02585   0.00000  -0.02578   1.90422
   A18        1.91924  -0.00662  -0.01922   0.00000  -0.01883   1.90041
   A19        1.90605  -0.00068  -0.00894   0.00000  -0.00872   1.89733
   A20        1.80390   0.01206   0.02920   0.00000   0.02967   1.83358
   A21        1.93300   0.01013   0.02867   0.00000   0.02919   1.96219
   A22        1.94935   0.00122   0.01710   0.00000   0.01752   1.96687
   A23        1.91539  -0.01038  -0.03069   0.00000  -0.03009   1.88530
   A24        1.91637  -0.00599  -0.02632   0.00000  -0.02598   1.89040
   A25        1.94108  -0.00626  -0.02105   0.00000  -0.02060   1.92048
   A26        2.26420  -0.00057   0.00056   0.00000   0.00056   2.26476
   A27        1.24158   0.05406   0.08717   0.00000   0.08717   1.32876
   A28        1.39842   0.00632  -0.01541   0.00000  -0.01541   1.38301
   A29        1.87594   0.00098   0.00257   0.00000   0.00257   1.87851
   A30        1.88008   0.00008   0.00223   0.00000   0.00223   1.88231
   A31        2.20497  -0.00001   0.00172   0.00000   0.00171   2.20669
   A32        2.19814  -0.00007  -0.00394   0.00000  -0.00395   2.19419
   A33        1.87599  -0.00086  -0.00360   0.00000  -0.00359   1.87240
   A34        1.89888  -0.00128  -0.00435   0.00000  -0.00435   1.89453
   A35        2.04795   0.00125   0.00382   0.00000   0.00382   2.05177
   A36        2.33634   0.00003   0.00052   0.00000   0.00052   2.33686
   A37        1.89386   0.00108   0.00309   0.00000   0.00309   1.89694
   A38        2.05326  -0.00072  -0.00207   0.00000  -0.00207   2.05119
   A39        2.33607  -0.00036  -0.00102   0.00000  -0.00102   2.33505
   A40        2.23031   0.00307  -0.00962   0.00000  -0.00962   2.22069
   A41        1.87539   0.00081   0.00236   0.00000   0.00235   1.87774
   A42        1.88048  -0.00169  -0.00526   0.00000  -0.00526   1.87522
   A43        2.20544  -0.00022   0.00028   0.00000   0.00028   2.20572
   A44        2.19727   0.00190   0.00498   0.00000   0.00499   2.20225
   A45        1.87580  -0.00019  -0.00069   0.00000  -0.00070   1.87510
   A46        1.89719   0.00028   0.00108   0.00000   0.00108   1.89827
   A47        2.05341  -0.00003   0.00082   0.00000   0.00082   2.05423
   A48        2.33258  -0.00025  -0.00190   0.00000  -0.00190   2.33068
   A49        1.89592   0.00078   0.00252   0.00000   0.00252   1.89844
   A50        2.05574  -0.00072  -0.00154   0.00000  -0.00154   2.05420
   A51        2.33153  -0.00006  -0.00098   0.00000  -0.00098   2.33054
   A52        2.67042  -0.00145   0.00377   0.00000   0.00377   2.67419
    D1        1.45410   0.00494   0.02998   0.00000   0.03212   1.48623
    D2       -2.77833  -0.01082  -0.05992   0.00000  -0.06236  -2.84068
    D3       -0.48163   0.00219  -0.00448   0.00000  -0.00419  -0.48582
    D4       -2.21920  -0.00586  -0.01895   0.00000  -0.02013  -2.23933
    D5        2.04458   0.02070   0.07385   0.00000   0.07457   2.11915
    D6       -0.15983  -0.01592  -0.04243   0.00000  -0.04197  -0.20180
    D7        0.95942  -0.00726  -0.04406   0.00000  -0.04537   0.91406
    D8        3.06142  -0.00799  -0.05522   0.00000  -0.05641   3.00501
    D9       -1.14056  -0.00710  -0.04805   0.00000  -0.04924  -1.18980
   D10       -1.13458   0.00966   0.05348   0.00000   0.05464  -1.07994
   D11        0.96742   0.00892   0.04232   0.00000   0.04360   1.01102
   D12        3.04863   0.00982   0.04948   0.00000   0.05077   3.09939
   D13        2.98082  -0.00081   0.00359   0.00000   0.00350   2.98431
   D14       -1.20037  -0.00155  -0.00757   0.00000  -0.00755  -1.20791
   D15        0.88084  -0.00066  -0.00041   0.00000  -0.00038   0.88046
   D16       -1.79093  -0.00455  -0.00973   0.00000  -0.00973  -1.80066
   D17        2.52137   0.00378   0.00047   0.00000   0.00070   2.52207
   D18        0.45858   0.00091   0.00237   0.00000   0.00214   0.46072
   D19       -3.11384   0.00632   0.01980   0.00000   0.02060  -3.09324
   D20       -1.06363   0.00556   0.01576   0.00000   0.01643  -1.04719
   D21        1.11026   0.00584   0.02438   0.00000   0.02509   1.13535
   D22       -0.99388  -0.01263  -0.03511   0.00000  -0.03592  -1.02980
   D23        1.05633  -0.01339  -0.03915   0.00000  -0.04009   1.01625
   D24       -3.05296  -0.01311  -0.03052   0.00000  -0.03143  -3.08439
   D25        0.93754   0.00951   0.00151   0.00000   0.00174   0.93928
   D26        2.98775   0.00875  -0.00252   0.00000  -0.00243   2.98532
   D27       -1.12155   0.00903   0.00610   0.00000   0.00623  -1.11532
   D28        2.72701   0.01153   0.03282   0.00000   0.03085   2.75786
   D29       -1.47752  -0.00010  -0.00718   0.00000  -0.00740  -1.48492
   D30        0.45339  -0.00818  -0.05226   0.00000  -0.05007   0.40332
   D31       -1.39576   0.00006   0.00066   0.00000   0.00066  -1.39510
   D32       -2.12378  -0.00374   0.04348   0.00000   0.04348  -2.08030
   D33       -2.70184  -0.00028   0.00512   0.00000   0.00512  -2.69672
   D34       -0.00753  -0.00004  -0.00435   0.00000  -0.00434  -0.01187
   D35        3.13217   0.00007  -0.00320   0.00000  -0.00320   3.12897
   D36        0.00529   0.00001   0.00252   0.00000   0.00252   0.00781
   D37       -3.13344  -0.00001   0.00369   0.00000   0.00368  -3.12976
   D38        0.00697   0.00004   0.00450   0.00000   0.00450   0.01147
   D39       -3.13275  -0.00006   0.00336   0.00000   0.00336  -3.12939
   D40        2.78802   0.00050  -0.00547   0.00000  -0.00547   2.78255
   D41       -0.35579   0.00062  -0.00412   0.00000  -0.00412  -0.35991
   D42       -0.00373  -0.00004  -0.00295   0.00000  -0.00296  -0.00669
   D43        3.13236   0.00001  -0.00421   0.00000  -0.00422   3.12814
   D44       -0.00095   0.00003   0.00032   0.00000   0.00031  -0.00064
   D45        3.13712   0.00005  -0.00111   0.00000  -0.00112   3.13600
   D46       -3.13577  -0.00004   0.00185   0.00000   0.00185  -3.13392
   D47        0.00231  -0.00002   0.00042   0.00000   0.00042   0.00273
   D48       -0.00178   0.00003  -0.00083   0.00000  -0.00083  -0.00261
   D49        3.13969   0.00004  -0.00107   0.00000  -0.00107   3.13862
   D50        0.00106  -0.00001   0.00056   0.00000   0.00056   0.00162
   D51       -3.13965  -0.00004   0.00090   0.00000   0.00090  -3.13875
   D52        0.00182  -0.00004   0.00080   0.00000   0.00080   0.00261
   D53       -3.13965  -0.00005   0.00104   0.00000   0.00104  -3.13861
   D54        0.33060  -0.00005   0.00044   0.00000   0.00044   0.33104
   D55       -2.81114  -0.00003   0.00015   0.00000   0.00015  -2.81099
   D56       -0.00117   0.00003  -0.00047   0.00000  -0.00047  -0.00164
   D57        3.13942   0.00004  -0.00092   0.00000  -0.00092   3.13850
   D58        0.00007  -0.00001  -0.00005   0.00000  -0.00005   0.00002
   D59        3.14058   0.00002  -0.00047   0.00000  -0.00047   3.14011
   D60       -3.14030  -0.00003   0.00049   0.00000   0.00049  -3.13981
   D61        0.00021  -0.00000   0.00007   0.00000   0.00007   0.00028
         Item               Value     Threshold  Converged?
 Maximum Force            0.054060     0.000450     NO 
 RMS     Force            0.009841     0.000300     NO 
 Maximum Displacement     0.322901     0.001800     NO 
 RMS     Displacement     0.107050     0.001200     NO 
 Predicted change in Energy=-1.648364D-02
 GradGradGradGradGradGradGradGradGradGradGradGradGradGradGradGradGradGrad

 Leave Link  103 at Thu Jul 10 11:05:35 2025, MaxMem=  1342177280 cpu:              13.9 elap:               1.0
 (Enter /home/zhangying/bin/g16/l202.exe)
                          Input orientation:                          
 ---------------------------------------------------------------------
 Center     Atomic      Atomic             Coordinates (Angstroms)
 Number     Number       Type             X           Y           Z
 ---------------------------------------------------------------------
      1          7           0        6.208012   -9.872544    6.743275
      2         16           0        4.738734  -10.392756    6.215251
      3         16           0        7.407662   -9.286794    5.906803
      4          6           0        5.049934  -12.184741    5.711356
      5          6           0        8.889239  -10.316378    6.444510
      6          9           0        9.958604   -9.779665    5.773394
      7          9           0        9.129071  -10.216993    7.744270
      8          9           0        5.634413  -12.848620    6.709071
      9          9           0        3.884960  -12.767124    5.422845
     10          9           0        5.836347  -12.243370    4.634188
     11          9           0        8.778501  -11.588906    6.100044
     12          8           0        3.834933  -10.456188    7.347672
     13          8           0        4.305154   -9.721273    4.977402
     14          8           0        7.803232   -7.929312    6.323765
     15          8           0        7.448027   -9.355235    4.424196
     16          3           0        9.164324   -7.264097    5.040361
     17          8           0        6.154207   -4.177844    1.458858
     18          6           0        6.931765   -4.607959    2.492579
     19          8           0        7.928100   -3.680869    2.684388
     20          6           0        7.733565   -2.669455    1.756723
     21          6           0        6.668264   -2.968952    1.022293
     22          8           0        6.781390   -5.605001    3.121543
     23          1           0        8.421068   -1.843859    1.769931
     24          1           0        6.163309   -2.478886    0.210387
     25          8           0       -0.653869   -6.998887    4.739322
     26          6           0        0.497733   -6.362575    4.344152
     27          8           0        0.133827   -5.151530    3.798684
     28          6           0       -1.243718   -5.061752    3.871267
     29          6           0       -1.714976   -6.168657    4.434806
     30          8           0        1.601400   -6.777048    4.452063
     31          1           0       -1.706988   -4.170514    3.489463
     32          1           0       -2.703548   -6.510897    4.680749
 ---------------------------------------------------------------------
                    Distance matrix (angstroms):
                    1          2          3          4          5
     1  N    0.000000
     2  S    1.645663   0.000000
     3  S    1.575421   2.905421   0.000000
     4  C    2.784288   1.887317   3.741013   0.000000
     5  C    2.734087   4.157534   1.882616   4.332270   0.000000
     6  F    3.875079   5.274293   2.601543   5.466560   1.371859
     7  F    3.106964   4.652296   2.684178   4.964286   1.325434
     8  F    3.031042   2.660332   4.058898   1.333336   4.132328
     9  F    3.939378   2.644704   4.975574   1.334006   5.665047
    10  F    3.194872   2.670073   3.581888   1.334981   4.038653
    11  F    3.157065   4.214708   2.686310   3.795828   1.322969
    12  O    2.517427   1.450261   4.025913   2.672387   5.136269
    13  O    2.600396   1.473483   3.267738   2.676202   4.849783
    14  O    2.548895   3.933380   1.474140   5.105327   2.625276
    15  O    2.680182   3.409487   1.484734   3.926034   2.661307
    16  Li   4.294613   5.545694   2.815651   6.449123   3.371013
    17  O    7.769013   7.953111   6.888885   9.133102   8.367719
    18  C    6.805004   7.220218   5.811617   8.444491   7.213564
    19  O    7.600665   8.227301   6.487002   9.474292   7.687150
    20  C    8.892553   9.407277   7.817835  10.648083   9.043581
    21  C    8.977809   9.262978   8.019992  10.465996   9.397757
    22  O    5.626511   6.055251   4.658915   7.279976   6.138584
    23  H    9.700080  10.315236   8.575429  11.568631   9.687851
    24  H    9.866448  10.035793   8.963547  11.211774  10.378885
    25  O    7.704488   6.540403   8.460839   7.769897  10.246186
    26  C    7.119196   6.142431   7.664205   7.515943   9.511122
    27  O    8.237373   7.383456   8.628629   8.791614  10.503966
    28  C    9.323112   8.348867   9.840770   9.681578  11.700833
    29  C    9.045526   7.916020   9.752541   9.142585  11.562520
    30  O    6.004383   5.101474   6.490590   6.536157   8.343219
    31  H   10.283368   9.364484  10.728313  10.715440  12.600952
    32  H    9.745285   8.532941  10.556769   9.662875  12.328230
                    6          7          8          9         10
     6  F    0.000000
     7  F    2.182598   0.000000
     8  F    5.384478   4.495524   0.000000
     9  F    6.777680   6.276375   2.172925   0.000000
    10  F    4.935650   4.961941   2.170771   2.168918   0.000000
    11  F    2.184650   2.169913   3.441378   5.078734   3.351616
    12  O    6.358882   5.314358   3.060991   3.007970   3.816107
    13  O    5.709511   5.583143   3.813909   3.106797   2.970408
    14  O    2.893500   3.001528   5.389974   6.290383   5.033329
    15  O    2.881575   3.819873   4.551219   5.033263   3.314052
    16  Li   2.737938   4.003994   6.814086   7.635528   6.002797
    17  O    8.029263   9.210187  10.149743   9.728227   8.673896
    18  C    6.831694   7.991850   9.347214   9.189202   8.005369
    19  O    7.131635   8.352583  10.271647  10.315335   9.027379
    20  C    8.464014   9.734654  11.512931  11.411184  10.175416
    21  C    8.932251  10.186984  11.446228  11.095756   9.987628
    22  O    5.878335   6.939141   8.164308   8.061098   6.873802
    23  H    9.020463  10.310352  12.380037  12.378924  11.092096
    24  H    9.932406  11.199707  12.249245  11.756208  10.724834
    25  O   11.019374  10.728086   8.811456   7.371616   8.344972
    26  C   10.160084  10.045762   8.605062   7.324967   7.947872
    27  O   11.038359  11.051742   9.898080   8.643273   9.138436
    28  C   12.303203  12.213575  10.770195   9.385280  10.113605
    29  C   12.292423  12.038893  10.188606   8.710641   9.693522
    30  O    8.978000   8.907170   7.630416   6.483677   6.917270
    31  H   13.144009  13.118060  11.814041  10.435974  11.107804
    32  H   13.122836  12.772282  10.667821   9.115894  10.285584
                   11         12         13         14         15
    11  F    0.000000
    12  O    5.222881   0.000000
    13  O    4.975863   2.525745   0.000000
    14  O    3.793919   4.814653   4.154560   0.000000
    15  O    3.093205   4.776323   3.212114   2.401622   0.000000
    16  Li   4.469425   6.626880   5.445477   1.985500   2.774561
    17  O    9.129697   8.914862   6.821199   6.360827   6.105127
    18  C    8.072041   8.207562   6.262540   5.144786   5.151145
    19  O    8.656034   9.187229   7.407438   5.595527   5.954479
    20  C    9.975617  10.348490   8.476728   6.966263   7.203929
    21  C   10.224493  10.202788   8.174413   7.348396   7.277746
    22  O    6.976177   7.076425   5.149724   4.086662   4.025613
    23  H   10.669751  11.239041   9.448930   7.625737   8.025752
    24  H   11.158842  10.954429   8.867319   8.352836   8.166447
    25  O   10.577780   6.237448   5.662153   8.654403   8.443483
    26  C    9.948307   6.075830   5.116475   7.729414   7.567629
    27  O   11.021182   7.377866   6.298563   8.538845   8.459310
    28  C   12.166185   8.184010   7.329710   9.802293   9.710106
    29  C   11.927496   7.594024   7.011238   9.862269   9.701289
    30  O    8.796624   5.187416   4.031715   6.579794   6.389904
    31  H   13.106989   9.225420   8.316895  10.611603  10.562640
    32  H   12.634794   8.088853   7.714689  10.728645  10.545642
                   16         17         18         19         20
    16  Li   0.000000
    17  O    5.604724   0.000000
    18  C    4.304716   1.363149   0.000000
    19  O    4.463001   2.212602   1.374398   0.000000
    20  C    5.825812   2.204163   2.223098   1.386134   0.000000
    21  C    6.389323   1.384292   2.217548   2.203763   1.328138
    22  O    3.480350   2.279179   1.188402   2.282177   3.374433
    23  H    6.373941   3.268473   3.221877   2.110416   1.074451
    24  H    7.431889   2.108369   3.214324   3.268016   2.212051
    25  O    9.826387   8.066574   8.264758   9.427735   9.898935
    26  C    8.741124   6.715181   6.921255   8.071971   8.525912
    27  O    9.357061   6.532061   6.943583   8.009694   8.251444
    28  C   10.702544   7.831367   8.303327   9.350817   9.528168
    29  C   10.951066   8.645440   8.998564  10.111477  10.425519
    30  O    7.601390   6.036820   6.079253   7.262103   7.857521
    31  H   11.408811   8.119224   8.707078   9.681055   9.714917
    32  H   11.897186   9.709971  10.062233  11.181523  11.499562
                   21         22         23         24         25
    21  C    0.000000
    22  O    3.371706   0.000000
    23  H    2.212943   4.319906   0.000000
    24  H    1.074400   4.316184   2.816542   0.000000
    25  O    9.147148   7.735838  10.851086   9.349630   0.000000
    26  C    7.786326   6.446164   9.477586   8.016845   1.373769
    27  O    7.427709   6.697332   9.150677   7.508233   2.217655
    28  C    8.665791   8.078339  10.400891   8.656633   2.203164
    29  C    9.600107   8.615718  11.337761   9.670961   1.381289
    30  O    7.206805   5.475059   8.833916   7.568159   2.284287
    31  H    8.813372   8.616593  10.533169   8.692268   3.266635
    32  H   10.665859   9.654834  12.410125  10.717388   2.107784
                   26         27         28         29         30
    26  C    0.000000
    27  O    1.377168   0.000000
    28  C    2.224502   1.382374   0.000000
    29  C    2.223039   2.203921   1.328494   0.000000
    30  O    1.183855   2.285385   3.372575   3.371763   0.000000
    31  H    3.224348   2.108699   1.074570   2.210500   4.320423
    32  H    3.222344   3.267509   2.210517   1.074659   4.319226
                   31         32
    31  H    0.000000
    32  H    2.808859   0.000000
 Stoichiometry    C8H4F6LiNO10S2
 Framework group  C1[X(C8H4F6LiNO10S2)]
 Deg. of freedom    90
 Full point group                 C1      NOp   1
 RotChk:  IX=1 Diff= 1.92D-02
 Largest Abelian subgroup         C1      NOp   1
 Largest concise Abelian subgroup C1      NOp   1
                         Standard orientation:                         
 ---------------------------------------------------------------------
 Center     Atomic      Atomic             Coordinates (Angstroms)
 Number     Number       Type             X           Y           Z
 ---------------------------------------------------------------------
      1          7           0       -2.222483    0.702685    0.942744
      2         16           0       -1.496536    1.981012    0.203091
      3         16           0       -2.257065   -0.807739    0.496229
      4          6           0       -2.773657    2.553301   -1.063169
      5          6           0       -4.085291   -1.255690    0.530496
      6          9           0       -4.131998   -2.587630    0.205302
      7          9           0       -4.619418   -1.108640    1.734597
      8          9           0       -3.952004    2.751118   -0.471431
      9          9           0       -2.363374    3.697641   -1.612462
     10          9           0       -2.922433    1.643835   -2.029042
     11          9           0       -4.792116   -0.584409   -0.363946
     12          8           0       -1.380634    3.065282    1.159221
     13          8           0       -0.321726    1.588482   -0.594964
     14          8           0       -1.691683   -1.727195    1.500237
     15          8           0       -1.809956   -1.246635   -0.849839
     16          3           0       -1.613147   -3.541388    0.697276
     17          8           0        3.674856   -3.914058   -1.122358
     18          6           0        2.529292   -3.983572   -0.386812
     19          8           0        2.499766   -5.210456    0.231941
     20          6           0        3.657540   -5.881683   -0.129139
     21          6           0        4.361954   -5.102112   -0.941555
     22          8           0        1.699360   -3.138333   -0.291500
     23          1           0        3.809855   -6.864367    0.277774
     24          1           0        5.303623   -5.212922   -1.446842
     25          8           0        4.739968    3.946591    0.342345
     26          6           0        4.615805    2.578836    0.309636
     27          8           0        5.884595    2.047462    0.376025
     28          6           0        6.772697    3.104065    0.452324
     29          6           0        6.086442    4.241404    0.432092
     30          8           0        3.604800    1.967079    0.237976
     31          1           0        7.820206    2.872611    0.514406
     32          1           0        6.369399    5.277397    0.471420
 ---------------------------------------------------------------------
 Rotational constants (GHZ):           0.1195747           0.0818633           0.0521809
 Leave Link  202 at Thu Jul 10 11:05:35 2025, MaxMem=  1342177280 cpu:               0.3 elap:               0.1
 (Enter /home/zhangying/bin/g16/l301.exe)
 Standard basis: 6-311++G(d,p) (5D, 7F)
 Ernie: Thresh=  0.10000D-02 Tol=  0.10000D-05 Strict=F.
 There are   688 symmetry adapted cartesian basis functions of A   symmetry.
 There are   660 symmetry adapted basis functions of A   symmetry.
   660 basis functions,  1072 primitive gaussians,   688 cartesian basis functions
   114 alpha electrons      114 beta electrons
       nuclear repulsion energy      3052.7919435094 Hartrees.
 IExCor=  402 DFT=T Ex+Corr=B3LYP ExCW=0 ScaHFX=  0.200000
 ScaDFX=  0.800000  0.720000  1.000000  0.810000 ScalE2=  1.000000  1.000000
 IRadAn=      5 IRanWt=     -1 IRanGd=            0 ICorTp=0 IEmpDi=141
 NAtoms=   32 NActive=   32 NUniq=   32 SFac= 1.00D+00 NAtFMM=   60 NAOKFM=F Big=F
 Integral buffers will be    131072 words long.
 Raffenetti 2 integral format.
 Two-electron integral symmetry is turned on.
 R6Disp:  Grimme-D3(BJ) Dispersion energy=       -0.0580954835 Hartrees.
 Nuclear repulsion after empirical dispersion term =     3052.7338480259 Hartrees.
 Leave Link  301 at Thu Jul 10 11:05:35 2025, MaxMem=  1342177280 cpu:               1.2 elap:               0.1
 (Enter /home/zhangying/bin/g16/l302.exe)
[truncated: 5,622,333 more chars]
