# Supplementary material for: Tailoring electrolyte phase separation for high-rate solid-state lithium metal batteries
Source: Nat Commun. 2026 Jun 8;17:7310. doi: 10.1038/s41467-026-74094-w (PMC13402737; doi:10.1038/s41467-026-74094-w)
Supplement: Supplementary file 3 — Supplementary Data [file 41467_2026_74094_MOESM3_ESM.zip › Supplementary Data/Supplementary Data 3/VC-DB/2VC2.log]

 Entering Gaussian System, Link 0=g16
 Input=2VC2.gjf
 Output=2VC2.log
 Initial command:
 /home/zhangying/bin/g16/l1.exe "/home_zz/zhangying/wangchenyu/zhang/diffusion/2VC/2/Gau-31979.inp" -scrdir="/home_zz/zhangying/wangchenyu/zhang/diffusion/2VC/2/"
 Entering Link 1 = /home/zhangying/bin/g16/l1.exe PID=     31980.
  
 Copyright (c) 1988,1990,1992,1993,1995,1998,2003,2009,2016,
            Gaussian, Inc.  All Rights Reserved.
  
 This is part of the Gaussian(R) 16 program.  It is based on
 the Gaussian(R) 09 system (copyright 2009, Gaussian, Inc.),
 the Gaussian(R) 03 system (copyright 2003, Gaussian, Inc.),
 the Gaussian(R) 98 system (copyright 1998, Gaussian, Inc.),
 the Gaussian(R) 94 system (copyright 1995, Gaussian, Inc.),
 the Gaussian 92(TM) system (copyright 1992, Gaussian, Inc.),
 the Gaussian 90(TM) system (copyright 1990, Gaussian, Inc.),
 the Gaussian 88(TM) system (copyright 1988, Gaussian, Inc.),
 the Gaussian 86(TM) system (copyright 1986, Carnegie Mellon
 University), and the Gaussian 82(TM) system (copyright 1983,
 Carnegie Mellon University). Gaussian is a federally registered
 trademark of Gaussian, Inc.
  
 This software contains proprietary and confidential information,
 including trade secrets, belonging to Gaussian, Inc.
  
 This software is provided under written license and may be
 used, copied, transmitted, or stored only in accord with that
 written license.
  
 The following legend is applicable only to US Government
 contracts under FAR:
  
                    RESTRICTED RIGHTS LEGEND
  
 Use, reproduction and disclosure by the US Government is
 subject to restrictions as set forth in subparagraphs (a)
 and (c) of the Commercial Computer Software - Restricted
 Rights clause in FAR 52.227-19.
  
 Gaussian, Inc.
 340 Quinnipiac St., Bldg. 40, Wallingford CT 06492
  
  
 ---------------------------------------------------------------
 Warning -- This program may not be used in any manner that
 competes with the business of Gaussian, Inc. or will provide
 assistance to any competitor of Gaussian, Inc.  The licensee
 of this program is prohibited from giving any competitor of
 Gaussian, Inc. access to this program.  By using this program,
 the user acknowledges that Gaussian, Inc. is engaged in the
 business of creating and licensing software in the field of
 computational chemistry and represents and warrants to the
 licensee that it is not a competitor of Gaussian, Inc. and that
 it will not use this program in any manner prohibited above.
 ---------------------------------------------------------------
  

 Cite this work as:
 Gaussian 16, Revision A.03,
 M. J. Frisch, G. W. Trucks, H. B. Schlegel, G. E. Scuseria, 
 M. A. Robb, J. R. Cheeseman, G. Scalmani, V. Barone, 
 G. A. Petersson, H. Nakatsuji, X. Li, M. Caricato, A. V. Marenich, 
 J. Bloino, B. G. Janesko, R. Gomperts, B. Mennucci, H. P. Hratchian, 
 J. V. Ortiz, A. F. Izmaylov, J. L. Sonnenberg, D. Williams-Young, 
 F. Ding, F. Lipparini, F. Egidi, J. Goings, B. Peng, A. Petrone, 
 T. Henderson, D. Ranasinghe, V. G. Zakrzewski, J. Gao, N. Rega, 
 G. Zheng, W. Liang, M. Hada, M. Ehara, K. Toyota, R. Fukuda, 
 J. Hasegawa, M. Ishida, T. Nakajima, Y. Honda, O. Kitao, H. Nakai, 
 T. Vreven, K. Throssell, J. A. Montgomery, Jr., J. E. Peralta, 
 F. Ogliaro, M. J. Bearpark, J. J. Heyd, E. N. Brothers, K. N. Kudin, 
 V. N. Staroverov, T. A. Keith, R. Kobayashi, J. Normand, 
 K. Raghavachari, A. P. Rendell, J. C. Burant, S. S. Iyengar, 
 J. Tomasi, M. Cossi, J. M. Millam, M. Klene, C. Adamo, R. Cammi, 
 J. W. Ochterski, R. L. Martin, K. Morokuma, O. Farkas, 
 J. B. Foresman, and D. J. Fox, Gaussian, Inc., Wallingford CT, 2016.
 
 ******************************************
 Gaussian 16:  ES64L-G16RevA.03 25-Dec-2016
                10-Jul-2025 
 ******************************************
 %lindaworkers=:16
 %nprocshared=16
 Will use up to   16 processors via shared memory.
 %mem=10GB
 SetLPE:    new flags="-opt 'Tsnet.Node.lindarsharg: ssh' -mp 16 -nodelist 'Diy17' -opt 'Tsnet.Diy17.speedfactor: 16' -env GAUSS_MDEF=1342177280 -env GAUSS_EXEDIR="/home/zhangying/bin/g16/bsd:/home/zhangying/bin/g16""
 Will use up to   16 processors via Linda.
 ----------------------------------------
 #p opt freq b3lyp/6-311++g(d,p) em=gd3bj
 ----------------------------------------
 1/18=20,19=15,26=3,38=1/1,3;
 2/9=110,12=2,17=6,18=5,40=1/2;
 3/5=4,6=6,7=1111,11=2,25=1,30=1,71=1,74=-5,124=41/1,2,3;
 4//1;
 5/5=2,38=5/2;
 6/7=2,8=2,9=2,10=2,28=1/1;
 7//1,2,3,16;
 1/18=20,19=15,26=3/3(2);
 2/9=110/2;
 99//99;
 2/9=110/2;
 3/5=4,6=6,7=1111,11=2,25=1,30=1,71=1,74=-5,124=41/1,2,3;
 4/5=5,16=3,69=1/1;
 5/5=2,38=5/2;
 7//1,2,3,16;
 1/18=20,19=15,26=3/3(-5);
 2/9=110/2;
 6/7=2,8=2,9=2,10=2,19=2,28=1/1;
 99/9=1/99;
 Leave Link    1 at Thu Jul 10 02:07:35 2025, MaxMem=  1342177280 cpu:               1.0 elap:               0.2
 (Enter /home/zhangying/bin/g16/l101.exe)
 ---
 2VC
 ---
 Symbolic Z-matrix:
 Charge =  0 Multiplicity = 1
 N                     6.83786  -11.99947   6.09133 
 S                     5.5068   -12.35141   6.89984 
 S                     8.13293  -11.2042   6.59856 
 C                     4.31601  -10.94575   6.51634 
 C                     8.13194  -9.67905   5.50444 
 F                     9.13328  -8.89224   5.87473 
 F                     8.28597  -10.03423   4.24055 
 F                     4.27177  -10.71675   5.21505 
 F                     3.10807  -11.26452   6.95766 
 F                     4.73102  -9.83845   7.14516 
 F                     6.98142  -9.02533   5.64746 
 O                     4.87949  -13.55538   6.39691 
 O                     5.66299  -12.22456   8.38932 
 O                     9.37049  -11.90438   6.31182 
 O                     7.98606  -10.62525   7.98017 
 Li                    4.34312  -7.6522    4.07119 
 O                     4.39465  -2.37344   2.25657 
 C                     5.61027  -2.89906   2.61549 
 O                     6.58364  -2.06206   2.13089 
 C                     5.94989  -1.02293   1.4742 
 C                     4.63675  -1.20972   1.54959 
 O                     5.78752  -3.89599   3.23264 
 H                     6.56769  -0.26552   1.02782 
 H                     3.78675  -0.66111   1.18748 
 O                    -1.13365  -5.67871   4.28714 
 C                     0.12937  -5.2134    4.02049 
 O                     0.00041  -4.00766   3.37831 
 C                    -1.35165  -3.74346   3.25657 
 C                    -2.03195  -4.74589   3.80176 
 O                     1.14781  -5.75513   4.29525 
 H                    -1.63854  -2.82837   2.7719 
 H                    -3.07926  -4.95129   3.9265 
 
 Add virtual bond connecting atoms Li16       and F8         Dist= 6.18D+00.
 Add virtual bond connecting atoms Li16       and F11        Dist= 6.36D+00.
 Add virtual bond connecting atoms O30        and Li16       Dist= 7.04D+00.
 Add virtual bond connecting atoms O22        and Li16       Dist= 7.77D+00.
 ITRead=  0  0  0  0  0  0  0  0  0  0  0  0  0  0  0  0  0  0  0  0
 ITRead=  0  0  0  0  0  0  0  0  0  0  0  0
 MicOpt= -1 -1 -1 -1 -1 -1 -1 -1 -1 -1 -1 -1 -1 -1 -1 -1 -1 -1 -1 -1
 MicOpt= -1 -1 -1 -1 -1 -1 -1 -1 -1 -1 -1 -1
 NAtoms=     32 NQM=       32 NQMF=       0 NMMI=      0 NMMIF=      0
                NMic=       0 NMicF=      0.
                    Isotopes and Nuclear Properties:
 (Nuclear quadrupole moments (NQMom) in fm**2, nuclear magnetic moments (NMagM)
  in nuclear magnetons)

  Atom         1           2           3           4           5           6           7           8           9          10
 IAtWgt=          14          32          32          12          12          19          19          19          19          19
 AtmWgt=  14.0030740  31.9720718  31.9720718  12.0000000  12.0000000  18.9984032  18.9984032  18.9984032  18.9984032  18.9984032
 NucSpn=           2           0           0           0           0           1           1           1           1           1
 AtZEff=  -0.0000000  -0.0000000  -0.0000000  -0.0000000  -0.0000000  -0.0000000  -0.0000000  -0.0000000  -0.0000000  -0.0000000
 NQMom=    2.0440000   0.0000000   0.0000000   0.0000000   0.0000000   0.0000000   0.0000000   0.0000000   0.0000000   0.0000000
 NMagM=    0.4037610   0.0000000   0.0000000   0.0000000   0.0000000   2.6288670   2.6288670   2.6288670   2.6288670   2.6288670
 AtZNuc=   7.0000000  16.0000000  16.0000000   6.0000000   6.0000000   9.0000000   9.0000000   9.0000000   9.0000000   9.0000000

  Atom        11          12          13          14          15          16          17          18          19          20
 IAtWgt=          19          16          16          16          16           7          16          12          16          12
 AtmWgt=  18.9984032  15.9949146  15.9949146  15.9949146  15.9949146   7.0160045  15.9949146  12.0000000  15.9949146  12.0000000
 NucSpn=           1           0           0           0           0           3           0           0           0           0
 AtZEff=  -0.0000000  -0.0000000  -0.0000000  -0.0000000  -0.0000000  -0.0000000  -0.0000000  -0.0000000  -0.0000000  -0.0000000
 NQMom=    0.0000000   0.0000000   0.0000000   0.0000000   0.0000000  -4.0100000   0.0000000   0.0000000   0.0000000   0.0000000
 NMagM=    2.6288670   0.0000000   0.0000000   0.0000000   0.0000000   3.2564240   0.0000000   0.0000000   0.0000000   0.0000000
 AtZNuc=   9.0000000   8.0000000   8.0000000   8.0000000   8.0000000   3.0000000   8.0000000   6.0000000   8.0000000   6.0000000

  Atom        21          22          23          24          25          26          27          28          29          30
 IAtWgt=          12          16           1           1          16          12          16          12          12          16
 AtmWgt=  12.0000000  15.9949146   1.0078250   1.0078250  15.9949146  12.0000000  15.9949146  12.0000000  12.0000000  15.9949146
 NucSpn=           0           0           1           1           0           0           0           0           0           0
 AtZEff=  -0.0000000  -0.0000000  -0.0000000  -0.0000000  -0.0000000  -0.0000000  -0.0000000  -0.0000000  -0.0000000  -0.0000000
 NQMom=    0.0000000   0.0000000   0.0000000   0.0000000   0.0000000   0.0000000   0.0000000   0.0000000   0.0000000   0.0000000
 NMagM=    0.0000000   0.0000000   2.7928460   2.7928460   0.0000000   0.0000000   0.0000000   0.0000000   0.0000000   0.0000000
 AtZNuc=   6.0000000   8.0000000   1.0000000   1.0000000   8.0000000   6.0000000   8.0000000   6.0000000   6.0000000   8.0000000

  Atom        31          32
 IAtWgt=           1           1
 AtmWgt=   1.0078250   1.0078250
 NucSpn=           1           1
 AtZEff=  -0.0000000  -0.0000000
 NQMom=    0.0000000   0.0000000
 NMagM=    2.7928460   2.7928460
 AtZNuc=   1.0000000   1.0000000
 Leave Link  101 at Thu Jul 10 02:07:36 2025, MaxMem=  1342177280 cpu:               4.1 elap:               0.3
 (Enter /home/zhangying/bin/g16/l103.exe)

 GradGradGradGradGradGradGradGradGradGradGradGradGradGradGradGradGradGrad
 Berny optimization.
 Initialization pass.
                           ----------------------------
                           !    Initial Parameters    !
                           ! (Angstroms and Degrees)  !
 --------------------------                            --------------------------
 ! Name  Definition              Value          Derivative Info.                !
 --------------------------------------------------------------------------------
 ! R1    R(1,2)                  1.5966         estimate D2E/DX2                !
 ! R2    R(1,3)                  1.6022         estimate D2E/DX2                !
 ! R3    R(2,4)                  1.8817         estimate D2E/DX2                !
 ! R4    R(2,12)                 1.4478         estimate D2E/DX2                !
 ! R5    R(2,13)                 1.503          estimate D2E/DX2                !
 ! R6    R(3,5)                  1.877          estimate D2E/DX2                !
 ! R7    R(3,14)                 1.4505         estimate D2E/DX2                !
 ! R8    R(3,15)                 1.5052         estimate D2E/DX2                !
 ! R9    R(4,8)                  1.322          estimate D2E/DX2                !
 ! R10   R(4,9)                  1.325          estimate D2E/DX2                !
 ! R11   R(4,10)                 1.3393         estimate D2E/DX2                !
 ! R12   R(5,6)                  1.3262         estimate D2E/DX2                !
 ! R13   R(5,7)                  1.3218         estimate D2E/DX2                !
 ! R14   R(5,11)                 1.331          estimate D2E/DX2                !
 ! R15   R(8,16)                 3.2718         estimate D2E/DX2                !
 ! R16   R(11,16)                3.3661         estimate D2E/DX2                !
 ! R17   R(16,22)                4.1108         estimate D2E/DX2                !
 ! R18   R(16,30)                3.7228         estimate D2E/DX2                !
 ! R19   R(17,18)                1.3722         estimate D2E/DX2                !
 ! R20   R(17,21)                1.383          estimate D2E/DX2                !
 ! R21   R(18,19)                1.3722         estimate D2E/DX2                !
 ! R22   R(18,22)                1.1858         estimate D2E/DX2                !
 ! R23   R(19,20)                1.383          estimate D2E/DX2                !
 ! R24   R(20,21)                1.3285         estimate D2E/DX2                !
 ! R25   R(20,23)                1.0745         estimate D2E/DX2                !
 ! R26   R(21,24)                1.0745         estimate D2E/DX2                !
 ! R27   R(25,26)                1.3722         estimate D2E/DX2                !
 ! R28   R(25,29)                1.383          estimate D2E/DX2                !
 ! R29   R(26,27)                1.3722         estimate D2E/DX2                !
 ! R30   R(26,30)                1.1858         estimate D2E/DX2                !
 ! R31   R(27,28)                1.383          estimate D2E/DX2                !
 ! R32   R(28,29)                1.3285         estimate D2E/DX2                !
 ! R33   R(28,31)                1.0745         estimate D2E/DX2                !
 ! R34   R(29,32)                1.0745         estimate D2E/DX2                !
 ! A1    A(2,1,3)              128.5331         estimate D2E/DX2                !
 ! A2    A(1,2,4)              105.0517         estimate D2E/DX2                !
 ! A3    A(1,2,12)             111.6306         estimate D2E/DX2                !
 ! A4    A(1,2,13)             113.365          estimate D2E/DX2                !
 ! A5    A(4,2,12)             106.0348         estimate D2E/DX2                !
 ! A6    A(4,2,13)             101.8111         estimate D2E/DX2                !
 ! A7    A(12,2,13)            117.353          estimate D2E/DX2                !
 ! A8    A(1,3,5)              102.6125         estimate D2E/DX2                !
 ! A9    A(1,3,14)             112.7966         estimate D2E/DX2                !
 ! A10   A(1,3,15)             113.7436         estimate D2E/DX2                !
 ! A11   A(5,3,14)             106.1074         estimate D2E/DX2                !
 ! A12   A(5,3,15)             102.8541         estimate D2E/DX2                !
 ! A13   A(14,3,15)            116.7669         estimate D2E/DX2                !
 ! A14   A(2,4,8)              110.5593         estimate D2E/DX2                !
 ! A15   A(2,4,9)              109.2277         estimate D2E/DX2                !
 ! A16   A(2,4,10)             109.0154         estimate D2E/DX2                !
 ! A17   A(8,4,9)              109.8177         estimate D2E/DX2                !
 ! A18   A(8,4,10)             109.2265         estimate D2E/DX2                !
 ! A19   A(9,4,10)             108.967          estimate D2E/DX2                !
 ! A20   A(3,5,6)              108.5968         estimate D2E/DX2                !
 ! A21   A(3,5,7)              109.8133         estimate D2E/DX2                !
 ! A22   A(3,5,11)             109.6879         estimate D2E/DX2                !
 ! A23   A(6,5,7)              109.7793         estimate D2E/DX2                !
 ! A24   A(6,5,11)             109.3457         estimate D2E/DX2                !
 ! A25   A(7,5,11)             109.5999         estimate D2E/DX2                !
 ! A26   A(4,8,16)             120.3735         estimate D2E/DX2                !
 ! A27   A(5,11,16)            145.8478         estimate D2E/DX2                !
 ! A28   A(8,16,11)             58.0822         estimate D2E/DX2                !
 ! A29   A(8,16,22)            159.2008         estimate D2E/DX2                !
 ! A30   A(8,16,30)            115.947          estimate D2E/DX2                !
 ! A31   A(11,16,22)           101.1203         estimate D2E/DX2                !
 ! A32   A(11,16,30)           148.4759         estimate D2E/DX2                !
 ! A33   A(22,16,30)            81.2706         estimate D2E/DX2                !
 ! A34   A(18,17,21)           107.5144         estimate D2E/DX2                !
 ! A35   A(17,18,19)           107.6022         estimate D2E/DX2                !
 ! A36   A(17,18,22)           126.1989         estimate D2E/DX2                !
 ! A37   A(19,18,22)           126.1989         estimate D2E/DX2                !
 ! A38   A(18,19,20)           107.5144         estimate D2E/DX2                !
 ! A39   A(19,20,21)           108.6845         estimate D2E/DX2                !
 ! A40   A(19,20,23)           117.607          estimate D2E/DX2                !
 ! A41   A(21,20,23)           133.7085         estimate D2E/DX2                !
 ! A42   A(17,21,20)           108.6845         estimate D2E/DX2                !
 ! A43   A(17,21,24)           117.607          estimate D2E/DX2                !
 ! A44   A(20,21,24)           133.7085         estimate D2E/DX2                !
 ! A45   A(16,22,18)           145.2697         estimate D2E/DX2                !
 ! A46   A(26,25,29)           107.5144         estimate D2E/DX2                !
 ! A47   A(25,26,27)           107.6022         estimate D2E/DX2                !
 ! A48   A(25,26,30)           126.1989         estimate D2E/DX2                !
 ! A49   A(27,26,30)           126.1989         estimate D2E/DX2                !
 ! A50   A(26,27,28)           107.5144         estimate D2E/DX2                !
 ! A51   A(27,28,29)           108.6845         estimate D2E/DX2                !
 ! A52   A(27,28,31)           117.607          estimate D2E/DX2                !
 ! A53   A(29,28,31)           133.7085         estimate D2E/DX2                !
 ! A54   A(25,29,28)           108.6845         estimate D2E/DX2                !
 ! A55   A(25,29,32)           117.607          estimate D2E/DX2                !
 ! A56   A(28,29,32)           133.7085         estimate D2E/DX2                !
 ! A57   A(16,30,26)           162.9424         estimate D2E/DX2                !
 ! D1    D(3,1,2,4)             93.2989         estimate D2E/DX2                !
 ! D2    D(3,1,2,12)          -152.2233         estimate D2E/DX2                !
 ! D3    D(3,1,2,13)           -17.0091         estimate D2E/DX2                !
 ! D4    D(2,1,3,5)           -116.2651         estimate D2E/DX2                !
 ! D5    D(2,1,3,14)           130.0046         estimate D2E/DX2                !
 ! D6    D(2,1,3,15)            -5.9321         estimate D2E/DX2                !
 ! D7    D(1,2,4,8)             48.4332         estimate D2E/DX2                !
 ! D8    D(1,2,4,9)            169.3837         estimate D2E/DX2                !
 ! D9    D(1,2,4,10)           -71.6502         estimate D2E/DX2                !
 ! D10   D(12,2,4,8)           -69.8907         estimate D2E/DX2                !
 ! D11   D(12,2,4,9)            51.0597         estimate D2E/DX2                !
 ! D12   D(12,2,4,10)          170.0258         estimate D2E/DX2                !
 ! D13   D(13,2,4,8)           166.8443         estimate D2E/DX2                !
 ! D14   D(13,2,4,9)           -72.2052         estimate D2E/DX2                !
 ! D15   D(13,2,4,10)           46.7609         estimate D2E/DX2                !
 ! D16   D(1,3,5,6)            176.8881         estimate D2E/DX2                !
 ! D17   D(1,3,5,7)            -63.0634         estimate D2E/DX2                !
 ! D18   D(1,3,5,11)            57.4414         estimate D2E/DX2                !
 ! D19   D(14,3,5,6)           -64.5648         estimate D2E/DX2                !
 ! D20   D(14,3,5,7)            55.4837         estimate D2E/DX2                !
 ! D21   D(14,3,5,11)          175.9885         estimate D2E/DX2                !
 ! D22   D(15,3,5,6)            58.5766         estimate D2E/DX2                !
 ! D23   D(15,3,5,7)           178.6251         estimate D2E/DX2                !
 ! D24   D(15,3,5,11)          -60.8701         estimate D2E/DX2                !
 ! D25   D(2,4,8,16)          -135.8446         estimate D2E/DX2                !
 ! D26   D(9,4,8,16)           103.5562         estimate D2E/DX2                !
 ! D27   D(10,4,8,16)          -15.8879         estimate D2E/DX2                !
 ! D28   D(3,5,11,16)         -128.0833         estimate D2E/DX2                !
 ! D29   D(6,5,11,16)          112.9303         estimate D2E/DX2                !
 ! D30   D(7,5,11,16)           -7.4492         estimate D2E/DX2                !
 ! D31   D(4,8,16,11)           66.6294         estimate D2E/DX2                !
 ! D32   D(4,8,16,22)           65.8426         estimate D2E/DX2                !
 ! D33   D(4,8,16,30)          -77.8345         estimate D2E/DX2                !
 ! D34   D(5,11,16,8)           94.0803         estimate D2E/DX2                !
 ! D35   D(5,11,16,22)         -86.2044         estimate D2E/DX2                !
 ! D36   D(5,11,16,30)        -177.6159         estimate D2E/DX2                !
 ! D37   D(8,16,22,18)         167.9637         estimate D2E/DX2                !
 ! D38   D(11,16,22,18)        167.2831         estimate D2E/DX2                !
 ! D39   D(30,16,22,18)        -44.643          estimate D2E/DX2                !
 ! D40   D(8,16,30,26)        -105.8136         estimate D2E/DX2                !
 ! D41   D(11,16,30,26)       -176.4694         estimate D2E/DX2                !
 ! D42   D(22,16,30,26)         86.4729         estimate D2E/DX2                !
 ! D43   D(21,17,18,19)          0.0            estimate D2E/DX2                !
 ! D44   D(21,17,18,22)        180.0            estimate D2E/DX2                !
 ! D45   D(18,17,21,20)          0.0            estimate D2E/DX2                !
 ! D46   D(18,17,21,24)        180.0            estimate D2E/DX2                !
 ! D47   D(17,18,19,20)          0.0            estimate D2E/DX2                !
 ! D48   D(22,18,19,20)        180.0            estimate D2E/DX2                !
 ! D49   D(17,18,22,16)         31.1912         estimate D2E/DX2                !
 ! D50   D(19,18,22,16)       -148.8088         estimate D2E/DX2                !
 ! D51   D(18,19,20,21)          0.0            estimate D2E/DX2                !
 ! D52   D(18,19,20,23)        180.0            estimate D2E/DX2                !
 ! D53   D(19,20,21,17)          0.0            estimate D2E/DX2                !
 ! D54   D(19,20,21,24)        180.0            estimate D2E/DX2                !
 ! D55   D(23,20,21,17)        180.0            estimate D2E/DX2                !
 ! D56   D(23,20,21,24)          0.0            estimate D2E/DX2                !
 ! D57   D(29,25,26,27)          0.0            estimate D2E/DX2                !
 ! D58   D(29,25,26,30)        180.0            estimate D2E/DX2                !
 ! D59   D(26,25,29,28)          0.0            estimate D2E/DX2                !
 ! D60   D(26,25,29,32)        180.0            estimate D2E/DX2                !
 ! D61   D(25,26,27,28)          0.0            estimate D2E/DX2                !
 ! D62   D(30,26,27,28)       -180.0            estimate D2E/DX2                !
 ! D63   D(25,26,30,16)        105.7688         estimate D2E/DX2                !
 ! D64   D(27,26,30,16)        -74.2312         estimate D2E/DX2                !
 ! D65   D(26,27,28,29)          0.0            estimate D2E/DX2                !
 ! D66   D(26,27,28,31)       -180.0            estimate D2E/DX2                !
 ! D67   D(27,28,29,25)          0.0            estimate D2E/DX2                !
 ! D68   D(27,28,29,32)        180.0            estimate D2E/DX2                !
 ! D69   D(31,28,29,25)        180.0            estimate D2E/DX2                !
 ! D70   D(31,28,29,32)          0.0            estimate D2E/DX2                !
 --------------------------------------------------------------------------------
 Trust Radius=3.00D-01 FncErr=1.00D-07 GrdErr=1.00D-06 EigMax=2.50D+02 EigMin=1.00D-04
 Number of steps in this run=    171 maximum allowed number of steps=    192.
 GradGradGradGradGradGradGradGradGradGradGradGradGradGradGradGradGradGrad

 Leave Link  103 at Thu Jul 10 02:07:36 2025, MaxMem=  1342177280 cpu:               0.4 elap:               0.1
 (Enter /home/zhangying/bin/g16/l202.exe)
                          Input orientation:                          
 ---------------------------------------------------------------------
 Center     Atomic      Atomic             Coordinates (Angstroms)
 Number     Number       Type             X           Y           Z
 ---------------------------------------------------------------------
      1          7           0        6.837857  -11.999467    6.091334
      2         16           0        5.506798  -12.351407    6.899843
      3         16           0        8.132926  -11.204196    6.598561
      4          6           0        4.316013  -10.945748    6.516338
      5          6           0        8.131943   -9.679050    5.504436
      6          9           0        9.133282   -8.892241    5.874731
      7          9           0        8.285973  -10.034231    4.240551
      8          9           0        4.271774  -10.716750    5.215048
      9          9           0        3.108070  -11.264515    6.957664
     10          9           0        4.731021   -9.838448    7.145158
     11          9           0        6.981424   -9.025330    5.647465
     12          8           0        4.879486  -13.555385    6.396909
     13          8           0        5.662986  -12.224558    8.389318
     14          8           0        9.370494  -11.904383    6.311824
     15          8           0        7.986058  -10.625252    7.980165
     16          3           0        4.343125   -7.652200    4.071194
     17          8           0        4.394647   -2.373445    2.256570
     18          6           0        5.610274   -2.899058    2.615488
     19          8           0        6.583640   -2.062062    2.130891
     20          6           0        5.949885   -1.022929    1.474200
     21          6           0        4.636753   -1.209721    1.549593
     22          8           0        5.787520   -3.895995    3.232637
     23          1           0        6.567685   -0.265519    1.027820
     24          1           0        3.786753   -0.661105    1.187485
     25          8           0       -1.133650   -5.678708    4.287140
     26          6           0        0.129374   -5.213403    4.020492
     27          8           0        0.000405   -4.007665    3.378307
     28          6           0       -1.351654   -3.743464    3.256574
     29          6           0       -2.031950   -4.745889    3.801764
     30          8           0        1.147809   -5.755133    4.295248
     31          1           0       -1.638535   -2.828373    2.771900
     32          1           0       -3.079258   -4.951294    3.926496
 ---------------------------------------------------------------------
                    Distance matrix (angstroms):
                    1          2          3          4          5
     1  N    0.000000
     2  S    1.596642   0.000000
     3  S    1.602167   2.881564   0.000000
     4  C    2.765980   1.881733   3.826536   0.000000
     5  C    2.720927   3.997504   1.877013   4.146057   0.000000
     6  F    3.869205   5.115474   2.621026   5.275854   1.326223
     7  F    3.063427   4.490540   2.636750   4.665903   1.321849
     8  F    2.999670   2.652531   4.130400   1.322026   4.007677
     9  F    3.898973   2.634117   5.038032   1.324955   5.464876
    10  F    3.196764   2.641396   3.706345   1.339313   3.779371
    11  F    3.010501   3.847825   2.641590   3.398141   1.330977
    12  O    2.519816   1.447766   4.019157   2.672446   5.138186
    13  O    2.590698   1.503004   3.216917   2.637753   4.571422
    14  O    2.543995   3.933668   1.450536   5.148649   2.671701
    15  O    2.602790   3.208339   1.505183   3.964182   2.654396
    16  Li   5.404015   5.606954   5.776404   4.102063   4.529619
    17  O   10.645890  11.061491  10.526622   9.572679   8.825411
    18  C    9.818650  10.378501   9.550076   9.035539   7.789296
    19  O   10.700549  11.391800  10.292666  10.163374   8.473285
    20  C   11.941138  12.568545  11.605297  11.249668   9.794519
    21  C   11.911795  12.390291  11.730508  10.934425   9.979312
    22  O    8.656882   9.220694   8.380941   7.914989   6.640867
    23  H   12.782710  13.478680  12.374885  12.217248  10.540473
    24  H   12.724598  13.124509  12.622429  11.595287  10.901380
    25  O   10.332087   9.769681  11.033726   7.899991  10.165420
    26  C    9.764362   9.389272  10.324382   7.524425   9.283598
    27  O   10.861867  10.599038  11.326870   8.752640  10.139376
    28  C   11.969357  11.593465  12.521527   9.727353  11.411515
    29  C   11.684604  11.147856  12.363515   9.279213  11.425405
    30  O    8.636797   8.324393   9.153654   6.474044   8.101690
    31  H   12.921951  12.600947  13.426809  10.741008  12.241764
    32  H   12.357686  11.718481  13.113038   9.865637  12.269173
                    6          7          8          9         10
     6  F    0.000000
     7  F    2.166246   0.000000
     8  F    5.234336   4.186797   0.000000
     9  F    6.565334   5.975532   2.165863   0.000000
    10  F    4.678588   4.594861   2.169711   2.168593   0.000000
    11  F    2.167915   2.167749   3.223366   4.661914   2.822863
    12  O    6.333432   5.352808   3.134319   2.949651   3.794409
    13  O    5.428668   5.374928   3.779543   3.082030   2.847809
    14  O    3.052920   2.993965   5.348863   6.328072   5.146576
    15  O    2.958429   3.797890   4.631431   5.024832   3.451313
    16  Li   5.266503   4.609643   3.271843   4.786009   3.792017
    17  O    8.834051   8.818517   8.853159  10.139364   8.929597
    18  C    7.678052   7.791719   8.346592   9.751737   8.333434
    19  O    8.195631   8.420457   9.474195  10.957302   9.436485
    20  C    9.561629   9.711517  10.525215  11.959698  10.552666
    21  C    9.896802   9.921191  10.195703  11.518810  10.284656
    22  O    6.567896   6.703439   7.262929   8.680459   7.192827
    23  H   10.222288  10.426020  11.490531  12.965720  11.508089
    24  H   10.876914  10.836037  10.843085  12.090818  10.982219
    25  O   10.874609  10.377959   7.447246   7.505006   7.737316
    26  C    9.901636   9.477284   6.990941   7.356328   7.233929
    27  O   10.653668  10.281712   8.162722   8.667828   8.400352
    28  C   11.970736  11.551009   9.169802   9.494915   9.448219
    29  C   12.089327  11.602527   8.796902   8.880990   9.102209
    30  O    8.723760   8.322683   5.934882   6.425292   6.134725
    31  H   12.744807  12.352214  10.155157  10.546060  10.432535
    32  H   12.979707  12.454049   9.430722   9.344932   9.759329
                   11         12         13         14         15
    11  F    0.000000
    12  O    5.049872   0.000000
    13  O    4.414872   2.520845   0.000000
    14  O    3.799733   4.785624   4.261937   0.000000
    15  O    3.001755   4.554466   2.849886   2.517181   0.000000
    16  Li   3.366116   6.367434   6.426094   6.955280   6.114741
    17  O    7.901719  11.933703  11.673205  11.490993  10.665369
    18  C    6.971667  11.330953  10.968356  10.435422   9.701453
    19  O    7.810994  12.377380  11.970457  11.050703  10.464656
    20  C    9.083977  13.507082  13.167295  12.389883  11.776170
    21  C    9.130924  13.265399  13.006215  12.627863  11.883700
    22  O    5.793693  10.204948   9.796521   9.298030   8.523819
    23  H    9.911942  14.432521  14.072269  13.085854  12.556710
    24  H   10.002880  13.949717  13.751367  13.559067  12.769452
    25  O    8.882837  10.131681  10.289328  12.377213  11.012529
    26  C    8.008022   9.889367   9.943027  11.636911  10.329308
    27  O    8.891606  11.138956  11.166574  12.600089  11.346374
    28  C   10.151583  12.040041  12.144100  13.816642  12.524543
    29  C   10.146977  11.493909  11.669969  13.695260  12.344490
    30  O    6.823030   8.898670   8.888289  10.463861   9.168332
    31  H   10.998857  13.064994  13.158871  14.700468  13.436895
    32  H   10.989851  11.978102  12.216545  14.457923  13.079268
                   16         17         18         19         20
    16  Li   0.000000
    17  O    5.582184   0.000000
    18  C    5.130020   1.372166   0.000000
    19  O    6.327269   2.214598   1.372166   0.000000
    20  C    7.298856   2.203352   2.222101   1.382998   0.000000
    21  C    6.924610   1.382998   2.222101   2.203352   1.328492
    22  O    4.110783   2.282753   1.185821   2.282753   3.372383
    23  H    8.293000   3.267304   3.220692   2.108219   1.074524
    24  H    7.582924   2.108219   3.220692   3.267304   2.211846
    25  O    5.825492   6.753521   7.483407   8.791251   8.931146
    26  C    4.868880   5.419348   6.113140   7.426917   7.610652
    27  O    5.711562   4.820615   5.769014   6.977134   6.923191
    28  C    6.955021   5.991405   7.042190   8.189210   7.993162
    29  C    7.011477   7.022626   7.951202   9.177317   9.109757
    30  O    3.722782   5.112140   5.558088   6.918921   7.308351
    31  H    7.793442   6.072217   7.250841   8.282650   7.907451
    32  H    7.899848   8.080422   9.024321  10.244191  10.147474
                   21         22         23         24         25
    21  C    0.000000
    22  O    3.372383   0.000000
    23  H    2.211846   4.318591   0.000000
    24  H    1.074524   4.318591   2.813462   0.000000
    25  O    7.795098   7.224447   9.961744   7.680792   0.000000
    26  C    6.515464   5.862670   8.653872   6.490436   1.372166
    27  O    5.715628   5.790025   7.915656   5.507775   2.214598
    28  C    6.722697   7.140843   8.931930   6.339187   2.203352
    29  C    7.877078   7.886086  10.085743   7.574775   1.382998
    30  O    6.353906   5.110035   8.377769   6.524671   2.282753
    31  H    6.594946   7.516542   8.772234   6.053195   3.267304
    32  H    8.898644   8.956275  11.109560   8.546930   2.108219
                   26         27         28         29         30
    26  C    0.000000
    27  O    1.372166   0.000000
    28  C    2.222101   1.382998   0.000000
    29  C    2.222101   2.203352   1.328492   0.000000
    30  O    1.185821   2.282753   3.372383   3.372383   0.000000
    31  H    3.220692   2.108219   1.074524   2.211846   4.318591
    32  H    3.220692   3.267304   2.211846   1.074524   4.318591
                   31         32
    31  H    0.000000
    32  H    2.813462   0.000000
 Stoichiometry    C8H4F6LiNO10S2
 Framework group  C1[X(C8H4F6LiNO10S2)]
 Deg. of freedom    90
 Full point group                 C1      NOp   1
 Largest Abelian subgroup         C1      NOp   1
 Largest concise Abelian subgroup C1      NOp   1
                         Standard orientation:                         
 ---------------------------------------------------------------------
 Center     Atomic      Atomic             Coordinates (Angstroms)
 Number     Number       Type             X           Y           Z
 ---------------------------------------------------------------------
      1          7           0        4.413984   -0.020114   -0.712999
      2         16           0        4.410949   -1.533217   -0.203314
      3         16           0        4.532489    1.323894    0.151025
      4          6           0        2.594000   -1.972399    0.012873
      5          6           0        2.881551    2.159933   -0.163014
      6          9           0        2.825088    3.269843    0.560712
      7          9           0        2.766237    2.456200   -1.446062
      8          9           0        1.901118   -1.621727   -1.057032
      9          9           0        2.481345   -3.277270    0.213195
     10          9           0        2.112700   -1.324735    1.081816
     11          9           0        1.891425    1.347145    0.198272
     12          8           0        4.923610   -2.436986   -1.211483
     13          8           0        4.934434   -1.691679    1.196641
     14          8           0        5.545376    2.230244   -0.355578
     15          8           0        4.512933    1.092075    1.638121
     16          3           0       -0.989019   -0.121657   -0.737891
     17          8           0       -5.940841    2.362172   -0.051719
     18          6           0       -4.838221    3.165306    0.096753
     19          8           0       -5.267805    4.468289    0.073722
     20          6           0       -6.640969    4.450979   -0.090003
     21          6           0       -7.044709    3.187562   -0.165253
     22          8           0       -3.717202    2.799597    0.222231
     23          1           0       -7.149611    5.396640   -0.130137
     24          1           0       -8.004646    2.720993   -0.289500
     25          8           0       -4.949801   -4.317205    0.065814
     26          6           0       -4.866551   -2.947764    0.089065
     27          8           0       -6.145390   -2.453324    0.034841
     28          6           0       -7.007207   -3.533495   -0.021588
     29          6           0       -6.289998   -4.651600   -0.003007
     30          8           0       -3.869995   -2.307580    0.145749
     31          1           0       -8.060814   -3.327928   -0.069101
     32          1           0       -6.541919   -5.695833   -0.029752
 ---------------------------------------------------------------------
 Rotational constants (GHZ):           0.1487163           0.0526095           0.0400792
 Leave Link  202 at Thu Jul 10 02:07:37 2025, MaxMem=  1342177280 cpu:               0.3 elap:               0.1
 (Enter /home/zhangying/bin/g16/l301.exe)
 Standard basis: 6-311++G(d,p) (5D, 7F)
 Ernie: Thresh=  0.10000D-02 Tol=  0.10000D-05 Strict=F.
 There are   688 symmetry adapted cartesian basis functions of A   symmetry.
 There are   660 symmetry adapted basis functions of A   symmetry.
   660 basis functions,  1072 primitive gaussians,   688 cartesian basis functions
   114 alpha electrons      114 beta electrons
       nuclear repulsion energy      2935.9989258803 Hartrees.
 IExCor=  402 DFT=T Ex+Corr=B3LYP ExCW=0 ScaHFX=  0.200000
 ScaDFX=  0.800000  0.720000  1.000000  0.810000 ScalE2=  1.000000  1.000000
 IRadAn=      5 IRanWt=     -1 IRanGd=            0 ICorTp=0 IEmpDi=141
 NAtoms=   32 NActive=   32 NUniq=   32 SFac= 1.00D+00 NAtFMM=   60 NAOKFM=F Big=F
 Integral buffers will be    131072 words long.
 Raffenetti 2 integral format.
 Two-electron integral symmetry is turned on.
 R6Disp:  Grimme-D3(BJ) Dispersion energy=       -0.0597127338 Hartrees.
 Nuclear repulsion after empirical dispersion term =     2935.9392131466 Hartrees.
 Leave Link  301 at Thu Jul 10 02:07:38 2025, MaxMem=  1342177280 cpu:               1.2 elap:               0.2
 (Enter /home/zhangying/bin/g16/l302.exe)
 NPDir=0 NMtPBC=     1 NCelOv=     1 NCel=       1 NClECP=     1 NCelD=      1
         NCelK=      1 NCelE2=     1 NClLst=     1 CellRange=     0.0.
 One-electron integrals computed using PRISM.
 One-electron integral symmetry used in STVInt
 NBasis=   660 RedAO= T EigKep=  2.77D-05  NBF=   660
 NBsUse=   660 1.00D-06 EigRej= -1.00D+00 NBFU=   660
 Precomputing XC quadrature grid using
 IXCGrd= 4 IRadAn=           5 IRanWt=          -1 IRanGd=           0 AccXCQ= 0.00D+00.
 Generated NRdTot=       0 NPtTot=           0 NUsed=           0 NTot=          32
 NSgBfM=   684   684   684   684   684 MxSgAt=    32 MxSgA2=    32.
 Leave Link  302 at Thu Jul 10 02:07:39 2025, MaxMem=  1342177280 cpu:              12.7 elap:               0.9
 (Enter /home/zhangying/bin/g16/l303.exe)
 DipDrv:  MaxL=1.
 Leave Link  303 at Thu Jul 10 02:07:40 2025, MaxMem=  1342177280 cpu:               1.6 elap:               0.2
 (Enter /home/zhangying/bin/g16/l401.exe)
 ExpMin= 7.40D-03 ExpMax= 9.34D+04 ExpMxC= 3.17D+03 IAcc=3 IRadAn=         5 AccDes= 0.00D+00
 Harris functional with IExCor=  402 and IRadAn=       5 diagonalized for initial guess.
 HarFok:  IExCor=  402 AccDes= 0.00D+00 IRadAn=         5 IDoV= 1 UseB2=F ITyADJ=14
 ICtDFT=  3500011 ScaDFX=  1.000000  1.000000  1.000000  1.000000
 FoFCou: FMM=F IPFlag=           0 FMFlag=      100000 FMFlg1=           0
         NFxFlg=           0 DoJE=T BraDBF=F KetDBF=T FulRan=T
         wScrn=  0.000000 ICntrl=       500 IOpCl=  0 I1Cent=   200000004 NGrid=           0
         NMat0=    1 NMatS0=      1 NMatT0=    0 NMatD0=    1 NMtDS0=    0 NMtDT0=    0
 Petite list used in FoFCou.
 Harris En= -2517.79021674668    
 JPrj=0 DoOrth=F DoCkMO=F.
 Leave Link  401 at Thu Jul 10 02:07:44 2025, MaxMem=  1342177280 cpu:              41.2 elap:               2.7
 (Enter /home/zhangying/bin/g16/l502.exe)
 Integral symmetry usage will be decided dynamically.
 Closed shell SCF:
 Using DIIS extrapolation, IDIIS=  1040.
 NGot=  1342177280 LenX=  1341213430 LenY=  1340739398
 Requested convergence on RMS density matrix=1.00D-08 within 128 cycles.
 Requested convergence on MAX density matrix=1.00D-06.
 Requested convergence on             energy=1.00D-06.
 No special actions if energy rises.
 Fock matrices will be formed incrementally for  20 cycles.

 Cycle   1  Pass 1  IDiag  1:
 FoFJK:  IHMeth= 1 ICntrl=       0 DoSepK=F KAlg= 0 I1Cent=           0 FoldK=F
 IRaf= 600000000 NMat=       1 IRICut=       1 DoRegI=T DoRafI=F ISym2E= 0 IDoP0=0 IntGTp=1.
 FoFCou: FMM=F IPFlag=           0 FMFlag=      100000 FMFlg1=           0
         NFxFlg=           0 DoJE=F BraDBF=F KetDBF=F FulRan=T
         wScrn=  0.000000 ICntrl=         0 IOpCl=  0 I1Cent=           0 NGrid=           0
         NMat0=    1 NMatS0=      1 NMatT0=    0 NMatD0=    1 NMtDS0=    0 NMtDT0=    0
 Symmetry not used in FoFCou.
 E= -2516.56841856868    
 DIIS: error= 3.04D-02 at cycle   1 NSaved=   1.
 NSaved= 1 IEnMin= 1 EnMin= -2516.56841856868     IErMin= 1 ErrMin= 3.04D-02
 ErrMax= 3.04D-02  0.00D+00 EMaxC= 1.00D-01 BMatC= 1.60D+00 BMatP= 1.60D+00
 IDIUse=3 WtCom= 6.96D-01 WtEn= 3.04D-01
 Coeff-Com:  0.100D+01
 Coeff-En:   0.100D+01
 Coeff:      0.100D+01
 Gap=     0.250 Goal=   None    Shift=    0.000
 GapD=    0.250 DampG=1.000 DampE=0.500 DampFc=0.5000 IDamp=-1.
 Damping current iteration by 5.00D-01
 RMSDP=3.24D-02 MaxDP=4.71D+00              OVMax= 8.77D-01

 Cycle   2  Pass 1  IDiag  1:
 RMSU=  1.56D-02    CP:  1.43D+00
 E= -2515.85259421903     Delta-E=        0.715824349647 Rises=F Damp=T
 DIIS: error= 2.28D-02 at cycle   2 NSaved=   2.
 NSaved= 2 IEnMin= 1 EnMin= -2516.56841856868     IErMin= 2 ErrMin= 2.28D-02
 ErrMax= 2.28D-02  0.00D+00 EMaxC= 1.00D-01 BMatC= 7.15D-01 BMatP= 1.60D+00
 IDIUse=3 WtCom= 7.72D-01 WtEn= 2.28D-01
 Coeff-Com:  0.383D+00 0.617D+00
 Coeff-En:   0.656D+00 0.344D+00
 Coeff:      0.445D+00 0.555D+00
 Gap=    -0.070 Goal=   None    Shift=    0.000
 RMSDP=1.35D-02 MaxDP=1.93D+00 DE= 7.16D-01 OVMax= 5.06D-01

 Cycle   3  Pass 1  IDiag  1:
 RMSU=  2.66D-03    CP:  1.11D+00  1.81D-01
 E= -2517.31101120108     Delta-E=       -1.458416982048 Rises=F Damp=F
 DIIS: error= 1.87D-02 at cycle   3 NSaved=   3.
 NSaved= 3 IEnMin= 3 EnMin= -2517.31101120108     IErMin= 3 ErrMin= 1.87D-02
 ErrMax= 1.87D-02  0.00D+00 EMaxC= 1.00D-01 BMatC= 3.47D-01 BMatP= 7.15D-01
 IDIUse=3 WtCom= 8.13D-01 WtEn= 1.87D-01
 Coeff-Com:  0.217D+00 0.397D+00 0.386D+00
 Coeff-En:   0.728D-02 0.000D+00 0.993D+00
 Coeff:      0.178D+00 0.323D+00 0.499D+00
 Gap=     0.189 Goal=   None    Shift=    0.000
 RMSDP=3.34D-03 MaxDP=4.29D-01 DE=-1.46D+00 OVMax= 1.46D-01

 Cycle   4  Pass 1  IDiag  1:
 RMSU=  2.03D-03    CP:  1.16D+00  3.07D-01  3.57D-01
 E= -2517.54329631504     Delta-E=       -0.232285113960 Rises=F Damp=F
 DIIS: error= 8.77D-03 at cycle   4 NSaved=   4.
 NSaved= 4 IEnMin= 4 EnMin= -2517.54329631504     IErMin= 4 ErrMin= 8.77D-03
 ErrMax= 8.77D-03  0.00D+00 EMaxC= 1.00D-01 BMatC= 8.18D-02 BMatP= 3.47D-01
 IDIUse=3 WtCom= 9.12D-01 WtEn= 8.77D-02
 Coeff-Com:  0.353D-01 0.135D+00 0.304D+00 0.526D+00
 Coeff-En:   0.000D+00 0.000D+00 0.168D+00 0.832D+00
 Coeff:      0.322D-01 0.123D+00 0.292D+00 0.553D+00
 Gap=     0.133 Goal=   None    Shift=    0.000
 RMSDP=1.15D-03 MaxDP=8.08D-02 DE=-2.32D-01 OVMax= 6.79D-02

 Cycle   5  Pass 1  IDiag  1:
 RMSU=  1.01D-03    CP:  1.16D+00  3.05D-01  4.81D-01  7.83D-01
 E= -2517.58934026420     Delta-E=       -0.046043949161 Rises=F Damp=F
 DIIS: error= 4.67D-03 at cycle   5 NSaved=   5.
 NSaved= 5 IEnMin= 5 EnMin= -2517.58934026420     IErMin= 5 ErrMin= 4.67D-03
 ErrMax= 4.67D-03  0.00D+00 EMaxC= 1.00D-01 BMatC= 1.72D-02 BMatP= 8.18D-02
 IDIUse=3 WtCom= 9.53D-01 WtEn= 4.67D-02
 Coeff-Com: -0.131D-01 0.423D-01 0.112D+00 0.368D+00 0.491D+00
 Coeff-En:   0.000D+00 0.000D+00 0.000D+00 0.204D+00 0.796D+00
 Coeff:     -0.125D-01 0.403D-01 0.107D+00 0.361D+00 0.505D+00
 Gap=     0.109 Goal=   None    Shift=    0.000
 RMSDP=5.49D-04 MaxDP=3.82D-02 DE=-4.60D-02 OVMax= 2.52D-02

 Cycle   6  Pass 1  IDiag  1:
 RMSU=  2.49D-04    CP:  1.16D+00  3.14D-01  4.43D-01  8.98D-01  6.09D-01
 E= -2517.60191282233     Delta-E=       -0.012572558130 Rises=F Damp=F
 DIIS: error= 1.04D-03 at cycle   6 NSaved=   6.
 NSaved= 6 IEnMin= 6 EnMin= -2517.60191282233     IErMin= 6 ErrMin= 1.04D-03
 ErrMax= 1.04D-03  0.00D+00 EMaxC= 1.00D-01 BMatC= 1.40D-03 BMatP= 1.72D-02
 IDIUse=3 WtCom= 9.90D-01 WtEn= 1.04D-02
 Coeff-Com: -0.984D-02 0.113D-01 0.162D-01 0.122D+00 0.290D+00 0.571D+00
 Coeff-En:   0.000D+00 0.000D+00 0.000D+00 0.000D+00 0.128D-01 0.987D+00
 Coeff:     -0.974D-02 0.112D-01 0.161D-01 0.120D+00 0.287D+00 0.575D+00
 Gap=     0.109 Goal=   None    Shift=    0.000
 RMSDP=1.92D-04 MaxDP=2.50D-02 DE=-1.26D-02 OVMax= 7.29D-03

 Cycle   7  Pass 1  IDiag  1:
 RMSU=  1.33D-04    CP:  1.16D+00  3.17D-01  4.49D-01  9.04D-01  6.86D-01
                    CP:  6.09D-01
 E= -2517.60270273756     Delta-E=       -0.000789915236 Rises=F Damp=F
 DIIS: error= 4.72D-04 at cycle   7 NSaved=   7.
 NSaved= 7 IEnMin= 7 EnMin= -2517.60270273756     IErMin= 7 ErrMin= 4.72D-04
 ErrMax= 4.72D-04  0.00D+00 EMaxC= 1.00D-01 BMatC= 2.97D-04 BMatP= 1.40D-03
 IDIUse=3 WtCom= 9.95D-01 WtEn= 4.72D-03
 Coeff-Com: -0.452D-02 0.221D-02-0.461D-02 0.289D-01 0.118D+00 0.377D+00
 Coeff-Com:  0.483D+00
 Coeff-En:   0.000D+00 0.000D+00 0.000D+00 0.000D+00 0.000D+00 0.180D+00
 Coeff-En:   0.820D+00
 Coeff:     -0.450D-02 0.220D-02-0.459D-02 0.288D-01 0.117D+00 0.376D+00
 Coeff:      0.484D+00
 Gap=     0.106 Goal=   None    Shift=    0.000
 RMSDP=8.69D-05 MaxDP=1.31D-02 DE=-7.90D-04 OVMax= 3.06D-03

 Cycle   8  Pass 1  IDiag  1:
 RMSU=  3.07D-05    CP:  1.16D+00  3.15D-01  4.49D-01  8.99D-01  6.75D-01
                    CP:  7.83D-01  5.74D-01
 E= -2517.60292076278     Delta-E=       -0.000218025219 Rises=F Damp=F
 DIIS: error= 1.09D-04 at cycle   8 NSaved=   8.
 NSaved= 8 IEnMin= 8 EnMin= -2517.60292076278     IErMin= 8 ErrMin= 1.09D-04
 ErrMax= 1.09D-04  0.00D+00 EMaxC= 1.00D-01 BMatC= 1.80D-05 BMatP= 2.97D-04
 IDIUse=3 WtCom= 9.99D-01 WtEn= 1.09D-03
 Coeff-Com: -0.128D-02 0.646D-03-0.381D-02 0.398D-02 0.327D-01 0.142D+00
 Coeff-Com:  0.260D+00 0.566D+00
 Coeff-En:   0.000D+00 0.000D+00 0.000D+00 0.000D+00 0.000D+00 0.000D+00
 Coeff-En:   0.000D+00 0.100D+01
 Coeff:     -0.128D-02 0.645D-03-0.381D-02 0.398D-02 0.327D-01 0.142D+00
 Coeff:      0.260D+00 0.566D+00
 Gap=     0.107 Goal=   None    Shift=    0.000
 RMSDP=2.45D-05 MaxDP=3.35D-03 DE=-2.18D-04 OVMax= 7.54D-04

 Cycle   9  Pass 1  IDiag  1:
 RMSU=  9.95D-06    CP:  1.16D+00  3.16D-01  4.48D-01  9.01D-01  6.81D-01
                    CP:  7.49D-01  6.28D-01  6.82D-01
 E= -2517.60293223474     Delta-E=       -0.000011471956 Rises=F Damp=F
 DIIS: error= 8.34D-05 at cycle   9 NSaved=   9.
 NSaved= 9 IEnMin= 9 EnMin= -2517.60293223474     IErMin= 9 ErrMin= 8.34D-05
 ErrMax= 8.34D-05  0.00D+00 EMaxC= 1.00D-01 BMatC= 3.30D-06 BMatP= 1.80D-05
 IDIUse=1 WtCom= 1.00D+00 WtEn= 0.00D+00
 Coeff-Com: -0.244D-03 0.214D-03-0.197D-02-0.104D-02 0.523D-02 0.407D-01
 Coeff-Com:  0.101D+00 0.346D+00 0.510D+00
 Coeff:     -0.244D-03 0.214D-03-0.197D-02-0.104D-02 0.523D-02 0.407D-01
 Coeff:      0.101D+00 0.346D+00 0.510D+00
 Gap=     0.107 Goal=   None    Shift=    0.000
 RMSDP=7.25D-06 MaxDP=8.30D-04 DE=-1.15D-05 OVMax= 3.02D-04

 Cycle  10  Pass 1  IDiag  1:
 RMSU=  4.68D-06    CP:  1.16D+00  3.16D-01  4.48D-01  9.02D-01  6.79D-01
                    CP:  7.53D-01  6.44D-01  7.26D-01  6.04D-01
 E= -2517.60293424128     Delta-E=       -0.000002006544 Rises=F Damp=F
 DIIS: error= 2.38D-05 at cycle  10 NSaved=  10.
 NSaved=10 IEnMin=10 EnMin= -2517.60293424128     IErMin=10 ErrMin= 2.38D-05
 ErrMax= 2.38D-05  0.00D+00 EMaxC= 1.00D-01 BMatC= 4.12D-07 BMatP= 3.30D-06
 IDIUse=1 WtCom= 1.00D+00 WtEn= 0.00D+00
 Coeff-Com: -0.578D-04 0.616D-04-0.759D-03-0.762D-03-0.573D-03 0.719D-02
 Coeff-Com:  0.282D-01 0.137D+00 0.307D+00 0.524D+00
 Coeff:     -0.578D-04 0.616D-04-0.759D-03-0.762D-03-0.573D-03 0.719D-02
 Coeff:      0.282D-01 0.137D+00 0.307D+00 0.524D+00
 Gap=     0.107 Goal=   None    Shift=    0.000
 RMSDP=2.68D-06 MaxDP=3.24D-04 DE=-2.01D-06 OVMax= 1.09D-04

 Cycle  11  Pass 1  IDiag  1:
 RMSU=  1.14D-06    CP:  1.16D+00  3.16D-01  4.48D-01  9.02D-01  6.80D-01
                    CP:  7.54D-01  6.39D-01  7.34D-01  7.18D-01  6.75D-01
 E= -2517.60293452185     Delta-E=       -0.000000280563 Rises=F Damp=F
 DIIS: error= 8.13D-06 at cycle  11 NSaved=  11.
 NSaved=11 IEnMin=11 EnMin= -2517.60293452185     IErMin=11 ErrMin= 8.13D-06
 ErrMax= 8.13D-06  0.00D+00 EMaxC= 1.00D-01 BMatC= 5.07D-08 BMatP= 4.12D-07
 IDIUse=1 WtCom= 1.00D+00 WtEn= 0.00D+00
 Coeff-Com: -0.175D-04 0.402D-04-0.182D-03-0.191D-03-0.868D-03-0.829D-03
 Coeff-Com:  0.337D-02 0.333D-01 0.105D+00 0.304D+00 0.557D+00
 Coeff:     -0.175D-04 0.402D-04-0.182D-03-0.191D-03-0.868D-03-0.829D-03
 Coeff:      0.337D-02 0.333D-01 0.105D+00 0.304D+00 0.557D+00
 Gap=     0.107 Goal=   None    Shift=    0.000
 RMSDP=8.07D-07 MaxDP=8.83D-05 DE=-2.81D-07 OVMax= 3.23D-05

 Cycle  12  Pass 1  IDiag  1:
 RMSU=  3.50D-07    CP:  1.16D+00  3.16D-01  4.48D-01  9.02D-01  6.80D-01
                    CP:  7.54D-01  6.41D-01  7.38D-01  7.03D-01  7.50D-01
                    CP:  6.80D-01
 E= -2517.60293455626     Delta-E=       -0.000000034415 Rises=F Damp=F
 DIIS: error= 2.03D-06 at cycle  12 NSaved=  12.
 NSaved=12 IEnMin=12 EnMin= -2517.60293455626     IErMin=12 ErrMin= 2.03D-06
 ErrMax= 2.03D-06  0.00D+00 EMaxC= 1.00D-01 BMatC= 4.34D-09 BMatP= 5.07D-08
 IDIUse=1 WtCom= 1.00D+00 WtEn= 0.00D+00
 Coeff-Com: -0.928D-05 0.112D-04-0.408D-04-0.419D-04-0.407D-03-0.108D-02
 Coeff-Com: -0.983D-03 0.318D-02 0.209D-01 0.104D+00 0.293D+00 0.582D+00
 Coeff:     -0.928D-05 0.112D-04-0.408D-04-0.419D-04-0.407D-03-0.108D-02
 Coeff:     -0.983D-03 0.318D-02 0.209D-01 0.104D+00 0.293D+00 0.582D+00
 Gap=     0.107 Goal=   None    Shift=    0.000
 RMSDP=2.13D-07 MaxDP=2.51D-05 DE=-3.44D-08 OVMax= 1.09D-05

 Cycle  13  Pass 1  IDiag  1:
 RMSU=  1.30D-07    CP:  1.16D+00  3.16D-01  4.48D-01  9.02D-01  6.80D-01
                    CP:  7.54D-01  6.42D-01  7.39D-01  7.06D-01  7.48D-01
                    CP:  7.41D-01  6.89D-01
 E= -2517.60293455903     Delta-E=       -0.000000002770 Rises=F Damp=F
 DIIS: error= 7.15D-07 at cycle  13 NSaved=  13.
 NSaved=13 IEnMin=13 EnMin= -2517.60293455903     IErMin=13 ErrMin= 7.15D-07
 ErrMax= 7.15D-07  0.00D+00 EMaxC= 1.00D-01 BMatC= 5.50D-10 BMatP= 4.34D-09
 IDIUse=1 WtCom= 1.00D+00 WtEn= 0.00D+00
 Coeff-Com: -0.334D-05 0.521D-05-0.721D-05-0.132D-04-0.198D-03-0.637D-03
 Coeff-Com: -0.931D-03-0.949D-03 0.352D-02 0.373D-01 0.127D+00 0.339D+00
 Coeff-Com:  0.496D+00
 Coeff:     -0.334D-05 0.521D-05-0.721D-05-0.132D-04-0.198D-03-0.637D-03
 Coeff:     -0.931D-03-0.949D-03 0.352D-02 0.373D-01 0.127D+00 0.339D+00
 Coeff:      0.496D+00
 Gap=     0.107 Goal=   None    Shift=    0.000
 RMSDP=1.19D-07 MaxDP=1.27D-05 DE=-2.77D-09 OVMax= 4.34D-06

 Cycle  14  Pass 1  IDiag  1:
 RMSU=  3.76D-08    CP:  1.16D+00  3.16D-01  4.48D-01  9.02D-01  6.80D-01
                    CP:  7.54D-01  6.42D-01  7.39D-01  7.06D-01  7.54D-01
                    CP:  7.36D-01  8.32D-01  5.60D-01
 E= -2517.60293455933     Delta-E=       -0.000000000297 Rises=F Damp=F
 DIIS: error= 2.61D-07 at cycle  14 NSaved=  14.
 NSaved=14 IEnMin=14 EnMin= -2517.60293455933     IErMin=14 ErrMin= 2.61D-07
 ErrMax= 2.61D-07  0.00D+00 EMaxC= 1.00D-01 BMatC= 8.67D-11 BMatP= 5.50D-10
 IDIUse=1 WtCom= 1.00D+00 WtEn= 0.00D+00
 Coeff-Com: -0.933D-06 0.111D-05 0.427D-06-0.449D-05-0.606D-04-0.208D-03
 Coeff-Com: -0.393D-03-0.113D-02-0.139D-02 0.612D-02 0.304D-01 0.115D+00
 Coeff-Com:  0.313D+00 0.539D+00
 Coeff:     -0.933D-06 0.111D-05 0.427D-06-0.449D-05-0.606D-04-0.208D-03
 Coeff:     -0.393D-03-0.113D-02-0.139D-02 0.612D-02 0.304D-01 0.115D+00
 Coeff:      0.313D+00 0.539D+00
 Gap=     0.107 Goal=   None    Shift=    0.000
 RMSDP=3.71D-08 MaxDP=3.32D-06 DE=-2.97D-10 OVMax= 1.78D-06

 Cycle  15  Pass 1  IDiag  1:
 RMSU=  1.37D-08    CP:  1.16D+00  3.16D-01  4.48D-01  9.02D-01  6.80D-01
                    CP:  7.54D-01  6.42D-01  7.39D-01  7.07D-01  7.54D-01
                    CP:  7.44D-01  7.90D-01  6.94D-01  6.40D-01
 E= -2517.60293455947     Delta-E=       -0.000000000145 Rises=F Damp=F
 DIIS: error= 7.72D-08 at cycle  15 NSaved=  15.
 NSaved=15 IEnMin=15 EnMin= -2517.60293455947     IErMin=15 ErrMin= 7.72D-08
 ErrMax= 7.72D-08  0.00D+00 EMaxC= 1.00D-01 BMatC= 8.75D-12 BMatP= 8.67D-11
 IDIUse=1 WtCom= 1.00D+00 WtEn= 0.00D+00
 Coeff-Com: -0.835D-07 0.417D-06 0.988D-06-0.141D-05-0.164D-04-0.564D-04
 Coeff-Com: -0.127D-03-0.496D-03-0.941D-03 0.232D-03 0.462D-02 0.285D-01
 Coeff-Com:  0.121D+00 0.310D+00 0.538D+00
 Coeff:     -0.835D-07 0.417D-06 0.988D-06-0.141D-05-0.164D-04-0.564D-04
 Coeff:     -0.127D-03-0.496D-03-0.941D-03 0.232D-03 0.462D-02 0.285D-01
 Coeff:      0.121D+00 0.310D+00 0.538D+00
 Gap=     0.107 Goal=   None    Shift=    0.000
 RMSDP=1.29D-08 MaxDP=1.62D-06 DE=-1.45D-10 OVMax= 4.61D-07

 Cycle  16  Pass 1  IDiag  1:
 RMSU=  3.86D-09    CP:  1.16D+00  3.16D-01  4.48D-01  9.02D-01  6.80D-01
                    CP:  7.54D-01  6.42D-01  7.39D-01  7.07D-01  7.55D-01
                    CP:  7.43D-01  8.04D-01  6.95D-01  7.17D-01  6.73D-01
 E= -2517.60293455943     Delta-E=        0.000000000042 Rises=F Damp=F
 DIIS: error= 3.33D-08 at cycle  16 NSaved=  16.
 NSaved=16 IEnMin=15 EnMin= -2517.60293455947     IErMin=16 ErrMin= 3.33D-08
 ErrMax= 3.33D-08  0.00D+00 EMaxC= 1.00D-01 BMatC= 1.01D-12 BMatP= 8.75D-12
 IDIUse=1 WtCom= 1.00D+00 WtEn= 0.00D+00
 Coeff-Com:  0.102D-06 0.128D-06 0.531D-06-0.299D-06-0.176D-05-0.610D-05
 Coeff-Com: -0.245D-04-0.151D-03-0.405D-03-0.803D-03-0.159D-02 0.163D-02
 Coeff-Com:  0.299D-01 0.113D+00 0.309D+00 0.550D+00
 Coeff:      0.102D-06 0.128D-06 0.531D-06-0.299D-06-0.176D-05-0.610D-05
 Coeff:     -0.245D-04-0.151D-03-0.405D-03-0.803D-03-0.159D-02 0.163D-02
 Coeff:      0.299D-01 0.113D+00 0.309D+00 0.550D+00
 Gap=     0.107 Goal=   None    Shift=    0.000
 RMSDP=6.78D-09 MaxDP=1.23D-06 DE= 4.18D-11 OVMax= 1.61D-07

 Cycle  17  Pass 1  IDiag  1:
 RMSU=  1.92D-09    CP:  1.16D+00  3.16D-01  4.48D-01  9.02D-01  6.80D-01
                    CP:  7.54D-01  6.42D-01  7.39D-01  7.07D-01  7.54D-01
                    CP:  7.43D-01  8.06D-01  6.94D-01  7.13D-01  7.64D-01
                    CP:  6.18D-01
 E= -2517.60293455944     Delta-E=       -0.000000000013 Rises=F Damp=F
 DIIS: error= 1.12D-08 at cycle  17 NSaved=  17.
 NSaved=17 IEnMin=15 EnMin= -2517.60293455947     IErMin=17 ErrMin= 1.12D-08
 ErrMax= 1.12D-08  0.00D+00 EMaxC= 1.00D-01 BMatC= 1.24D-13 BMatP= 1.01D-12
 IDIUse=1 WtCom= 1.00D+00 WtEn= 0.00D+00
 Coeff-Com:  0.518D-07-0.804D-08 0.215D-06 0.199D-07 0.305D-06 0.983D-07
 Coeff-Com: -0.671D-05-0.576D-04-0.177D-03-0.518D-03-0.133D-02-0.128D-02
 Coeff-Com:  0.781D-02 0.419D-01 0.140D+00 0.332D+00 0.482D+00
 Coeff:      0.518D-07-0.804D-08 0.215D-06 0.199D-07 0.305D-06 0.983D-07
 Coeff:     -0.671D-05-0.576D-04-0.177D-03-0.518D-03-0.133D-02-0.128D-02
 Coeff:      0.781D-02 0.419D-01 0.140D+00 0.332D+00 0.482D+00
 Gap=     0.107 Goal=   None    Shift=    0.000
 RMSDP=2.00D-09 MaxDP=3.05D-07 DE=-1.27D-11 OVMax= 6.57D-08

 SCF Done:  E(RB3LYP) =  -2517.60293456     A.U. after   17 cycles
            NFock= 17  Conv=0.20D-08     -V/T= 2.0025
 KE= 2.511418301303D+03 PE=-1.183134269150D+04 EE= 3.866382242490D+03
 Leave Link  502 at Thu Jul 10 02:09:59 2025, MaxMem=  1342177280 cpu:            2156.4 elap:             134.9
 (Enter /home/zhangying/bin/g16/l601.exe)
 Copying SCF densities to generalized density rwf, IOpCl= 0 IROHF=0.

 **********************************************************************

            Population analysis using the SCF density.

 **********************************************************************

 Orbital symmetries:
       Occupied  (A) (A) (A) (A) (A) (A) (A) (A) (A) (A) (A) (A)
                 (A) (A) (A) (A) (A) (A) (A) (A) (A) (A) (A) (A)
                 (A) (A) (A) (A) (A) (A) (A) (A) (A) (A) (A) (A)
                 (A) (A) (A) (A) (A) (A) (A) (A) (A) (A) (A) (A)
                 (A) (A) (A) (A) (A) (A) (A) (A) (A) (A) (A) (A)
                 (A) (A) (A) (A) (A) (A) (A) (A) (A) (A) (A) (A)
                 (A) (A) (A) (A) (A) (A) (A) (A) (A) (A) (A) (A)
                 (A) (A) (A) (A) (A) (A) (A) (A) (A) (A) (A) (A)
                 (A) (A) (A) (A) (A) (A) (A) (A) (A) (A) (A) (A)
                 (A) (A) (A) (A) (A) (A)
       Virtual   (A) (A) (A) (A) (A) (A) (A) (A) (A) (A) (A) (A)
                 (A) (A) (A) (A) (A) (A) (A) (A) (A) (A) (A) (A)
                 (A) (A) (A) (A) (A) (A) (A) (A) (A) (A) (A) (A)
                 (A) (A) (A) (A) (A) (A) (A) (A) (A) (A) (A) (A)
                 (A) (A) (A) (A) (A) (A) (A) (A) (A) (A) (A) (A)
                 (A) (A) (A) (A) (A) (A) (A) (A) (A) (A) (A) (A)
                 (A) (A) (A) (A) (A) (A) (A) (A) (A) (A) (A) (A)
                 (A) (A) (A) (A) (A) (A) (A) (A) (A) (A) (A) (A)
                 (A) (A) (A) (A) (A) (A) (A) (A) (A) (A) (A) (A)
                 (A) (A) (A) (A) (A) (A) (A) (A) (A) (A) (A) (A)
                 (A) (A) (A) (A) (A) (A) (A) (A) (A) (A) (A) (A)
                 (A) (A) (A) (A) (A) (A) (A) (A) (A) (A) (A) (A)
                 (A) (A) (A) (A) (A) (A) (A) (A) (A) (A) (A) (A)
                 (A) (A) (A) (A) (A) (A) (A) (A) (A) (A) (A) (A)
                 (A) (A) (A) (A) (A) (A) (A) (A) (A) (A) (A) (A)
                 (A) (A) (A) (A) (A) (A) (A) (A) (A) (A) (A) (A)
                 (A) (A) (A) (A) (A) (A) (A) (A) (A) (A) (A) (A)
                 (A) (A) (A) (A) (A) (A) (A) (A) (A) (A) (A) (A)
                 (A) (A) (A) (A) (A) (A) (A) (A) (A) (A) (A) (A)
                 (A) (A) (A) (A) (A) (A) (A) (A) (A) (A) (A) (A)
                 (A) (A) (A) (A) (A) (A) (A) (A) (A) (A) (A) (A)
                 (A) (A) (A) (A) (A) (A) (A) (A) (A) (A) (A) (A)
                 (A) (A) (A) (A) (A) (A) (A) (A) (A) (A) (A) (A)
                 (A) (A) (A) (A) (A) (A) (A) (A) (A) (A) (A) (A)
                 (A) (A) (A) (A) (A) (A) (A) (A) (A) (A) (A) (A)
                 (A) (A) (A) (A) (A) (A) (A) (A) (A) (A) (A) (A)
                 (A) (A) (A) (A) (A) (A) (A) (A) (A) (A) (A) (A)
                 (A) (A) (A) (A) (A) (A) (A) (A) (A) (A) (A) (A)
                 (A) (A) (A) (A) (A) (A) (A) (A) (A) (A) (A) (A)
                 (A) (A) (A) (A) (A) (A) (A) (A) (A) (A) (A) (A)
                 (A) (A) (A) (A) (A) (A) (A) (A) (A) (A) (A) (A)
                 (A) (A) (A) (A) (A) (A) (A) (A) (A) (A) (A) (A)
                 (A) (A) (A) (A) (A) (A) (A) (A) (A) (A) (A) (A)
                 (A) (A) (A) (A) (A) (A) (A) (A) (A) (A) (A) (A)
                 (A) (A) (A) (A) (A) (A) (A) (A) (A) (A) (A) (A)
                 (A) (A) (A) (A) (A) (A) (A) (A) (A) (A) (A) (A)
                 (A) (A) (A) (A) (A) (A) (A) (A) (A) (A) (A) (A)
                 (A) (A) (A) (A) (A) (A) (A) (A) (A) (A) (A) (A)
                 (A) (A) (A) (A) (A) (A) (A) (A) (A) (A) (A) (A)
                 (A) (A) (A) (A) (A) (A) (A) (A) (A) (A) (A) (A)
                 (A) (A) (A) (A) (A) (A) (A) (A) (A) (A) (A) (A)
                 (A) (A) (A) (A) (A) (A) (A) (A) (A) (A) (A) (A)
                 (A) (A) (A) (A) (A) (A) (A) (A) (A) (A) (A) (A)
                 (A) (A) (A) (A) (A) (A) (A) (A) (A) (A) (A) (A)
                 (A) (A) (A) (A) (A) (A) (A) (A) (A) (A) (A) (A)
                 (A) (A) (A) (A) (A) (A)
 The electronic state is 1-A.
 Alpha  occ. eigenvalues --  -89.03861 -89.03714 -24.74969 -24.74111 -24.72700
 Alpha  occ. eigenvalues --  -24.72663 -24.72608 -24.72160 -19.26495 -19.26402
 Alpha  occ. eigenvalues --  -19.25900 -19.25740 -19.18637 -19.17742 -19.08921
 Alpha  occ. eigenvalues --  -19.08681 -19.06835 -19.06820 -14.28401 -10.43452
 Alpha  occ. eigenvalues --  -10.43323 -10.41875 -10.41055 -10.30425 -10.30334
 Alpha  occ. eigenvalues --  -10.29953 -10.29862  -8.09841  -8.09717  -6.06103
 Alpha  occ. eigenvalues --   -6.06069  -6.06023  -6.05976  -6.05944  -6.05896
 Alpha  occ. eigenvalues --   -2.20768  -1.34910  -1.34452  -1.26481  -1.25968
 Alpha  occ. eigenvalues --   -1.24911  -1.24881  -1.24726  -1.24099  -1.13101
 Alpha  occ. eigenvalues --   -1.12729  -1.12504  -1.11869  -1.08889  -1.07294
 Alpha  occ. eigenvalues --   -0.96341  -0.95506  -0.87963  -0.84584  -0.84058
 Alpha  occ. eigenvalues --   -0.75094  -0.73828  -0.73058  -0.72486  -0.69959
 Alpha  occ. eigenvalues --   -0.69378  -0.68534  -0.64288  -0.62791  -0.62249
 Alpha  occ. eigenvalues --   -0.61706  -0.61488  -0.60882  -0.60327  -0.59577
 Alpha  occ. eigenvalues --   -0.57921  -0.57280  -0.55588  -0.55102  -0.52853
 Alpha  occ. eigenvalues --   -0.51740  -0.50902  -0.50300  -0.49938  -0.49515
 Alpha  occ. eigenvalues --   -0.49035  -0.48549  -0.48033  -0.47286  -0.46337
 Alpha  occ. eigenvalues --   -0.46182  -0.46081  -0.45486  -0.45458  -0.45445
 Alpha  occ. eigenvalues --   -0.44871  -0.44860  -0.44720  -0.44088  -0.43368
 Alpha  occ. eigenvalues --   -0.43297  -0.43272  -0.43098  -0.42738  -0.40933
 Alpha  occ. eigenvalues --   -0.38047  -0.37156  -0.35329  -0.31521  -0.31102
 Alpha  occ. eigenvalues --   -0.30527  -0.30330  -0.29412  -0.28893  -0.27666
 Alpha  occ. eigenvalues --   -0.26419  -0.26306  -0.24787  -0.23272
 Alpha virt. eigenvalues --   -0.12614  -0.05923  -0.05787  -0.05640  -0.05607
 Alpha virt. eigenvalues --   -0.05208  -0.04461  -0.04003  -0.03478  -0.03326
 Alpha virt. eigenvalues --   -0.02542  -0.02148  -0.01772  -0.00608  -0.00385
 Alpha virt. eigenvalues --    0.00594   0.01045   0.01546   0.01740   0.02306
 Alpha virt. eigenvalues --    0.02810   0.03066   0.03296   0.03886   0.04333
 Alpha virt. eigenvalues --    0.04721   0.04921   0.05020   0.05290   0.05587
 Alpha virt. eigenvalues --    0.06004   0.06228   0.06365   0.06501   0.06833
 Alpha virt. eigenvalues --    0.07064   0.07608   0.07962   0.08046   0.08178
 Alpha virt. eigenvalues --    0.08279   0.08523   0.08669   0.08910   0.09136
 Alpha virt. eigenvalues --    0.09377   0.09602   0.09760   0.09981   0.10242
 Alpha virt. eigenvalues --    0.10768   0.11092   0.11225   0.11399   0.11723
 Alpha virt. eigenvalues --    0.12379   0.12470   0.12833   0.12844   0.13027
 Alpha virt. eigenvalues --    0.13684   0.14189   0.14286   0.14506   0.14966
 Alpha virt. eigenvalues --    0.15058   0.15519   0.15626   0.16514   0.16949
 Alpha virt. eigenvalues --    0.17424   0.17550   0.17832   0.18232   0.18719
 Alpha virt. eigenvalues --    0.19250   0.19629   0.20399   0.20674   0.20944
 Alpha virt. eigenvalues --    0.21173   0.21231   0.21422   0.21561   0.21953
 Alpha virt. eigenvalues --    0.22206   0.22621   0.23130   0.23187   0.23536
 Alpha virt. eigenvalues --    0.23669   0.24146   0.24296   0.24491   0.24999
 Alpha virt. eigenvalues --    0.25307   0.25620   0.26034   0.26368   0.26446
 Alpha virt. eigenvalues --    0.26745   0.27045   0.27325   0.27762   0.27954
 Alpha virt. eigenvalues --    0.28285   0.28465   0.28831   0.29078   0.29739
 Alpha virt. eigenvalues --    0.29913   0.30165   0.30566   0.30861   0.31271
 Alpha virt. eigenvalues --    0.31588   0.31796   0.32241   0.32805   0.33216
 Alpha virt. eigenvalues --    0.33611   0.33744   0.34252   0.34307   0.34399
 Alpha virt. eigenvalues --    0.34576   0.34814   0.35216   0.35423   0.35717
 Alpha virt. eigenvalues --    0.35808   0.36463   0.36537   0.37166   0.37312
 Alpha virt. eigenvalues --    0.37518   0.38143   0.38289   0.38508   0.39447
 Alpha virt. eigenvalues --    0.39614   0.40038   0.40428   0.40869   0.41676
 Alpha virt. eigenvalues --    0.41916   0.42470   0.42518   0.42831   0.43069
 Alpha virt. eigenvalues --    0.43582   0.43738   0.44974   0.45233   0.46060
 Alpha virt. eigenvalues --    0.46566   0.47359   0.47609   0.48429   0.48459
 Alpha virt. eigenvalues --    0.48600   0.48793   0.49249   0.50039   0.50232
 Alpha virt. eigenvalues --    0.51446   0.51625   0.52089   0.52559   0.52856
 Alpha virt. eigenvalues --    0.53336   0.53487   0.54084   0.54527   0.55534
 Alpha virt. eigenvalues --    0.55735   0.56047   0.57887   0.58787   0.59168
 Alpha virt. eigenvalues --    0.60274   0.61594   0.61799   0.63367   0.64638
 Alpha virt. eigenvalues --    0.65082   0.66890   0.67704   0.68605   0.68962
 Alpha virt. eigenvalues --    0.70653   0.71153   0.72374   0.72994   0.73720
 Alpha virt. eigenvalues --    0.73784   0.74294   0.74697   0.75456   0.77735
 Alpha virt. eigenvalues --    0.79651   0.81193   0.83481   0.84500   0.85609
 Alpha virt. eigenvalues --    0.86128   0.87087   0.87983   0.88489   0.89066
 Alpha virt. eigenvalues --    0.90721   0.92243   0.93401   0.94105   0.94155
 Alpha virt. eigenvalues --    0.98323   0.99072   0.99766   1.00081   1.00463
 Alpha virt. eigenvalues --    1.01144   1.03073   1.05543   1.06039   1.06757
 Alpha virt. eigenvalues --    1.07078   1.07422   1.07983   1.08429   1.09385
 Alpha virt. eigenvalues --    1.09972   1.11663   1.11941   1.12159   1.12924
 Alpha virt. eigenvalues --    1.13147   1.13712   1.14041   1.14195   1.15262
 Alpha virt. eigenvalues --    1.15487   1.15953   1.17351   1.17484   1.17993
 Alpha virt. eigenvalues --    1.18352   1.18567   1.19149   1.19289   1.19506
 Alpha virt. eigenvalues --    1.20241   1.20758   1.21145   1.22081   1.22221
 Alpha virt. eigenvalues --    1.22744   1.23160   1.24327   1.26017   1.26304
 Alpha virt. eigenvalues --    1.26700   1.28915   1.29495   1.29650   1.29847
 Alpha virt. eigenvalues --    1.30186   1.32095   1.34475   1.36333   1.36899
 Alpha virt. eigenvalues --    1.38262   1.39836   1.41101   1.41656   1.42585
 Alpha virt. eigenvalues --    1.43646   1.43842   1.44575   1.44855   1.45813
 Alpha virt. eigenvalues --    1.46705   1.47578   1.49306   1.49446   1.49734
 Alpha virt. eigenvalues --    1.49975   1.50953   1.52088   1.54283   1.54982
 Alpha virt. eigenvalues --    1.56073   1.59337   1.61060   1.61504   1.63233
 Alpha virt. eigenvalues --    1.63672   1.64462   1.64661   1.64956   1.66851
 Alpha virt. eigenvalues --    1.67002   1.67027   1.67549   1.67629   1.67726
 Alpha virt. eigenvalues --    1.68108   1.68841   1.69250   1.69316   1.70074
 Alpha virt. eigenvalues --    1.76079   1.77694   1.78850   1.79419   1.80699
 Alpha virt. eigenvalues --    1.81464   1.82357   1.83670   1.84688   1.85907
 Alpha virt. eigenvalues --    1.88892   1.89021   1.90761   1.91664   1.92796
 Alpha virt. eigenvalues --    1.94109   1.96703   1.96730   1.98326   1.99121
 Alpha virt. eigenvalues --    1.99746   2.02942   2.04494   2.04988   2.05730
 Alpha virt. eigenvalues --    2.06433   2.08249   2.08696   2.15485   2.18399
 Alpha virt. eigenvalues --    2.19472   2.25559   2.26772   2.33455   2.33976
 Alpha virt. eigenvalues --    2.45435   2.45969   2.46536   2.47856   2.57412
 Alpha virt. eigenvalues --    2.57993   2.59584   2.62305   2.62791   2.64449
 Alpha virt. eigenvalues --    2.65284   2.65609   2.66371   2.67737   2.69427
 Alpha virt. eigenvalues --    2.70339   2.74072   2.74962   2.78380   2.79237
 Alpha virt. eigenvalues --    2.79640   2.80485   2.82254   2.83138   2.84952
 Alpha virt. eigenvalues --    2.85495   2.87467   2.87659   2.87838   2.88402
 Alpha virt. eigenvalues --    2.89947   2.90187   2.91014   2.91331   2.93958
 Alpha virt. eigenvalues --    2.94880   2.95793   2.96762   2.97249   2.97388
 Alpha virt. eigenvalues --    2.97961   2.98078   2.98627   3.00650   3.03525
 Alpha virt. eigenvalues --    3.04194   3.04424   3.05008   3.05590   3.06348
 Alpha virt. eigenvalues --    3.09329   3.09934   3.11287   3.13334   3.13708
 Alpha virt. eigenvalues --    3.14315   3.18041   3.18185   3.32565   3.33172
 Alpha virt. eigenvalues --    3.33342   3.33462   3.33941   3.34143   3.44472
 Alpha virt. eigenvalues --    3.46043   3.47939   3.48155   3.49694   3.55586
 Alpha virt. eigenvalues --    3.56674   3.62893   3.63253   3.63695   3.64396
 Alpha virt. eigenvalues --    3.69083   3.69325   3.72002   3.72357   3.73040
 Alpha virt. eigenvalues --    3.73999   3.74279   3.74683   3.75667   3.75739
 Alpha virt. eigenvalues --    3.76926   3.77374   3.79470   3.79836   3.85839
 Alpha virt. eigenvalues --    3.86501   3.86672   3.86885   3.87120   3.87778
 Alpha virt. eigenvalues --    3.91361   3.91826   3.97936   3.99227   3.99853
 Alpha virt. eigenvalues --    4.00232   4.00623   4.06416   4.10559   4.11162
 Alpha virt. eigenvalues --    4.11269   4.11796   4.19099   4.19602   4.19927
 Alpha virt. eigenvalues --    4.21210   4.25736   4.36528   4.37124   4.88104
 Alpha virt. eigenvalues --    4.88561   4.89124   4.89560   4.91169   4.93449
 Alpha virt. eigenvalues --    4.94075   4.94760   4.97277   4.97914   5.04563
 Alpha virt. eigenvalues --    5.06514   5.07115   5.07211   5.09492   5.09638
 Alpha virt. eigenvalues --    5.11753   5.12251   5.14884   5.17564   5.19338
 Alpha virt. eigenvalues --    5.19432   5.20485   5.22935   5.33530   5.35689
 Alpha virt. eigenvalues --    5.36862   5.38565   5.40680   5.42653   5.78857
 Alpha virt. eigenvalues --    5.79687   5.86745   5.87586   6.27368   6.29319
 Alpha virt. eigenvalues --    6.30938   6.32541   6.33837   6.35594   6.36728
 Alpha virt. eigenvalues --    6.37012   6.38598   6.39256   6.39758   6.42581
 Alpha virt. eigenvalues --    6.43165   6.44210   6.75346   6.77071   6.78104
 Alpha virt. eigenvalues --    6.79004   8.17494   8.21042  17.39762  17.41956
 Alpha virt. eigenvalues --   17.42218  17.48697  17.53085  17.53304  23.49662
 Alpha virt. eigenvalues --   23.50873  23.61232  23.62444  23.74554  23.75143
 Alpha virt. eigenvalues --   24.19889  24.20522  35.46558  49.74475  49.75113
 Alpha virt. eigenvalues --   49.83762  49.84387  49.90665  49.91115  49.95782
 Alpha virt. eigenvalues --   49.96641  49.96867  49.97561  66.73006  66.74057
 Alpha virt. eigenvalues --   66.74640  66.76381  66.79398  66.79553 189.28143
 Alpha virt. eigenvalues --  189.31523
          Condensed to atoms (all electrons):
               1          2          3          4          5          6
     1  N   11.462746  -2.087796  -1.388362   0.721684   0.476169   0.001623
     2  S   -2.087796  20.893293  -1.263363  -2.421855   0.327791  -0.003580
     3  S   -1.388362  -1.263363  19.215053   0.540560  -1.274990  -0.122224
     4  C    0.721684  -2.421855   0.540560   7.600883  -0.168085   0.005130
     5  C    0.476169   0.327791  -1.274990  -0.168085   6.615491   0.278276
     6  F    0.001623  -0.003580  -0.122224   0.005130   0.278276   8.962934
     7  F   -0.004625   0.022950  -0.020386  -0.009241   0.191513  -0.053848
     8  F    0.036438  -0.093921  -0.010468   0.141540   0.013420   0.000127
     9  F   -0.001506  -0.099573  -0.005479   0.244861   0.001947   0.000018
    10  F   -0.034193   0.062263  -0.007244   0.088147   0.005796  -0.000355
    11  F   -0.033071   0.007008  -0.003291  -0.008203  -0.003062  -0.019676
    12  O   -0.066705  -0.899236  -0.030436   0.115294   0.001545   0.000161
    13  O   -0.636821   1.195258  -0.256904  -0.681492   0.064041  -0.000648
    14  O   -0.266888  -0.027685  -0.530744   0.017812   0.028559  -0.005004
    15  O   -0.567711  -0.124130   0.840801   0.044647  -0.487200   0.016684
    16  Li   0.013247  -0.022305  -0.004164  -0.011547  -0.014501  -0.001713
    17  O    0.000000   0.000000  -0.000001   0.000001  -0.000007   0.000000
    18  C   -0.000001  -0.000109   0.000031   0.000036   0.000009   0.000021
    19  O   -0.000000  -0.000000   0.000000   0.000001  -0.000007   0.000000
    20  C   -0.000000  -0.000003   0.000010   0.000004   0.000016   0.000000
    21  C    0.000000   0.000001  -0.000008  -0.000002  -0.000021  -0.000000
    22  O    0.000000   0.000005   0.000001   0.000015   0.000035   0.000000
    23  H   -0.000000  -0.000000   0.000000   0.000000   0.000001   0.000000
    24  H    0.000000   0.000000  -0.000000  -0.000000  -0.000001  -0.000000
    25  O   -0.000000   0.000002   0.000000  -0.000006  -0.000000   0.000000
    26  C    0.000021  -0.000387   0.000019   0.000046  -0.000071  -0.000001
    27  O    0.000000  -0.000003   0.000000  -0.000016  -0.000000   0.000000
    28  C    0.000001  -0.000036   0.000001  -0.000083  -0.000003  -0.000000
    29  C   -0.000001   0.000037  -0.000002   0.000065   0.000003  -0.000000
    30  O   -0.000000   0.000048   0.000001   0.000040   0.000003   0.000000
    31  H    0.000000  -0.000001  -0.000000  -0.000003  -0.000000  -0.000000
    32  H   -0.000000   0.000003  -0.000000   0.000004   0.000000  -0.000000
               7          8          9         10         11         12
     1  N   -0.004625   0.036438  -0.001506  -0.034193  -0.033071  -0.066705
     2  S    0.022950  -0.093921  -0.099573   0.062263   0.007008  -0.899236
     3  S   -0.020386  -0.010468  -0.005479  -0.007244  -0.003291  -0.030436
     4  C   -0.009241   0.141540   0.244861   0.088147  -0.008203   0.115294
     5  C    0.191513   0.013420   0.001947   0.005796  -0.003062   0.001545
     6  F   -0.053848   0.000127   0.000018  -0.000355  -0.019676   0.000161
     7  F    8.989287  -0.000721  -0.000086  -0.000274  -0.056335   0.000022
     8  F   -0.000721   9.064123  -0.052008  -0.044844   0.008272   0.008838
     9  F   -0.000086  -0.052008   8.969850  -0.032474   0.001022   0.013894
    10  F   -0.000274  -0.044844  -0.032474   9.000517  -0.006106  -0.004270
    11  F   -0.056335   0.008272   0.001022  -0.006106   9.175764   0.003253
    12  O    0.000022   0.008838   0.013894  -0.004270   0.003253   9.399264
    13  O    0.000394  -0.009323   0.007217   0.040263  -0.001787  -0.491028
    14  O   -0.007950  -0.000247  -0.000033  -0.000987  -0.008093  -0.015623
    15  O    0.005311   0.001805  -0.000223  -0.008565   0.031255   0.021282
    16  Li  -0.001785   0.014186  -0.003166   0.000257   0.009909   0.001779
    17  O   -0.000000  -0.000000  -0.000000   0.000000  -0.000000   0.000000
    18  C   -0.000012   0.000013  -0.000000  -0.000016   0.000018   0.000000
    19  O    0.000000   0.000000  -0.000000  -0.000000  -0.000000   0.000000
    20  C    0.000000   0.000000   0.000000  -0.000000   0.000000  -0.000000
    21  C   -0.000000  -0.000000  -0.000000  -0.000000   0.000000   0.000000
    22  O    0.000001   0.000000  -0.000000  -0.000000  -0.000019   0.000000
    23  H   -0.000000   0.000000   0.000000  -0.000000   0.000000   0.000000
    24  H   -0.000000  -0.000000   0.000000  -0.000000  -0.000000   0.000000
    25  O    0.000000   0.000000   0.000000  -0.000000  -0.000000  -0.000000
    26  C    0.000001  -0.000041  -0.000017  -0.000030   0.000003   0.000003
    27  O   -0.000000  -0.000000   0.000000  -0.000000   0.000000   0.000000
    28  C   -0.000000  -0.000001  -0.000000  -0.000001   0.000000   0.000000
    29  C    0.000000   0.000001   0.000001   0.000001  -0.000000  -0.000000
    30  O   -0.000000   0.000002   0.000006  -0.000002  -0.000000   0.000000
    31  H   -0.000000  -0.000000  -0.000000  -0.000000   0.000000   0.000000
    32  H    0.000000   0.000000  -0.000000   0.000000  -0.000000  -0.000000
              13         14         15         16         17         18
     1  N   -0.636821  -0.266888  -0.567711   0.013247   0.000000  -0.000001
     2  S    1.195258  -0.027685  -0.124130  -0.022305   0.000000  -0.000109
     3  S   -0.256904  -0.530744   0.840801  -0.004164  -0.000001   0.000031
     4  C   -0.681492   0.017812   0.044647  -0.011547   0.000001   0.000036
     5  C    0.064041   0.028559  -0.487200  -0.014501  -0.000007   0.000009
     6  F   -0.000648  -0.005004   0.016684  -0.001713   0.000000   0.000021
     7  F    0.000394  -0.007950   0.005311  -0.001785  -0.000000  -0.000012
     8  F   -0.009323  -0.000247   0.001805   0.014186  -0.000000   0.000013
     9  F    0.007217  -0.000033  -0.000223  -0.003166  -0.000000  -0.000000
    10  F    0.040263  -0.000987  -0.008565   0.000257   0.000000  -0.000016
    11  F   -0.001787  -0.008093   0.031255   0.009909  -0.000000   0.000018
    12  O   -0.491028  -0.015623   0.021282   0.001779   0.000000   0.000000
    13  O    9.094670   0.003937  -0.113075  -0.002103   0.000000  -0.000001
    14  O    0.003937   9.293473  -0.420203  -0.000193  -0.000000  -0.000000
    15  O   -0.113075  -0.420203   9.003345  -0.000200  -0.000000   0.000000
    16  Li  -0.002103  -0.000193  -0.000200   2.018629  -0.002158  -0.002787
    17  O    0.000000  -0.000000  -0.000000  -0.002158   8.089593   0.194601
    18  C   -0.000001  -0.000000   0.000000  -0.002787   0.194601   4.896075
    19  O   -0.000000   0.000000   0.000000  -0.001167  -0.073884   0.226074
    20  C   -0.000000   0.000000   0.000000  -0.000504  -0.132502  -0.071845
    21  C   -0.000000  -0.000000  -0.000000   0.000428   0.200494  -0.005345
    22  O   -0.000000   0.000000  -0.000000   0.002407  -0.115774   0.468894
    23  H   -0.000000   0.000000   0.000000  -0.000003  -0.011095   0.018081
    24  H   -0.000000  -0.000000  -0.000000  -0.000080  -0.048025   0.016546
    25  O    0.000000  -0.000000   0.000000  -0.001848   0.000006   0.000110
    26  C   -0.000005   0.000000   0.000000  -0.002659   0.001534   0.000894
    27  O   -0.000000   0.000000  -0.000000  -0.001967   0.000765   0.000545
    28  C   -0.000000   0.000000  -0.000000  -0.000249  -0.000151   0.000068
    29  C    0.000000  -0.000000   0.000000   0.000069   0.000048   0.000083
    30  O   -0.000000  -0.000000   0.000000   0.002736  -0.000328  -0.000205
    31  H   -0.000000   0.000000  -0.000000  -0.000079  -0.000123  -0.000049
    32  H    0.000000  -0.000000   0.000000  -0.000044   0.000005   0.000001
              19         20         21         22         23         24
     1  N   -0.000000  -0.000000   0.000000   0.000000  -0.000000   0.000000
     2  S   -0.000000  -0.000003   0.000001   0.000005  -0.000000   0.000000
     3  S    0.000000   0.000010  -0.000008   0.000001   0.000000  -0.000000
     4  C    0.000001   0.000004  -0.000002   0.000015   0.000000  -0.000000
     5  C   -0.000007   0.000016  -0.000021   0.000035   0.000001  -0.000001
     6  F    0.000000   0.000000  -0.000000   0.000000   0.000000  -0.000000
     7  F    0.000000   0.000000  -0.000000   0.000001  -0.000000  -0.000000
     8  F    0.000000   0.000000  -0.000000   0.000000   0.000000  -0.000000
     9  F   -0.000000   0.000000  -0.000000  -0.000000   0.000000   0.000000
    10  F   -0.000000  -0.000000  -0.000000  -0.000000  -0.000000  -0.000000
    11  F   -0.000000   0.000000   0.000000  -0.000019   0.000000  -0.000000
    12  O    0.000000  -0.000000   0.000000   0.000000   0.000000   0.000000
    13  O   -0.000000  -0.000000  -0.000000  -0.000000  -0.000000  -0.000000
    14  O    0.000000   0.000000  -0.000000   0.000000   0.000000  -0.000000
    15  O    0.000000   0.000000  -0.000000  -0.000000   0.000000  -0.000000
    16  Li  -0.001167  -0.000504   0.000428   0.002407  -0.000003  -0.000080
    17  O   -0.073884  -0.132502   0.200494  -0.115774  -0.011095  -0.048025
    18  C    0.226074  -0.071845  -0.005345   0.468894   0.018081   0.016546
    19  O    8.005353   0.238279  -0.135402  -0.102034  -0.051053  -0.009836
    20  C    0.238279   5.022085   0.616837   0.026146   0.389819  -0.022636
    21  C   -0.135402   0.616837   4.991756   0.015738  -0.027517   0.384808
    22  O   -0.102034   0.026146   0.015738   8.051092   0.001414  -0.000135
    23  H   -0.051053   0.389819  -0.027517   0.001414   0.480027  -0.003030
    24  H   -0.009836  -0.022636   0.384808  -0.000135  -0.003030   0.492983
    25  O    0.000000   0.000008  -0.000000  -0.000009  -0.000000  -0.000036
    26  C    0.000155   0.000061  -0.000362  -0.000741  -0.000005  -0.000025
    27  O    0.000010  -0.000265   0.000358  -0.000109  -0.000014  -0.000403
    28  C   -0.000008  -0.000063   0.000012  -0.000044  -0.000004   0.000005
    29  C    0.000007   0.000089  -0.000079   0.000037   0.000007  -0.000147
    30  O   -0.000022   0.000277  -0.000384  -0.000072   0.000014   0.000091
    31  H   -0.000005  -0.000113   0.000097   0.000024  -0.000002   0.000106
    32  H    0.000000   0.000004  -0.000000   0.000001   0.000000   0.000002
              25         26         27         28         29         30
     1  N   -0.000000   0.000021   0.000000   0.000001  -0.000001  -0.000000
     2  S    0.000002  -0.000387  -0.000003  -0.000036   0.000037   0.000048
     3  S    0.000000   0.000019   0.000000   0.000001  -0.000002   0.000001
     4  C   -0.000006   0.000046  -0.000016  -0.000083   0.000065   0.000040
     5  C   -0.000000  -0.000071  -0.000000  -0.000003   0.000003   0.000003
     6  F    0.000000  -0.000001   0.000000  -0.000000  -0.000000   0.000000
     7  F    0.000000   0.000001  -0.000000  -0.000000   0.000000  -0.000000
     8  F    0.000000  -0.000041  -0.000000  -0.000001   0.000001   0.000002
     9  F    0.000000  -0.000017   0.000000  -0.000000   0.000001   0.000006
    10  F   -0.000000  -0.000030  -0.000000  -0.000001   0.000001  -0.000002
    11  F   -0.000000   0.000003   0.000000   0.000000  -0.000000  -0.000000
    12  O   -0.000000   0.000003   0.000000   0.000000  -0.000000   0.000000
    13  O    0.000000  -0.000005  -0.000000  -0.000000   0.000000  -0.000000
    14  O   -0.000000   0.000000   0.000000   0.000000  -0.000000  -0.000000
    15  O    0.000000   0.000000  -0.000000  -0.000000   0.000000   0.000000
    16  Li  -0.001848  -0.002659  -0.001967  -0.000249   0.000069   0.002736
    17  O    0.000006   0.001534   0.000765  -0.000151   0.000048  -0.000328
    18  C    0.000110   0.000894   0.000545   0.000068   0.000083  -0.000205
    19  O    0.000000   0.000155   0.000010  -0.000008   0.000007  -0.000022
    20  C    0.000008   0.000061  -0.000265  -0.000063   0.000089   0.000277
    21  C   -0.000000  -0.000362   0.000358   0.000012  -0.000079  -0.000384
    22  O   -0.000009  -0.000741  -0.000109  -0.000044   0.000037  -0.000072
    23  H   -0.000000  -0.000005  -0.000014  -0.000004   0.000007   0.000014
    24  H   -0.000036  -0.000025  -0.000403   0.000005  -0.000147   0.000091
    25  O    8.007787   0.231771  -0.066270  -0.126597   0.225977  -0.117924
    26  C    0.231771   4.843220   0.214305  -0.037703  -0.036926   0.494938
    27  O   -0.066270   0.214305   8.058162   0.231669  -0.156791  -0.121064
    28  C   -0.126597  -0.037703   0.231669   5.015066   0.592016   0.013124
    29  C    0.225977  -0.036926  -0.156791   0.592016   5.036229   0.029151
    30  O   -0.117924   0.494938  -0.121064   0.013124   0.029151   8.062006
    31  H   -0.008959   0.018560  -0.050868   0.390662  -0.026207   0.000259
    32  H   -0.052633   0.019834  -0.011258  -0.033288   0.396096   0.001203
              31         32
     1  N    0.000000  -0.000000
     2  S   -0.000001   0.000003
     3  S   -0.000000  -0.000000
     4  C   -0.000003   0.000004
     5  C   -0.000000   0.000000
     6  F   -0.000000  -0.000000
     7  F   -0.000000   0.000000
     8  F   -0.000000   0.000000
     9  F   -0.000000  -0.000000
    10  F   -0.000000   0.000000
    11  F    0.000000  -0.000000
    12  O    0.000000  -0.000000
    13  O   -0.000000   0.000000
    14  O    0.000000  -0.000000
    15  O   -0.000000   0.000000
    16  Li  -0.000079  -0.000044
    17  O   -0.000123   0.000005
    18  C   -0.000049   0.000001
    19  O   -0.000005   0.000000
    20  C   -0.000113   0.000004
    21  C    0.000097  -0.000000
    22  O    0.000024   0.000001
    23  H   -0.000002   0.000000
    24  H    0.000106   0.000002
    25  O   -0.008959  -0.052633
    26  C    0.018560   0.019834
    27  O   -0.050868  -0.011258
    28  C    0.390662  -0.033288
    29  C   -0.026207   0.396096
    30  O    0.000259   0.001203
    31  H    0.484106  -0.002680
    32  H   -0.002680   0.477831
 Mulliken charges:
               1
     1  N   -0.624250
     2  S    0.535325
     3  S    0.321588
     4  C   -0.220239
     5  C   -0.056666
     6  F   -0.057927
     7  F   -0.054217
     8  F   -0.077189
     9  F   -0.044249
    10  F   -0.057882
    11  F   -0.096863
    12  O   -0.058037
    13  O   -0.212592
    14  O   -0.060131
    15  O   -0.243824
    16  Li   1.011573
    17  O   -0.102998
    18  C    0.258269
    19  O   -0.096461
    20  C   -0.065705
    21  C   -0.041409
    22  O   -0.346872
    23  H    0.203358
    24  H    0.189812
    25  O   -0.091379
    26  C    0.253608
    27  O   -0.096785
    28  C   -0.044392
    29  C   -0.059765
    30  O   -0.363896
    31  H    0.195276
    32  H    0.204919
 Sum of Mulliken charges =  -0.00000
 Mulliken charges with hydrogens summed into heavy atoms:
               1
     1  N   -0.624250
     2  S    0.535325
     3  S    0.321588
     4  C   -0.220239
     5  C   -0.056666
     6  F   -0.057927
     7  F   -0.054217
     8  F   -0.077189
     9  F   -0.044249
    10  F   -0.057882
    11  F   -0.096863
    12  O   -0.058037
    13  O   -0.212592
    14  O   -0.060131
    15  O   -0.243824
    16  Li   1.011573
    17  O   -0.102998
    18  C    0.258269
    19  O   -0.096461
    20  C    0.137653
    21  C    0.148403
    22  O   -0.346872
    25  O   -0.091379
    26  C    0.253608
    27  O   -0.096785
    28  C    0.150885
    29  C    0.145154
    30  O   -0.363896
 Electronic spatial extent (au):  <R**2>=          23645.1493
 Charge=             -0.0000 electrons
 Dipole moment (field-independent basis, Debye):
    X=            -35.4410    Y=             -0.8768    Z=             -5.0390  Tot=             35.8081
 Quadrupole moment (field-independent basis, Debye-Ang):
   XX=           -156.8303   YY=           -151.1674   ZZ=           -175.7254
   XY=              8.9664   XZ=              2.2422   YZ=             -2.6633
 Traceless Quadrupole moment (field-independent basis, Debye-Ang):
   XX=              4.4107   YY=             10.0737   ZZ=            -14.4844
   XY=              8.9664   XZ=              2.2422   YZ=             -2.6633
 Octapole moment (field-independent basis, Debye-Ang**2):
  XXX=          -1411.5172  YYY=            -32.2523  ZZZ=             -8.0573  XYY=           -392.4255
  XXY=             -9.5557  XXZ=            -41.4245  XZZ=            -45.2024  YZZ=              5.6425
  YYZ=             -1.7443  XYZ=             -1.4309
 Hexadecapole moment (field-independent basis, Debye-Ang**3):
 XXXX=         -17299.8700 YYYY=          -6284.2546 ZZZZ=           -555.0279 XXXY=             57.7861
 XXXZ=            110.6330 YYYX=            268.9385 YYYZ=            -39.8750 ZZZX=            -29.0357
 ZZZY=            -14.3285 XXYY=          -2967.9085 XXZZ=          -4094.2020 YYZZ=          -1354.8955
 XXYZ=            -74.9647 YYXZ=             75.7974 ZZXY=             25.9594
 N-N= 2.935939213147D+03 E-N=-1.183134269020D+04  KE= 2.511418301303D+03
 No NMR shielding tensors so no spin-rotation constants.
 Leave Link  601 at Thu Jul 10 02:10:02 2025, MaxMem=  1342177280 cpu:               7.5 elap:               0.7
 (Enter /home/zhangying/bin/g16/l701.exe)
 ... and contract with generalized density number  0.
 Compute integral first derivatives.
 R6Disp: Adding Grimme-D3(BJ) dispersion energy 1st derivatives to the gradient.
 Leave Link  701 at Thu Jul 10 02:10:03 2025, MaxMem=  1342177280 cpu:               5.8 elap:               0.5
 (Enter /home/zhangying/bin/g16/l702.exe)
 L702 exits ... SP integral derivatives will be done elsewhere.
 Leave Link  702 at Thu Jul 10 02:10:03 2025, MaxMem=  1342177280 cpu:               0.5 elap:               0.1
 (Enter /home/zhangying/bin/g16/l703.exe)
 Integral derivatives from FoFJK, PRISM(SPDF).
 Compute integral first derivatives, UseDBF=F ICtDFT=           0.
 Calling FoFJK, ICntrl=      2127 FMM=F ISym2X=0 I1Cent= 0 IOpClX= 0 NMat=1 NMatS=1 NMatT=0.
 FoFJK:  IHMeth= 1 ICntrl=    2127 DoSepK=F KAlg= 0 I1Cent=           0 FoldK=F
 IRaf=         0 NMat=       1 IRICut=       1 DoRegI=T DoRafI=F ISym2E= 0 IDoP0=0 IntGTp=1.
 FoFCou: FMM=F IPFlag=           0 FMFlag=      100000 FMFlg1=         800
         NFxFlg=           0 DoJE=F BraDBF=F KetDBF=F FulRan=T
         wScrn=  0.000000 ICntrl=      2127 IOpCl=  0 I1Cent=           0 NGrid=           0
         NMat0=    1 NMatS0=      1 NMatT0=    0 NMatD0=    1 NMtDS0=    0 NMtDT0=    0
 Symmetry not used in FoFCou.
 Leave Link  703 at Thu Jul 10 02:10:38 2025, MaxMem=  1342177280 cpu:             540.4 elap:              33.9
 (Enter /home/zhangying/bin/g16/l716.exe)
 Dipole        =-1.39435471D+01-3.44967063D-01-1.98249730D+00
 ***** Axes restored to original set *****
 -------------------------------------------------------------------
 Center     Atomic                   Forces (Hartrees/Bohr)
 Number     Number              X              Y              Z
 -------------------------------------------------------------------
      1        7          -0.002503881   -0.000635710   -0.021419558
      2       16           0.024322318    0.002570093    0.072108498
      3       16          -0.011968742    0.011621689    0.073792419
      4        6           0.018154367   -0.021028478    0.028536357
      5        6           0.013942159   -0.027420861    0.014923444
      6        9           0.001845041    0.008433598   -0.002899498
      7        9          -0.000963447    0.005356173   -0.018268849
      8        9          -0.007658633    0.016100390   -0.029242339
      9        9          -0.010450404    0.003909617   -0.002107006
     10        9          -0.004573668    0.009171897   -0.005809761
     11        9          -0.017132703    0.016269165   -0.005580771
     12        8          -0.005226993   -0.001637345   -0.015056306
     13        8          -0.009978679   -0.003658703   -0.041670513
     14        8           0.001638228   -0.001800210   -0.012998399
     15        8           0.005852883   -0.008798888   -0.040342716
     16        3           0.001698756   -0.002103847    0.006469560
     17        8           0.002502412   -0.003922166    0.002181737
     18        6          -0.000321837    0.012821977   -0.007046303
     19        8          -0.003000915   -0.004438701    0.002636747
     20        6          -0.000841370    0.000362275   -0.000226100
     21        6           0.000735074    0.001734362   -0.001081160
     22        8          -0.000702510   -0.010022619    0.003646854
     23        1           0.000184950   -0.000012844    0.000100926
     24        1           0.000040418   -0.000010258    0.000110149
     25        8           0.007581013    0.000573895   -0.000497721
     26        6          -0.016998749    0.008405969   -0.003520469
     27        8           0.003858200   -0.005408342    0.002677780
     28        6          -0.002244545   -0.000168140    0.000103300
     29        6          -0.000540340    0.001246557   -0.000657025
     30        8           0.012680986   -0.007349401    0.000839376
     31        1           0.000076429    0.000019331    0.000102210
     32        1          -0.000005815   -0.000180472    0.000195139
 -------------------------------------------------------------------
 Cartesian Forces:  Max     0.073792419 RMS     0.015271237
 Leave Link  716 at Thu Jul 10 02:10:38 2025, MaxMem=  1342177280 cpu:               0.8 elap:               0.2
 (Enter /home/zhangying/bin/g16/l103.exe)

 GradGradGradGradGradGradGradGradGradGradGradGradGradGradGradGradGradGrad
 Berny optimization.
 FormGI is forming the generalized inverse of G from B-inverse, IUseBI=4.
 Internal  Forces:  Max     0.042641307 RMS     0.006996322
 Search for a local minimum.
 Step number   1 out of a maximum of  171
 All quantities printed in internal units (Hartrees-Bohrs-Radians)
 RMS Force = .69963D-02 SwitMx=.10000D-02 MixMth= 1
 Mixed Optimization -- RFO/linear search
 Second derivative matrix not updated -- first step.
 ITU=  0
     Eigenvalues ---    0.00230   0.00230   0.00255   0.00430   0.00527
     Eigenvalues ---    0.00581   0.00823   0.01308   0.01447   0.02018
     Eigenvalues ---    0.02018   0.02403   0.02403   0.02606   0.02606
     Eigenvalues ---    0.02716   0.02848   0.02848   0.02980   0.02980
     Eigenvalues ---    0.03238   0.03764   0.04525   0.04525   0.04862
     Eigenvalues ---    0.06320   0.07503   0.08363   0.09020   0.09218
     Eigenvalues ---    0.09406   0.10648   0.11093   0.11607   0.12210
     Eigenvalues ---    0.14570   0.15477   0.16000   0.16000   0.16000
     Eigenvalues ---    0.16000   0.16281   0.17527   0.17737   0.18454
     Eigenvalues ---    0.20604   0.20785   0.21054   0.21607   0.22109
     Eigenvalues ---    0.22568   0.22568   0.23557   0.24462   0.24717
     Eigenvalues ---    0.24717   0.24907   0.25000   0.25000   0.25000
     Eigenvalues ---    0.25000   0.25000   0.36664   0.36664   0.36664
     Eigenvalues ---    0.36664   0.44402   0.44402   0.45349   0.45349
     Eigenvalues ---    0.48926   0.48926   0.49777   0.50119   0.50119
     Eigenvalues ---    0.50999   0.57359   0.57650   0.57650   0.58224
     Eigenvalues ---    0.59990   0.60407   0.60713   0.61473   0.74985
     Eigenvalues ---    0.75690   0.95700   0.96944   1.12283   1.12283
 RFO step:  Lambda=-2.68210891D-02 EMin= 2.30000000D-03
 Linear search not attempted -- first point.
 Maximum step size (   0.300) exceeded in Quadratic search.
    -- Step size scaled by   0.785
 Iteration  1 RMS(Cart)=  0.06536472 RMS(Int)=  0.00163672
 Iteration  2 RMS(Cart)=  0.00182593 RMS(Int)=  0.00050484
 Iteration  3 RMS(Cart)=  0.00000220 RMS(Int)=  0.00050484
 Iteration  4 RMS(Cart)=  0.00000000 RMS(Int)=  0.00050484
 ITry= 1 IFail=0 DXMaxC= 2.32D-01 DCOld= 1.00D+10 DXMaxT= 3.00D-01 DXLimC= 3.00D+00 Rises=F
 Variable       Old X    -DE/DX   Delta X   Delta X   Delta X     New X
                                 (Linear)    (Quad)   (Total)
    R1        3.01722   0.00272   0.00000   0.00168   0.00193   3.01915
    R2        3.02766   0.00293   0.00000   0.00331   0.00350   3.03116
    R3        3.55596   0.00611   0.00000   0.02011   0.02021   3.57618
    R4        2.73588   0.00886   0.00000   0.00698   0.00698   2.74286
    R5        2.84027  -0.04264   0.00000  -0.04269  -0.04269   2.79758
    R6        3.54704   0.00592   0.00000   0.01638   0.01646   3.56350
    R7        2.74112   0.00484   0.00000   0.00386   0.00386   2.74497
    R8        2.84438  -0.04099   0.00000  -0.04141  -0.04141   2.80298
    R9        2.49827   0.02659   0.00000   0.03400   0.03391   2.53218
   R10        2.50380   0.00789   0.00000   0.00976   0.00976   2.51356
   R11        2.53094   0.00344   0.00000   0.00449   0.00449   2.53543
   R12        2.50620   0.00559   0.00000   0.00695   0.00695   2.51315
   R13        2.49793   0.01592   0.00000   0.01947   0.01947   2.51740
   R14        2.51518   0.01617   0.00000   0.02154   0.02135   2.53653
   R15        6.18289  -0.00701   0.00000  -0.12209  -0.12217   6.06072
   R16        6.36104  -0.00635   0.00000  -0.12649  -0.12662   6.23441
   R17        7.76825  -0.00375   0.00000  -0.09009  -0.09009   7.67816
   R18        7.03504  -0.00528   0.00000  -0.11828  -0.11828   6.91675
   R19        2.59302  -0.00350   0.00000  -0.00550  -0.00550   2.58752
   R20        2.61349   0.00171   0.00000   0.00292   0.00292   2.61641
   R21        2.59302  -0.00526   0.00000  -0.00825  -0.00825   2.58477
   R22        2.24088   0.00733   0.00000   0.00500   0.00500   2.24588
   R23        2.61349   0.00049   0.00000   0.00079   0.00079   2.61428
   R24        2.51049  -0.00079   0.00000  -0.00055  -0.00055   2.50993
   R25        2.03056   0.00006   0.00000   0.00011   0.00011   2.03067
   R26        2.03056  -0.00007   0.00000  -0.00015  -0.00015   2.03041
   R27        2.59302  -0.00646   0.00000  -0.01014  -0.01014   2.58288
   R28        2.61349   0.00080   0.00000   0.00138   0.00138   2.61487
   R29        2.59302  -0.00550   0.00000  -0.00863  -0.00862   2.58440
   R30        2.24088   0.00953   0.00000   0.00650   0.00650   2.24738
   R31        2.61349   0.00185   0.00000   0.00316   0.00315   2.61664
   R32        2.51049  -0.00102   0.00000  -0.00068  -0.00068   2.50980
   R33        2.03056  -0.00005   0.00000  -0.00010  -0.00010   2.03046
   R34        2.03056   0.00006   0.00000   0.00013   0.00013   2.03068
    A1        2.24333   0.00035   0.00000   0.01164   0.01172   2.25505
    A2        1.83350  -0.00399   0.00000  -0.02615  -0.02618   1.80732
    A3        1.94832  -0.00332   0.00000  -0.03359  -0.03612   1.91220
    A4        1.97859   0.00921   0.00000   0.05665   0.05642   2.03501
    A5        1.85066  -0.01034   0.00000  -0.05141  -0.05305   1.79760
    A6        1.77694  -0.00013   0.00000   0.00945   0.00949   1.78642
    A7        2.04820   0.00569   0.00000   0.03165   0.03169   2.07988
    A8        1.79093  -0.00559   0.00000  -0.04226  -0.04229   1.74864
    A9        1.96867  -0.00212   0.00000  -0.02522  -0.02827   1.94040
   A10        1.98520   0.00966   0.00000   0.05885   0.05811   2.04331
   A11        1.85192  -0.00942   0.00000  -0.04439  -0.04603   1.80589
   A12        1.79514  -0.00443   0.00000  -0.01088  -0.01040   1.78474
   A13        2.03797   0.00750   0.00000   0.04149   0.04075   2.07872
   A14        1.92962   0.00630   0.00000   0.02389   0.02390   1.95353
   A15        1.90638   0.00701   0.00000   0.02509   0.02492   1.93131
   A16        1.90268   0.00995   0.00000   0.04186   0.04174   1.94442
   A17        1.91668  -0.00939   0.00000  -0.03966  -0.04007   1.87661
   A18        1.90636  -0.00994   0.00000  -0.03921  -0.03992   1.86644
   A19        1.90183  -0.00393   0.00000  -0.01186  -0.01351   1.88832
   A20        1.89537   0.00422   0.00000   0.02304   0.02275   1.91812
   A21        1.91660   0.01298   0.00000   0.04387   0.04371   1.96031
   A22        1.91442   0.00230   0.00000   0.00965   0.00978   1.92419
   A23        1.91601  -0.00514   0.00000  -0.01673  -0.01802   1.89799
   A24        1.90844  -0.00431   0.00000  -0.02483  -0.02506   1.88339
   A25        1.91288  -0.00998   0.00000  -0.03471  -0.03511   1.87777
   A26        2.10091   0.00193   0.00000  -0.00064  -0.00062   2.10030
   A27        2.54552  -0.00120   0.00000  -0.00186  -0.00177   2.54375
   A28        1.01373  -0.00134   0.00000   0.00670   0.00619   1.01992
   A29        2.77858  -0.00097   0.00000   0.00313   0.00282   2.78140
   A30        2.02366   0.00227   0.00000   0.00070   0.00108   2.02473
   A31        1.76488   0.00036   0.00000  -0.00361  -0.00340   1.76148
   A32        2.59139  -0.00047   0.00000   0.00243   0.00225   2.59365
   A33        1.41844  -0.00115   0.00000  -0.00081  -0.00094   1.41750
   A34        1.87648  -0.00064   0.00000  -0.00181  -0.00181   1.87467
   A35        1.87801   0.00200   0.00000   0.00429   0.00429   1.88231
   A36        2.20259  -0.00067   0.00000  -0.00120  -0.00120   2.20138
   A37        2.20259  -0.00133   0.00000  -0.00309  -0.00309   2.19950
   A38        1.87648   0.00022   0.00000  -0.00040  -0.00040   1.87609
   A39        1.89690  -0.00063   0.00000  -0.00077  -0.00077   1.89613
   A40        2.05263   0.00012   0.00000  -0.00042  -0.00042   2.05221
   A41        2.33365   0.00051   0.00000   0.00119   0.00119   2.33485
   A42        1.89690  -0.00095   0.00000  -0.00132  -0.00132   1.89558
   A43        2.05263   0.00045   0.00000   0.00055   0.00055   2.05318
   A44        2.33365   0.00050   0.00000   0.00077   0.00077   2.33443
   A45        2.53543   0.00229   0.00000   0.00648   0.00648   2.54191
   A46        1.87648   0.00013   0.00000  -0.00066  -0.00066   1.87582
   A47        1.87801   0.00268   0.00000   0.00575   0.00575   1.88376
   A48        2.20259  -0.00185   0.00000  -0.00431  -0.00431   2.19828
   A49        2.20259  -0.00084   0.00000  -0.00144  -0.00144   2.20114
   A50        1.87648  -0.00065   0.00000  -0.00221  -0.00221   1.87427
   A51        1.89690  -0.00105   0.00000  -0.00118  -0.00118   1.89572
   A52        2.05263   0.00046   0.00000   0.00031   0.00032   2.05295
   A53        2.33365   0.00059   0.00000   0.00086   0.00086   2.33452
   A54        1.89690  -0.00112   0.00000  -0.00170  -0.00170   1.89520
   A55        2.05263   0.00031   0.00000  -0.00019  -0.00019   2.05244
   A56        2.33365   0.00081   0.00000   0.00189   0.00189   2.33554
   A57        2.84388   0.00235   0.00000   0.00666   0.00666   2.85054
    D1        1.62837   0.00537   0.00000   0.03206   0.03154   1.65991
    D2       -2.65680  -0.01060   0.00000  -0.05900  -0.05819  -2.71499
    D3       -0.29687   0.00364   0.00000   0.01029   0.01039  -0.28648
    D4       -2.02921  -0.00550   0.00000  -0.04257  -0.04169  -2.07090
    D5        2.26901   0.00951   0.00000   0.04359   0.04312   2.31213
    D6       -0.10354  -0.00987   0.00000  -0.05494  -0.05588  -0.15941
    D7        0.84532  -0.00476   0.00000  -0.01402  -0.01328   0.83204
    D8        2.95630  -0.00791   0.00000  -0.03192  -0.03146   2.92484
    D9       -1.25053  -0.00268   0.00000  -0.00689  -0.00626  -1.25680
   D10       -1.21982   0.00566   0.00000   0.06019   0.05963  -1.16019
   D11        0.89116   0.00251   0.00000   0.04229   0.04145   0.93261
   D12        2.96751   0.00773   0.00000   0.06732   0.06665   3.03416
   D13        2.91198   0.00383   0.00000   0.04246   0.04269   2.95467
   D14       -1.26022   0.00068   0.00000   0.02456   0.02451  -1.23571
   D15        0.81613   0.00591   0.00000   0.04959   0.04971   0.86584
   D16        3.08728   0.00262   0.00000   0.02632   0.02556   3.11284
   D17       -1.10066   0.00668   0.00000   0.04620   0.04571  -1.05495
   D18        1.00254   0.00396   0.00000   0.03694   0.03642   1.03896
   D19       -1.12687  -0.00615   0.00000  -0.03923  -0.03871  -1.16558
   D20        0.96837  -0.00208   0.00000  -0.01935  -0.01856   0.94981
   D21        3.07158  -0.00480   0.00000  -0.02860  -0.02786   3.04372
   D22        1.02235  -0.00414   0.00000  -0.01784  -0.01813   1.00423
   D23        3.11760  -0.00008   0.00000   0.00204   0.00203   3.11962
   D24       -1.06238  -0.00280   0.00000  -0.00721  -0.00727  -1.06965
   D25       -2.37094   0.00035   0.00000  -0.00209  -0.00217  -2.37311
   D26        1.80740  -0.00632   0.00000  -0.02290  -0.02185   1.78555
   D27       -0.27730   0.01023   0.00000   0.03950   0.03821  -0.23909
   D28       -2.23548  -0.00579   0.00000  -0.02275  -0.02281  -2.25828
   D29        1.97101  -0.00971   0.00000  -0.04165  -0.04107   1.92994
   D30       -0.13001   0.00540   0.00000   0.01560   0.01479  -0.11522
   D31        1.16290  -0.00116   0.00000   0.01601   0.01559   1.17850
   D32        1.14917   0.00153   0.00000   0.02680   0.02673   1.17590
   D33       -1.35847   0.00024   0.00000   0.01365   0.01353  -1.34494
   D34        1.64201  -0.00585   0.00000  -0.04804  -0.04824   1.59377
   D35       -1.50455  -0.00489   0.00000  -0.04409  -0.04420  -1.54876
   D36       -3.09998  -0.00315   0.00000  -0.03721  -0.03733  -3.13731
   D37        2.93152  -0.00137   0.00000  -0.00758  -0.00774   2.92378
   D38        2.91964   0.00096   0.00000   0.00171   0.00188   2.92152
   D39       -0.77917   0.00034   0.00000   0.00400   0.00399  -0.77517
   D40       -1.84680   0.00038   0.00000   0.00975   0.00958  -1.83721
   D41       -3.07997  -0.00061   0.00000  -0.00401  -0.00386  -3.08383
   D42        1.50924   0.00059   0.00000   0.00408   0.00410   1.51334
   D43       -0.00000  -0.00007   0.00000  -0.00128  -0.00128  -0.00128
   D44        3.14159  -0.00015   0.00000  -0.00231  -0.00231   3.13928
   D45        0.00000   0.00004   0.00000   0.00073   0.00073   0.00073
   D46        3.14159   0.00009   0.00000   0.00140   0.00140  -3.14019
   D47       -0.00000   0.00007   0.00000   0.00134   0.00134   0.00134
   D48        3.14159   0.00015   0.00000   0.00237   0.00237  -3.13922
   D49        0.54439  -0.00024   0.00000  -0.00247  -0.00248   0.54191
   D50       -2.59720  -0.00033   0.00000  -0.00369  -0.00369  -2.60090
   D51        0.00000  -0.00005   0.00000  -0.00090  -0.00090  -0.00090
   D52        3.14159  -0.00008   0.00000  -0.00139  -0.00139   3.14021
   D53       -0.00000   0.00001   0.00000   0.00010   0.00010   0.00010
   D54        3.14159  -0.00005   0.00000  -0.00072  -0.00072   3.14087
   D55       -3.14159   0.00005   0.00000   0.00070   0.00070  -3.14089
   D56        0.00000  -0.00001   0.00000  -0.00012  -0.00012  -0.00012
   D57        0.00000  -0.00006   0.00000  -0.00123  -0.00123  -0.00123
   D58        3.14159  -0.00022   0.00000  -0.00333  -0.00333   3.13826
   D59       -0.00000   0.00004   0.00000   0.00076   0.00076   0.00076
   D60        3.14159   0.00009   0.00000   0.00148   0.00148  -3.14011
   D61       -0.00000   0.00006   0.00000   0.00124   0.00124   0.00124
   D62       -3.14159   0.00022   0.00000   0.00334   0.00334  -3.13825
   D63        1.84601   0.00015   0.00000   0.00191   0.00191   1.84792
   D64       -1.29558  -0.00003   0.00000  -0.00057  -0.00056  -1.29614
   D65       -0.00000  -0.00004   0.00000  -0.00078  -0.00078  -0.00078
   D66       -3.14159  -0.00009   0.00000  -0.00155  -0.00155   3.14004
   D67        0.00000   0.00000   0.00000   0.00002   0.00002   0.00002
   D68        3.14159  -0.00006   0.00000  -0.00087  -0.00088   3.14072
   D69        3.14159   0.00007   0.00000   0.00096   0.00096  -3.14063
   D70       -0.00000   0.00000   0.00000   0.00007   0.00007   0.00007
         Item               Value     Threshold  Converged?
 Maximum Force            0.042641     0.000450     NO 
 RMS     Force            0.006996     0.000300     NO 
 Maximum Displacement     0.232386     0.001800     NO 
 RMS     Displacement     0.065247     0.001200     NO 
 Predicted change in Energy=-1.452277D-02
 Lowest energy point so far.  Saving SCF results.
 GradGradGradGradGradGradGradGradGradGradGradGradGradGradGradGradGradGrad

 Leave Link  103 at Thu Jul 10 02:10:39 2025, MaxMem=  1342177280 cpu:              11.7 elap:               0.8
 (Enter /home/zhangying/bin/g16/l202.exe)
                          Input orientation:                          
 ---------------------------------------------------------------------
 Center     Atomic      Atomic             Coordinates (Angstroms)
 Number     Number       Type             X           Y           Z
 ---------------------------------------------------------------------
      1          7           0        6.824102  -11.946801    6.141073
      2         16           0        5.491981  -12.314087    6.942998
      3         16           0        8.124907  -11.154854    6.644666
      4          6           0        4.305539  -10.908020    6.499574
      5          6           0        8.091754   -9.678791    5.471595
      6          9           0        9.097479   -8.855060    5.751984
      7          9           0        8.182258  -10.045696    4.194170
      8          9           0        4.281592  -10.670535    5.181033
      9          9           0        3.064710  -11.204948    6.875602
     10          9           0        4.661053   -9.760519    7.097058
     11          9           0        6.945654   -8.995429    5.617098
     12          8           0        4.864264  -13.474103    6.337142
     13          8           0        5.559074  -12.218376    8.418790
     14          8           0        9.342119  -11.855075    6.273093
     15          8           0        8.045297  -10.502279    7.974292
     16          3           0        4.352140   -7.660706    4.075566
     17          8           0        4.390367   -2.413776    2.279297
     18          6           0        5.601798   -2.942398    2.636872
     19          8           0        6.578547   -2.109976    2.163679
     20          6           0        5.952434   -1.062298    1.512374
     21          6           0        4.638539   -1.244077    1.581317
     22          8           0        5.775071   -3.945461    3.250302
     23          1           0        6.576175   -0.304369    1.075089
     24          1           0        3.791774   -0.689359    1.221162
     25          8           0       -1.068320   -5.721655    4.298393
     26          6           0        0.185833   -5.254482    4.020912
     27          8           0        0.055555   -4.052334    3.382001
     28          6           0       -1.298955   -3.786667    3.272324
     29          6           0       -1.973648   -4.789501    3.822816
     30          8           0        1.208802   -5.797845    4.290418
     31          1           0       -1.589697   -2.870701    2.791736
     32          1           0       -3.019269   -4.996749    3.958722
 ---------------------------------------------------------------------
                    Distance matrix (angstroms):
                    1          2          3          4          5
     1  N    0.000000
     2  S    1.597664   0.000000
     3  S    1.604019   2.892252   0.000000
     4  C    2.747863   1.892431   3.830085   0.000000
     5  C    2.683097   3.983545   1.885725   4.111346   0.000000
     6  F    3.857265   5.136438   2.651760   5.266519   1.329899
     7  F    3.041253   4.465338   2.690437   4.592106   1.332150
     8  F    3.002481   2.696447   4.140997   1.339972   3.947824
     9  F    3.901654   2.669527   5.065711   1.330120   5.437974
    10  F    3.220639   2.689774   3.761265   1.341691   3.797172
    11  F    2.999986   3.858065   2.666393   3.377421   1.342274
    12  O    2.492400   1.451457   4.013138   2.631224   5.056704
    13  O    2.619550   1.480413   3.295769   2.640411   4.642189
    14  O    2.523143   3.934848   1.452577   5.129848   2.634773
    15  O    2.634132   3.296306   1.483272   4.040446   2.635106
    16  Li   5.361672   5.583490   5.748315   4.052534   4.472837
    17  O   10.569529  10.999083  10.459909   9.485258   8.756224
    18  C    9.739237  10.314230   9.480134   8.947172   7.721044
    19  O   10.613345  11.320177  10.211773  10.068373   8.397563
    20  C   11.859893  12.502258  11.529083  11.158972   9.720909
    21  C   11.837075  12.329684  11.662580  10.848591   9.909760
    22  O    8.571958   9.151505   8.307755   7.822693   6.570558
    23  H   12.699287  13.410487  12.294381  12.125108  10.464513
    24  H   12.654269  13.067685  12.558544  11.512889  10.833553
    25  O   10.219503   9.669108  10.933438   7.786009  10.047003
    26  C    9.661720   9.302248  10.233639   7.421471   9.175106
    27  O   10.758639  10.511517  11.234110   8.647662  10.030150
    28  C   11.865983  11.502501  12.428678   9.619727  11.302182
    29  C   11.575909  11.049459  12.266270   9.166760  11.310877
    30  O    8.530309   8.236699   9.059389   6.370560   7.989489
    31  H   12.821297  12.512421  13.335884  10.634865  12.135164
    32  H   12.245727  11.614246  13.012656   9.749455  12.151754
                    6          7          8          9         10
     6  F    0.000000
     7  F    2.163799   0.000000
     8  F    5.178291   4.071795   0.000000
     9  F    6.571056   5.892643   2.153593   0.000000
    10  F    4.723447   4.572414   2.154825   2.164192   0.000000
    11  F    2.160613   2.158002   3.177004   4.639776   2.827550
    12  O    6.292700   5.230238   3.088056   2.945742   3.795981
    13  O    5.562738   5.426697   3.809310   3.103275   2.931634
    14  O    3.054750   2.990159   5.310806   6.339680   5.194079
    15  O    2.959572   3.810058   4.689998   5.148505   3.573913
    16  Li   5.172533   4.513541   3.207196   4.696736   3.692432
    17  O    8.700954   8.734494   8.752483  10.008401   8.789694
    18  C    7.542101   7.716268   8.242560   9.626701   8.201527
    19  O    8.044695   8.346882   9.362884  10.829025   9.303001
    20  C    9.412372   9.636679  10.419644  11.831166  10.417073
    21  C    9.757237   9.841415  10.096706  11.389703  10.146610
    22  O    6.434358   6.625579   7.154357   8.555057   7.060699
    23  H   10.067007  10.353822  11.383377  12.837405  11.373240
    24  H   10.740462  10.754355  10.749156  11.961560  10.842866
    25  O   10.736602  10.211826   7.341119   7.334197   7.547892
    26  C    9.766176   9.323549   6.888741   7.200363   7.056532
    27  O   10.509014  10.130316   8.055835   8.510003   8.221657
    28  C   11.828911  11.398186   9.064949   9.330384   9.264836
    29  C   11.950745  11.441500   8.692488   8.709909   8.913526
    30  O    8.585683   8.165941   5.829094   6.274100   5.958024
    31  H   12.601243  12.204035  10.050780  10.382732  10.250720
    32  H   12.842038  12.289081   9.326761   9.168682   9.567132
                   11         12         13         14         15
    11  F    0.000000
    12  O    4.990908   0.000000
    13  O    4.489929   2.528412   0.000000
    14  O    3.788265   4.761988   4.364336   0.000000
    15  O    3.006023   4.650910   3.053502   2.530984   0.000000
    16  Li   3.299109   6.258800   6.410354   6.879080   6.075690
    17  O    7.809518  11.790738  11.627099  11.384568  10.545869
    18  C    6.879454  11.187170  10.930515  10.327048   9.571340
    19  O    7.711702  12.227017  11.930863  10.931220  10.312387
    20  C    8.987203  13.360965  13.126743  12.273486  11.629690
    21  C    9.038461  13.124113  12.962779  12.519174  11.755443
    22  O    5.698611  10.057493   9.757102   9.188204   8.394157
    23  H    9.813302  14.285018  14.032391  12.964895  12.399786
    24  H    9.912720  13.812065  13.705744  13.453681  12.648740
    25  O    8.756732   9.972587  10.154181  12.243183  10.928157
    26  C    7.889086   9.737289   9.834066  11.509896  10.244011
    27  O    8.769453  10.982999  11.060841  12.469220  11.248418
    28  C   10.030092  11.883803  12.025488  13.687084  12.430727
    29  C   10.023135  11.335836  11.534862  13.563656  12.257644
    30  O    6.700454   8.745079   8.785871  10.333048   9.079663
    31  H   10.878749  12.909517  13.044067  14.572008  13.339152
    32  H   10.864591  11.818312  12.067811  14.324694  12.994625
                   16         17         18         19         20
    16  Li   0.000000
    17  O    5.546018   0.000000
    18  C    5.088607   1.369257   0.000000
    19  O    6.278758   2.212192   1.367800   0.000000
    20  C    7.257401   2.203342   2.218607   1.383417   0.000000
    21  C    6.890314   1.384544   2.219540   2.202852   1.328200
    22  O    4.063107   2.281735   1.188468   2.279326   3.371124
    23  H    8.250145   3.267640   3.216795   2.108376   1.074583
    24  H    7.553893   2.109876   3.218168   3.266893   2.211863
    25  O    5.761159   6.694481   7.414539   8.722144   8.874823
    26  C    4.811550   5.364786   6.049295   7.362337   7.557833
    27  O    5.653497   4.763552   5.705084   6.914224   6.870881
    28  C    6.898423   5.936271   6.981187   8.129909   7.943692
    29  C    6.951496   6.966148   7.887055   9.114419   9.058309
    30  O    3.660189   5.061510   5.494198   6.852558   7.255686
    31  H    7.739366   6.019347   7.193519   8.227597   7.860714
    32  H    7.838877   8.024645   8.960494  10.182029  10.097325
                   21         22         23         24         25
    21  C    0.000000
    22  O    3.372638   0.000000
    23  H    2.212183   4.316349   0.000000
    24  H    1.074446   4.318920   2.814684   0.000000
    25  O    7.745930   7.147402   9.908328   7.642896   0.000000
    26  C    6.470051   5.791973   8.603369   6.456140   1.366802
    27  O    5.668555   5.722031   7.866866   5.471577   2.211221
    28  C    6.676683   7.075842   8.886614   6.302071   2.202314
    29  C    7.830413   7.815551  10.038222   7.537895   1.383728
    30  O    6.311824   5.036267   8.326183   6.495283   2.278410
    31  H    6.549957   7.456890   8.730086   6.015412   3.266463
    32  H    8.853057   8.885240  11.063739   8.511060   2.108807
                   26         27         28         29         30
    26  C    0.000000
    27  O    1.367603   0.000000
    28  C    2.217985   1.384667   0.000000
    29  C    2.217839   2.203497   1.328130   0.000000
    30  O    1.189261   2.280792   3.371972   3.370964   0.000000
    31  H    3.216487   2.109863   1.074472   2.211863   4.318080
    32  H    3.216050   3.267884   2.212447   1.074591   4.316059
                   31         32
    31  H    0.000000
    32  H    2.815246   0.000000
 Stoichiometry    C8H4F6LiNO10S2
 Framework group  C1[X(C8H4F6LiNO10S2)]
 Deg. of freedom    90
 Full point group                 C1      NOp   1
 RotChk:  IX=3 Diff= 3.06D-03
 Largest Abelian subgroup         C1      NOp   1
 Largest concise Abelian subgroup C1      NOp   1
                         Standard orientation:                         
 ---------------------------------------------------------------------
 Center     Atomic      Atomic             Coordinates (Angstroms)
 Number     Number       Type             X           Y           Z
 ---------------------------------------------------------------------
      1          7           0        4.395937   -0.014785   -0.652154
      2         16           0        4.405780   -1.533031   -0.154797
      3         16           0        4.516895    1.334357    0.206952
      4          6           0        2.568968   -1.957516    0.010215
      5          6           0        2.860126    2.138156   -0.199229
      6          9           0        2.740617    3.286950    0.460030
      7          9           0        2.719094    2.375710   -1.502418
      8          9           0        1.869815   -1.582962   -1.069794
      9          9           0        2.402033   -3.268537    0.160468
     10          9           0        2.016882   -1.341172    1.066366
     11          9           0        1.850653    1.338324    0.178836
     12          8           0        4.844284   -2.395894   -1.236421
     13          8           0        4.911900   -1.778647    1.214559
     14          8           0        5.486693    2.243843   -0.378117
     15          8           0        4.449832    1.203137    1.682886
     16          3           0       -0.964057   -0.118483   -0.737267
     17          8           0       -5.892659    2.328279   -0.044047
     18          6           0       -4.791238    3.128854    0.100233
     19          8           0       -5.213701    4.429697    0.085770
     20          6           0       -6.588566    4.418706   -0.067423
     21          6           0       -6.996947    3.157261   -0.145523
     22          8           0       -3.667584    2.760179    0.218288
     23          1           0       -7.093339    5.366843   -0.098530
     24          1           0       -7.958981    2.693691   -0.263964
     25          8           0       -4.860728   -4.285279    0.065675
     26          6           0       -4.789450   -2.920404    0.079195
     27          8           0       -6.065672   -2.431590    0.027639
     28          6           0       -6.923349   -3.517763   -0.016180
     29          6           0       -6.199289   -4.630932    0.006669
     30          8           0       -3.792623   -2.273750    0.129348
     31          1           0       -7.978269   -3.318185   -0.058646
     32          1           0       -6.442905   -5.677407   -0.010238
 ---------------------------------------------------------------------
 Rotational constants (GHZ):           0.1502095           0.0537426           0.0408692
 Leave Link  202 at Thu Jul 10 02:10:40 2025, MaxMem=  1342177280 cpu:               0.3 elap:               0.1
 (Enter /home/zhangying/bin/g16/l301.exe)
 Standard basis: 6-311++G(d,p) (5D, 7F)
 Ernie: Thresh=  0.10000D-02 Tol=  0.10000D-05 Strict=F.
 There are   688 symmetry adapted cartesian basis functions of A   symmetry.
 There are   660 symmetry adapted basis functions of A   symmetry.
   660 basis functions,  1072 primitive gaussians,   688 cartesian basis functions
   114 alpha electrons      114 beta electrons
       nuclear repulsion energy      2941.8245645326 Hartrees.
 IExCor=  402 DFT=T Ex+Corr=B3LYP ExCW=0 ScaHFX=  0.200000
 ScaDFX=  0.800000  0.720000  1.000000  0.810000 ScalE2=  1.000000  1.000000
 IRadAn=      5 IRanWt=     -1 IRanGd=            0 ICorTp=0 IEmpDi=141
 NAtoms=   32 NActive=   32 NUniq=   32 SFac= 1.00D+00 NAtFMM=   60 NAOKFM=F Big=F
 Integral buffers will be    131072 words long.
 Raffenetti 2 integral format.
 Two-electron integral symmetry is turned on.
 R6Disp:  Grimme-D3(BJ) Dispersion energy=       -0.0598892285 Hartrees.
 Nuclear repulsion after empirical dispersion term =     2941.7646753041 Hartrees.
 Leave Link  301 at Thu Jul 10 02:10:40 2025, MaxMem=  1342177280 cpu:               1.2 elap:               0.1
 (Enter /home/zhangying/bin/g16/l302.exe)
 NPDir=0 NMtPBC=     1 NCelOv=     1 NCel=       1 NClECP=     1 NCelD=      1
         NCelK=      1 NCelE2=     1 NClLst=     1 CellRange=     0.0.
 One-electron integrals computed using PRISM.
 One-electron integral symmetry used in STVInt
 NBasis=   660 RedAO= T EigKep=  2.68D-05  NBF=   660
 NBsUse=   660 1.00D-06 EigRej= -1.00D+00 NBFU=   660
 Precomputing XC quadrature grid using
 IXCGrd= 4 IRadAn=           5 IRanWt=          -1 IRanGd=           0 AccXCQ= 0.00D+00.
 Generated NRdTot=       0 NPtTot=           0 NUsed=           0 NTot=          32
 NSgBfM=   680   680   680   680   680 MxSgAt=    32 MxSgA2=    32.
 Leave Link  302 at Thu Jul 10 02:10:41 2025, MaxMem=  1342177280 cpu:              12.6 elap:               0.8
 (Enter /home/zhangying/bin/g16/l303.exe)
 DipDrv:  MaxL=1.
 Leave Link  303 at Thu Jul 10 02:10:42 2025, MaxMem=  1342177280 cpu:               1.6 elap:               0.2
 (Enter /home/zhangying/bin/g16/l401.exe)
 Initial guess from the checkpoint file:  "/home_zz/zhangying/wangchenyu/zhang/diffusion/2VC/2/Gau-31980.chk"
 B after Tr=     0.000000   -0.000000   -0.000000
         Rot=    1.000000    0.000500    0.000094   -0.000791 Ang=   0.11 deg.
 Guess basis will be translated and rotated to current coordinates.
 JPrj=2 DoOrth=T DoCkMO=T.
 Generating alternative initial guess.
 ExpMin= 7.40D-03 ExpMax= 9.34D+04 ExpMxC= 3.17D+03 IAcc=3 IRadAn=         5 AccDes= 0.00D+00
 Harris functional with IExCor=  402 and IRadAn=       5 diagonalized for initial guess.
 HarFok:  IExCor=  402 AccDes= 0.00D+00 IRadAn=         5 IDoV= 1 UseB2=F ITyADJ=14
 ICtDFT=  3500011 ScaDFX=  1.000000  1.000000  1.000000  1.000000
 FoFCou: FMM=F IPFlag=           0 FMFlag=      100000 FMFlg1=           0
         NFxFlg=           0 DoJE=T BraDBF=F KetDBF=T FulRan=T
         wScrn=  0.000000 ICntrl=       500 IOpCl=  0 I1Cent=   200000004 NGrid=           0
         NMat0=    1 NMatS0=      1 NMatT0=    0 NMatD0=    1 NMtDS0=    0 NMtDT0=    0
 Petite list used in FoFCou.
 Harris En= -2517.78828461864    
 Leave Link  401 at Thu Jul 10 02:10:45 2025, MaxMem=  1342177280 cpu:              50.7 elap:               3.2
 (Enter /home/zhangying/bin/g16/l502.exe)
 Integral symmetry usage will be decided dynamically.
 Closed shell SCF:
 Using DIIS extrapolation, IDIIS=  1040.
 NGot=  1342177280 LenX=  1341213430 LenY=  1340739398
 Requested convergence on RMS density matrix=1.00D-08 within 128 cycles.
 Requested convergence on MAX density matrix=1.00D-06.
 Requested convergence on             energy=1.00D-06.
 No special actions if energy rises.
 Fock matrices will be formed incrementally for  20 cycles.

 Cycle   1  Pass 1  IDiag  1:
 FoFJK:  IHMeth= 1 ICntrl=       0 DoSepK=F KAlg= 0 I1Cent=           0 FoldK=F
 IRaf= 610000000 NMat=       1 IRICut=       1 DoRegI=T DoRafI=F ISym2E= 0 IDoP0=0 IntGTp=1.
 FoFCou: FMM=F IPFlag=           0 FMFlag=      100000 FMFlg1=           0
         NFxFlg=           0 DoJE=F BraDBF=F KetDBF=F FulRan=T
         wScrn=  0.000000 ICntrl=         0 IOpCl=  0 I1Cent=           0 NGrid=           0
         NMat0=    1 NMatS0=      1 NMatT0=    0 NMatD0=    1 NMtDS0=    0 NMtDT0=    0
 Symmetry not used in FoFCou.
 E= -2517.58559147606    
 DIIS: error= 3.43D-03 at cycle   1 NSaved=   1.
 NSaved= 1 IEnMin= 1 EnMin= -2517.58559147606     IErMin= 1 ErrMin= 3.43D-03
 ErrMax= 3.43D-03  0.00D+00 EMaxC= 1.00D-01 BMatC= 2.08D-02 BMatP= 2.08D-02
 IDIUse=3 WtCom= 9.66D-01 WtEn= 3.43D-02
 Coeff-Com:  0.100D+01
 Coeff-En:   0.100D+01
 Coeff:      0.100D+01
 Gap=     0.436 Goal=   None    Shift=    0.000
 GapD=    0.436 DampG=2.000 DampE=1.000 DampFc=2.0000 IDamp=-1.
 RMSDP=1.52D-03 MaxDP=1.65D-01              OVMax= 5.37D-02

 Cycle   2  Pass 1  IDiag  1:
 RMSU=  1.51D-03    CP:  1.01D+00
 E= -2517.61099565516     Delta-E=       -0.025404179096 Rises=F Damp=F
 DIIS: error= 2.88D-03 at cycle   2 NSaved=   2.
 NSaved= 2 IEnMin= 2 EnMin= -2517.61099565516     IErMin= 2 ErrMin= 2.88D-03
 ErrMax= 2.88D-03  0.00D+00 EMaxC= 1.00D-01 BMatC= 9.12D-03 BMatP= 2.08D-02
 IDIUse=3 WtCom= 9.71D-01 WtEn= 2.88D-02
 Coeff-Com:  0.332D+00 0.668D+00
 Coeff-En:   0.000D+00 0.100D+01
 Coeff:      0.322D+00 0.678D+00
 Gap=     0.122 Goal=   None    Shift=    0.000
 RMSDP=7.52D-04 MaxDP=4.98D-02 DE=-2.54D-02 OVMax= 3.57D-02

 Cycle   3  Pass 1  IDiag  1:
 RMSU=  6.96D-04    CP:  1.01D+00  8.15D-01
 E= -2517.60570434433     Delta-E=        0.005291310827 Rises=F Damp=F
 DIIS: error= 4.10D-03 at cycle   3 NSaved=   3.
 NSaved= 3 IEnMin= 2 EnMin= -2517.61099565516     IErMin= 2 ErrMin= 2.88D-03
 ErrMax= 4.10D-03  0.00D+00 EMaxC= 1.00D-01 BMatC= 1.60D-02 BMatP= 9.12D-03
 IDIUse=3 WtCom= 1.35D-01 WtEn= 8.65D-01
 Coeff-Com: -0.337D-01 0.585D+00 0.449D+00
 Coeff-En:   0.000D+00 0.605D+00 0.395D+00
 Coeff:     -0.456D-02 0.602D+00 0.402D+00
 Gap=     0.123 Goal=   None    Shift=    0.000
 RMSDP=4.40D-04 MaxDP=3.28D-02 DE= 5.29D-03 OVMax= 1.75D-02

 Cycle   4  Pass 1  IDiag  1:
 RMSU=  8.53D-05    CP:  1.01D+00  9.47D-01  4.52D-01
 E= -2517.61746861386     Delta-E=       -0.011764269526 Rises=F Damp=F
 DIIS: error= 3.72D-04 at cycle   4 NSaved=   4.
 NSaved= 4 IEnMin= 4 EnMin= -2517.61746861386     IErMin= 4 ErrMin= 3.72D-04
 ErrMax= 3.72D-04  0.00D+00 EMaxC= 1.00D-01 BMatC= 1.67D-04 BMatP= 9.12D-03
 IDIUse=3 WtCom= 9.96D-01 WtEn= 3.72D-03
 Coeff-Com: -0.164D-01 0.190D+00 0.797D-01 0.746D+00
 Coeff-En:   0.000D+00 0.000D+00 0.000D+00 0.100D+01
 Coeff:     -0.164D-01 0.190D+00 0.794D-01 0.747D+00
 Gap=     0.123 Goal=   None    Shift=    0.000
 RMSDP=9.22D-05 MaxDP=1.72D-02 DE=-1.18D-02 OVMax= 2.43D-03

 Cycle   5  Pass 1  IDiag  1:
 RMSU=  4.31D-05    CP:  1.01D+00  9.66D-01  3.96D-01  4.80D-01
 E= -2517.61755761769     Delta-E=       -0.000089003836 Rises=F Damp=F
 DIIS: error= 1.60D-04 at cycle   5 NSaved=   5.
 NSaved= 5 IEnMin= 5 EnMin= -2517.61755761769     IErMin= 5 ErrMin= 1.60D-04
 ErrMax= 1.60D-04  0.00D+00 EMaxC= 1.00D-01 BMatC= 3.87D-05 BMatP= 1.67D-04
 IDIUse=3 WtCom= 9.98D-01 WtEn= 1.60D-03
 Coeff-Com: -0.752D-02 0.804D-01 0.170D-01 0.507D+00 0.403D+00
 Coeff-En:   0.000D+00 0.000D+00 0.000D+00 0.162D+00 0.838D+00
 Coeff:     -0.751D-02 0.803D-01 0.170D-01 0.506D+00 0.404D+00
 Gap=     0.122 Goal=   None    Shift=    0.000
 RMSDP=3.90D-05 MaxDP=7.15D-03 DE=-8.90D-05 OVMax= 1.12D-03

 Cycle   6  Pass 1  IDiag  1:
 RMSU=  1.03D-05    CP:  1.01D+00  9.63D-01  4.07D-01  7.09D-01  5.00D-01
 E= -2517.61758685979     Delta-E=       -0.000029242099 Rises=F Damp=F
 DIIS: error= 3.31D-05 at cycle   6 NSaved=   6.
 NSaved= 6 IEnMin= 6 EnMin= -2517.61758685979     IErMin= 6 ErrMin= 3.31D-05
 ErrMax= 3.31D-05  0.00D+00 EMaxC= 1.00D-01 BMatC= 1.79D-06 BMatP= 3.87D-05
 IDIUse=1 WtCom= 1.00D+00 WtEn= 0.00D+00
 Coeff-Com: -0.251D-02 0.256D-01-0.414D-03 0.221D+00 0.232D+00 0.525D+00
 Coeff:     -0.251D-02 0.256D-01-0.414D-03 0.221D+00 0.232D+00 0.525D+00
 Gap=     0.122 Goal=   None    Shift=    0.000
 RMSDP=1.11D-05 MaxDP=1.79D-03 DE=-2.92D-05 OVMax= 2.88D-04

 Cycle   7  Pass 1  IDiag  1:
 RMSU=  4.31D-06    CP:  1.01D+00  9.64D-01  4.04D-01  6.50D-01  6.16D-01
                    CP:  8.55D-01
 E= -2517.61758810014     Delta-E=       -0.000001240352 Rises=F Damp=F
 DIIS: error= 1.46D-05 at cycle   7 NSaved=   7.
 NSaved= 7 IEnMin= 7 EnMin= -2517.61758810014     IErMin= 7 ErrMin= 1.46D-05
 ErrMax= 1.46D-05  0.00D+00 EMaxC= 1.00D-01 BMatC= 1.99D-07 BMatP= 1.79D-06
 IDIUse=1 WtCom= 1.00D+00 WtEn= 0.00D+00
 Coeff-Com: -0.135D-03-0.606D-03-0.427D-02 0.364D-01 0.599D-01 0.291D+00
 Coeff-Com:  0.618D+00
 Coeff:     -0.135D-03-0.606D-03-0.427D-02 0.364D-01 0.599D-01 0.291D+00
 Coeff:      0.618D+00
 Gap=     0.122 Goal=   None    Shift=    0.000
 RMSDP=3.93D-06 MaxDP=5.58D-04 DE=-1.24D-06 OVMax= 8.89D-05

 Cycle   8  Pass 1  IDiag  1:
 RMSU=  9.50D-07    CP:  1.01D+00  9.64D-01  4.04D-01  6.73D-01  5.87D-01
                    CP:  8.57D-01  5.84D-01
 E= -2517.61758823940     Delta-E=       -0.000000139260 Rises=F Damp=F
 DIIS: error= 4.42D-06 at cycle   8 NSaved=   8.
 NSaved= 8 IEnMin= 8 EnMin= -2517.61758823940     IErMin= 8 ErrMin= 4.42D-06
 ErrMax= 4.42D-06  0.00D+00 EMaxC= 1.00D-01 BMatC= 2.32D-08 BMatP= 1.99D-07
 IDIUse=1 WtCom= 1.00D+00 WtEn= 0.00D+00
 Coeff-Com:  0.825D-04-0.222D-02-0.274D-02 0.794D-02 0.221D-01 0.147D+00
 Coeff-Com:  0.371D+00 0.457D+00
 Coeff:      0.825D-04-0.222D-02-0.274D-02 0.794D-02 0.221D-01 0.147D+00
 Coeff:      0.371D+00 0.457D+00
 Gap=     0.122 Goal=   None    Shift=    0.000
 RMSDP=6.81D-07 MaxDP=9.10D-05 DE=-1.39D-07 OVMax= 1.75D-05

 Cycle   9  Pass 1  IDiag  1:
 RMSU=  2.95D-07    CP:  1.01D+00  9.64D-01  4.04D-01  6.72D-01  5.90D-01
                    CP:  8.59D-01  6.39D-01  6.43D-01
 E= -2517.61758825502     Delta-E=       -0.000000015616 Rises=F Damp=F
 DIIS: error= 4.44D-07 at cycle   9 NSaved=   9.
 NSaved= 9 IEnMin= 9 EnMin= -2517.61758825502     IErMin= 9 ErrMin= 4.44D-07
 ErrMax= 4.44D-07  0.00D+00 EMaxC= 1.00D-01 BMatC= 3.92D-10 BMatP= 2.32D-08
 IDIUse=1 WtCom= 1.00D+00 WtEn= 0.00D+00
 Coeff-Com:  0.366D-04-0.709D-03-0.582D-03-0.897D-04 0.289D-02 0.267D-01
 Coeff-Com:  0.725D-01 0.152D+00 0.748D+00
 Coeff:      0.366D-04-0.709D-03-0.582D-03-0.897D-04 0.289D-02 0.267D-01
 Coeff:      0.725D-01 0.152D+00 0.748D+00
 Gap=     0.122 Goal=   None    Shift=    0.000
 RMSDP=1.16D-07 MaxDP=8.67D-06 DE=-1.56D-08 OVMax= 3.83D-06

 Cycle  10  Pass 1  IDiag  1:
 RMSU=  7.69D-08    CP:  1.01D+00  9.64D-01  4.04D-01  6.71D-01  5.91D-01
                    CP:  8.61D-01  6.40D-01  6.88D-01  8.59D-01
 E= -2517.61758825530     Delta-E=       -0.000000000278 Rises=F Damp=F
 DIIS: error= 3.61D-07 at cycle  10 NSaved=  10.
 NSaved=10 IEnMin=10 EnMin= -2517.61758825530     IErMin=10 ErrMin= 3.61D-07
 ErrMax= 3.61D-07  0.00D+00 EMaxC= 1.00D-01 BMatC= 1.08D-10 BMatP= 3.92D-10
 IDIUse=1 WtCom= 1.00D+00 WtEn= 0.00D+00
 Coeff-Com:  0.158D-04-0.252D-03-0.155D-03-0.493D-03 0.255D-03 0.541D-02
 Coeff-Com:  0.159D-01 0.527D-01 0.410D+00 0.517D+00
 Coeff:      0.158D-04-0.252D-03-0.155D-03-0.493D-03 0.255D-03 0.541D-02
 Coeff:      0.159D-01 0.527D-01 0.410D+00 0.517D+00
 Gap=     0.122 Goal=   None    Shift=    0.000
 RMSDP=5.35D-08 MaxDP=9.60D-06 DE=-2.78D-10 OVMax= 2.00D-06

 Cycle  11  Pass 1  IDiag  1:
 RMSU=  3.44D-08    CP:  1.01D+00  9.64D-01  4.04D-01  6.72D-01  5.91D-01
                    CP:  8.62D-01  6.41D-01  6.80D-01  8.98D-01  8.10D-01
 E= -2517.61758825533     Delta-E=       -0.000000000031 Rises=F Damp=F
 DIIS: error= 1.98D-07 at cycle  11 NSaved=  11.
 NSaved=11 IEnMin=11 EnMin= -2517.61758825533     IErMin=11 ErrMin= 1.98D-07
 ErrMax= 1.98D-07  0.00D+00 EMaxC= 1.00D-01 BMatC= 2.19D-11 BMatP= 1.08D-10
 IDIUse=1 WtCom= 1.00D+00 WtEn= 0.00D+00
 Coeff-Com:  0.303D-05-0.260D-04 0.108D-04-0.303D-03-0.391D-03-0.166D-02
 Coeff-Com: -0.354D-02 0.500D-02 0.123D+00 0.330D+00 0.549D+00
 Coeff:      0.303D-05-0.260D-04 0.108D-04-0.303D-03-0.391D-03-0.166D-02
 Coeff:     -0.354D-02 0.500D-02 0.123D+00 0.330D+00 0.549D+00
 Gap=     0.122 Goal=   None    Shift=    0.000
 RMSDP=2.10D-08 MaxDP=2.65D-06 DE=-3.09D-11 OVMax= 8.83D-07

 Cycle  12  Pass 1  IDiag  1:
 RMSU=  5.76D-09    CP:  1.01D+00  9.64D-01  4.04D-01  6.72D-01  5.91D-01
                    CP:  8.62D-01  6.39D-01  6.89D-01  9.17D-01  8.11D-01
                    CP:  6.03D-01
 E= -2517.61758825538     Delta-E=       -0.000000000045 Rises=F Damp=F
 DIIS: error= 6.30D-08 at cycle  12 NSaved=  12.
 NSaved=12 IEnMin=12 EnMin= -2517.61758825538     IErMin=12 ErrMin= 6.30D-08
 ErrMax= 6.30D-08  0.00D+00 EMaxC= 1.00D-01 BMatC= 1.89D-12 BMatP= 2.19D-11
 IDIUse=1 WtCom= 1.00D+00 WtEn= 0.00D+00
 Coeff-Com:  0.231D-06 0.100D-04 0.232D-04-0.139D-03-0.273D-03-0.161D-02
 Coeff-Com: -0.371D-02-0.207D-02 0.349D-01 0.141D+00 0.312D+00 0.520D+00
 Coeff:      0.231D-06 0.100D-04 0.232D-04-0.139D-03-0.273D-03-0.161D-02
 Coeff:     -0.371D-02-0.207D-02 0.349D-01 0.141D+00 0.312D+00 0.520D+00
 Gap=     0.122 Goal=   None    Shift=    0.000
 RMSDP=3.78D-09 MaxDP=5.19D-07 DE=-4.55D-11 OVMax= 2.57D-07

 SCF Done:  E(RB3LYP) =  -2517.61758826     A.U. after   12 cycles
            NFock= 12  Conv=0.38D-08     -V/T= 2.0025
 KE= 2.511410428257D+03 PE=-1.184288130606D+04 EE= 3.872088614245D+03
 Leave Link  502 at Thu Jul 10 02:12:22 2025, MaxMem=  1342177280 cpu:            1539.2 elap:              96.3
 (Enter /home/zhangying/bin/g16/l701.exe)
 ... and contract with generalized density number  0.
 Compute integral first derivatives.
 R6Disp: Adding Grimme-D3(BJ) dispersion energy 1st derivatives to the gradient.
 Leave Link  701 at Thu Jul 10 02:12:23 2025, MaxMem=  1342177280 cpu:               5.7 elap:               0.5
 (Enter /home/zhangying/bin/g16/l702.exe)
 L702 exits ... SP integral derivatives will be done elsewhere.
 Leave Link  702 at Thu Jul 10 02:12:23 2025, MaxMem=  1342177280 cpu:               0.6 elap:               0.1
 (Enter /home/zhangying/bin/g16/l703.exe)
 Integral derivatives from FoFJK, PRISM(SPDF).
 Compute integral first derivatives, UseDBF=F ICtDFT=           0.
 Calling FoFJK, ICntrl=      2127 FMM=F ISym2X=0 I1Cent= 0 IOpClX= 0 NMat=1 NMatS=1 NMatT=0.
 FoFJK:  IHMeth= 1 ICntrl=    2127 DoSepK=F KAlg= 0 I1Cent=           0 FoldK=F
 IRaf=         0 NMat=       1 IRICut=       1 DoRegI=T DoRafI=F ISym2E= 0 IDoP0=0 IntGTp=1.
 FoFCou: FMM=F IPFlag=           0 FMFlag=      100000 FMFlg1=         800
         NFxFlg=           0 DoJE=F BraDBF=F KetDBF=F FulRan=T
         wScrn=  0.000000 ICntrl=      2127 IOpCl=  0 I1Cent=           0 NGrid=           0
         NMat0=    1 NMatS0=      1 NMatT0=    0 NMatD0=    1 NMtDS0=    0 NMtDT0=    0
 Symmetry not used in FoFCou.
 Leave Link  703 at Thu Jul 10 02:12:58 2025, MaxMem=  1342177280 cpu:             546.6 elap:              34.2
 (Enter /home/zhangying/bin/g16/l716.exe)
 Dipole        =-1.34262486D+01-4.30604513D-01-1.72782206D+00
 ***** Axes restored to original set *****
 -------------------------------------------------------------------
 Center     Atomic                   Forces (Hartrees/Bohr)
 Number     Number              X              Y              Z
 -------------------------------------------------------------------
      1        7          -0.001691078   -0.001458860   -0.005984891
      2       16           0.005642710    0.003511424    0.033633323
      3       16          -0.001886525    0.015389967    0.030692968
      4        6           0.005173056   -0.006943226    0.014770091
      5        6           0.008336189   -0.012654245    0.004270254
      6        9           0.002905345    0.003720915   -0.000384475
      7        9          -0.000214449   -0.000120732   -0.007946682
      8        9          -0.000967131    0.007948957   -0.020386000
      9        9          -0.005474202   -0.000334242    0.001421079
     10        9           0.000161667    0.005863942   -0.000079659
     11        9          -0.015458350    0.011685399   -0.001994976
     12        8          -0.001625784   -0.001658761   -0.005705769
     13        8          -0.000431082   -0.001519269   -0.024917740
     14        8           0.000714584   -0.002745978   -0.002551607
     15        8          -0.000284994   -0.011388613   -0.021416289
     16        3           0.001909448   -0.002726324    0.007024842
     17        8           0.001465103   -0.002244357    0.001132672
     18        6           0.000346723    0.006789165   -0.003203646
     19        8          -0.001762482   -0.002477358    0.001481556
     20        6          -0.000398072    0.000502914   -0.000301305
     21        6           0.000320075    0.001142285   -0.000704501
     22        8          -0.001505034   -0.007219649    0.001757832
     23        1           0.000099740   -0.000032535    0.000078027
     24        1          -0.000012350   -0.000043628    0.000093685
     25        8           0.004363349    0.000305892   -0.000354270
     26        6          -0.009109781    0.004313982   -0.001167197
     27        8           0.002158103   -0.003284423    0.001541894
     28        6          -0.001591397    0.000246116   -0.000104608
     29        6          -0.000653126    0.000809746   -0.000404917
     30        8           0.009309185   -0.005284821   -0.000468120
     31        1           0.000115198    0.000023092    0.000056718
     32        1           0.000045362   -0.000116777    0.000121711
 -------------------------------------------------------------------
 Cartesian Forces:  Max     0.033633323 RMS     0.007685752
 Leave Link  716 at Thu Jul 10 02:12:58 2025, MaxMem=  1342177280 cpu:               0.6 elap:               0.1
 (Enter /home/zhangying/bin/g16/l103.exe)

 GradGradGradGradGradGradGradGradGradGradGradGradGradGradGradGradGradGrad
 Berny optimization.
 Using GEDIIS/GDIIS optimizer.
 FormGI is forming the generalized inverse of G from B-inverse, IUseBI=4.
 Internal  Forces:  Max     0.024957815 RMS     0.003725430
 Search for a local minimum.
 Step number   2 out of a maximum of  171
 All quantities printed in internal units (Hartrees-Bohrs-Radians)
 RMS Force = .37254D-02 SwitMx=.10000D-02 MixMth= 1
 Mixed Optimization -- RFO/linear search
 Update second derivatives using D2CorX and points    1    2
 DE= -1.47D-02 DEPred=-1.45D-02 R= 1.01D+00
 TightC=F SS=  1.41D+00  RLast= 3.69D-01 DXNew= 5.0454D-01 1.1055D+00
 Trust test= 1.01D+00 RLast= 3.69D-01 DXMaxT set to 5.05D-01
 ITU=  1  0
 Use linear search instead of GDIIS.
     Eigenvalues ---    0.00230   0.00230   0.00254   0.00423   0.00529
     Eigenvalues ---    0.00574   0.00800   0.01243   0.01413   0.02018
     Eigenvalues ---    0.02018   0.02402   0.02402   0.02606   0.02606
     Eigenvalues ---    0.02736   0.02848   0.02848   0.02977   0.02978
     Eigenvalues ---    0.03257   0.03765   0.04524   0.04525   0.04832
     Eigenvalues ---    0.06212   0.07872   0.08295   0.08658   0.09036
     Eigenvalues ---    0.09752   0.10758   0.11281   0.11418   0.12285
     Eigenvalues ---    0.14602   0.15396   0.15999   0.16000   0.16000
     Eigenvalues ---    0.16000   0.16596   0.18021   0.18220   0.19123
     Eigenvalues ---    0.20685   0.20904   0.21061   0.21609   0.22430
     Eigenvalues ---    0.22569   0.22570   0.23610   0.24709   0.24720
     Eigenvalues ---    0.24793   0.24914   0.24983   0.25000   0.25000
     Eigenvalues ---    0.25000   0.27168   0.36664   0.36664   0.36664
     Eigenvalues ---    0.36664   0.44321   0.44397   0.44625   0.45337
     Eigenvalues ---    0.48849   0.48923   0.49776   0.50111   0.50122
     Eigenvalues ---    0.50841   0.52566   0.57477   0.57651   0.57674
     Eigenvalues ---    0.58928   0.60390   0.60655   0.61364   0.68459
     Eigenvalues ---    0.75341   0.95658   0.96831   1.12001   1.12283
 RFO step:  Lambda=-1.12990255D-02 EMin= 2.29994815D-03
 Quartic linear search produced a step of  0.67650.
 Maximum step size (   0.505) exceeded in Quadratic search.
    -- Step size scaled by   0.861
 Iteration  1 RMS(Cart)=  0.08625116 RMS(Int)=  0.02013202
 Iteration  2 RMS(Cart)=  0.05489221 RMS(Int)=  0.00052766
 Iteration  3 RMS(Cart)=  0.00009006 RMS(Int)=  0.00052477
 Iteration  4 RMS(Cart)=  0.00000008 RMS(Int)=  0.00052477
 ITry= 1 IFail=0 DXMaxC= 3.45D-01 DCOld= 1.00D+10 DXMaxT= 5.05D-01 DXLimC= 3.00D+00 Rises=F
 Variable       Old X    -DE/DX   Delta X   Delta X   Delta X     New X
                                 (Linear)    (Quad)   (Total)
    R1        3.01915  -0.00075   0.00131  -0.00591  -0.00448   3.01466
    R2        3.03116   0.00084   0.00237  -0.00176   0.00051   3.03167
    R3        3.57618   0.00124   0.01368  -0.00321   0.01058   3.58676
    R4        2.74286   0.00441   0.00472   0.00320   0.00792   2.75078
    R5        2.79758  -0.02496  -0.02888  -0.02616  -0.05504   2.74254
    R6        3.56350   0.00165   0.01114  -0.00102   0.01012   3.57363
    R7        2.74497   0.00258   0.00261   0.00200   0.00461   2.74959
    R8        2.80298  -0.02419  -0.02801  -0.02574  -0.05375   2.74923
    R9        2.53218   0.01650   0.02294   0.02255   0.04532   2.57750
   R10        2.51356   0.00558   0.00660   0.00810   0.01470   2.52827
   R11        2.53543   0.00502   0.00304   0.00969   0.01273   2.54816
   R12        2.51315   0.00442   0.00470   0.00679   0.01149   2.52463
   R13        2.51740   0.00764   0.01317   0.00835   0.02152   2.53892
   R14        2.53653   0.01306   0.01444   0.02197   0.03625   2.57278
   R15        6.06072  -0.00705  -0.08264  -0.25393  -0.33649   5.72423
   R16        6.23441  -0.00668  -0.08566  -0.25115  -0.33683   5.89758
   R17        7.67816  -0.00385  -0.06095  -0.21134  -0.27229   7.40587
   R18        6.91675  -0.00555  -0.08002  -0.27106  -0.35108   6.56567
   R19        2.58752  -0.00188  -0.00372  -0.00297  -0.00669   2.58083
   R20        2.61641   0.00112   0.00198   0.00211   0.00408   2.62049
   R21        2.58477  -0.00280  -0.00558  -0.00434  -0.00992   2.57485
   R22        2.24588   0.00380   0.00338   0.00247   0.00585   2.25173
   R23        2.61428   0.00053   0.00054   0.00117   0.00171   2.61599
   R24        2.50993  -0.00037  -0.00037  -0.00012  -0.00050   2.50943
   R25        2.03067   0.00000   0.00007  -0.00004   0.00004   2.03071
   R26        2.03041  -0.00004  -0.00010  -0.00009  -0.00019   2.03021
   R27        2.58288  -0.00351  -0.00686  -0.00556  -0.01241   2.57047
   R28        2.61487   0.00084   0.00093   0.00186   0.00280   2.61766
   R29        2.58440  -0.00304  -0.00583  -0.00488  -0.01071   2.57369
   R30        2.24738   0.00514   0.00440   0.00345   0.00785   2.25523
   R31        2.61664   0.00132   0.00213   0.00258   0.00471   2.62135
   R32        2.50980  -0.00048  -0.00046  -0.00013  -0.00060   2.50920
   R33        2.03046  -0.00004  -0.00007  -0.00009  -0.00016   2.03030
   R34        2.03068  -0.00001   0.00008  -0.00008   0.00001   2.03069
    A1        2.25505  -0.00515   0.00793  -0.03640  -0.02853   2.22652
    A2        1.80732   0.00047  -0.01771  -0.00685  -0.02500   1.78232
    A3        1.91220  -0.00160  -0.02444  -0.00172  -0.02908   1.88312
    A4        2.03501   0.00013   0.03816  -0.01694   0.02129   2.05629
    A5        1.79760  -0.00329  -0.03589   0.00339  -0.03406   1.76354
    A6        1.78642   0.00152   0.00642   0.01244   0.01876   1.80518
    A7        2.07988   0.00230   0.02144   0.01141   0.03307   2.11296
    A8        1.74864  -0.00183  -0.02861  -0.00954  -0.03902   1.70961
    A9        1.94040  -0.00169  -0.01912  -0.00769  -0.02930   1.91111
   A10        2.04331  -0.00024   0.03931  -0.02519   0.01379   2.05710
   A11        1.80589  -0.00063  -0.03114   0.02216  -0.01079   1.79510
   A12        1.78474   0.00296  -0.00704   0.02928   0.02277   1.80751
   A13        2.07872   0.00138   0.02757   0.00279   0.02977   2.10849
   A14        1.95353  -0.00181   0.01617  -0.01753  -0.00130   1.95223
   A15        1.93131   0.00102   0.01686  -0.00399   0.01247   1.94378
   A16        1.94442   0.00365   0.02824   0.00524   0.03332   1.97774
   A17        1.87661   0.00010  -0.02710   0.01330  -0.01393   1.86269
   A18        1.86644  -0.00196  -0.02701   0.00092  -0.02664   1.83980
   A19        1.88832  -0.00121  -0.00914   0.00308  -0.00775   1.88057
   A20        1.91812   0.00166   0.01539   0.00284   0.01783   1.93595
   A21        1.96031   0.00269   0.02957  -0.00289   0.02655   1.98686
   A22        1.92419  -0.00095   0.00661  -0.00790  -0.00130   1.92289
   A23        1.89799  -0.00147  -0.01219   0.00080  -0.01276   1.88524
   A24        1.88339  -0.00068  -0.01695   0.00387  -0.01304   1.87035
   A25        1.87777  -0.00144  -0.02375   0.00364  -0.02045   1.85733
   A26        2.10030  -0.00339  -0.00042  -0.01352  -0.01378   2.08652
   A27        2.54375   0.00059  -0.00120   0.00007  -0.00113   2.54262
   A28        1.01992   0.00014   0.00419   0.02321   0.02756   1.04748
   A29        2.78140   0.00011   0.00191   0.01261   0.01450   2.79590
   A30        2.02473   0.00014   0.00073  -0.00658  -0.00616   2.01858
   A31        1.76148  -0.00004  -0.00230  -0.01062  -0.01292   1.74856
   A32        2.59365  -0.00055   0.00152   0.00405   0.00517   2.59882
   A33        1.41750  -0.00001  -0.00064   0.00172   0.00096   1.41845
   A34        1.87467  -0.00015  -0.00122  -0.00002  -0.00124   1.87343
   A35        1.88231   0.00089   0.00290   0.00125   0.00416   1.88646
   A36        2.20138  -0.00037  -0.00081  -0.00068  -0.00149   2.19989
   A37        2.19950  -0.00051  -0.00209  -0.00057  -0.00267   2.19683
   A38        1.87609   0.00031  -0.00027   0.00076   0.00049   1.87658
   A39        1.89613  -0.00046  -0.00052  -0.00097  -0.00149   1.89464
   A40        2.05221   0.00011  -0.00029  -0.00012  -0.00040   2.05181
   A41        2.33485   0.00035   0.00081   0.00108   0.00189   2.33674
   A42        1.89558  -0.00059  -0.00089  -0.00102  -0.00192   1.89366
   A43        2.05318   0.00022   0.00037  -0.00003   0.00034   2.05352
   A44        2.33443   0.00037   0.00052   0.00105   0.00158   2.33600
   A45        2.54191   0.00224   0.00438   0.00869   0.01307   2.55498
   A46        1.87582   0.00027  -0.00045   0.00064   0.00019   1.87601
   A47        1.88376   0.00123   0.00389   0.00179   0.00569   1.88945
   A48        2.19828  -0.00076  -0.00292  -0.00104  -0.00396   2.19431
   A49        2.20114  -0.00046  -0.00098  -0.00075  -0.00173   2.19942
   A50        1.87427  -0.00003  -0.00149   0.00039  -0.00110   1.87318
   A51        1.89572  -0.00078  -0.00080  -0.00164  -0.00245   1.89327
   A52        2.05295   0.00028   0.00021   0.00008   0.00030   2.05325
   A53        2.33452   0.00050   0.00059   0.00156   0.00214   2.33666
   A54        1.89520  -0.00069  -0.00115  -0.00118  -0.00234   1.89286
   A55        2.05244   0.00018  -0.00013  -0.00026  -0.00038   2.05206
   A56        2.33554   0.00051   0.00128   0.00144   0.00272   2.33826
   A57        2.85054   0.00228   0.00450   0.00883   0.01333   2.86387
    D1        1.65991   0.00177   0.02134  -0.01792   0.00220   1.66211
    D2       -2.71499  -0.00233  -0.03937  -0.01792  -0.05648  -2.77147
    D3       -0.28648  -0.00043   0.00703  -0.02087  -0.01404  -0.30051
    D4       -2.07090  -0.00270  -0.02820  -0.00516  -0.03230  -2.10320
    D5        2.31213  -0.00059   0.02917  -0.02301   0.00521   2.31733
    D6       -0.15941  -0.00040  -0.03780   0.01432  -0.02427  -0.18369
    D7        0.83204  -0.00120  -0.00898   0.00647  -0.00187   0.83017
    D8        2.92484  -0.00159  -0.02128   0.00892  -0.01193   2.91291
    D9       -1.25680   0.00001  -0.00424   0.01362   0.01017  -1.24663
   D10       -1.16019   0.00158   0.04034   0.00957   0.04903  -1.11116
   D11        0.93261   0.00120   0.02804   0.01203   0.03898   0.97158
   D12        3.03416   0.00280   0.04509   0.01672   0.06107   3.09523
   D13        2.95467  -0.00023   0.02888  -0.00985   0.01908   2.97375
   D14       -1.23571  -0.00062   0.01658  -0.00739   0.00902  -1.22669
   D15        0.86584   0.00098   0.03363  -0.00269   0.03112   0.89696
   D16        3.11284   0.00052   0.01729   0.01136   0.02762   3.14046
   D17       -1.05495   0.00162   0.03092   0.01242   0.04271  -1.01224
   D18        1.03896   0.00091   0.02464   0.00970   0.03343   1.07239
   D19       -1.16558  -0.00212  -0.02619   0.00664  -0.01919  -1.18477
   D20        0.94981  -0.00103  -0.01256   0.00770  -0.00410   0.94571
   D21        3.04372  -0.00173  -0.01884   0.00498  -0.01338   3.03034
   D22        1.00423   0.00044  -0.01226   0.03203   0.01958   1.02381
   D23        3.11962   0.00153   0.00137   0.03310   0.03468  -3.12889
   D24       -1.06965   0.00083  -0.00492   0.03037   0.02540  -1.04425
   D25       -2.37311  -0.00064  -0.00147  -0.01077  -0.01247  -2.38557
   D26        1.78555  -0.00085  -0.01478  -0.00382  -0.01788   1.76767
   D27       -0.23909   0.00148   0.02585  -0.01442   0.01019  -0.22889
   D28       -2.25828  -0.00057  -0.01543   0.01127  -0.00437  -2.26265
   D29        1.92994  -0.00161  -0.02778   0.01008  -0.01729   1.91265
   D30       -0.11522   0.00123   0.01001   0.00520   0.01429  -0.10093
   D31        1.17850  -0.00174   0.01055  -0.01198  -0.00187   1.17662
   D32        1.17590   0.00013   0.01808   0.01344   0.03147   1.20737
   D33       -1.34494  -0.00103   0.00915  -0.01868  -0.00991  -1.35485
   D34        1.59377  -0.00169  -0.03264  -0.00229  -0.03514   1.55862
   D35       -1.54876  -0.00102  -0.02990   0.00687  -0.02363  -1.57239
   D36       -3.13731  -0.00082  -0.02525   0.02008  -0.00520   3.14067
   D37        2.92378  -0.00092  -0.00524  -0.01818  -0.02382   2.89996
   D38        2.92152   0.00070   0.00127   0.00385   0.00549   2.92701
   D39       -0.77517   0.00013   0.00270   0.00799   0.01074  -0.76444
   D40       -1.83721   0.00043   0.00648   0.02544   0.03190  -1.80531
   D41       -3.08383  -0.00008  -0.00261  -0.00868  -0.01149  -3.09532
   D42        1.51334   0.00002   0.00277   0.00876   0.01176   1.52510
   D43       -0.00128  -0.00005  -0.00086  -0.00149  -0.00235  -0.00363
   D44        3.13928  -0.00008  -0.00156  -0.00174  -0.00331   3.13597
   D45        0.00073   0.00003   0.00049   0.00088   0.00137   0.00210
   D46       -3.14019   0.00006   0.00095   0.00143   0.00237  -3.13782
   D47        0.00134   0.00006   0.00091   0.00153   0.00244   0.00378
   D48       -3.13922   0.00009   0.00161   0.00178   0.00339  -3.13583
   D49        0.54191  -0.00026  -0.00167  -0.00474  -0.00642   0.53549
   D50       -2.60090  -0.00030  -0.00250  -0.00504  -0.00754  -2.60843
   D51       -0.00090  -0.00004  -0.00061  -0.00099  -0.00159  -0.00249
   D52        3.14021  -0.00006  -0.00094  -0.00138  -0.00231   3.13789
   D53        0.00010   0.00000   0.00007   0.00006   0.00013   0.00024
   D54        3.14087  -0.00003  -0.00049  -0.00061  -0.00110   3.13977
   D55       -3.14089   0.00003   0.00048   0.00054   0.00102  -3.13987
   D56       -0.00012  -0.00001  -0.00008  -0.00013  -0.00021  -0.00033
   D57       -0.00123  -0.00006  -0.00083  -0.00192  -0.00276  -0.00400
   D58        3.13826  -0.00011  -0.00225  -0.00208  -0.00434   3.13392
   D59        0.00076   0.00004   0.00051   0.00122   0.00172   0.00248
   D60       -3.14011   0.00006   0.00100   0.00162   0.00261  -3.13750
   D61        0.00124   0.00006   0.00084   0.00190   0.00274   0.00398
   D62       -3.13825   0.00011   0.00226   0.00206   0.00432  -3.13392
   D63        1.84792   0.00009   0.00129   0.00121   0.00249   1.85042
   D64       -1.29614   0.00004  -0.00038   0.00103   0.00065  -1.29549
   D65       -0.00078  -0.00004  -0.00053  -0.00115  -0.00167  -0.00245
   D66        3.14004  -0.00007  -0.00105  -0.00166  -0.00271   3.13734
   D67        0.00002  -0.00000   0.00001  -0.00004  -0.00003  -0.00001
   D68        3.14072  -0.00003  -0.00059  -0.00053  -0.00113   3.13959
   D69       -3.14063   0.00004   0.00065   0.00059   0.00124  -3.13939
   D70        0.00007   0.00000   0.00005   0.00010   0.00015   0.00021
         Item               Value     Threshold  Converged?
 Maximum Force            0.024958     0.000450     NO 
 RMS     Force            0.003725     0.000300     NO 
 Maximum Displacement     0.344539     0.001800     NO 
 RMS     Displacement     0.139189     0.001200     NO 
 Predicted change in Energy=-9.612986D-03
 Lowest energy point so far.  Saving SCF results.
 GradGradGradGradGradGradGradGradGradGradGradGradGradGradGradGradGradGrad

 Leave Link  103 at Thu Jul 10 02:12:59 2025, MaxMem=  1342177280 cpu:              11.5 elap:               0.8
 (Enter /home/zhangying/bin/g16/l202.exe)
                          Input orientation:                          
 ---------------------------------------------------------------------
 Center     Atomic      Atomic             Coordinates (Angstroms)
 Number     Number       Type             X           Y           Z
 ---------------------------------------------------------------------
      1          7           0        6.754431  -11.825013    6.097927
      2         16           0        5.432967  -12.194377    6.911719
      3         16           0        8.044708  -11.036309    6.633533
      4          6           0        4.274057  -10.760086    6.461996
      5          6           0        7.992585   -9.591194    5.414880
      6          9           0        8.996810   -8.739682    5.641363
      7          9           0        8.048054   -9.965695    4.125785
      8          9           0        4.259796  -10.520726    5.119286
      9          9           0        3.011873  -11.022625    6.819689
     10          9           0        4.627574   -9.589780    7.030914
     11          9           0        6.832987   -8.893437    5.563305
     12          8           0        4.782388  -13.303140    6.228855
     13          8           0        5.492057  -12.138329    8.360720
     14          8           0        9.249214  -11.750158    6.237726
     15          8           0        7.955124  -10.389619    7.933648
     16          3           0        4.358890   -7.666562    4.109543
     17          8           0        4.368476   -2.535947    2.337843
     18          6           0        5.571574   -3.074772    2.694789
     19          8           0        6.556236   -2.252274    2.236006
     20          6           0        5.945463   -1.190026    1.591854
     21          6           0        4.629741   -1.359317    1.652111
     22          8           0        5.733914   -4.086368    3.303185
     23          1           0        6.580641   -0.434443    1.167099
     24          1           0        3.789445   -0.793135    1.294965
     25          8           0       -0.899513   -5.822002    4.336697
     26          6           0        0.342617   -5.356848    4.035071
     27          8           0        0.206950   -4.164701    3.390671
     28          6           0       -1.150877   -3.895038    3.302356
     29          6           0       -1.816036   -4.893094    3.872031
     30          8           0        1.372556   -5.900575    4.295510
     31          1           0       -1.447343   -2.981225    2.821353
     32          1           0       -2.858431   -5.100428    4.030718
 ---------------------------------------------------------------------
                    Distance matrix (angstroms):
                    1          2          3          4          5
     1  N    0.000000
     2  S    1.595292   0.000000
     3  S    1.604289   2.870488   0.000000
     4  C    2.723761   1.898029   3.784645   0.000000
     5  C    2.643771   3.945723   1.891081   4.036113   0.000000
     6  F    3.841351   5.123446   2.676825   5.201910   1.335978
     7  F    3.003309   4.423475   2.726725   4.509101   1.343538
     8  F    2.980286   2.718501   4.109054   1.363952   3.858123
     9  F    3.895062   2.691313   5.036296   1.337901   5.369355
    10  F    3.223391   2.728880   3.731911   1.348428   3.732943
    11  F    2.980961   3.830728   2.684316   3.292438   1.361456
    12  O    2.467986   1.455649   3.993122   2.603821   4.974582
    13  O    2.609979   1.451288   3.273171   2.643526   4.628013
    14  O    2.499817   3.900684   1.455018   5.077669   2.630080
    15  O    2.621430   3.265389   1.454830   3.981616   2.642551
    16  Li   5.194709   5.432029   5.595621   3.887302   4.314145
    17  O   10.301347  10.739588  10.209005   9.200761   8.507575
    18  C    9.462939  10.048328   9.220421   8.656757   7.464847
    19  O   10.324294  11.043977   9.935445   9.769861   8.125767
    20  C   11.578518  12.233534  11.259425  10.867287   9.454410
    21  C   11.567643  12.070922  11.407047  10.565792   9.655617
    22  O    8.290879   8.879859   8.045662   7.526472   6.313792
    23  H   12.413233  13.138259  12.017693  11.831110  10.192317
    24  H   12.392010  12.815514  12.309759  11.237133  10.585175
    25  O    9.885390   9.345491  10.604883   7.461058   9.717957
    26  C    9.338302   8.996586   9.916173   7.109231   8.851868
    27  O   10.434516  10.207092  10.916300   8.335076   9.703626
    28  C   11.540953  11.191672  12.110048   9.302801  10.977788
    29  C   11.245400  10.728302  11.941493   8.844136  10.984606
    30  O    8.204405   7.933690   8.738406   6.060298   7.661491
    31  H   12.498705  12.204587  13.019836  10.319854  11.812295
    32  H   11.912200  11.285901  12.684154   9.424183  11.824865
                    6          7          8          9         10
     6  F    0.000000
     7  F    2.168000   0.000000
     8  F    5.087631   3.955503   0.000000
     9  F    6.513045   5.808386   2.168084   0.000000
    10  F    4.663018   4.503417   2.157833   2.169828   0.000000
    11  F    2.170683   2.166238   3.076773   4.551138   2.739090
    12  O    6.239523   5.121135   3.040736   2.946958   3.802146
    13  O    5.588291   5.402604   3.826486   3.125841   3.001802
    14  O    3.079338   3.014530   5.258963   6.306537   5.162938
    15  O    3.010310   3.832515   4.646856   5.106598   3.539387
    16  Li   5.000836   4.346976   3.029134   4.519127   3.507901
    17  O    8.415525   8.481578   8.456059   9.692834   8.476356
    18  C    7.246085   7.460932   7.939848   9.313176   7.882794
    19  O    7.722650   8.080448   9.052858  10.511505   8.974958
    20  C    9.094315   9.373050  10.116631  11.515912  10.093368
    21  C    9.458077   9.585075   9.802529  11.077044   9.832194
    22  O    6.145479   6.371687   6.846329   8.239356   6.738509
    23  H    9.738271  10.087213  11.078773  12.521880  11.046221
    24  H   10.447748  10.501673  10.462920  11.652024  10.534920
    25  O   10.399626   9.862739   7.022031   6.964960   7.211356
    26  C    9.429677   8.979056   6.571564   6.854200   6.727083
    27  O   10.161580   9.781351   7.733869   8.164367   7.888268
    28  C   11.485516  11.052204   8.745076   8.972325   8.928758
    29  C   11.612253  11.094861   8.375060   8.340776   8.576568
    30  O    8.246279   7.817690   5.510042   5.940896   5.629193
    31  H   12.255311  11.859466   9.731188  10.026736   9.914537
    32  H   12.505403  11.942833   9.012978   8.792682   9.230153
                   11         12         13         14         15
    11  F    0.000000
    12  O    4.908502   0.000000
    13  O    4.489203   2.530862   0.000000
    14  O    3.801822   4.729097   4.332898   0.000000
    15  O    3.019317   4.632622   3.050750   2.530195   0.000000
    16  Li   3.120866   6.036709   6.273218   6.717156   5.913689
    17  O    7.542884  11.456166  11.390488  11.132492  10.288695
    18  C    6.608813  10.850436  10.689114  10.066765   9.307735
    19  O    7.433207  11.883225  11.678128  10.652497  10.031769
    20  C    8.712214  13.022368  12.879770  12.000638  11.352956
    21  C    8.770103  12.791591  12.725412  12.261198  11.491833
    22  O    5.424392   9.716679   9.511637   8.927629   8.130556
    23  H    9.536503  13.944836  13.780934  12.683767  12.115317
    24  H    9.648667  13.484415  13.473574  13.202133  12.390217
    25  O    8.410103   9.582885   9.845857  11.906032  10.592723
    26  C    7.547706   9.363110   9.550730  11.182735   9.923606
    27  O    8.425298  10.606649  10.780189  12.141146  10.928058
    28  C    9.687000  11.501322  11.733177  13.359685  12.105689
    29  C    9.678262  10.946355  11.227198  13.230858  11.924097
    30  O    6.354592   8.376321   8.509159  10.001578   8.758868
    31  H   10.537383  12.528471  12.755094  14.247180  13.016384
    32  H   10.519473  11.423590  11.747834  13.988740  12.654698
                   16         17         18         19         20
    16  Li   0.000000
    17  O    5.427911   0.000000
    18  C    4.955468   1.365718   0.000000
    19  O    6.136203   2.208423   1.362551   0.000000
    20  C    7.127517   2.203382   2.215520   1.384322   0.000000
    21  C    6.774487   1.386703   2.217434   2.202200   1.327936
    22  O    3.919017   2.280374   1.191564   2.275738   3.370787
    23  H    8.117740   3.268124   3.213003   2.108949   1.074604
    24  H    7.449169   2.111934   3.215798   3.266462   2.212256
    25  O    5.577168   6.522674   7.219286   8.529012   8.708792
    26  C    4.633657   5.200539   5.860564   7.175240   7.397540
    27  O    5.478907   4.591251   5.518277   6.730829   6.709319
    28  C    6.725584   5.765472   6.799508   7.952066   7.784661
    29  C    6.773349   6.793973   7.698635   8.930031   8.896785
    30  O    3.474405   4.912099   5.308410   6.664998   7.100036
    31  H    7.571273   5.852847   7.020681   8.057995   7.705430
    32  H    7.660351   7.853061   8.772284   9.998446   9.937195
                   21         22         23         24         25
    21  C    0.000000
    22  O    3.373729   0.000000
    23  H    2.212835   4.314668   0.000000
    24  H    1.074343   4.319639   2.817052   0.000000
    25  O    7.595736   6.934185   9.748068   7.518508   0.000000
    26  C    6.327573   5.587115   8.447974   6.341630   1.360233
    27  O    5.518501   5.528211   7.712525   5.347309   2.205872
    28  C    6.524472   6.887448   8.735640   6.169133   2.201416
    29  C    7.678781   7.614206   9.884352   7.407588   1.385207
    30  O    6.182219   4.826748   8.172497   6.397700   2.273800
    31  H    6.397552   7.281755   8.583192   5.877206   3.265946
    32  H    8.702092   8.682512  10.911819   8.380416   2.109894
                   26         27         28         29         30
    26  C    0.000000
    27  O    1.361936   0.000000
    28  C    2.214562   1.387159   0.000000
    29  C    2.213918   2.203347   1.327811   0.000000
    30  O    1.193416   2.278295   3.372869   3.370678   0.000000
    31  H    3.212578   2.112209   1.074389   2.212488   4.318284
    32  H    3.211305   3.268303   2.213417   1.074595   4.314116
                   31         32
    31  H    0.000000
    32  H    2.818644   0.000000
 Stoichiometry    C8H4F6LiNO10S2
 Framework group  C1[X(C8H4F6LiNO10S2)]
 Deg. of freedom    90
 Full point group                 C1      NOp   1
 RotChk:  IX=3 Diff= 6.21D-03
 Largest Abelian subgroup         C1      NOp   1
 Largest concise Abelian subgroup C1      NOp   1
                         Standard orientation:                         
 ---------------------------------------------------------------------
 Center     Atomic      Atomic             Coordinates (Angstroms)
 Number     Number       Type             X           Y           Z
 ---------------------------------------------------------------------
      1          7           0        4.286036   -0.000730   -0.646527
      2         16           0        4.313742   -1.512962   -0.139238
      3         16           0        4.412837    1.330713    0.239432
      4          6           0        2.465666   -1.908249    0.036480
      5          6           0        2.751820    2.109563   -0.219484
      6          9           0        2.584901    3.279294    0.403977
      7          9           0        2.594235    2.315145   -1.537815
      8          9           0        1.756953   -1.521434   -1.062821
      9          9           0        2.260023   -3.221940    0.184491
     10          9           0        1.882376   -1.280972    1.077900
     11          9           0        1.729661    1.298161    0.168305
     12          8           0        4.673261   -2.357275   -1.269192
     13          8           0        4.841604   -1.772678    1.187467
     14          8           0        5.374364    2.233332   -0.375241
     15          8           0        4.337791    1.194606    1.685936
     16          3           0       -0.906859   -0.123832   -0.707195
     17          8           0       -5.752975    2.227280   -0.036636
     18          6           0       -4.650232    3.021185    0.100696
     19          8           0       -5.061062    4.320316    0.096003
     20          6           0       -6.438527    4.321292   -0.041606
     21          6           0       -6.856085    3.063259   -0.121684
     22          8           0       -3.524648    2.645258    0.208237
     23          1           0       -6.935574    5.273835   -0.061071
     24          1           0       -7.821740    2.605181   -0.230723
     25          8           0       -4.635261   -4.198023    0.070491
     26          6           0       -4.582350   -2.838852    0.061055
     27          8           0       -5.856944   -2.362632    0.001928
     28          6           0       -6.706846   -3.458713   -0.020027
     29          6           0       -5.970626   -4.562958    0.021281
     30          8           0       -3.588188   -2.179900    0.101848
     31          1           0       -7.763560   -3.269327   -0.062454
     32          1           0       -6.199857   -5.612813    0.025095
 ---------------------------------------------------------------------
 Rotational constants (GHZ):           0.1563327           0.0570940           0.0432726
 Leave Link  202 at Thu Jul 10 02:12:59 2025, MaxMem=  1342177280 cpu:               0.3 elap:               0.1
 (Enter /home/zhangying/bin/g16/l301.exe)
 Standard basis: 6-311++G(d,p) (5D, 7F)
 Ernie: Thresh=  0.10000D-02 Tol=  0.10000D-05 Strict=F.
 There are   688 symmetry adapted cartesian basis functions of A   symmetry.
 There are   660 symmetry adapted basis functions of A   symmetry.
   660 basis functions,  1072 primitive gaussians,   688 cartesian basis functions
   114 alpha electrons      114 beta electrons
       nuclear repulsion energy      2976.0370982410 Hartrees.
 IExCor=  402 DFT=T Ex+Corr=B3LYP ExCW=0 ScaHFX=  0.200000
 ScaDFX=  0.800000  0.720000  1.000000  0.810000 ScalE2=  1.000000  1.000000
 IRadAn=      5 IRanWt=     -1 IRanGd=            0 ICorTp=0 IEmpDi=141
 NAtoms=   32 NActive=   32 NUniq=   32 SFac= 1.00D+00 NAtFMM=   60 NAOKFM=F Big=F
 Integral buffers will be    131072 words long.
 Raffenetti 2 integral format.
 Two-electron integral symmetry is turned on.
 R6Disp:  Grimme-D3(BJ) Dispersion energy=       -0.0613692050 Hartrees.
 Nuclear repulsion after empirical dispersion term =     2975.9757290359 Hartrees.
 Leave Link  301 at Thu Jul 10 02:13:00 2025, MaxMem=  1342177280 cpu:               1.1 elap:               0.1
 (Enter /home/zhangying/bin/g16/l302.exe)
 NPDir=0 NMtPBC=     1 NCelOv=     1 NCel=       1 NClECP=     1 NCelD=      1
         NCelK=      1 NCelE2=     1 NClLst=     1 CellRange=     0.0.
 One-electron integrals computed using PRISM.
 One-electron integral symmetry used in STVInt
 NBasis=   660 RedAO= T EigKep=  2.55D-05  NBF=   660
 NBsUse=   660 1.00D-06 EigRej= -1.00D+00 NBFU=   660
 Precomputing XC quadrature grid using
 IXCGrd= 4 IRadAn=           5 IRanWt=          -1 IRanGd=           0 AccXCQ= 0.00D+00.
 Generated NRdTot=       0 NPtTot=           0 NUsed=           0 NTot=          32
 NSgBfM=   683   683   683   683   683 MxSgAt=    32 MxSgA2=    32.
 Leave Link  302 at Thu Jul 10 02:13:01 2025, MaxMem=  1342177280 cpu:              12.7 elap:               0.9
 (Enter /home/zhangying/bin/g16/l303.exe)
 DipDrv:  MaxL=1.
 Leave Link  303 at Thu Jul 10 02:13:01 2025, MaxMem=  1342177280 cpu:               1.5 elap:               0.2
 (Enter /home/zhangying/bin/g16/l401.exe)
 Initial guess from the checkpoint file:  "/home_zz/zhangying/wangchenyu/zhang/diffusion/2VC/2/Gau-31980.chk"
 B after Tr=    -0.000000    0.000000    0.000000
         Rot=    0.999998    0.000191   -0.000276   -0.001766 Ang=   0.21 deg.
 Guess basis will be translated and rotated to current coordinates.
 JPrj=2 DoOrth=T DoCkMO=T.
 Generating alternative initial guess.
 ExpMin= 7.40D-03 ExpMax= 9.34D+04 ExpMxC= 3.17D+03 IAcc=3 IRadAn=         5 AccDes= 0.00D+00
 Harris functional with IExCor=  402 and IRadAn=       5 diagonalized for initial guess.
 HarFok:  IExCor=  402 AccDes= 0.00D+00 IRadAn=         5 IDoV= 1 UseB2=F ITyADJ=14
 ICtDFT=  3500011 ScaDFX=  1.000000  1.000000  1.000000  1.000000
 FoFCou: FMM=F IPFlag=           0 FMFlag=      100000 FMFlg1=           0
         NFxFlg=           0 DoJE=T BraDBF=F KetDBF=T FulRan=T
         wScrn=  0.000000 ICntrl=       500 IOpCl=  0 I1Cent=   200000004 NGrid=           0
         NMat0=    1 NMatS0=      1 NMatT0=    0 NMatD0=    1 NMtDS0=    0 NMtDT0=    0
 Petite list used in FoFCou.
 Harris En= -2517.78758093751    
 Leave Link  401 at Thu Jul 10 02:13:05 2025, MaxMem=  1342177280 cpu:              53.5 elap:               3.4
 (Enter /home/zhangying/bin/g16/l502.exe)
 Integral symmetry usage will be decided dynamically.
 Closed shell SCF:
 Using DIIS extrapolation, IDIIS=  1040.
 NGot=  1342177280 LenX=  1341213430 LenY=  1340739398
 Requested convergence on RMS density matrix=1.00D-08 within 128 cycles.
 Requested convergence on MAX density matrix=1.00D-06.
 Requested convergence on             energy=1.00D-06.
 No special actions if energy rises.
 Fock matrices will be formed incrementally for  20 cycles.

 Cycle   1  Pass 1  IDiag  1:
 FoFJK:  IHMeth= 1 ICntrl=       0 DoSepK=F KAlg= 0 I1Cent=           0 FoldK=F
 IRaf= 610000000 NMat=       1 IRICut=       1 DoRegI=T DoRafI=F ISym2E= 0 IDoP0=0 IntGTp=1.
 FoFCou: FMM=F IPFlag=           0 FMFlag=      100000 FMFlg1=           0
         NFxFlg=           0 DoJE=F BraDBF=F KetDBF=F FulRan=T
         wScrn=  0.000000 ICntrl=         0 IOpCl=  0 I1Cent=           0 NGrid=           0
         NMat0=    1 NMatS0=      1 NMatT0=    0 NMatD0=    1 NMtDS0=    0 NMtDT0=    0
 Symmetry not used in FoFCou.
 E= -2517.61419465156    
 DIIS: error= 1.86D-03 at cycle   1 NSaved=   1.
 NSaved= 1 IEnMin= 1 EnMin= -2517.61419465156     IErMin= 1 ErrMin= 1.86D-03
 ErrMax= 1.86D-03  0.00D+00 EMaxC= 1.00D-01 BMatC= 9.96D-03 BMatP= 9.96D-03
 IDIUse=3 WtCom= 9.81D-01 WtEn= 1.86D-02
 Coeff-Com:  0.100D+01
 Coeff-En:   0.100D+01
 Coeff:      0.100D+01
 Gap=     0.439 Goal=   None    Shift=    0.000
 GapD=    0.439 DampG=2.000 DampE=1.000 DampFc=2.0000 IDamp=-1.
 RMSDP=1.15D-03 MaxDP=8.20D-02              OVMax= 3.39D-02

 Cycle   2  Pass 1  IDiag  1:
 RMSU=  1.15D-03    CP:  1.00D+00
 E= -2517.62419451962     Delta-E=       -0.009999868059 Rises=F Damp=F
 DIIS: error= 2.58D-03 at cycle   2 NSaved=   2.
 NSaved= 2 IEnMin= 2 EnMin= -2517.62419451962     IErMin= 1 ErrMin= 1.86D-03
 ErrMax= 2.58D-03  0.00D+00 EMaxC= 1.00D-01 BMatC= 6.00D-03 BMatP= 9.96D-03
 IDIUse=3 WtCom= 9.74D-01 WtEn= 2.58D-02
 Coeff-Com:  0.402D+00 0.598D+00
 Coeff-En:   0.000D+00 0.100D+01
 Coeff:      0.392D+00 0.608D+00
 Gap=     0.140 Goal=   None    Shift=    0.000
 RMSDP=5.18D-04 MaxDP=3.05D-02 DE=-1.00D-02 OVMax= 2.30D-02

 Cycle   3  Pass 1  IDiag  1:
 RMSU=  4.83D-04    CP:  9.95D-01  8.50D-01
 E= -2517.62344638922     Delta-E=        0.000748130391 Rises=F Damp=F
 DIIS: error= 3.01D-03 at cycle   3 NSaved=   3.
 NSaved= 3 IEnMin= 2 EnMin= -2517.62419451962     IErMin= 1 ErrMin= 1.86D-03
 ErrMax= 3.01D-03  0.00D+00 EMaxC= 1.00D-01 BMatC= 6.72D-03 BMatP= 6.00D-03
 IDIUse=3 WtCom= 1.54D-01 WtEn= 8.46D-01
 Coeff-Com: -0.171D-01 0.520D+00 0.497D+00
 Coeff-En:   0.000D+00 0.529D+00 0.471D+00
 Coeff:     -0.263D-02 0.528D+00 0.475D+00
 Gap=     0.140 Goal=   None    Shift=    0.000
 RMSDP=3.07D-04 MaxDP=1.88D-02 DE= 7.48D-04 OVMax= 1.36D-02

 Cycle   4  Pass 1  IDiag  1:
 RMSU=  8.02D-05    CP:  9.96D-01  9.64D-01  4.51D-01
 E= -2517.62843288372     Delta-E=       -0.004986494496 Rises=F Damp=F
 DIIS: error= 1.41D-04 at cycle   4 NSaved=   4.
 NSaved= 4 IEnMin= 4 EnMin= -2517.62843288372     IErMin= 4 ErrMin= 1.41D-04
 ErrMax= 1.41D-04  0.00D+00 EMaxC= 1.00D-01 BMatC= 3.21D-05 BMatP= 6.00D-03
 IDIUse=3 WtCom= 9.99D-01 WtEn= 1.41D-03
 Coeff-Com: -0.162D-01 0.173D+00 0.165D+00 0.679D+00
 Coeff-En:   0.000D+00 0.000D+00 0.000D+00 0.100D+01
 Coeff:     -0.162D-01 0.173D+00 0.164D+00 0.679D+00
 Gap=     0.139 Goal=   None    Shift=    0.000
 RMSDP=3.84D-05 MaxDP=7.53D-03 DE=-4.99D-03 OVMax= 1.15D-03

 Cycle   5  Pass 1  IDiag  1:
 RMSU=  2.23D-05    CP:  9.98D-01  9.65D-01  4.50D-01  6.91D-01
 E= -2517.62844872421     Delta-E=       -0.000015840493 Rises=F Damp=F
 DIIS: error= 8.91D-05 at cycle   5 NSaved=   5.
 NSaved= 5 IEnMin= 5 EnMin= -2517.62844872421     IErMin= 5 ErrMin= 8.91D-05
 ErrMax= 8.91D-05  0.00D+00 EMaxC= 1.00D-01 BMatC= 1.27D-05 BMatP= 3.21D-05
 IDIUse=1 WtCom= 1.00D+00 WtEn= 0.00D+00
 Coeff-Com: -0.737D-02 0.659D-01 0.635D-01 0.411D+00 0.467D+00
 Coeff:     -0.737D-02 0.659D-01 0.635D-01 0.411D+00 0.467D+00
 Gap=     0.139 Goal=   None    Shift=    0.000
 RMSDP=1.15D-05 MaxDP=1.38D-03 DE=-1.58D-05 OVMax= 6.29D-04

 Cycle   6  Pass 1  IDiag  1:
 RMSU=  6.67D-06    CP:  9.97D-01  9.65D-01  4.58D-01  7.28D-01  6.76D-01
 E= -2517.62845800844     Delta-E=       -0.000009284226 Rises=F Damp=F
 DIIS: error= 2.75D-05 at cycle   6 NSaved=   6.
 NSaved= 6 IEnMin= 6 EnMin= -2517.62845800844     IErMin= 6 ErrMin= 2.75D-05
 ErrMax= 2.75D-05  0.00D+00 EMaxC= 1.00D-01 BMatC= 8.76D-07 BMatP= 1.27D-05
 IDIUse=1 WtCom= 1.00D+00 WtEn= 0.00D+00
 Coeff-Com: -0.284D-02 0.233D-01 0.222D-01 0.186D+00 0.271D+00 0.501D+00
 Coeff:     -0.284D-02 0.233D-01 0.222D-01 0.186D+00 0.271D+00 0.501D+00
 Gap=     0.139 Goal=   None    Shift=    0.000
 RMSDP=6.70D-06 MaxDP=1.01D-03 DE=-9.28D-06 OVMax= 2.11D-04

 Cycle   7  Pass 1  IDiag  1:
 RMSU=  3.63D-06    CP:  9.98D-01  9.65D-01  4.54D-01  6.99D-01  8.07D-01
                    CP:  9.10D-01
 E= -2517.62845855859     Delta-E=       -0.000000550155 Rises=F Damp=F
 DIIS: error= 1.16D-05 at cycle   7 NSaved=   7.
 NSaved= 7 IEnMin= 7 EnMin= -2517.62845855859     IErMin= 7 ErrMin= 1.16D-05
 ErrMax= 1.16D-05  0.00D+00 EMaxC= 1.00D-01 BMatC= 1.45D-07 BMatP= 8.76D-07
 IDIUse=1 WtCom= 1.00D+00 WtEn= 0.00D+00
 Coeff-Com: -0.308D-03 0.430D-03-0.101D-03 0.316D-01 0.750D-01 0.315D+00
 Coeff-Com:  0.578D+00
 Coeff:     -0.308D-03 0.430D-03-0.101D-03 0.316D-01 0.750D-01 0.315D+00
 Coeff:      0.578D+00
 Gap=     0.139 Goal=   None    Shift=    0.000
 RMSDP=3.53D-06 MaxDP=6.25D-04 DE=-5.50D-07 OVMax= 6.61D-05

 Cycle   8  Pass 1  IDiag  1:
 RMSU=  9.10D-07    CP:  9.97D-01  9.65D-01  4.55D-01  7.20D-01  7.57D-01
                    CP:  8.91D-01  5.74D-01
 E= -2517.62845865735     Delta-E=       -0.000000098753 Rises=F Damp=F
 DIIS: error= 3.81D-06 at cycle   8 NSaved=   8.
 NSaved= 8 IEnMin= 8 EnMin= -2517.62845865735     IErMin= 8 ErrMin= 3.81D-06
 ErrMax= 3.81D-06  0.00D+00 EMaxC= 1.00D-01 BMatC= 1.77D-08 BMatP= 1.45D-07
 IDIUse=1 WtCom= 1.00D+00 WtEn= 0.00D+00
 Coeff-Com:  0.330D-04-0.174D-02-0.205D-02 0.422D-02 0.252D-01 0.157D+00
 Coeff-Com:  0.358D+00 0.459D+00
 Coeff:      0.330D-04-0.174D-02-0.205D-02 0.422D-02 0.252D-01 0.157D+00
 Coeff:      0.358D+00 0.459D+00
 Gap=     0.139 Goal=   None    Shift=    0.000
 RMSDP=9.07D-07 MaxDP=1.63D-04 DE=-9.88D-08 OVMax= 1.48D-05

 Cycle   9  Pass 1  IDiag  1:
 RMSU=  2.65D-07    CP:  9.97D-01  9.65D-01  4.55D-01  7.16D-01  7.69D-01
                    CP:  9.02D-01  6.36D-01  5.74D-01
 E= -2517.62845866912     Delta-E=       -0.000000011771 Rises=F Damp=F
 DIIS: error= 6.85D-07 at cycle   9 NSaved=   9.
 NSaved= 9 IEnMin= 9 EnMin= -2517.62845866912     IErMin= 9 ErrMin= 6.85D-07
 ErrMax= 6.85D-07  0.00D+00 EMaxC= 1.00D-01 BMatC= 3.68D-10 BMatP= 1.77D-08
 IDIUse=1 WtCom= 1.00D+00 WtEn= 0.00D+00
 Coeff-Com:  0.332D-04-0.689D-03-0.786D-03-0.562D-03 0.465D-02 0.370D-01
 Coeff-Com:  0.929D-01 0.178D+00 0.689D+00
 Coeff:      0.332D-04-0.689D-03-0.786D-03-0.562D-03 0.465D-02 0.370D-01
 Coeff:      0.929D-01 0.178D+00 0.689D+00
 Gap=     0.139 Goal=   None    Shift=    0.000
 RMSDP=1.41D-07 MaxDP=1.84D-05 DE=-1.18D-08 OVMax= 3.73D-06

 Cycle  10  Pass 1  IDiag  1:
 RMSU=  8.61D-08    CP:  9.97D-01  9.65D-01  4.55D-01  7.17D-01  7.70D-01
                    CP:  9.04D-01  6.44D-01  6.25D-01  7.40D-01
 E= -2517.62845866928     Delta-E=       -0.000000000165 Rises=F Damp=F
 DIIS: error= 1.99D-07 at cycle  10 NSaved=  10.
 NSaved=10 IEnMin=10 EnMin= -2517.62845866928     IErMin=10 ErrMin= 1.99D-07
 ErrMax= 1.99D-07  0.00D+00 EMaxC= 1.00D-01 BMatC= 8.96D-11 BMatP= 3.68D-10
 IDIUse=1 WtCom= 1.00D+00 WtEn= 0.00D+00
 Coeff-Com:  0.181D-04-0.273D-03-0.308D-03-0.588D-03 0.885D-03 0.967D-02
 Coeff-Com:  0.254D-01 0.645D-01 0.382D+00 0.518D+00
 Coeff:      0.181D-04-0.273D-03-0.308D-03-0.588D-03 0.885D-03 0.967D-02
 Coeff:      0.254D-01 0.645D-01 0.382D+00 0.518D+00
 Gap=     0.139 Goal=   None    Shift=    0.000
 RMSDP=6.28D-08 MaxDP=9.81D-06 DE=-1.65D-10 OVMax= 1.58D-06

 Cycle  11  Pass 1  IDiag  1:
 RMSU=  2.59D-08    CP:  9.97D-01  9.65D-01  4.55D-01  7.16D-01  7.70D-01
                    CP:  9.05D-01  6.44D-01  6.09D-01  8.40D-01  6.52D-01
 E= -2517.62845866939     Delta-E=       -0.000000000113 Rises=F Damp=F
 DIIS: error= 6.77D-08 at cycle  11 NSaved=  11.
 NSaved=11 IEnMin=11 EnMin= -2517.62845866939     IErMin=11 ErrMin= 6.77D-08
 ErrMax= 6.77D-08  0.00D+00 EMaxC= 1.00D-01 BMatC= 1.02D-11 BMatP= 8.96D-11
 IDIUse=1 WtCom= 1.00D+00 WtEn= 0.00D+00
 Coeff-Com:  0.487D-05-0.464D-04-0.518D-04-0.267D-03-0.281D-03-0.464D-03
 Coeff-Com: -0.411D-03 0.917D-02 0.114D+00 0.285D+00 0.593D+00
 Coeff:      0.487D-05-0.464D-04-0.518D-04-0.267D-03-0.281D-03-0.464D-03
 Coeff:     -0.411D-03 0.917D-02 0.114D+00 0.285D+00 0.593D+00
 Gap=     0.139 Goal=   None    Shift=    0.000
 RMSDP=3.01D-08 MaxDP=6.04D-06 DE=-1.13D-10 OVMax= 5.61D-07

 Cycle  12  Pass 1  IDiag  1:
 RMSU=  6.25D-09    CP:  9.97D-01  9.65D-01  4.55D-01  7.17D-01  7.70D-01
                    CP:  9.04D-01  6.42D-01  6.21D-01  8.37D-01  7.49D-01
                    CP:  6.12D-01
 E= -2517.62845866943     Delta-E=       -0.000000000032 Rises=F Damp=F
 DIIS: error= 3.35D-08 at cycle  12 NSaved=  12.
 NSaved=12 IEnMin=12 EnMin= -2517.62845866943     IErMin=12 ErrMin= 3.35D-08
 ErrMax= 3.35D-08  0.00D+00 EMaxC= 1.00D-01 BMatC= 1.35D-12 BMatP= 1.02D-11
 IDIUse=1 WtCom= 1.00D+00 WtEn= 0.00D+00
 Coeff-Com:  0.645D-06 0.571D-05 0.726D-05-0.101D-03-0.306D-03-0.156D-02
 Coeff-Com: -0.333D-02-0.203D-02 0.254D-01 0.102D+00 0.336D+00 0.544D+00
 Coeff:      0.645D-06 0.571D-05 0.726D-05-0.101D-03-0.306D-03-0.156D-02
 Coeff:     -0.333D-02-0.203D-02 0.254D-01 0.102D+00 0.336D+00 0.544D+00
 Gap=     0.139 Goal=   None    Shift=    0.000
 RMSDP=5.78D-09 MaxDP=8.81D-07 DE=-3.18D-11 OVMax= 2.72D-07

 SCF Done:  E(RB3LYP) =  -2517.62845867     A.U. after   12 cycles
            NFock= 12  Conv=0.58D-08     -V/T= 2.0025
 KE= 2.511426150160D+03 PE=-1.191111433045D+04 EE= 3.906083992586D+03
 Leave Link  502 at Thu Jul 10 02:14:45 2025, MaxMem=  1342177280 cpu:            1602.4 elap:             100.3
 (Enter /home/zhangying/bin/g16/l701.exe)
 ... and contract with generalized density number  0.
 Compute integral first derivatives.
 R6Disp: Adding Grimme-D3(BJ) dispersion energy 1st derivatives to the gradient.
 Leave Link  701 at Thu Jul 10 02:14:47 2025, MaxMem=  1342177280 cpu:               5.8 elap:               0.5
 (Enter /home/zhangying/bin/g16/l702.exe)
 L702 exits ... SP integral derivatives will be done elsewhere.
 Leave Link  702 at Thu Jul 10 02:14:47 2025, MaxMem=  1342177280 cpu:               0.6 elap:               0.1
 (Enter /home/zhangying/bin/g16/l703.exe)
 Integral derivatives from FoFJK, PRISM(SPDF).
 Compute integral first derivatives, UseDBF=F ICtDFT=           0.
 Calling FoFJK, ICntrl=      2127 FMM=F ISym2X=0 I1Cent= 0 IOpClX= 0 NMat=1 NMatS=1 NMatT=0.
 FoFJK:  IHMeth= 1 ICntrl=    2127 DoSepK=F KAlg= 0 I1Cent=           0 FoldK=F
 IRaf=         0 NMat=       1 IRICut=       1 DoRegI=T DoRafI=F ISym2E= 0 IDoP0=0 IntGTp=1.
 FoFCou: FMM=F IPFlag=           0 FMFlag=      100000 FMFlg1=         800
         NFxFlg=           0 DoJE=F BraDBF=F KetDBF=F FulRan=T
         wScrn=  0.000000 ICntrl=      2127 IOpCl=  0 I1Cent=           0 NGrid=           0
         NMat0=    1 NMatS0=      1 NMatT0=    0 NMatD0=    1 NMtDS0=    0 NMtDT0=    0
 Symmetry not used in FoFCou.
 Leave Link  703 at Thu Jul 10 02:15:23 2025, MaxMem=  1342177280 cpu:             569.8 elap:              35.7
 (Enter /home/zhangying/bin/g16/l716.exe)
 Dipole        =-1.28271865D+01-4.84002100D-01-1.36716614D+00
 ***** Axes restored to original set *****
 -------------------------------------------------------------------
 Center     Atomic                   Forces (Hartrees/Bohr)
 Number     Number              X              Y              Z
 -------------------------------------------------------------------
      1        7          -0.001177675   -0.001974228    0.001307076
      2       16          -0.003582490    0.002022311   -0.009453438
      3       16           0.002606240    0.000499320   -0.007191736
      4        6          -0.003518124    0.002642093    0.004609659
      5        6           0.003992041    0.000096332   -0.004506113
      6        9          -0.000184074   -0.000594157    0.000608722
      7        9          -0.000142072   -0.001048318    0.003342558
      8        9          -0.000095056    0.003485860   -0.007351414
      9        9           0.001211011   -0.000026818    0.000350831
     10        9           0.000145539    0.000034157    0.001151020
     11        9          -0.006616023    0.005992126   -0.001707386
     12        8          -0.000381227   -0.000815841    0.002450390
     13        8           0.001172873   -0.001022361    0.003308431
     14        8           0.001073075    0.001224599    0.002980217
     15        8          -0.000278252    0.000254317    0.002673418
     16        3           0.001957320   -0.003372328    0.007833875
     17        8          -0.000020955   -0.000195579   -0.000059145
     18        6           0.000728121    0.000357209    0.000689393
     19        8           0.000059400   -0.000095291    0.000192480
     20        6          -0.000007430    0.000297963   -0.000174920
     21        6          -0.000029831    0.000161771   -0.000110891
     22        8          -0.002290602   -0.004349929   -0.000220719
     23        1           0.000036154   -0.000053915    0.000041573
     24        1          -0.000060179   -0.000073403    0.000055341
     25        8           0.000400038   -0.000168665    0.000079662
     26        6          -0.000903932    0.000171344    0.000921166
     27        8           0.000400491   -0.000364384    0.000116560
     28        6          -0.000433398    0.000221597   -0.000115368
     29        6          -0.000346881    0.000193095   -0.000086193
     30        8           0.006066415   -0.003431626   -0.001782304
     31        1           0.000154001    0.000017672   -0.000003938
     32        1           0.000065484   -0.000084922    0.000051194
 -------------------------------------------------------------------
 Cartesian Forces:  Max     0.009453438 RMS     0.002519276
 Leave Link  716 at Thu Jul 10 02:15:23 2025, MaxMem=  1342177280 cpu:               0.6 elap:               0.1
 (Enter /home/zhangying/bin/g16/l103.exe)

 GradGradGradGradGradGradGradGradGradGradGradGradGradGradGradGradGradGrad
 Berny optimization.
 Using GEDIIS/GDIIS optimizer.
 FormGI is forming the generalized inverse of G from B-inverse, IUseBI=4.
 Internal  Forces:  Max     0.007470611 RMS     0.001615965
 Search for a local minimum.
 Step number   3 out of a maximum of  171
 All quantities printed in internal units (Hartrees-Bohrs-Radians)
 RMS Force = .16160D-02 SwitMx=.10000D-02 MixMth= 1
 Mixed Optimization -- RFO/linear search
 Update second derivatives using D2CorX and points    2    3
 DE= -1.09D-02 DEPred=-9.61D-03 R= 1.13D+00
 TightC=F SS=  1.41D+00  RLast= 6.91D-01 DXNew= 8.4853D-01 2.0733D+00
 Trust test= 1.13D+00 RLast= 6.91D-01 DXMaxT set to 8.49D-01
 ITU=  1  1  0
 Use linear search instead of GDIIS.
     Eigenvalues ---    0.00230   0.00230   0.00253   0.00383   0.00420
     Eigenvalues ---    0.00534   0.00661   0.01065   0.01383   0.02019
     Eigenvalues ---    0.02019   0.02400   0.02401   0.02607   0.02607
     Eigenvalues ---    0.02736   0.02849   0.02849   0.02974   0.02975
     Eigenvalues ---    0.03256   0.03807   0.04523   0.04525   0.04962
     Eigenvalues ---    0.06184   0.07610   0.08145   0.08393   0.08965
     Eigenvalues ---    0.10087   0.11094   0.11202   0.11790   0.12183
     Eigenvalues ---    0.14982   0.15723   0.15997   0.16000   0.16000
     Eigenvalues ---    0.16000   0.16565   0.17932   0.18529   0.19476
     Eigenvalues ---    0.20654   0.21039   0.21099   0.21880   0.22489
     Eigenvalues ---    0.22571   0.22572   0.23730   0.24699   0.24724
     Eigenvalues ---    0.24774   0.24937   0.24999   0.25000   0.25000
     Eigenvalues ---    0.25220   0.27968   0.36664   0.36664   0.36664
     Eigenvalues ---    0.36664   0.44381   0.44388   0.45009   0.45334
     Eigenvalues ---    0.48880   0.48918   0.49306   0.50124   0.50126
     Eigenvalues ---    0.51104   0.56257   0.57491   0.57652   0.57670
     Eigenvalues ---    0.59215   0.60451   0.60842   0.62058   0.75150
     Eigenvalues ---    0.77269   0.95720   0.96910   1.12084   1.12287
 RFO step:  Lambda=-1.13900947D-02 EMin= 2.29899013D-03
 Quartic linear search produced a step of  0.94413.
 Iteration  1 RMS(Cart)=  0.09484818 RMS(Int)=  0.05924446
 Iteration  2 RMS(Cart)=  0.08670548 RMS(Int)=  0.02822470
 Iteration  3 RMS(Cart)=  0.06988311 RMS(Int)=  0.00395624
 Iteration  4 RMS(Cart)=  0.00932232 RMS(Int)=  0.00070548
 Iteration  5 RMS(Cart)=  0.00000300 RMS(Int)=  0.00070548
 Iteration  6 RMS(Cart)=  0.00000001 RMS(Int)=  0.00070548
 ITry= 1 IFail=0 DXMaxC= 5.92D-01 DCOld= 1.00D+10 DXMaxT= 8.49D-01 DXLimC= 3.00D+00 Rises=F
 Variable       Old X    -DE/DX   Delta X   Delta X   Delta X     New X
                                 (Linear)    (Quad)   (Total)
    R1        3.01466   0.00235  -0.00423   0.00674   0.00179   3.01646
    R2        3.03167   0.00478   0.00048   0.01114   0.01031   3.04198
    R3        3.58676  -0.00059   0.00999  -0.00306   0.00696   3.59371
    R4        2.75078  -0.00036   0.00748  -0.00201   0.00547   2.75624
    R5        2.74254   0.00331  -0.05196   0.01821  -0.03375   2.70879
    R6        3.57363  -0.00067   0.00956  -0.00626   0.00301   3.57663
    R7        2.74959  -0.00052   0.00435  -0.00169   0.00266   2.75225
    R8        2.74923   0.00252  -0.05074   0.01661  -0.03413   2.71510
    R9        2.57750   0.00292   0.04278  -0.00378   0.03872   2.61621
   R10        2.52827  -0.00104   0.01388  -0.00612   0.00777   2.53603
   R11        2.54816   0.00055   0.01202  -0.00314   0.00888   2.55704
   R12        2.52463  -0.00041   0.01084  -0.00408   0.00676   2.53139
   R13        2.53892  -0.00292   0.02032  -0.01044   0.00988   2.54880
   R14        2.57278   0.00325   0.03422  -0.00162   0.03289   2.60567
   R15        5.72423  -0.00747  -0.31769  -0.26821  -0.58517   5.13907
   R16        5.89758  -0.00662  -0.31801  -0.24404  -0.56142   5.33616
   R17        7.40587  -0.00425  -0.25708  -0.23323  -0.49031   6.91556
   R18        6.56567  -0.00644  -0.33147  -0.31721  -0.64867   5.91700
   R19        2.58083  -0.00000  -0.00631   0.00134  -0.00497   2.57586
   R20        2.62049   0.00014   0.00385  -0.00060   0.00326   2.62375
   R21        2.57485   0.00003  -0.00936   0.00208  -0.00728   2.56757
   R22        2.25173  -0.00008   0.00552  -0.00126   0.00427   2.25600
   R23        2.61599   0.00026   0.00161   0.00022   0.00183   2.61782
   R24        2.50943   0.00012  -0.00047   0.00036  -0.00011   2.50932
   R25        2.03071  -0.00003   0.00004  -0.00011  -0.00007   2.03064
   R26        2.03021  -0.00001  -0.00018   0.00001  -0.00018   2.03004
   R27        2.57047  -0.00017  -0.01172   0.00206  -0.00965   2.56081
   R28        2.61766   0.00036   0.00264   0.00019   0.00283   2.62049
   R29        2.57369  -0.00026  -0.01011   0.00147  -0.00863   2.56505
   R30        2.25523   0.00036   0.00741  -0.00117   0.00624   2.26147
   R31        2.62135   0.00033   0.00445  -0.00024   0.00420   2.62555
   R32        2.50920   0.00014  -0.00057   0.00048  -0.00009   2.50911
   R33        2.03030  -0.00003  -0.00015  -0.00005  -0.00020   2.03010
   R34        2.03069  -0.00004   0.00001  -0.00011  -0.00010   2.03059
    A1        2.22652  -0.00061  -0.02693   0.01167  -0.01624   2.21029
    A2        1.78232   0.00266  -0.02360   0.01463  -0.01104   1.77128
    A3        1.88312   0.00121  -0.02745   0.01725  -0.01166   1.87146
    A4        2.05629  -0.00242   0.02010  -0.01072   0.01033   2.06663
    A5        1.76354   0.00123  -0.03216   0.01432  -0.01744   1.74610
    A6        1.80518   0.00028   0.01771  -0.00336   0.01403   1.81921
    A7        2.11296  -0.00150   0.03123  -0.02239   0.00901   2.12197
    A8        1.70961   0.00088  -0.03684   0.00456  -0.03563   1.67398
    A9        1.91111   0.00191  -0.02766   0.02832   0.00080   1.91191
   A10        2.05710  -0.00163   0.01302  -0.00352   0.00968   2.06678
   A11        1.79510   0.00093  -0.01019   0.00335  -0.00706   1.78804
   A12        1.80751   0.00066   0.02149  -0.01284   0.00948   1.81699
   A13        2.10849  -0.00179   0.02811  -0.01914   0.00868   2.11717
   A14        1.95223  -0.00454  -0.00123  -0.02054  -0.02161   1.93062
   A15        1.94378   0.00089   0.01178   0.00406   0.01508   1.95886
   A16        1.97774  -0.00022   0.03146  -0.00211   0.02933   2.00707
   A17        1.86269   0.00202  -0.01315   0.00722  -0.00537   1.85732
   A18        1.83980   0.00251  -0.02515   0.01266  -0.01265   1.82716
   A19        1.88057  -0.00036  -0.00732   0.00014  -0.00819   1.87238
   A20        1.93595   0.00079   0.01684   0.00099   0.01723   1.95319
   A21        1.98686  -0.00218   0.02506  -0.01173   0.01350   2.00036
   A22        1.92289  -0.00282  -0.00123  -0.01482  -0.01622   1.90667
   A23        1.88524   0.00093  -0.01204   0.01078  -0.00202   1.88322
   A24        1.87035   0.00094  -0.01231   0.00385  -0.00770   1.86264
   A25        1.85733   0.00263  -0.01930   0.01256  -0.00713   1.85020
   A26        2.08652  -0.00415  -0.01301  -0.00732  -0.01932   2.06720
   A27        2.54262   0.00071  -0.00107   0.00702   0.00555   2.54816
   A28        1.04748   0.00341   0.02602   0.03891   0.06774   1.11522
   A29        2.79590   0.00215   0.01369   0.01983   0.03497   2.83087
   A30        2.01858  -0.00263  -0.00581  -0.01251  -0.02153   1.99705
   A31        1.74856  -0.00126  -0.01220  -0.01894  -0.03205   1.71651
   A32        2.59882   0.00033   0.00488   0.00576   0.00958   2.60840
   A33        1.41845   0.00089   0.00090  -0.00024   0.00081   1.41926
   A34        1.87343   0.00007  -0.00117   0.00031  -0.00086   1.87258
   A35        1.88646  -0.00002   0.00392  -0.00076   0.00316   1.88962
   A36        2.19989  -0.00010  -0.00141  -0.00016  -0.00157   2.19832
   A37        2.19683   0.00011  -0.00252   0.00092  -0.00160   2.19523
   A38        1.87658   0.00004   0.00046  -0.00010   0.00036   1.87694
   A39        1.89464  -0.00008  -0.00141   0.00014  -0.00127   1.89336
   A40        2.05181  -0.00003  -0.00038  -0.00036  -0.00074   2.05106
   A41        2.33674   0.00011   0.00179   0.00023   0.00202   2.33876
   A42        1.89366  -0.00002  -0.00181   0.00041  -0.00140   1.89226
   A43        2.05352  -0.00010   0.00032  -0.00086  -0.00053   2.05299
   A44        2.33600   0.00012   0.00149   0.00044   0.00193   2.33793
   A45        2.55498   0.00205   0.01234   0.00693   0.01927   2.57425
   A46        1.87601   0.00003   0.00018  -0.00021  -0.00003   1.87598
   A47        1.88945   0.00010   0.00537  -0.00060   0.00477   1.89422
   A48        2.19431   0.00008  -0.00374   0.00104  -0.00270   2.19161
   A49        2.19942  -0.00017  -0.00163  -0.00044  -0.00207   2.19735
   A50        1.87318   0.00010  -0.00104   0.00022  -0.00082   1.87236
   A51        1.89327  -0.00014  -0.00231   0.00024  -0.00208   1.89120
   A52        2.05325  -0.00009   0.00029  -0.00104  -0.00075   2.05249
   A53        2.33666   0.00022   0.00203   0.00080   0.00283   2.33949
   A54        1.89286  -0.00009  -0.00221   0.00036  -0.00186   1.89099
   A55        2.05206  -0.00007  -0.00036  -0.00071  -0.00107   2.05100
   A56        2.33826   0.00016   0.00257   0.00036   0.00293   2.34119
   A57        2.86387   0.00219   0.01258   0.00765   0.02024   2.88410
    D1        1.66211  -0.00137   0.00207  -0.03353  -0.03379   1.62831
    D2       -2.77147   0.00142  -0.05332  -0.00656  -0.06060  -2.83208
    D3       -0.30051  -0.00238  -0.01325  -0.03426  -0.04822  -0.34873
    D4       -2.10320  -0.00004  -0.03050   0.01211  -0.01767  -2.12087
    D5        2.31733  -0.00190   0.00492  -0.00057   0.00422   2.32155
    D6       -0.18369   0.00071  -0.02292  -0.00147  -0.02519  -0.20888
    D7        0.83017   0.00120  -0.00177  -0.00247  -0.00456   0.82561
    D8        2.91291   0.00132  -0.01126  -0.00438  -0.01586   2.89706
    D9       -1.24663   0.00136   0.00960  -0.00268   0.00726  -1.23936
   D10       -1.11116  -0.00124   0.04629  -0.02949   0.01596  -1.09520
   D11        0.97158  -0.00113   0.03680  -0.03140   0.00467   0.97625
   D12        3.09523  -0.00109   0.05766  -0.02970   0.02779   3.12302
   D13        2.97375  -0.00023   0.01801  -0.00952   0.00790   2.98165
   D14       -1.22669  -0.00012   0.00852  -0.01143  -0.00339  -1.23008
   D15        0.89696  -0.00008   0.02938  -0.00974   0.01973   0.91668
   D16        3.14046  -0.00111   0.02607  -0.00235   0.02247  -3.12026
   D17       -1.01224  -0.00087   0.04032   0.00402   0.04351  -0.96873
   D18        1.07239  -0.00097   0.03156   0.00166   0.03172   1.10411
   D19       -1.18477   0.00140  -0.01812   0.02970   0.01139  -1.17339
   D20        0.94571   0.00164  -0.00387   0.03607   0.03243   0.97814
   D21        3.03034   0.00154  -0.01263   0.03371   0.02063   3.05098
   D22        1.02381   0.00012   0.01849   0.00374   0.02224   1.04605
   D23       -3.12889   0.00036   0.03274   0.01011   0.04328  -3.08560
   D24       -1.04425   0.00025   0.02398   0.00775   0.03149  -1.01277
   D25       -2.38557   0.00113  -0.01177   0.00769  -0.00484  -2.39041
   D26        1.76767   0.00144  -0.01688   0.01033  -0.00702   1.76065
   D27       -0.22889  -0.00019   0.00963   0.00124   0.01012  -0.21877
   D28       -2.26265   0.00173  -0.00413   0.01490   0.00994  -2.25271
   D29        1.91265   0.00183  -0.01632   0.01992   0.00304   1.91569
   D30       -0.10093  -0.00095   0.01349  -0.00033   0.01228  -0.08864
   D31        1.17662   0.00067  -0.00177   0.02077   0.01919   1.19581
   D32        1.20737   0.00039   0.02971   0.03711   0.06691   1.27427
   D33       -1.35485  -0.00060  -0.00936   0.00961  -0.00060  -1.35545
   D34        1.55862   0.00008  -0.03318  -0.01000  -0.04311   1.51551
   D35       -1.57239  -0.00008  -0.02231  -0.00500  -0.02947  -1.60186
   D36        3.14067   0.00022  -0.00491   0.02584   0.02141  -3.12111
   D37        2.89996  -0.00004  -0.02249  -0.01356  -0.03704   2.86292
   D38        2.92701  -0.00023   0.00518   0.00133   0.00711   2.93412
   D39       -0.76444   0.00019   0.01014   0.00718   0.01771  -0.74673
   D40       -1.80531   0.00142   0.03012   0.03291   0.06338  -1.74193
   D41       -3.09532  -0.00101  -0.01085  -0.02271  -0.03507  -3.13040
   D42        1.52510  -0.00004   0.01111   0.01436   0.02664   1.55174
   D43       -0.00363  -0.00001  -0.00222   0.00033  -0.00190  -0.00553
   D44        3.13597  -0.00000  -0.00312   0.00069  -0.00243   3.13354
   D45        0.00210   0.00000   0.00129  -0.00021   0.00108   0.00318
   D46       -3.13782   0.00001   0.00224  -0.00024   0.00199  -3.13583
   D47        0.00378   0.00001   0.00230  -0.00032   0.00198   0.00576
   D48       -3.13583   0.00000   0.00320  -0.00068   0.00252  -3.13331
   D49        0.53549  -0.00028  -0.00606  -0.00476  -0.01083   0.52466
   D50       -2.60843  -0.00027  -0.00712  -0.00434  -0.01145  -2.61989
   D51       -0.00249  -0.00001  -0.00150   0.00019  -0.00131  -0.00380
   D52        3.13789  -0.00001  -0.00218   0.00026  -0.00192   3.13597
   D53        0.00024   0.00000   0.00012   0.00001   0.00014   0.00037
   D54        3.13977  -0.00001  -0.00104   0.00005  -0.00099   3.13878
   D55       -3.13987   0.00000   0.00096  -0.00007   0.00090  -3.13897
   D56       -0.00033  -0.00000  -0.00020  -0.00003  -0.00023  -0.00056
   D57       -0.00400  -0.00001  -0.00261   0.00032  -0.00229  -0.00629
   D58        3.13392  -0.00001  -0.00410   0.00062  -0.00348   3.13044
   D59        0.00248   0.00001   0.00163  -0.00015   0.00146   0.00394
   D60       -3.13750   0.00001   0.00247  -0.00025   0.00221  -3.13529
   D61        0.00398   0.00001   0.00259  -0.00036   0.00223   0.00621
   D62       -3.13392   0.00000   0.00408  -0.00066   0.00342  -3.13050
   D63        1.85042   0.00007   0.00235   0.00102   0.00337   1.85379
   D64       -1.29549   0.00007   0.00062   0.00137   0.00199  -1.29349
   D65       -0.00245  -0.00001  -0.00158   0.00027  -0.00130  -0.00375
   D66        3.13734  -0.00001  -0.00255   0.00028  -0.00227   3.13507
   D67       -0.00001  -0.00000  -0.00003  -0.00007  -0.00010  -0.00011
   D68        3.13959  -0.00001  -0.00106   0.00005  -0.00102   3.13857
   D69       -3.13939   0.00001   0.00117  -0.00008   0.00110  -3.13829
   D70        0.00021   0.00000   0.00014   0.00004   0.00018   0.00039
         Item               Value     Threshold  Converged?
 Maximum Force            0.007471     0.000450     NO 
 RMS     Force            0.001616     0.000300     NO 
 Maximum Displacement     0.592153     0.001800     NO 
 RMS     Displacement     0.251827     0.001200     NO 
 Predicted change in Energy=-1.159234D-02
 Lowest energy point so far.  Saving SCF results.
 GradGradGradGradGradGradGradGradGradGradGradGradGradGradGradGradGradGrad

 Leave Link  103 at Thu Jul 10 02:15:24 2025, MaxMem=  1342177280 cpu:              11.7 elap:               0.9
 (Enter /home/zhangying/bin/g16/l202.exe)
                          Input orientation:                          
 ---------------------------------------------------------------------
 Center     Atomic      Atomic             Coordinates (Angstroms)
 Number     Number       Type             X           Y           Z
 ---------------------------------------------------------------------
      1          7           0        6.624725  -11.611704    6.008396
      2         16           0        5.293958  -11.975001    6.811552
      3         16           0        7.901761  -10.813007    6.576322
      4          6           0        4.173692  -10.501760    6.374441
      5          6           0        7.838329   -9.413649    5.303537
      6          9           0        8.832718   -8.533327    5.478563
      7          9           0        7.867244   -9.821603    4.018273
      8          9           0        4.200901  -10.255989    5.012263
      9          9           0        2.889905  -10.727795    6.693491
     10          9           0        4.527940   -9.325797    6.942400
     11          9           0        6.659041   -8.715235    5.454376
     12          8           0        4.619200  -13.035832    6.072173
     13          8           0        5.339344  -11.970339    8.244254
     14          8           0        9.121308  -11.518293    6.206921
     15          8           0        7.781454  -10.141805    7.840964
     16          3           0        4.371390   -7.677659    4.164497
     17          8           0        4.322408   -2.759259    2.448085
     18          6           0        5.515277   -3.316709    2.800671
     19          8           0        6.511658   -2.505879    2.358131
     20          6           0        5.920130   -1.423881    1.726933
     21          6           0        4.601914   -1.574774    1.779803
     22          8           0        5.661509   -4.339913    3.398068
     23          1           0        6.569597   -0.672274    1.317088
     24          1           0        3.770101   -0.992174    1.429552
     25          8           0       -0.586159   -5.996182    4.421623
     26          6           0        0.641877   -5.540888    4.073778
     27          8           0        0.494491   -4.364983    3.411985
     28          6           0       -0.866075   -4.088263    3.360279
     29          6           0       -1.516448   -5.072560    3.969481
     30          8           0        1.680163   -6.084425    4.315979
     31          1           0       -1.171301   -3.181315    2.872053
     32          1           0       -2.553125   -5.274652    4.167211
 ---------------------------------------------------------------------
                    Distance matrix (angstroms):
                    1          2          3          4          5
     1  N    0.000000
     2  S    1.596241   0.000000
     3  S    1.609745   2.864646   0.000000
     4  C    2.715424   1.901710   3.746482   0.000000
     5  C    2.607893   3.912602   1.892673   3.969935   0.000000
     6  F    3.825227   5.113199   2.696053   5.136522   1.339556
     7  F    2.951085   4.365929   2.743664   4.433562   1.348764
     8  F    2.950452   2.717944   4.056219   1.384440   3.745031
     9  F    3.898658   2.710892   5.013950   1.342011   5.305267
    10  F    3.239482   2.760830   3.705196   1.353129   3.694898
    11  F    2.949178   3.785691   2.683984   3.196115   1.378860
    12  O    2.460557   1.458542   3.996289   2.590631   4.906506
    13  O    2.603821   1.433428   3.269157   2.647956   4.629190
    14  O    2.506205   3.901637   1.456427   5.053742   2.625197
    15  O    2.618575   3.256982   1.436769   3.911037   2.640452
    16  Li   4.894302   5.130806   5.301964   3.591445   4.041131
    17  O    9.815410  10.242737   9.732265   8.682437   8.049610
    18  C    8.962551   9.544746   8.726130   8.136132   6.988103
    19  O    9.810875  10.534706   9.419868   9.248294   7.625796
    20  C   11.073352  11.729091  10.751704  10.346848   8.961472
    21  C   11.077578  11.574201  10.919732  10.049136   9.183629
    22  O    7.785919   8.371471   7.551224   7.002910   5.840561
    23  H   11.903048  12.632024  11.500813  11.310879   9.690877
    24  H   11.911721  12.325200  11.832524  10.725998  10.123215
    25  O    9.276248   8.719737   9.994464   6.838853   9.133939
    26  C    8.740253   8.398516   9.314713   6.509763   8.264351
    27  O    9.840533   9.617917  10.317834   7.744204   9.110377
    28  C   10.941973  10.585742  11.508261   8.695824  10.387619
    29  C   10.639374  10.104588  11.333624   8.224217  10.398876
    30  O    7.606825   7.347536   8.134920   5.474285   7.069796
    31  H   11.903198  11.603798  12.421143   9.717231  11.221744
    32  H   11.304031  10.651945  12.074015   8.800261  11.242991
                    6          7          8          9         10
     6  F    0.000000
     7  F    2.173533   0.000000
     8  F    4.963741   3.823451   0.000000
     9  F    6.450486   5.722926   2.183539   0.000000
    10  F    4.615403   4.466240   2.167404   2.170417   0.000000
    11  F    2.181410   2.178577   2.934593   4.448842   2.669943
    12  O    6.195052   5.009947   3.004316   2.950176   3.811822
    13  O    5.627233   5.372733   3.831556   3.154130   3.057254
    14  O    3.086067   3.040002   5.218335   6.300161   5.142665
    15  O    3.045209   3.837038   4.564532   5.058393   3.472556
    16  Li   4.728888   4.103519   2.719477   4.230123   3.233823
    17  O    7.928844   8.056554   7.924060   9.141833   7.959933
    18  C    6.737182   7.023386   7.400833   8.773302   7.364638
    19  O    7.173183   7.623221   8.511651   9.975588   8.453517
    20  C    8.549978   8.919822   9.578896  10.973230   9.569722
    21  C    8.944383   9.147858   9.272167  10.528680   9.313229
    22  O    5.654180   5.941283   6.303883   7.703677   6.221439
    23  H    9.178004   9.627591  10.540997  11.981626  10.521216
    24  H    9.944525  10.072084   9.941814  11.102527  10.020733
    25  O    9.811701   9.287441   6.435119   6.295440   6.602625
    26  C    8.832779   8.398424   5.981603   6.230612   6.136449
    27  O    9.548397   9.192376   7.141591   7.549283   7.303576
    28  C   10.877146  10.467808   8.151327   8.324726   8.328190
    29  C   11.016328  10.517104   7.787388   7.669281   7.966361
    30  O    7.649037   7.234300   4.923503   5.355084   5.051180
    31  H   11.641234  11.273976   9.137399   9.383291   9.316852
    32  H   11.915370  11.370182   8.434732   8.108356   8.617130
                   11         12         13         14         15
    11  F    0.000000
    12  O    4.817695   0.000000
    13  O    4.485613   2.524247   0.000000
    14  O    3.806076   4.752900   4.319528   0.000000
    15  O    2.998453   4.637226   3.077349   2.521909   0.000000
    16  Li   2.823773   5.693036   6.000704   6.440782   5.587214
    17  O    7.069037  10.900920  10.930404  10.671409   9.774975
    18  C    6.123269  10.294030  10.224914   9.584987   8.781916
    19  O    6.940069  11.324991  11.206996  10.141354   9.485843
    20  C    8.222144  12.466392  12.411307  11.498477  10.809630
    21  C    8.289779  12.238488  12.263796  11.785493  10.965454
    22  O    4.936285   9.157306   9.045037   8.449201   7.608906
    23  H    9.045130  13.389267  13.309599  12.167901  11.562940
    24  H    9.175557  12.935401  13.016251  12.738047  11.870674
    25  O    7.807224   8.909363   9.242004  11.309991   9.944598
    26  C    6.941814   8.717045   8.988709  10.591525   9.291592
    27  O    7.816504   9.963607  10.230585  11.550043  10.299873
    28  C    9.078627  10.839816  11.157399  12.769359  11.467418
    29  C    9.072630  10.270405  10.623320  12.637859  11.275488
    30  O    5.745114   7.748821   7.966488   9.406021   8.131028
    31  H    9.930101  11.869380  12.185893  13.658856  12.381047
    32  H    9.917581  10.738112  11.124099  13.395367  11.999549
                   16         17         18         19         20
    16  Li   0.000000
    17  O    5.209523   0.000000
    18  C    4.710243   1.363087   0.000000
    19  O    5.881413   2.205699   1.358698   0.000000
    20  C    6.888400   2.203636   2.213508   1.385292   0.000000
    21  C    6.556304   1.388427   2.216019   2.201940   1.327877
    22  O    3.659558   2.279063   1.193823   2.273303   3.370878
    23  H    7.874978   3.268719   3.210241   2.109321   1.074567
    24  H    7.248254   2.113064   3.213887   3.266450   2.213014
    25  O    5.241257   6.202141   6.858177   8.174302   8.396374
    26  C    4.299219   4.891487   5.506161   6.827082   7.093475
    27  O    5.154653   4.261502   5.165354   6.385387   6.397424
    28  C    6.400123   5.433111   6.452140   7.611779   7.471233
    29  C    6.441368   6.462062   7.341273   8.581071   8.581641
    30  O    3.131142   4.639743   4.966338   6.323172   6.811839
    31  H    7.253203   5.526184   6.688330   7.729695   7.395151
    32  H    7.329622   7.520342   8.414279   9.649309   9.621821
                   21         22         23         24         25
    21  C    0.000000
    22  O    3.374540   0.000000
    23  H    2.213682   4.313547   0.000000
    24  H    1.074249   4.319703   2.819958   0.000000
    25  O    7.310552   6.544023   9.443886   7.278021   0.000000
    26  C    6.055929   5.205345   8.151111   6.121153   1.355124
    27  O    5.226873   5.167097   7.411586   5.102499   2.201814
    28  C    6.222092   6.532542   8.434028   5.899796   2.201127
    29  C    7.379942   7.237841   9.580284   7.144815   1.386705
    30  O    5.941866   4.442634   7.886146   6.215329   2.270498
    31  H    6.091304   6.950275   8.284606   5.593800   3.266043
    32  H    8.401392   8.303344  10.607976   8.112803   2.110518
                   26         27         28         29         30
    26  C    0.000000
    27  O    1.357368   0.000000
    28  C    2.212040   1.389383   0.000000
    29  C    2.211013   2.203484   1.327762   0.000000
    30  O    1.196716   2.275853   3.373626   3.370794   0.000000
    31  H    3.209259   2.113636   1.074282   2.213658   4.317848
    32  H    3.207437   3.268918   2.214677   1.074541   4.312608
                   31         32
    31  H    0.000000
    32  H    2.822930   0.000000
 Stoichiometry    C8H4F6LiNO10S2
 Framework group  C1[X(C8H4F6LiNO10S2)]
 Deg. of freedom    90
 Full point group                 C1      NOp   1
 RotChk:  IX=1 Diff= 1.32D-02
 Largest Abelian subgroup         C1      NOp   1
 Largest concise Abelian subgroup C1      NOp   1
                         Standard orientation:                         
 ---------------------------------------------------------------------
 Center     Atomic      Atomic             Coordinates (Angstroms)
 Number     Number       Type             X           Y           Z
 ---------------------------------------------------------------------
      1          7           0        4.088692    0.026464   -0.643007
      2         16           0        4.118141   -1.489151   -0.142977
      3         16           0        4.203157    1.343491    0.275479
      4          6           0        2.263715   -1.855077    0.066069
      5          6           0        2.546153    2.092172   -0.249903
      6          9           0        2.322085    3.273804    0.339971
      7          9           0        2.401836    2.259070   -1.580498
      8          9           0        1.554848   -1.430705   -1.044827
      9          9           0        2.016521   -3.167810    0.195000
     10          9           0        1.671740   -1.230181    1.110113
     11          9           0        1.524050    1.253364    0.141200
     12          8           0        4.412353   -2.321429   -1.304054
     13          8           0        4.680475   -1.771567    1.144943
     14          8           0        5.164861    2.265624   -0.312720
     15          8           0        4.084964    1.196192    1.699781
     16          3           0       -0.803019   -0.132015   -0.658280
     17          8           0       -5.500120    2.030668   -0.026476
     18          6           0       -4.395354    2.819591    0.096396
     19          8           0       -4.797347    4.117446    0.102270
     20          6           0       -6.177895    4.127432   -0.011848
     21          6           0       -6.602920    2.871829   -0.089789
     22          8           0       -3.267830    2.437741    0.186366
     23          1           0       -6.668624    5.083381   -0.018274
     24          1           0       -7.571629    2.417019   -0.183389
     25          8           0       -4.217909   -4.036289    0.094015
     26          6           0       -4.193182   -2.682547    0.038045
     27          8           0       -5.470616   -2.230703   -0.042246
     28          6           0       -6.303408   -3.342732   -0.026942
     29          6           0       -5.546775   -4.430708    0.055328
     30          8           0       -3.208577   -2.002736    0.061264
     31          1           0       -7.362811   -3.171878   -0.077501
     32          1           0       -5.753246   -5.484397    0.097117
 ---------------------------------------------------------------------
 Rotational constants (GHZ):           0.1672778           0.0640868           0.0481435
 Leave Link  202 at Thu Jul 10 02:15:25 2025, MaxMem=  1342177280 cpu:               0.3 elap:               0.1
 (Enter /home/zhangying/bin/g16/l301.exe)
 Standard basis: 6-311++G(d,p) (5D, 7F)
 Ernie: Thresh=  0.10000D-02 Tol=  0.10000D-05 Strict=F.
 There are   688 symmetry adapted cartesian basis functions of A   symmetry.
 There are   660 symmetry adapted basis functions of A   symmetry.
   660 basis functions,  1072 primitive gaussians,   688 cartesian basis functions
   114 alpha electrons      114 beta electrons
       nuclear repulsion energy      3040.2651023288 Hartrees.
 IExCor=  402 DFT=T Ex+Corr=B3LYP ExCW=0 ScaHFX=  0.200000
 ScaDFX=  0.800000  0.720000  1.000000  0.810000 ScalE2=  1.000000  1.000000
 IRadAn=      5 IRanWt=     -1 IRanGd=            0 ICorTp=0 IEmpDi=141
 NAtoms=   32 NActive=   32 NUniq=   32 SFac= 1.00D+00 NAtFMM=   60 NAOKFM=F Big=F
 Integral buffers will be    131072 words long.
 Raffenetti 2 integral format.
 Two-electron integral symmetry is turned on.
 R6Disp:  Grimme-D3(BJ) Dispersion energy=       -0.0629100584 Hartrees.
 Nuclear repulsion after empirical dispersion term =     3040.2021922704 Hartrees.
 Leave Link  301 at Thu Jul 10 02:15:25 2025, MaxMem=  1342177280 cpu:               1.2 elap:               0.1
 (Enter /home/zhangying/bin/g16/l302.exe)
 NPDir=0 NMtPBC=     1 NCelOv=     1 NCel=       1 NClECP=     1 NCelD=      1
         NCelK=      1 NCelE2=     1 NClLst=     1 CellRange=     0.0.
 One-electron integrals computed using PRISM.
 One-electron integral symmetry used in STVInt
 NBasis=   660 RedAO= T EigKep=  2.34D-05  NBF=   660
 NBsUse=   660 1.00D-06 EigRej= -1.00D+00 NBFU=   660
 Precomputing XC quadrature grid using
 IXCGrd= 4 IRadAn=           5 IRanWt=          -1 IRanGd=           0 AccXCQ= 0.00D+00.
 Generated NRdTot=       0 NPtTot=           0 NUsed=           0 NTot=          32
 NSgBfM=   681   681   681   681   681 MxSgAt=    32 MxSgA2=    32.
 Leave Link  302 at Thu Jul 10 02:15:26 2025, MaxMem=  1342177280 cpu:              12.7 elap:               0.9
 (Enter /home/zhangying/bin/g16/l303.exe)
 DipDrv:  MaxL=1.
 Leave Link  303 at Thu Jul 10 02:15:27 2025, MaxMem=  1342177280 cpu:               1.6 elap:               0.2
 (Enter /home/zhangying/bin/g16/l401.exe)
 Initial guess from the checkpoint file:  "/home_zz/zhangying/wangchenyu/zhang/diffusion/2VC/2/Gau-31980.chk"
 B after Tr=     0.000000   -0.000000   -0.000000
         Rot=    0.999992   -0.000095   -0.000195   -0.003941 Ang=  -0.45 deg.
 Guess basis will be translated and rotated to current coordinates.
 JPrj=2 DoOrth=T DoCkMO=T.
 Generating alternative initial guess.
 ExpMin= 7.40D-03 ExpMax= 9.34D+04 ExpMxC= 3.17D+03 IAcc=3 IRadAn=         5 AccDes= 0.00D+00
 Harris functional with IExCor=  402 and IRadAn=       5 diagonalized for initial guess.
 HarFok:  IExCor=  402 AccDes= 0.00D+00 IRadAn=         5 IDoV= 1 UseB2=F ITyADJ=14
 ICtDFT=  3500011 ScaDFX=  1.000000  1.000000  1.000000  1.000000
 FoFCou: FMM=F IPFlag=           0 FMFlag=      100000 FMFlg1=           0
         NFxFlg=           0 DoJE=T BraDBF=F KetDBF=T FulRan=T
         wScrn=  0.000000 ICntrl=       500 IOpCl=  0 I1Cent=   200000004 NGrid=           0
         NMat0=    1 NMatS0=      1 NMatT0=    0 NMatD0=    1 NMtDS0=    0 NMtDT0=    0
 Petite list used in FoFCou.
 Harris En= -2517.78965747648    
 Leave Link  401 at Thu Jul 10 02:15:30 2025, MaxMem=  1342177280 cpu:              54.8 elap:               3.5
 (Enter /home/zhangying/bin/g16/l502.exe)
 Integral symmetry usage will be decided dynamically.
 Closed shell SCF:
 Using DIIS extrapolation, IDIIS=  1040.
 NGot=  1342177280 LenX=  1341213430 LenY=  1340739398
 Requested convergence on RMS density matrix=1.00D-08 within 128 cycles.
 Requested convergence on MAX density matrix=1.00D-06.
 Requested convergence on             energy=1.00D-06.
 No special actions if energy rises.
 Fock matrices will be formed incrementally for  20 cycles.

 Cycle   1  Pass 1  IDiag  1:
 FoFJK:  IHMeth= 1 ICntrl=       0 DoSepK=F KAlg= 0 I1Cent=           0 FoldK=F
 IRaf= 630000000 NMat=       1 IRICut=       1 DoRegI=T DoRafI=F ISym2E= 0 IDoP0=0 IntGTp=1.
 FoFCou: FMM=F IPFlag=           0 FMFlag=      100000 FMFlg1=           0
         NFxFlg=           0 DoJE=F BraDBF=F KetDBF=F FulRan=T
         wScrn=  0.000000 ICntrl=         0 IOpCl=  0 I1Cent=           0 NGrid=           0
         NMat0=    1 NMatS0=      1 NMatT0=    0 NMatD0=    1 NMtDS0=    0 NMtDT0=    0
 Symmetry not used in FoFCou.
 E= -2517.62539193676    
 DIIS: error= 1.88D-03 at cycle   1 NSaved=   1.
 NSaved= 1 IEnMin= 1 EnMin= -2517.62539193676     IErMin= 1 ErrMin= 1.88D-03
 ErrMax= 1.88D-03  0.00D+00 EMaxC= 1.00D-01 BMatC= 1.13D-02 BMatP= 1.13D-02
 IDIUse=3 WtCom= 9.81D-01 WtEn= 1.88D-02
 Coeff-Com:  0.100D+01
 Coeff-En:   0.100D+01
 Coeff:      0.100D+01
 Gap=     0.440 Goal=   None    Shift=    0.000
 GapD=    0.440 DampG=2.000 DampE=1.000 DampFc=2.0000 IDamp=-1.
 RMSDP=1.12D-03 MaxDP=1.51D-01              OVMax= 2.66D-02

 Cycle   2  Pass 1  IDiag  1:
 RMSU=  1.09D-03    CP:  1.02D+00
 E= -2517.64097065746     Delta-E=       -0.015578720699 Rises=F Damp=F
 DIIS: error= 1.25D-03 at cycle   2 NSaved=   2.
 NSaved= 2 IEnMin= 2 EnMin= -2517.64097065746     IErMin= 2 ErrMin= 1.25D-03
 ErrMax= 1.25D-03  0.00D+00 EMaxC= 1.00D-01 BMatC= 2.05D-03 BMatP= 1.13D-02
 IDIUse=3 WtCom= 9.87D-01 WtEn= 1.25D-02
 Coeff-Com:  0.169D+00 0.831D+00
 Coeff-En:   0.000D+00 0.100D+01
 Coeff:      0.167D+00 0.833D+00
 Gap=     0.166 Goal=   None    Shift=    0.000
 RMSDP=4.02D-04 MaxDP=3.56D-02 DE=-1.56D-02 OVMax= 1.75D-02

 Cycle   3  Pass 1  IDiag  1:
 RMSU=  3.82D-04    CP:  1.01D+00  9.25D-01
 E= -2517.63818061169     Delta-E=        0.002790045771 Rises=F Damp=F
 DIIS: error= 2.45D-03 at cycle   3 NSaved=   3.
 NSaved= 3 IEnMin= 2 EnMin= -2517.64097065746     IErMin= 2 ErrMin= 1.25D-03
 ErrMax= 2.45D-03  0.00D+00 EMaxC= 1.00D-01 BMatC= 5.87D-03 BMatP= 2.05D-03
 IDIUse=3 WtCom= 1.68D-01 WtEn= 8.32D-01
 Coeff-Com: -0.268D-01 0.646D+00 0.381D+00
 Coeff-En:   0.000D+00 0.693D+00 0.307D+00
 Coeff:     -0.451D-02 0.685D+00 0.320D+00
 Gap=     0.164 Goal=   None    Shift=    0.000
 RMSDP=2.30D-04 MaxDP=1.37D-02 DE= 2.79D-03 OVMax= 1.07D-02

 Cycle   4  Pass 1  IDiag  1:
 RMSU=  7.35D-05    CP:  1.01D+00  9.90D-01  4.65D-01
 E= -2517.64237503146     Delta-E=       -0.004194419779 Rises=F Damp=F
 DIIS: error= 2.51D-04 at cycle   4 NSaved=   4.
 NSaved= 4 IEnMin= 4 EnMin= -2517.64237503146     IErMin= 4 ErrMin= 2.51D-04
 ErrMax= 2.51D-04  0.00D+00 EMaxC= 1.00D-01 BMatC= 1.33D-04 BMatP= 2.05D-03
 IDIUse=3 WtCom= 9.97D-01 WtEn= 2.51D-03
 Coeff-Com: -0.157D-01 0.254D+00 0.546D-01 0.707D+00
 Coeff-En:   0.000D+00 0.509D-02 0.000D+00 0.995D+00
 Coeff:     -0.157D-01 0.254D+00 0.545D-01 0.708D+00
 Gap=     0.163 Goal=   None    Shift=    0.000
 RMSDP=4.29D-05 MaxDP=6.91D-03 DE=-4.19D-03 OVMax= 1.63D-03

 Cycle   5  Pass 1  IDiag  1:
 RMSU=  1.58D-05    CP:  1.01D+00  1.00D+00  3.88D-01  7.79D-01
 E= -2517.64245655349     Delta-E=       -0.000081522021 Rises=F Damp=F
 DIIS: error= 9.47D-05 at cycle   5 NSaved=   5.
 NSaved= 5 IEnMin= 5 EnMin= -2517.64245655349     IErMin= 5 ErrMin= 9.47D-05
 ErrMax= 9.47D-05  0.00D+00 EMaxC= 1.00D-01 BMatC= 1.74D-05 BMatP= 1.33D-04
 IDIUse=1 WtCom= 1.00D+00 WtEn= 0.00D+00
 Coeff-Com: -0.687D-02 0.888D-01-0.739D-02 0.448D+00 0.478D+00
 Coeff:     -0.687D-02 0.888D-01-0.739D-02 0.448D+00 0.478D+00
 Gap=     0.163 Goal=   None    Shift=    0.000
 RMSDP=7.13D-06 MaxDP=4.79D-04 DE=-8.15D-05 OVMax= 5.07D-04

 Cycle   6  Pass 1  IDiag  1:
 RMSU=  5.90D-06    CP:  1.01D+00  1.00D+00  3.84D-01  8.02D-01  8.03D-01
 E= -2517.64246704691     Delta-E=       -0.000010493427 Rises=F Damp=F
 DIIS: error= 4.53D-05 at cycle   6 NSaved=   6.
 NSaved= 6 IEnMin= 6 EnMin= -2517.64246704691     IErMin= 6 ErrMin= 4.53D-05
 ErrMax= 4.53D-05  0.00D+00 EMaxC= 1.00D-01 BMatC= 5.68D-07 BMatP= 1.74D-05
 IDIUse=1 WtCom= 1.00D+00 WtEn= 0.00D+00
 Coeff-Com: -0.233D-02 0.274D-01-0.887D-02 0.185D+00 0.237D+00 0.562D+00
 Coeff:     -0.233D-02 0.274D-01-0.887D-02 0.185D+00 0.237D+00 0.562D+00
 Gap=     0.163 Goal=   None    Shift=    0.000
 RMSDP=2.51D-06 MaxDP=2.15D-04 DE=-1.05D-05 OVMax= 2.24D-04

 Cycle   7  Pass 1  IDiag  1:
 RMSU=  2.13D-06    CP:  1.01D+00  1.00D+00  3.83D-01  7.98D-01  8.65D-01
                    CP:  9.19D-01
 E= -2517.64246731332     Delta-E=       -0.000000266408 Rises=F Damp=F
 DIIS: error= 2.54D-05 at cycle   7 NSaved=   7.
 NSaved= 7 IEnMin= 7 EnMin= -2517.64246731332     IErMin= 7 ErrMin= 2.54D-05
 ErrMax= 2.54D-05  0.00D+00 EMaxC= 1.00D-01 BMatC= 2.01D-07 BMatP= 5.68D-07
 IDIUse=1 WtCom= 1.00D+00 WtEn= 0.00D+00
 Coeff-Com: -0.171D-03-0.600D-03-0.510D-02 0.324D-01 0.604D-01 0.393D+00
 Coeff-Com:  0.520D+00
 Coeff:     -0.171D-03-0.600D-03-0.510D-02 0.324D-01 0.604D-01 0.393D+00
 Coeff:      0.520D+00
 Gap=     0.163 Goal=   None    Shift=    0.000
 RMSDP=2.06D-06 MaxDP=3.59D-04 DE=-2.66D-07 OVMax= 9.22D-05

 Cycle   8  Pass 1  IDiag  1:
 RMSU=  8.51D-07    CP:  1.01D+00  1.00D+00  3.84D-01  8.13D-01  8.32D-01
                    CP:  8.90D-01  6.12D-01
 E= -2517.64246745237     Delta-E=       -0.000000139051 Rises=F Damp=F
 DIIS: error= 3.00D-06 at cycle   8 NSaved=   8.
 NSaved= 8 IEnMin= 8 EnMin= -2517.64246745237     IErMin= 8 ErrMin= 3.00D-06
 ErrMax= 3.00D-06  0.00D+00 EMaxC= 1.00D-01 BMatC= 1.06D-08 BMatP= 2.01D-07
 IDIUse=1 WtCom= 1.00D+00 WtEn= 0.00D+00
 Coeff-Com:  0.723D-04-0.256D-02-0.230D-02 0.440D-02 0.154D-01 0.177D+00
 Coeff-Com:  0.288D+00 0.519D+00
 Coeff:      0.723D-04-0.256D-02-0.230D-02 0.440D-02 0.154D-01 0.177D+00
 Coeff:      0.288D+00 0.519D+00
 Gap=     0.163 Goal=   None    Shift=    0.000
 RMSDP=6.54D-07 MaxDP=1.15D-04 DE=-1.39D-07 OVMax= 1.83D-05

 Cycle   9  Pass 1  IDiag  1:
 RMSU=  2.23D-07    CP:  1.01D+00  1.00D+00  3.84D-01  8.10D-01  8.41D-01
                    CP:  9.08D-01  6.26D-01  5.92D-01
 E= -2517.64246745956     Delta-E=       -0.000000007191 Rises=F Damp=F
 DIIS: error= 8.59D-07 at cycle   9 NSaved=   9.
 NSaved= 9 IEnMin= 9 EnMin= -2517.64246745956     IErMin= 9 ErrMin= 8.59D-07
 ErrMax= 8.59D-07  0.00D+00 EMaxC= 1.00D-01 BMatC= 7.01D-10 BMatP= 1.06D-08
 IDIUse=1 WtCom= 1.00D+00 WtEn= 0.00D+00
 Coeff-Com:  0.534D-04-0.124D-02-0.664D-03-0.870D-03 0.158D-02 0.507D-01
 Coeff-Com:  0.932D-01 0.258D+00 0.599D+00
 Coeff:      0.534D-04-0.124D-02-0.664D-03-0.870D-03 0.158D-02 0.507D-01
 Coeff:      0.932D-01 0.258D+00 0.599D+00
 Gap=     0.163 Goal=   None    Shift=    0.000
 RMSDP=1.97D-07 MaxDP=3.54D-05 DE=-7.19D-09 OVMax= 5.05D-06

 Cycle  10  Pass 1  IDiag  1:
 RMSU=  9.47D-08    CP:  1.01D+00  1.00D+00  3.84D-01  8.11D-01  8.42D-01
                    CP:  9.12D-01  6.40D-01  6.80D-01  5.46D-01
 E= -2517.64246746002     Delta-E=       -0.000000000457 Rises=F Damp=F
 DIIS: error= 2.45D-07 at cycle  10 NSaved=  10.
 NSaved=10 IEnMin=10 EnMin= -2517.64246746002     IErMin=10 ErrMin= 2.45D-07
 ErrMax= 2.45D-07  0.00D+00 EMaxC= 1.00D-01 BMatC= 1.17D-10 BMatP= 7.01D-10
 IDIUse=1 WtCom= 1.00D+00 WtEn= 0.00D+00
 Coeff-Com:  0.220D-04-0.411D-03-0.136D-03-0.843D-03-0.685D-03 0.971D-02
 Coeff-Com:  0.213D-01 0.882D-01 0.340D+00 0.543D+00
 Coeff:      0.220D-04-0.411D-03-0.136D-03-0.843D-03-0.685D-03 0.971D-02
 Coeff:      0.213D-01 0.882D-01 0.340D+00 0.543D+00
 Gap=     0.163 Goal=   None    Shift=    0.000
 RMSDP=8.83D-08 MaxDP=1.64D-05 DE=-4.57D-10 OVMax= 2.26D-06

 Cycle  11  Pass 1  IDiag  1:
 RMSU=  2.57D-08    CP:  1.01D+00  1.00D+00  3.84D-01  8.11D-01  8.43D-01
                    CP:  9.14D-01  6.44D-01  6.40D-01  6.92D-01  7.00D-01
 E= -2517.64246746000     Delta-E=        0.000000000015 Rises=F Damp=F
 DIIS: error= 1.15D-07 at cycle  11 NSaved=  11.
 NSaved=11 IEnMin=10 EnMin= -2517.64246746002     IErMin=11 ErrMin= 1.15D-07
 ErrMax= 1.15D-07  0.00D+00 EMaxC= 1.00D-01 BMatC= 2.00D-11 BMatP= 1.17D-10
 IDIUse=1 WtCom= 1.00D+00 WtEn= 0.00D+00
 Coeff-Com:  0.486D-05-0.514D-04 0.243D-04-0.382D-03-0.683D-03-0.223D-02
 Coeff-Com: -0.191D-02 0.123D-01 0.112D+00 0.331D+00 0.551D+00
 Coeff:      0.486D-05-0.514D-04 0.243D-04-0.382D-03-0.683D-03-0.223D-02
 Coeff:     -0.191D-02 0.123D-01 0.112D+00 0.331D+00 0.551D+00
 Gap=     0.163 Goal=   None    Shift=    0.000
 RMSDP=4.27D-08 MaxDP=8.55D-06 DE= 1.55D-11 OVMax= 9.18D-07

 Cycle  12  Pass 1  IDiag  1:
 RMSU=  8.05D-09    CP:  1.01D+00  1.00D+00  3.84D-01  8.11D-01  8.42D-01
                    CP:  9.13D-01  6.41D-01  6.63D-01  6.78D-01  7.46D-01
                    CP:  5.88D-01
 E= -2517.64246746009     Delta-E=       -0.000000000086 Rises=F Damp=F
 DIIS: error= 3.40D-08 at cycle  12 NSaved=  12.
 NSaved=12 IEnMin=12 EnMin= -2517.64246746009     IErMin=12 ErrMin= 3.40D-08
 ErrMax= 3.40D-08  0.00D+00 EMaxC= 1.00D-01 BMatC= 2.27D-12 BMatP= 2.00D-11
 IDIUse=1 WtCom= 1.00D+00 WtEn= 0.00D+00
 Coeff-Com:  0.139D-06 0.212D-04 0.354D-04-0.149D-03-0.352D-03-0.268D-02
 Coeff-Com: -0.380D-02-0.307D-02 0.268D-01 0.125D+00 0.317D+00 0.541D+00
 Coeff:      0.139D-06 0.212D-04 0.354D-04-0.149D-03-0.352D-03-0.268D-02
 Coeff:     -0.380D-02-0.307D-02 0.268D-01 0.125D+00 0.317D+00 0.541D+00
 Gap=     0.163 Goal=   None    Shift=    0.000
 RMSDP=7.52D-09 MaxDP=1.37D-06 DE=-8.64D-11 OVMax= 2.80D-07

 Cycle  13  Pass 1  IDiag  1:
 RMSU=  2.77D-09    CP:  1.01D+00  1.00D+00  3.84D-01  8.11D-01  8.43D-01
                    CP:  9.13D-01  6.41D-01  6.60D-01  6.85D-01  7.47D-01
                    CP:  6.45D-01  6.92D-01
 E= -2517.64246746009     Delta-E=        0.000000000003 Rises=F Damp=F
 DIIS: error= 2.17D-08 at cycle  13 NSaved=  13.
 NSaved=13 IEnMin=12 EnMin= -2517.64246746009     IErMin=13 ErrMin= 2.17D-08
 ErrMax= 2.17D-08  0.00D+00 EMaxC= 1.00D-01 BMatC= 2.95D-13 BMatP= 2.27D-12
 IDIUse=1 WtCom= 1.00D+00 WtEn= 0.00D+00
 Coeff-Com: -0.418D-06 0.172D-04 0.158D-04-0.344D-04-0.972D-04-0.116D-02
 Coeff-Com: -0.176D-02-0.309D-02 0.109D-02 0.287D-01 0.114D+00 0.321D+00
 Coeff-Com:  0.541D+00
 Coeff:     -0.418D-06 0.172D-04 0.158D-04-0.344D-04-0.972D-04-0.116D-02
 Coeff:     -0.176D-02-0.309D-02 0.109D-02 0.287D-01 0.114D+00 0.321D+00
 Coeff:      0.541D+00
 Gap=     0.163 Goal=   None    Shift=    0.000
 RMSDP=2.63D-09 MaxDP=4.29D-07 DE= 2.73D-12 OVMax= 8.85D-08

 SCF Done:  E(RB3LYP) =  -2517.64246746     A.U. after   13 cycles
            NFock= 13  Conv=0.26D-08     -V/T= 2.0025
 KE= 2.511414021800D+03 PE=-1.203898231727D+04 EE= 3.969723635741D+03
 Leave Link  502 at Thu Jul 10 02:17:26 2025, MaxMem=  1342177280 cpu:            1836.0 elap:             114.9
 (Enter /home/zhangying/bin/g16/l701.exe)
 ... and contract with generalized density number  0.
 Compute integral first derivatives.
 R6Disp: Adding Grimme-D3(BJ) dispersion energy 1st derivatives to the gradient.
 Leave Link  701 at Thu Jul 10 02:17:27 2025, MaxMem=  1342177280 cpu:               7.6 elap:               0.6
 (Enter /home/zhangying/bin/g16/l702.exe)
 L702 exits ... SP integral derivatives will be done elsewhere.
 Leave Link  702 at Thu Jul 10 02:17:27 2025, MaxMem=  1342177280 cpu:               0.6 elap:               0.1
 (Enter /home/zhangying/bin/g16/l703.exe)
 Integral derivatives from FoFJK, PRISM(SPDF).
 Compute integral first derivatives, UseDBF=F ICtDFT=           0.
 Calling FoFJK, ICntrl=      2127 FMM=F ISym2X=0 I1Cent= 0 IOpClX= 0 NMat=1 NMatS=1 NMatT=0.
 FoFJK:  IHMeth= 1 ICntrl=    2127 DoSepK=F KAlg= 0 I1Cent=           0 FoldK=F
 IRaf=         0 NMat=       1 IRICut=       1 DoRegI=T DoRafI=F ISym2E= 0 IDoP0=0 IntGTp=1.
 FoFCou: FMM=F IPFlag=           0 FMFlag=      100000 FMFlg1=         800
         NFxFlg=           0 DoJE=F BraDBF=F KetDBF=F FulRan=T
         wScrn=  0.000000 ICntrl=      2127 IOpCl=  0 I1Cent=           0 NGrid=           0
         NMat0=    1 NMatS0=      1 NMatT0=    0 NMatD0=    1 NMtDS0=    0 NMtDT0=    0
 Symmetry not used in FoFCou.
 Leave Link  703 at Thu Jul 10 02:18:06 2025, MaxMem=  1342177280 cpu:             615.4 elap:              38.5
 (Enter /home/zhangying/bin/g16/l716.exe)
 Dipole        =-1.20242775D+01-5.85946602D-01-1.04854487D+00
 ***** Axes restored to original set *****
 -------------------------------------------------------------------
 Center     Atomic                   Forces (Hartrees/Bohr)
 Number     Number              X              Y              Z
 -------------------------------------------------------------------
      1        7           0.000236799   -0.002998582    0.006552237
      2       16          -0.006469300    0.000508615   -0.036142051
      3       16           0.005645428   -0.009198195   -0.032806935
      4        6          -0.008489605    0.008131527   -0.000719660
      5        6           0.001154411    0.006756959   -0.008490467
      6        9          -0.003183763   -0.003899843    0.000657135
      7        9           0.000133202    0.000324142    0.009833807
      8        9          -0.001510492    0.000163461    0.001517637
      9        9           0.006318565   -0.000422815   -0.001095344
     10        9          -0.000067517   -0.004850670    0.000753322
     11        9           0.001285594    0.002854408   -0.002647693
     12        8           0.000848943    0.000771403    0.005979048
     13        8           0.002080172   -0.000603855    0.024082893
     14        8          -0.000745682    0.001579274    0.005194199
     15        8          -0.002333161    0.009129417    0.021380372
     16        3           0.000293161    0.000518045    0.006330847
     17        8          -0.000994964    0.001405849   -0.000905322
     18        6           0.000634708   -0.004140413    0.003200021
     19        8           0.001331526    0.001652007   -0.000688447
     20        6           0.000188738   -0.000065099    0.000036599
     21        6          -0.000204558   -0.000676151    0.000381168
     22        8          -0.002673801   -0.002655020   -0.001470516
     23        1          -0.000015503   -0.000031389   -0.000012934
     24        1          -0.000042898   -0.000035709   -0.000017882
     25        8          -0.002072837   -0.000303645    0.000447317
     26        6           0.004102543   -0.002190882    0.001898859
     27        8          -0.000933574    0.001487368   -0.000731237
     28        6           0.000554512   -0.000048597   -0.000023837
     29        6           0.000141521   -0.000227849    0.000120173
     30        8           0.004666186   -0.002891964   -0.002538513
     31        1           0.000091186    0.000001599   -0.000055342
     32        1           0.000030458   -0.000043398   -0.000019455
 -------------------------------------------------------------------
 Cartesian Forces:  Max     0.036142051 RMS     0.006787306
 Leave Link  716 at Thu Jul 10 02:18:06 2025, MaxMem=  1342177280 cpu:               0.6 elap:               0.1
 (Enter /home/zhangying/bin/g16/l103.exe)

 GradGradGradGradGradGradGradGradGradGradGradGradGradGradGradGradGradGrad
 Berny optimization.
 Using GEDIIS/GDIIS optimizer.
 FormGI is forming the generalized inverse of G from B-inverse, IUseBI=4.
 Internal  Forces:  Max     0.024134428 RMS     0.003435812
 Search for a local minimum.
 Step number   4 out of a maximum of  171
 All quantities printed in internal units (Hartrees-Bohrs-Radians)
 RMS Force = .34358D-02 SwitMx=.10000D-02 MixMth= 1
 Mixed Optimization -- RFO/linear search
 Update second derivatives using D2CorX and points    3    4
 DE= -1.40D-02 DEPred=-1.16D-02 R= 1.21D+00
 TightC=F SS=  1.41D+00  RLast= 1.17D+00 DXNew= 1.4270D+00 3.5158D+00
 Trust test= 1.21D+00 RLast= 1.17D+00 DXMaxT set to 1.43D+00
 ITU=  1  1  1  0
 Use linear search instead of GDIIS.
     Eigenvalues ---    0.00155   0.00230   0.00230   0.00269   0.00358
     Eigenvalues ---    0.00542   0.00643   0.01232   0.01455   0.02019
     Eigenvalues ---    0.02020   0.02398   0.02400   0.02607   0.02608
     Eigenvalues ---    0.02750   0.02850   0.02851   0.02971   0.02973
     Eigenvalues ---    0.03234   0.03898   0.04522   0.04525   0.05242
     Eigenvalues ---    0.06251   0.07333   0.07940   0.08287   0.09016
     Eigenvalues ---    0.10166   0.10969   0.11203   0.11558   0.12167
     Eigenvalues ---    0.14906   0.15559   0.15998   0.16000   0.16000
     Eigenvalues ---    0.16000   0.16504   0.17822   0.18540   0.19775
     Eigenvalues ---    0.20621   0.21046   0.21137   0.22089   0.22507
     Eigenvalues ---    0.22572   0.22574   0.23890   0.24616   0.24727
     Eigenvalues ---    0.24761   0.24909   0.24998   0.25000   0.25000
     Eigenvalues ---    0.25114   0.26527   0.36664   0.36664   0.36664
     Eigenvalues ---    0.36664   0.44373   0.44385   0.45304   0.45385
     Eigenvalues ---    0.48911   0.48923   0.49471   0.50126   0.50128
     Eigenvalues ---    0.51040   0.57237   0.57651   0.57665   0.57817
     Eigenvalues ---    0.59325   0.60497   0.60995   0.62462   0.75329
     Eigenvalues ---    0.94509   0.96208   1.00833   1.12271   1.12879
 RFO step:  Lambda=-5.65262606D-03 EMin= 1.55491633D-03
 Quartic linear search produced a step of  0.49670.
 Iteration  1 RMS(Cart)=  0.09718461 RMS(Int)=  0.04022547
 Iteration  2 RMS(Cart)=  0.07773082 RMS(Int)=  0.01620258
 Iteration  3 RMS(Cart)=  0.03787429 RMS(Int)=  0.00077262
 Iteration  4 RMS(Cart)=  0.00095793 RMS(Int)=  0.00065934
 Iteration  5 RMS(Cart)=  0.00000015 RMS(Int)=  0.00065934
 ITry= 1 IFail=0 DXMaxC= 5.19D-01 DCOld= 1.00D+10 DXMaxT= 1.43D+00 DXLimC= 3.00D+00 Rises=F
 Variable       Old X    -DE/DX   Delta X   Delta X   Delta X     New X
                                 (Linear)    (Quad)   (Total)
    R1        3.01646   0.00188   0.00089   0.00243   0.00244   3.01889
    R2        3.04198   0.00355   0.00512   0.00533   0.00911   3.05109
    R3        3.59371  -0.00091   0.00346  -0.00059   0.00285   3.59656
    R4        2.75624  -0.00398   0.00272  -0.00269   0.00003   2.75627
    R5        2.70879   0.02413  -0.01676   0.02221   0.00545   2.71423
    R6        3.57663  -0.00081   0.00149  -0.00013   0.00100   3.57764
    R7        2.75225  -0.00271   0.00132  -0.00198  -0.00066   2.75159
    R8        2.71510   0.02328  -0.01695   0.02174   0.00479   2.71989
    R9        2.61621  -0.00443   0.01923  -0.00035   0.01877   2.63498
   R10        2.53603  -0.00623   0.00386  -0.00775  -0.00389   2.53214
   R11        2.55704  -0.00392   0.00441  -0.00532  -0.00091   2.55614
   R12        2.53139  -0.00484   0.00336  -0.00621  -0.00285   2.52855
   R13        2.54880  -0.00947   0.00491  -0.01093  -0.00602   2.54277
   R14        2.60567  -0.00348   0.01634  -0.00071   0.01605   2.62172
   R15        5.13907  -0.00420  -0.29066  -0.04498  -0.33484   4.80423
   R16        5.33616  -0.00488  -0.27886  -0.10096  -0.37913   4.95703
   R17        6.91556  -0.00488  -0.24354  -0.16737  -0.41090   6.50466
   R18        5.91700  -0.00784  -0.32220  -0.28217  -0.60437   5.31263
   R19        2.57586   0.00130  -0.00247   0.00157  -0.00090   2.57496
   R20        2.62375  -0.00066   0.00162  -0.00087   0.00074   2.62449
   R21        2.56757   0.00195  -0.00362   0.00234  -0.00127   2.56630
   R22        2.25600  -0.00273   0.00212  -0.00141   0.00071   2.25671
   R23        2.61782  -0.00013   0.00091  -0.00013   0.00078   2.61861
   R24        2.50932   0.00031  -0.00005   0.00016   0.00011   2.50943
   R25        2.03064  -0.00003  -0.00003  -0.00004  -0.00008   2.03056
   R26        2.03004   0.00002  -0.00009   0.00002  -0.00006   2.02997
   R27        2.56081   0.00178  -0.00480   0.00160  -0.00320   2.55762
   R28        2.62049  -0.00021   0.00141  -0.00017   0.00123   2.62172
   R29        2.56505   0.00139  -0.00429   0.00111  -0.00318   2.56187
   R30        2.26147  -0.00259   0.00310  -0.00099   0.00211   2.26357
   R31        2.62555  -0.00054   0.00209  -0.00056   0.00153   2.62708
   R32        2.50911   0.00034  -0.00005   0.00019   0.00014   2.50925
   R33        2.03010   0.00000  -0.00010  -0.00001  -0.00011   2.02999
   R34        2.03059  -0.00002  -0.00005  -0.00004  -0.00009   2.03050
    A1        2.21029   0.00184  -0.00806   0.00502  -0.00422   2.20607
    A2        1.77128   0.00282  -0.00548   0.01371   0.00629   1.77757
    A3        1.87146   0.00224  -0.00579   0.01215   0.00616   1.87762
    A4        2.06663  -0.00300   0.00513  -0.01206  -0.00610   2.06053
    A5        1.74610   0.00329  -0.00866   0.00913   0.00147   1.74757
    A6        1.81921  -0.00107   0.00697  -0.00452   0.00226   1.82147
    A7        2.12197  -0.00227   0.00448  -0.01078  -0.00640   2.11557
    A8        1.67398   0.00368  -0.01770   0.01997  -0.00064   1.67334
    A9        1.91191   0.00163   0.00040   0.00530   0.00650   1.91840
   A10        2.06678  -0.00320   0.00481  -0.01374  -0.00889   2.05789
   A11        1.78804   0.00314  -0.00351   0.01479   0.01192   1.79996
   A12        1.81699   0.00028   0.00471   0.00144   0.00675   1.82373
   A13        2.11717  -0.00262   0.00431  -0.01298  -0.00899   2.10818
   A14        1.93062  -0.00341  -0.01073  -0.01322  -0.02388   1.90673
   A15        1.95886   0.00046   0.00749   0.00186   0.00881   1.96767
   A16        2.00707  -0.00322   0.01457  -0.00556   0.00920   2.01627
   A17        1.85732   0.00204  -0.00267   0.00463   0.00242   1.85974
   A18        1.82716   0.00374  -0.00628   0.00958   0.00310   1.83026
   A19        1.87238   0.00104  -0.00407   0.00422  -0.00016   1.87222
   A20        1.95319   0.00084   0.00856   0.00284   0.01096   1.96415
   A21        2.00036  -0.00353   0.00670  -0.00648   0.00050   2.00086
   A22        1.90667  -0.00340  -0.00806  -0.01044  -0.01867   1.88800
   A23        1.88322   0.00149  -0.00100   0.00570   0.00450   1.88772
   A24        1.86264   0.00155  -0.00383   0.00163  -0.00154   1.86111
   A25        1.85020   0.00355  -0.00354   0.00758   0.00362   1.85382
   A26        2.06720  -0.00260  -0.00959  -0.00228  -0.01063   2.05657
   A27        2.54816   0.00179   0.00275   0.01089   0.01331   2.56147
   A28        1.11522   0.00479   0.03365   0.03262   0.06906   1.18428
   A29        2.83087   0.00301   0.01737   0.01739   0.03635   2.86722
   A30        1.99705  -0.00398  -0.01069  -0.01425  -0.02837   1.96867
   A31        1.71651  -0.00180  -0.01592  -0.01497  -0.03188   1.68463
   A32        2.60840   0.00059   0.00476   0.00393   0.00776   2.61616
   A33        1.41926   0.00136   0.00040   0.00183   0.00247   1.42173
   A34        1.87258   0.00016  -0.00043   0.00024  -0.00019   1.87239
   A35        1.88962  -0.00064   0.00157  -0.00090   0.00067   1.89030
   A36        2.19832   0.00026  -0.00078   0.00045  -0.00033   2.19799
   A37        2.19523   0.00038  -0.00079   0.00045  -0.00034   2.19489
   A38        1.87694  -0.00017   0.00018  -0.00013   0.00005   1.87699
   A39        1.89336   0.00025  -0.00063   0.00024  -0.00040   1.89297
   A40        2.05106  -0.00012  -0.00037  -0.00025  -0.00061   2.05045
   A41        2.33876  -0.00012   0.00100   0.00001   0.00101   2.33977
   A42        1.89226   0.00041  -0.00070   0.00056  -0.00014   1.89212
   A43        2.05299  -0.00025  -0.00026  -0.00050  -0.00076   2.05222
   A44        2.33793  -0.00016   0.00096  -0.00005   0.00091   2.33884
   A45        2.57425   0.00182   0.00957   0.00800   0.01757   2.59182
   A46        1.87598  -0.00017  -0.00001  -0.00032  -0.00033   1.87565
   A47        1.89422  -0.00055   0.00237  -0.00033   0.00204   1.89626
   A48        2.19161   0.00041  -0.00134   0.00035  -0.00100   2.19061
   A49        2.19735   0.00014  -0.00103  -0.00001  -0.00104   2.19631
   A50        1.87236   0.00007  -0.00041  -0.00003  -0.00044   1.87192
   A51        1.89120   0.00034  -0.00103   0.00037  -0.00066   1.89054
   A52        2.05249  -0.00027  -0.00037  -0.00074  -0.00112   2.05138
   A53        2.33949  -0.00007   0.00140   0.00037   0.00178   2.34127
   A54        1.89099   0.00032  -0.00093   0.00032  -0.00060   1.89039
   A55        2.05100  -0.00019  -0.00053  -0.00053  -0.00106   2.04994
   A56        2.34119  -0.00012   0.00145   0.00021   0.00166   2.34285
   A57        2.88410   0.00213   0.01005   0.00921   0.01926   2.90337
    D1        1.62831  -0.00337  -0.01679  -0.02024  -0.03867   1.58964
    D2       -2.83208   0.00190  -0.03010  -0.00169  -0.03288  -2.86495
    D3       -0.34873  -0.00260  -0.02395  -0.01850  -0.04289  -0.39162
    D4       -2.12087   0.00117  -0.00878  -0.00081  -0.00909  -2.12997
    D5        2.32155  -0.00401   0.00209  -0.02581  -0.02311   2.29845
    D6       -0.20888   0.00279  -0.01251   0.00894  -0.00424  -0.21312
    D7        0.82561   0.00169  -0.00227  -0.00079  -0.00356   0.82205
    D8        2.89706   0.00228  -0.00788  -0.00262  -0.01085   2.88621
    D9       -1.23936   0.00153   0.00361   0.00025   0.00374  -1.23562
   D10       -1.09520  -0.00233   0.00793  -0.01976  -0.01215  -1.10735
   D11        0.97625  -0.00174   0.00232  -0.02159  -0.01944   0.95681
   D12        3.12302  -0.00249   0.01380  -0.01872  -0.00485   3.11817
   D13        2.98165  -0.00084   0.00392  -0.01004  -0.00663   2.97503
   D14       -1.23008  -0.00026  -0.00169  -0.01186  -0.01392  -1.24400
   D15        0.91668  -0.00100   0.00980  -0.00899   0.00067   0.91736
   D16       -3.12026  -0.00144   0.01116  -0.00156   0.00882  -3.11144
   D17       -0.96873  -0.00151   0.02161   0.00337   0.02437  -0.94436
   D18        1.10411  -0.00170   0.01575   0.00138   0.01611   1.12022
   D19       -1.17339   0.00190   0.00566   0.01246   0.01784  -1.15555
   D20        0.97814   0.00184   0.01611   0.01739   0.03338   1.01153
   D21        3.05098   0.00164   0.01025   0.01540   0.02513   3.07610
   D22        1.04605   0.00058   0.01104   0.00558   0.01670   1.06275
   D23       -3.08560   0.00051   0.02150   0.01051   0.03224  -3.05336
   D24       -1.01277   0.00032   0.01564   0.00852   0.02399  -0.98878
   D25       -2.39041   0.00290  -0.00240   0.02922   0.02600  -2.36442
   D26        1.76065   0.00304  -0.00349   0.03177   0.02764   1.78828
   D27       -0.21877  -0.00060   0.00503   0.02095   0.02545  -0.19332
   D28       -2.25271   0.00335   0.00494   0.02873   0.03287  -2.21984
   D29        1.91569   0.00334   0.00151   0.03023   0.03105   1.94673
   D30       -0.08864  -0.00071   0.00610   0.01948   0.02493  -0.06371
   D31        1.19581   0.00153   0.00953   0.00312   0.01304   1.20885
   D32        1.27427   0.00052   0.03323   0.01670   0.05005   1.32433
   D33       -1.35545  -0.00034  -0.00030  -0.00692  -0.00765  -1.36310
   D34        1.51551   0.00094  -0.02141  -0.01085  -0.03197   1.48354
   D35       -1.60186   0.00039  -0.01464  -0.00803  -0.02477  -1.62662
   D36       -3.12111   0.00072   0.01063   0.01343   0.02469  -3.09641
   D37        2.86292   0.00025  -0.01840  -0.00986  -0.02912   2.83379
   D38        2.93412  -0.00052   0.00353   0.00344   0.00729   2.94141
   D39       -0.74673   0.00021   0.00880   0.00826   0.01760  -0.72913
   D40       -1.74193   0.00170   0.03148   0.02166   0.05312  -1.68881
   D41       -3.13040  -0.00130  -0.01742  -0.01993  -0.03875   3.11403
   D42        1.55174   0.00000   0.01323   0.00687   0.02153   1.57327
   D43       -0.00553   0.00004  -0.00094   0.00110   0.00016  -0.00537
   D44        3.13354   0.00005  -0.00121   0.00100  -0.00021   3.13333
   D45        0.00318  -0.00002   0.00054  -0.00071  -0.00018   0.00300
   D46       -3.13583  -0.00003   0.00099  -0.00094   0.00004  -3.13579
   D47        0.00576  -0.00004   0.00099  -0.00108  -0.00009   0.00567
   D48       -3.13331  -0.00005   0.00125  -0.00097   0.00028  -3.13303
   D49        0.52466  -0.00028  -0.00538  -0.00479  -0.01017   0.51449
   D50       -2.61989  -0.00027  -0.00569  -0.00491  -0.01060  -2.63048
   D51       -0.00380   0.00002  -0.00065   0.00063  -0.00002  -0.00381
   D52        3.13597   0.00003  -0.00096   0.00087  -0.00008   3.13589
   D53        0.00037   0.00000   0.00007   0.00005   0.00012   0.00049
   D54        3.13878   0.00002  -0.00049   0.00034  -0.00016   3.13863
   D55       -3.13897  -0.00001   0.00045  -0.00025   0.00020  -3.13877
   D56       -0.00056   0.00000  -0.00011   0.00004  -0.00007  -0.00063
   D57       -0.00629   0.00004  -0.00114   0.00137   0.00023  -0.00606
   D58        3.13044   0.00007  -0.00173   0.00136  -0.00037   3.13007
   D59        0.00394  -0.00002   0.00073  -0.00077  -0.00005   0.00389
   D60       -3.13529  -0.00004   0.00110  -0.00113  -0.00004  -3.13533
   D61        0.00621  -0.00004   0.00111  -0.00143  -0.00032   0.00589
   D62       -3.13050  -0.00007   0.00170  -0.00143   0.00028  -3.13022
   D63        1.85379   0.00007   0.00167   0.00143   0.00310   1.85689
   D64       -1.29349   0.00010   0.00099   0.00142   0.00241  -1.29108
   D65       -0.00375   0.00003  -0.00065   0.00095   0.00030  -0.00345
   D66        3.13507   0.00004  -0.00113   0.00122   0.00010   3.13517
   D67       -0.00011  -0.00000  -0.00005  -0.00011  -0.00015  -0.00026
   D68        3.13857   0.00002  -0.00051   0.00033  -0.00017   3.13839
   D69       -3.13829  -0.00002   0.00055  -0.00045   0.00010  -3.13819
   D70        0.00039  -0.00000   0.00009  -0.00001   0.00008   0.00047
         Item               Value     Threshold  Converged?
 Maximum Force            0.024134     0.000450     NO 
 RMS     Force            0.003436     0.000300     NO 
 Maximum Displacement     0.519357     0.001800     NO 
 RMS     Displacement     0.198230     0.001200     NO 
 Predicted change in Energy=-1.019791D-02
 Lowest energy point so far.  Saving SCF results.
 GradGradGradGradGradGradGradGradGradGradGradGradGradGradGradGradGradGrad

 Leave Link  103 at Thu Jul 10 02:18:07 2025, MaxMem=  1342177280 cpu:              11.6 elap:               0.8
 (Enter /home/zhangying/bin/g16/l202.exe)
                          Input orientation:                          
 ---------------------------------------------------------------------
 Center     Atomic      Atomic             Coordinates (Angstroms)
 Number     Number       Type             X           Y           Z
 ---------------------------------------------------------------------
      1          7           0        6.518044  -11.450962    5.930399
      2         16           0        5.178914  -11.819771    6.719583
      3         16           0        7.778208  -10.627505    6.514124
      4          6           0        4.062969  -10.332955    6.311800
      5          6           0        7.729790   -9.251965    5.214215
      6          9           0        8.712117   -8.358071    5.376591
      7          9           0        7.761412   -9.682952    3.939919
      8          9           0        4.119232  -10.078000    4.942092
      9          9           0        2.774900  -10.556031    6.606052
     10          9           0        4.412013   -9.164432    6.896933
     11          9           0        6.535758   -8.560725    5.359905
     12          8           0        4.497476  -12.866250    5.965985
     13          8           0        5.226187  -11.846709    8.154863
     14          8           0        9.015669  -11.330321    6.206061
     15          8           0        7.612579   -9.942902    7.769306
     16          3           0        4.365225   -7.660827    4.193768
     17          8           0        4.271592   -2.917342    2.526257
     18          6           0        5.455985   -3.496094    2.871175
     19          8           0        6.463962   -2.695853    2.437783
     20          6           0        5.888678   -1.597378    1.819246
     21          6           0        4.568325   -1.729197    1.871212
     22          8           0        5.587245   -4.528410    3.457014
     23          1           0        6.549928   -0.851420    1.418120
     24          1           0        3.744535   -1.130852    1.528734
     25          8           0       -0.311327   -6.129211    4.494552
     26          6           0        0.905639   -5.684406    4.103499
     27          8           0        0.745102   -4.519830    3.428314
     28          6           0       -0.615968   -4.237283    3.411374
     29          6           0       -1.251988   -5.208962    4.055170
     30          8           0        1.949458   -6.228856    4.324442
     31          1           0       -0.930069   -3.336563    2.917413
     32          1           0       -2.282662   -5.404892    4.287243
 ---------------------------------------------------------------------
                    Distance matrix (angstroms):
                    1          2          3          4          5
     1  N    0.000000
     2  S    1.597530   0.000000
     3  S    1.614567   2.867061   0.000000
     4  C    2.724482   1.903219   3.732384   0.000000
     5  C    2.610907   3.920042   1.893203   3.977287   0.000000
     6  F    3.832314   5.125477   2.704903   5.137057   1.338050
     7  F    2.938338   4.354518   2.742079   4.441487   1.345578
     8  F    2.935316   2.704842   4.020118   1.394371   3.713828
     9  F    3.907497   2.718310   5.004662   1.339951   5.309306
    10  F    3.255423   2.769552   3.690311   1.352648   3.721136
    11  F    2.946056   3.783006   2.673478   3.187725   1.387354
    12  O    2.467186   1.458557   4.009444   2.593447   4.906737
    13  O    2.602643   1.436310   3.269754   2.653565   4.652756
    14  O    2.515685   3.901789   1.456078   5.053232   2.637575
    15  O    2.617982   3.247658   1.439304   3.856967   2.649457
    16  Li   4.692083   4.933422   5.082685   3.423111   3.859188
    17  O    9.458192   9.882331   9.361947   8.328575   7.701409
    18  C    8.588757   9.174454   8.337915   7.779528   6.617407
    19  O    9.426199  10.160268   9.014151   8.893711   7.231425
    20  C   10.695363  11.358450  10.351589   9.991324   8.573693
    21  C   10.714061  11.211565  10.537545   9.695300   8.818308
    22  O    7.409841   7.998440   7.165557   6.645747   5.476333
    23  H   11.520068  12.259279  11.092780  10.955937   9.293630
    24  H   11.557321  11.968933  11.459104  10.375829   9.768188
    25  O    8.776275   8.214377   9.473854   6.333113   8.656159
    26  C    8.251656   7.921331   8.802133   6.037743   7.780117
    27  O    9.360976   9.153157   9.812772   7.288014   8.623712
    28  C   10.453554  10.100447  10.996553   8.213534   9.901967
    29  C   10.141620   9.599917  10.814412   7.719874   9.917742
    30  O    7.121901   6.886539   7.623460   5.025947   6.583550
    31  H   11.419104  11.123893  11.913364   9.241309  10.735941
    32  H   10.803118  10.136176  11.552306   8.285630  10.766078
                    6          7          8          9         10
     6  F    0.000000
     7  F    2.173286   0.000000
     8  F    4.923570   3.798143   0.000000
     9  F    6.449275   5.721523   2.191918   0.000000
    10  F    4.631690   4.497919   2.177552   2.168248   0.000000
    11  F    2.185837   2.185859   2.883798   4.436010   2.690207
    12  O    6.199537   4.989149   2.994289   2.951959   3.818039
    13  O    5.660486   5.373543   3.830872   3.173873   3.072438
    14  O    3.100715   3.069590   5.209705   6.301326   5.134397
    15  O    3.073395   3.841084   4.496095   5.013205   3.407444
    16  Li   4.558585   3.960747   2.542287   4.090288   3.093561
    17  O    7.579195   7.742788   7.558736   8.788309   7.625527
    18  C    6.365400   6.688379   7.028306   8.424977   7.030410
    19  O    6.763986   7.263563   8.140357   9.631513   8.120162
    20  C    8.144537   8.566265   9.208911  10.623869   9.231671
    21  C    8.567418   8.816891   8.906991  10.175857   8.975802
    22  O    5.302443   5.615114   5.929457   7.359208   5.891257
    23  H    8.757531   9.264077  10.171353  11.633785  10.183037
    24  H    9.576824   9.751283   9.583468  10.749575   9.685117
    25  O    9.336400   8.837750   5.951729   5.794823   6.106877
    26  C    8.349273   7.938310   5.507639   5.787024   5.675255
    27  O    9.055451   8.726292   6.676040   7.117150   6.859291
    28  C   10.385381  10.005757   7.673277   7.850512   7.855349
    29  C   10.533111  10.063362   7.303708   7.163378   7.470091
    30  O    7.167575   6.771813   4.461537   4.961002   4.615137
    31  H   11.146069  10.810366   8.662663   8.913673   8.850902
    32  H   11.436481  10.922722   7.953050   7.582219   8.109457
                   11         12         13         14         15
    11  F    0.000000
    12  O    4.802028   0.000000
    13  O    4.508266   2.522235   0.000000
    14  O    3.812689   4.778157   4.292396   0.000000
    15  O    2.979122   4.637003   3.077012   2.517405   0.000000
    16  Li   2.623149   5.500425   5.826932   6.256288   5.342064
    17  O    6.708486  10.529174  10.598399  10.335639   9.381378
    18  C    5.745448   9.914454   9.884480   9.228646   8.378777
    19  O    6.552914  10.943137  10.860721   9.760387   9.069960
    20  C    7.838570  12.087943  12.067631  11.124405  10.393403
    21  C    7.919062  11.866175  11.928164  11.434656  10.560300
    22  O    4.558534   8.775084   8.703887   8.097983   7.212112
    23  H    8.658594  13.009679  12.962730  11.781834  11.140998
    24  H    8.813161  12.568837  12.685838  12.397234  11.469905
    25  O    7.317354   8.406985   8.760806  10.815437   9.383845
    26  C    6.445930   8.243120   8.547202  10.102956   8.749627
    27  O    7.320626   9.496462   9.803241  11.068014   9.768119
    28  C    8.581148  10.350479  10.702094  12.283725  10.920377
    29  C    8.578207   9.764302  10.140706  12.145869  10.713801
    30  O    5.248233   7.296715   7.547804   8.916096   7.598168
    31  H    9.433780  11.382748  11.736820  13.176990  11.838978
    32  H    9.427323  10.220582  10.622537  12.901351  11.429527
                   16         17         18         19         20
    16  Li   0.000000
    17  O    5.028917   0.000000
    18  C    4.503777   1.362612   0.000000
    19  O    5.669140   2.205305   1.358025   0.000000
    20  C    6.687651   2.203892   2.213346   1.385708   0.000000
    21  C    6.373362   1.388820   2.215805   2.202014   1.327935
    22  O    3.442118   2.278770   1.194200   2.272825   3.371068
    23  H    7.671060   3.269070   3.209732   2.109273   1.074526
    24  H    7.080129   2.112910   3.213344   3.266631   2.213457
    25  O    4.930158   5.932405   6.544505   7.869103   8.132333
    26  C    3.985364   4.634002   5.197402   6.526946   6.837565
    27  O    4.853562   3.977160   4.852923   6.083864   6.130759
    28  C    6.094676   5.139447   6.140830   7.310902   7.198221
    29  C    6.130573   6.172441   7.023722   8.274511   8.308550
    30  O    2.811324   4.426274   4.677147   6.035092   6.576021
    31  H    6.954745   5.233166   6.388214   7.437220   7.122222
    32  H    7.020853   7.228223   8.095395   9.341457   9.346602
                   21         22         23         24         25
    21  C    0.000000
    22  O    3.374694   0.000000
    23  H    2.214167   4.313247   0.000000
    24  H    1.074215   4.319403   2.821444   0.000000
    25  O    7.074817   6.199371   9.186747   7.087291   0.000000
    26  C    5.834556   4.865358   7.901077   5.951773   1.353432
    27  O    4.982894   4.842235   7.155006   4.908175   2.200684
    28  C    5.961500   6.210208   8.172343   5.675230   2.201243
    29  C    7.124217   6.898988   9.317300   6.926695   1.387356
    30  O    5.755321   4.108216   7.650349   6.085058   2.269365
    31  H    5.823272   6.647334   8.023351   5.352151   3.266357
    32  H    8.141496   7.961968  10.343143   7.886944   2.110397
                   26         27         28         29         30
    26  C    0.000000
    27  O    1.355685   0.000000
    28  C    2.210993   1.390191   0.000000
    29  C    2.209917   2.203683   1.327838   0.000000
    30  O    1.197832   2.274706   3.373643   3.370749   0.000000
    31  H    3.207645   2.113608   1.074222   2.214497   4.317032
    32  H    3.205799   3.269319   2.215474   1.074493   4.311744
                   31         32
    31  H    0.000000
    32  H    2.825584   0.000000
 Stoichiometry    C8H4F6LiNO10S2
 Framework group  C1[X(C8H4F6LiNO10S2)]
 Deg. of freedom    90
 Full point group                 C1      NOp   1
 RotChk:  IX=1 Diff= 2.16D-02
 Largest Abelian subgroup         C1      NOp   1
 Largest concise Abelian subgroup C1      NOp   1
                         Standard orientation:                         
 ---------------------------------------------------------------------
 Center     Atomic      Atomic             Coordinates (Angstroms)
 Number     Number       Type             X           Y           Z
 ---------------------------------------------------------------------
      1          7           0        3.932524    0.074104   -0.648252
      2         16           0        3.981348   -1.447344   -0.163572
      3         16           0        4.006696    1.382781    0.294451
      4          6           0        2.134933   -1.839221    0.080210
      5          6           0        2.353216    2.117205   -0.263083
      6          9           0        2.090787    3.291990    0.321202
      7          9           0        2.229054    2.273660   -1.593754
      8          9           0        1.419990   -1.394428   -1.031223
      9          9           0        1.894155   -3.152917    0.188362
     10          9           0        1.545348   -1.234575    1.136833
     11          9           0        1.342262    1.248109    0.120839
     12          8           0        4.266715   -2.272862   -1.331679
     13          8           0        4.577274   -1.731258    1.112066
     14          8           0        4.982628    2.323045   -0.238111
     15          8           0        3.858903    1.199474    1.714363
     16          3           0       -0.754461   -0.142829   -0.620748
     17          8           0       -5.339114    1.834195   -0.018802
     18          6           0       -4.235337    2.626278    0.086046
     19          8           0       -4.639989    3.922573    0.096418
     20          6           0       -6.022550    3.929323    0.003336
     21          6           0       -6.445400    2.672452   -0.066538
     22          8           0       -3.105229    2.247385    0.159596
     23          1           0       -6.514878    4.884425    0.003332
     24          1           0       -7.413774    2.214102   -0.144669
     25          8           0       -3.851018   -3.906841    0.120875
     26          6           0       -3.859685   -2.557124    0.021039
     27          8           0       -5.145300   -2.137839   -0.075280
     28          6           0       -5.952598   -3.268501   -0.025256
     29          6           0       -5.170391   -4.334921    0.093295
     30          8           0       -2.890679   -1.852978    0.023850
     31          1           0       -7.015342   -3.122839   -0.082805
     32          1           0       -5.350020   -5.391578    0.169094
 ---------------------------------------------------------------------
 Rotational constants (GHZ):           0.1764435           0.0702924           0.0524182
 Leave Link  202 at Thu Jul 10 02:18:07 2025, MaxMem=  1342177280 cpu:               0.3 elap:               0.1
 (Enter /home/zhangying/bin/g16/l301.exe)
 Standard basis: 6-311++G(d,p) (5D, 7F)
 Ernie: Thresh=  0.10000D-02 Tol=  0.10000D-05 Strict=F.
 There are   688 symmetry adapted cartesian basis functions of A   symmetry.
 There are   660 symmetry adapted basis functions of A   symmetry.
   660 basis functions,  1072 primitive gaussians,   688 cartesian basis functions
   114 alpha electrons      114 beta electrons
       nuclear repulsion energy      3092.3933856916 Hartrees.
 IExCor=  402 DFT=T Ex+Corr=B3LYP ExCW=0 ScaHFX=  0.200000
 ScaDFX=  0.800000  0.720000  1.000000  0.810000 ScalE2=  1.000000  1.000000
 IRadAn=      5 IRanWt=     -1 IRanGd=            0 ICorTp=0 IEmpDi=141
 NAtoms=   32 NActive=   32 NUniq=   32 SFac= 1.00D+00 NAtFMM=   60 NAOKFM=F Big=F
 Integral buffers will be    131072 words long.
 Raffenetti 2 integral format.
 Two-electron integral symmetry is turned on.
 R6Disp:  Grimme-D3(BJ) Dispersion energy=       -0.0598886000 Hartrees.
 Nuclear repulsion after empirical dispersion term =     3092.3334970917 Hartrees.
 Leave Link  301 at Thu Jul 10 02:18:08 2025, MaxMem=  1342177280 cpu:               1.2 elap:               0.1
 (Enter /home/zhangying/bin/g16/l302.exe)
 NPDir=0 NMtPBC=     1 NCelOv=     1 NCel=       1 NClECP=     1 NCelD=      1
         NCelK=      1 NCelE2=     1 NClLst=     1 CellRange=     0.0.
 One-electron integrals computed using PRISM.
 One-electron integral symmetry used in STVInt
 NBasis=   660 RedAO= T EigKep=  2.16D-05  NBF=   660
 NBsUse=   660 1.00D-06 EigRej= -1.00D+00 NBFU=   660
 Precomputing XC quadrature grid using
 IXCGrd= 4 IRadAn=           5 IRanWt=          -1 IRanGd=           0 AccXCQ= 0.00D+00.
 Generated NRdTot=       0 NPtTot=           0 NUsed=           0 NTot=          32
 NSgBfM=   682   682   682   682   682 MxSgAt=    32 MxSgA2=    32.
 Leave Link  302 at Thu Jul 10 02:18:09 2025, MaxMem=  1342177280 cpu:              12.8 elap:               0.9
 (Enter /home/zhangying/bin/g16/l303.exe)
 DipDrv:  MaxL=1.
 Leave Link  303 at Thu Jul 10 02:18:09 2025, MaxMem=  1342177280 cpu:               1.6 elap:               0.2
 (Enter /home/zhangying/bin/g16/l401.exe)
 Initial guess from the checkpoint file:  "/home_zz/zhangying/wangchenyu/zhang/diffusion/2VC/2/Gau-31980.chk"
 B after Tr=     0.000000   -0.000000    0.000000
         Rot=    0.999975   -0.000721   -0.000083   -0.007069 Ang=  -0.81 deg.
 Guess basis will be translated and rotated to current coordinates.
 JPrj=2 DoOrth=T DoCkMO=T.
 Generating alternative initial guess.
 ExpMin= 7.40D-03 ExpMax= 9.34D+04 ExpMxC= 3.17D+03 IAcc=3 IRadAn=         5 AccDes= 0.00D+00
 Harris functional with IExCor=  402 and IRadAn=       5 diagonalized for initial guess.
 HarFok:  IExCor=  402 AccDes= 0.00D+00 IRadAn=         5 IDoV= 1 UseB2=F ITyADJ=14
 ICtDFT=  3500011 ScaDFX=  1.000000  1.000000  1.000000  1.000000
 FoFCou: FMM=F IPFlag=           0 FMFlag=      100000 FMFlg1=           0
         NFxFlg=           0 DoJE=T BraDBF=F KetDBF=T FulRan=T
         wScrn=  0.000000 ICntrl=       500 IOpCl=  0 I1Cent=   200000004 NGrid=           0
         NMat0=    1 NMatS0=      1 NMatT0=    0 NMatD0=    1 NMtDS0=    0 NMtDT0=    0
 Petite list used in FoFCou.
 Harris En= -2517.79595606082    
 Leave Link  401 at Thu Jul 10 02:18:13 2025, MaxMem=  1342177280 cpu:              55.5 elap:               3.5
 (Enter /home/zhangying/bin/g16/l502.exe)
 Integral symmetry usage will be decided dynamically.
 Closed shell SCF:
 Using DIIS extrapolation, IDIIS=  1040.
 NGot=  1342177280 LenX=  1341213430 LenY=  1340739398
 Requested convergence on RMS density matrix=1.00D-08 within 128 cycles.
 Requested convergence on MAX density matrix=1.00D-06.
 Requested convergence on             energy=1.00D-06.
 No special actions if energy rises.
 Fock matrices will be formed incrementally for  20 cycles.

 Cycle   1  Pass 1  IDiag  1:
 FoFJK:  IHMeth= 1 ICntrl=       0 DoSepK=F KAlg= 0 I1Cent=           0 FoldK=F
 IRaf= 640000000 NMat=       1 IRICut=       1 DoRegI=T DoRafI=F ISym2E= 0 IDoP0=0 IntGTp=1.
 FoFCou: FMM=F IPFlag=           0 FMFlag=      100000 FMFlg1=           0
         NFxFlg=           0 DoJE=F BraDBF=F KetDBF=F FulRan=T
         wScrn=  0.000000 ICntrl=         0 IOpCl=  0 I1Cent=           0 NGrid=           0
         NMat0=    1 NMatS0=      1 NMatT0=    0 NMatD0=    1 NMtDS0=    0 NMtDT0=    0
 Symmetry not used in FoFCou.
 E= -2517.64331601194    
 DIIS: error= 1.73D-03 at cycle   1 NSaved=   1.
 NSaved= 1 IEnMin= 1 EnMin= -2517.64331601194     IErMin= 1 ErrMin= 1.73D-03
 ErrMax= 1.73D-03  0.00D+00 EMaxC= 1.00D-01 BMatC= 6.55D-03 BMatP= 6.55D-03
 IDIUse=3 WtCom= 9.83D-01 WtEn= 1.73D-02
 Coeff-Com:  0.100D+01
 Coeff-En:   0.100D+01
 Coeff:      0.100D+01
 Gap=     0.440 Goal=   None    Shift=    0.000
 GapD=    0.440 DampG=2.000 DampE=1.000 DampFc=2.0000 IDamp=-1.
 RMSDP=7.90D-04 MaxDP=1.37D-01              OVMax= 2.04D-02

 Cycle   2  Pass 1  IDiag  1:
 RMSU=  7.68D-04    CP:  1.01D+00
 E= -2517.65283175413     Delta-E=       -0.009515742192 Rises=F Damp=F
 DIIS: error= 7.91D-04 at cycle   2 NSaved=   2.
 NSaved= 2 IEnMin= 2 EnMin= -2517.65283175413     IErMin= 2 ErrMin= 7.91D-04
 ErrMax= 7.91D-04  0.00D+00 EMaxC= 1.00D-01 BMatC= 5.73D-04 BMatP= 6.55D-03
 IDIUse=3 WtCom= 9.92D-01 WtEn= 7.91D-03
 Coeff-Com:  0.640D-01 0.936D+00
 Coeff-En:   0.000D+00 0.100D+01
 Coeff:      0.635D-01 0.937D+00
 Gap=     0.181 Goal=   None    Shift=    0.000
 RMSDP=1.53D-04 MaxDP=1.23D-02 DE=-9.52D-03 OVMax= 1.36D-02

 Cycle   3  Pass 1  IDiag  1:
 RMSU=  1.52D-04    CP:  1.01D+00  9.96D-01
 E= -2517.65198753412     Delta-E=        0.000844220009 Rises=F Damp=F
 DIIS: error= 1.60D-03 at cycle   3 NSaved=   3.
 NSaved= 3 IEnMin= 2 EnMin= -2517.65283175413     IErMin= 2 ErrMin= 7.91D-04
 ErrMax= 1.60D-03  0.00D+00 EMaxC= 1.00D-01 BMatC= 1.84D-03 BMatP= 5.73D-04
 IDIUse=3 WtCom= 2.00D-01 WtEn= 8.00D-01
 Coeff-Com: -0.298D-01 0.666D+00 0.364D+00
 Coeff-En:   0.000D+00 0.709D+00 0.291D+00
 Coeff:     -0.596D-02 0.701D+00 0.305D+00
 Gap=     0.180 Goal=   None    Shift=    0.000
 RMSDP=7.52D-05 MaxDP=3.85D-03 DE= 8.44D-04 OVMax= 7.62D-03

 Cycle   4  Pass 1  IDiag  1:
 RMSU=  4.09D-05    CP:  1.01D+00  1.01D+00  5.90D-01
 E= -2517.65325467804     Delta-E=       -0.001267143918 Rises=F Damp=F
 DIIS: error= 1.61D-04 at cycle   4 NSaved=   4.
 NSaved= 4 IEnMin= 4 EnMin= -2517.65325467804     IErMin= 4 ErrMin= 1.61D-04
 ErrMax= 1.61D-04  0.00D+00 EMaxC= 1.00D-01 BMatC= 3.58D-05 BMatP= 5.73D-04
 IDIUse=3 WtCom= 9.98D-01 WtEn= 1.61D-03
 Coeff-Com: -0.154D-01 0.256D+00 0.605D-01 0.699D+00
 Coeff-En:   0.000D+00 0.000D+00 0.000D+00 0.100D+01
 Coeff:     -0.154D-01 0.256D+00 0.605D-01 0.699D+00
 Gap=     0.180 Goal=   None    Shift=    0.000
 RMSDP=1.95D-05 MaxDP=1.77D-03 DE=-1.27D-03 OVMax= 8.25D-04

 Cycle   5  Pass 1  IDiag  1:
 RMSU=  1.16D-05    CP:  1.01D+00  1.01D+00  5.20D-01  7.58D-01
 E= -2517.65327376329     Delta-E=       -0.000019085242 Rises=F Damp=F
 DIIS: error= 7.45D-05 at cycle   5 NSaved=   5.
 NSaved= 5 IEnMin= 5 EnMin= -2517.65327376329     IErMin= 5 ErrMin= 7.45D-05
 ErrMax= 7.45D-05  0.00D+00 EMaxC= 1.00D-01 BMatC= 8.97D-06 BMatP= 3.58D-05
 IDIUse=1 WtCom= 1.00D+00 WtEn= 0.00D+00
 Coeff-Com: -0.570D-02 0.759D-01-0.126D-01 0.457D+00 0.485D+00
 Coeff:     -0.570D-02 0.759D-01-0.126D-01 0.457D+00 0.485D+00
 Gap=     0.180 Goal=   None    Shift=    0.000
 RMSDP=8.56D-06 MaxDP=5.39D-04 DE=-1.91D-05 OVMax= 3.83D-04

 Cycle   6  Pass 1  IDiag  1:
 RMSU=  4.77D-06    CP:  1.01D+00  1.01D+00  4.94D-01  8.59D-01  6.52D-01
 E= -2517.65327935281     Delta-E=       -0.000005589523 Rises=F Damp=F
 DIIS: error= 2.15D-05 at cycle   6 NSaved=   6.
 NSaved= 6 IEnMin= 6 EnMin= -2517.65327935281     IErMin= 6 ErrMin= 2.15D-05
 ErrMax= 2.15D-05  0.00D+00 EMaxC= 1.00D-01 BMatC= 3.97D-07 BMatP= 8.97D-06
 IDIUse=1 WtCom= 1.00D+00 WtEn= 0.00D+00
 Coeff-Com: -0.213D-02 0.243D-01-0.116D-01 0.213D+00 0.268D+00 0.509D+00
 Coeff:     -0.213D-02 0.243D-01-0.116D-01 0.213D+00 0.268D+00 0.509D+00
 Gap=     0.180 Goal=   None    Shift=    0.000
 RMSDP=3.09D-06 MaxDP=3.98D-04 DE=-5.59D-06 OVMax= 1.25D-04

 Cycle   7  Pass 1  IDiag  1:
 RMSU=  1.54D-06    CP:  1.01D+00  1.01D+00  5.04D-01  8.47D-01  7.41D-01
                    CP:  6.88D-01
 E= -2517.65327956958     Delta-E=       -0.000000216776 Rises=F Damp=F
 DIIS: error= 1.07D-05 at cycle   7 NSaved=   7.
 NSaved= 7 IEnMin= 7 EnMin= -2517.65327956958     IErMin= 7 ErrMin= 1.07D-05
 ErrMax= 1.07D-05  0.00D+00 EMaxC= 1.00D-01 BMatC= 1.12D-07 BMatP= 3.97D-07
 IDIUse=1 WtCom= 1.00D+00 WtEn= 0.00D+00
 Coeff-Com: -0.140D-03-0.207D-02-0.549D-02 0.405D-01 0.721D-01 0.362D+00
 Coeff-Com:  0.533D+00
 Coeff:     -0.140D-03-0.207D-02-0.549D-02 0.405D-01 0.721D-01 0.362D+00
 Coeff:      0.533D+00
 Gap=     0.180 Goal=   None    Shift=    0.000
 RMSDP=1.13D-06 MaxDP=9.98D-05 DE=-2.17D-07 OVMax= 5.26D-05

 Cycle   8  Pass 1  IDiag  1:
 RMSU=  5.17D-07    CP:  1.01D+00  1.01D+00  5.03D-01  8.68D-01  7.22D-01
                    CP:  7.37D-01  7.63D-01
 E= -2517.65327964652     Delta-E=       -0.000000076935 Rises=F Damp=F
 DIIS: error= 1.84D-06 at cycle   8 NSaved=   8.
 NSaved= 8 IEnMin= 8 EnMin= -2517.65327964652     IErMin= 8 ErrMin= 1.84D-06
 ErrMax= 1.84D-06  0.00D+00 EMaxC= 1.00D-01 BMatC= 6.23D-09 BMatP= 1.12D-07
 IDIUse=1 WtCom= 1.00D+00 WtEn= 0.00D+00
 Coeff-Com:  0.954D-04-0.339D-02-0.215D-02 0.522D-02 0.178D-01 0.162D+00
 Coeff-Com:  0.292D+00 0.528D+00
 Coeff:      0.954D-04-0.339D-02-0.215D-02 0.522D-02 0.178D-01 0.162D+00
 Coeff:      0.292D+00 0.528D+00
 Gap=     0.180 Goal=   None    Shift=    0.000
 RMSDP=2.77D-07 MaxDP=2.99D-05 DE=-7.69D-08 OVMax= 1.36D-05

 Cycle   9  Pass 1  IDiag  1:
 RMSU=  1.42D-07    CP:  1.01D+00  1.01D+00  5.04D-01  8.65D-01  7.25D-01
                    CP:  7.50D-01  7.33D-01  6.98D-01
 E= -2517.65327965049     Delta-E=       -0.000000003973 Rises=F Damp=F
 DIIS: error= 5.03D-07 at cycle   9 NSaved=   9.
 NSaved= 9 IEnMin= 9 EnMin= -2517.65327965049     IErMin= 9 ErrMin= 5.03D-07
 ErrMax= 5.03D-07  0.00D+00 EMaxC= 1.00D-01 BMatC= 4.09D-10 BMatP= 6.23D-09
 IDIUse=1 WtCom= 1.00D+00 WtEn= 0.00D+00
 Coeff-Com:  0.612D-04-0.150D-02-0.548D-03-0.103D-02 0.204D-02 0.472D-01
 Coeff-Com:  0.918D-01 0.257D+00 0.605D+00
 Coeff:      0.612D-04-0.150D-02-0.548D-03-0.103D-02 0.204D-02 0.472D-01
 Coeff:      0.918D-01 0.257D+00 0.605D+00
 Gap=     0.180 Goal=   None    Shift=    0.000
 RMSDP=9.95D-08 MaxDP=9.71D-06 DE=-3.97D-09 OVMax= 3.78D-06

 Cycle  10  Pass 1  IDiag  1:
 RMSU=  7.83D-08    CP:  1.01D+00  1.01D+00  5.04D-01  8.66D-01  7.27D-01
                    CP:  7.47D-01  7.32D-01  7.68D-01  8.32D-01
 E= -2517.65327965076     Delta-E=       -0.000000000269 Rises=F Damp=F
 DIIS: error= 2.45D-07 at cycle  10 NSaved=  10.
 NSaved=10 IEnMin=10 EnMin= -2517.65327965076     IErMin=10 ErrMin= 2.45D-07
 ErrMax= 2.45D-07  0.00D+00 EMaxC= 1.00D-01 BMatC= 7.79D-11 BMatP= 4.09D-10
 IDIUse=1 WtCom= 1.00D+00 WtEn= 0.00D+00
 Coeff-Com:  0.215D-04-0.401D-03-0.344D-04-0.116D-02-0.102D-02 0.649D-02
 Coeff-Com:  0.149D-01 0.785D-01 0.351D+00 0.551D+00
 Coeff:      0.215D-04-0.401D-03-0.344D-04-0.116D-02-0.102D-02 0.649D-02
 Coeff:      0.149D-01 0.785D-01 0.351D+00 0.551D+00
 Gap=     0.180 Goal=   None    Shift=    0.000
 RMSDP=5.24D-08 MaxDP=7.91D-06 DE=-2.69D-10 OVMax= 1.90D-06

 Cycle  11  Pass 1  IDiag  1:
 RMSU=  1.91D-08    CP:  1.01D+00  1.01D+00  5.03D-01  8.65D-01  7.26D-01
                    CP:  7.51D-01  7.31D-01  7.32D-01  8.97D-01  6.03D-01
 E= -2517.65327965083     Delta-E=       -0.000000000065 Rises=F Damp=F
 DIIS: error= 1.20D-07 at cycle  11 NSaved=  11.
 NSaved=11 IEnMin=11 EnMin= -2517.65327965083     IErMin=11 ErrMin= 1.20D-07
 ErrMax= 1.20D-07  0.00D+00 EMaxC= 1.00D-01 BMatC= 1.32D-11 BMatP= 7.79D-11
 IDIUse=1 WtCom= 1.00D+00 WtEn= 0.00D+00
 Coeff-Com:  0.383D-05-0.138D-04 0.640D-04-0.561D-03-0.945D-03-0.311D-02
 Coeff-Com: -0.455D-02 0.960D-02 0.128D+00 0.342D+00 0.529D+00
 Coeff:      0.383D-05-0.138D-04 0.640D-04-0.561D-03-0.945D-03-0.311D-02
 Coeff:     -0.455D-02 0.960D-02 0.128D+00 0.342D+00 0.529D+00
 Gap=     0.180 Goal=   None    Shift=    0.000
 RMSDP=2.20D-08 MaxDP=4.75D-06 DE=-6.46D-11 OVMax= 7.77D-07

 Cycle  12  Pass 1  IDiag  1:
 RMSU=  5.80D-09    CP:  1.01D+00  1.01D+00  5.03D-01  8.65D-01  7.26D-01
                    CP:  7.50D-01  7.33D-01  7.50D-01  8.97D-01  6.45D-01
                    CP:  6.28D-01
 E= -2517.65327965080     Delta-E=        0.000000000024 Rises=F Damp=F
 DIIS: error= 3.37D-08 at cycle  12 NSaved=  12.
 NSaved=12 IEnMin=11 EnMin= -2517.65327965083     IErMin=12 ErrMin= 3.37D-08
 ErrMax= 3.37D-08  0.00D+00 EMaxC= 1.00D-01 BMatC= 1.14D-12 BMatP= 1.32D-11
 IDIUse=1 WtCom= 1.00D+00 WtEn= 0.00D+00
 Coeff-Com: -0.266D-06 0.378D-04 0.367D-04-0.172D-03-0.384D-03-0.240D-02
 Coeff-Com: -0.399D-02-0.353D-02 0.273D-01 0.120D+00 0.290D+00 0.574D+00
 Coeff:     -0.266D-06 0.378D-04 0.367D-04-0.172D-03-0.384D-03-0.240D-02
 Coeff:     -0.399D-02-0.353D-02 0.273D-01 0.120D+00 0.290D+00 0.574D+00
 Gap=     0.180 Goal=   None    Shift=    0.000
 RMSDP=3.33D-09 MaxDP=4.14D-07 DE= 2.36D-11 OVMax= 2.28D-07

 SCF Done:  E(RB3LYP) =  -2517.65327965     A.U. after   12 cycles
            NFock= 12  Conv=0.33D-08     -V/T= 2.0025
 KE= 2.511347343310D+03 PE=-1.214272107618D+04 EE= 4.021386956131D+03
 Leave Link  502 at Thu Jul 10 02:20:05 2025, MaxMem=  1342177280 cpu:            1779.0 elap:             111.3
 (Enter /home/zhangying/bin/g16/l701.exe)
 ... and contract with generalized density number  0.
 Compute integral first derivatives.
 R6Disp: Adding Grimme-D3(BJ) dispersion energy 1st derivatives to the gradient.
 Leave Link  701 at Thu Jul 10 02:20:06 2025, MaxMem=  1342177280 cpu:               5.9 elap:               0.5
 (Enter /home/zhangying/bin/g16/l702.exe)
 L702 exits ... SP integral derivatives will be done elsewhere.
 Leave Link  702 at Thu Jul 10 02:20:06 2025, MaxMem=  1342177280 cpu:               0.5 elap:               0.1
 (Enter /home/zhangying/bin/g16/l703.exe)
 Integral derivatives from FoFJK, PRISM(SPDF).
 Compute integral first derivatives, UseDBF=F ICtDFT=           0.
 Calling FoFJK, ICntrl=      2127 FMM=F ISym2X=0 I1Cent= 0 IOpClX= 0 NMat=1 NMatS=1 NMatT=0.
 FoFJK:  IHMeth= 1 ICntrl=    2127 DoSepK=F KAlg= 0 I1Cent=           0 FoldK=F
 IRaf=         0 NMat=       1 IRICut=       1 DoRegI=T DoRafI=F ISym2E= 0 IDoP0=0 IntGTp=1.
 FoFCou: FMM=F IPFlag=           0 FMFlag=      100000 FMFlg1=         800
         NFxFlg=           0 DoJE=F BraDBF=F KetDBF=F FulRan=T
         wScrn=  0.000000 ICntrl=      2127 IOpCl=  0 I1Cent=           0 NGrid=           0
         NMat0=    1 NMatS0=      1 NMatT0=    0 NMatD0=    1 NMtDS0=    0 NMtDT0=    0
 Symmetry not used in FoFCou.
 Leave Link  703 at Thu Jul 10 02:20:47 2025, MaxMem=  1342177280 cpu:             650.5 elap:              40.7
 (Enter /home/zhangying/bin/g16/l716.exe)
 Dipole        =-1.16504005D+01-7.09814999D-01-9.13742164D-01
 ***** Axes restored to original set *****
 -------------------------------------------------------------------
 Center     Atomic                   Forces (Hartrees/Bohr)
 Number     Number              X              Y              Z
 -------------------------------------------------------------------
      1        7           0.000998169   -0.001670240    0.005462859
      2       16          -0.004831283    0.000197013   -0.029596224
      3       16           0.004652551   -0.012181453   -0.025671797
      4        6          -0.007486250    0.007513866   -0.002642364
      5        6          -0.000711811    0.006871473   -0.007128599
      6        9          -0.003820205   -0.004865492    0.000826170
      7        9           0.000010543    0.001123638    0.009735162
      8        9          -0.002993616    0.003214714    0.003866703
      9        9           0.007041347   -0.000689858   -0.001681504
     10        9           0.000203760   -0.005920674   -0.000925977
     11        9           0.002510802    0.002872859   -0.004411909
     12        8           0.001571915    0.001718081    0.004912780
     13        8           0.001563341   -0.000435292    0.020516211
     14        8          -0.001389614    0.002311380    0.002828046
     15        8          -0.002717035    0.009586181    0.017487376
     16        3          -0.000806741    0.000461754    0.006884590
     17        8          -0.000992439    0.001657407   -0.001007300
     18        6           0.000446911   -0.004442824    0.003301069
     19        8           0.001368701    0.001875121   -0.000801219
     20        6           0.000202834   -0.000328070    0.000181025
     21        6          -0.000199582   -0.000880693    0.000510215
     22        8          -0.002624515   -0.002800348   -0.001506716
     23        1          -0.000040711    0.000010376   -0.000044443
     24        1           0.000008440    0.000028393   -0.000067522
     25        8          -0.001787541   -0.000088352    0.000404603
     26        6           0.003235875   -0.001616748    0.001544396
     27        8          -0.001081712    0.001209852   -0.000533364
     28        6           0.000872006   -0.000250530    0.000060642
     29        6           0.000399284   -0.000315753    0.000154664
     30        8           0.006397715   -0.004141570   -0.002552793
     31        1           0.000009004   -0.000010038   -0.000059799
     32        1          -0.000010145   -0.000014174   -0.000044980
 -------------------------------------------------------------------
 Cartesian Forces:  Max     0.029596224 RMS     0.005899519
 Leave Link  716 at Thu Jul 10 02:20:47 2025, MaxMem=  1342177280 cpu:               0.6 elap:               0.1
 (Enter /home/zhangying/bin/g16/l103.exe)

 GradGradGradGradGradGradGradGradGradGradGradGradGradGradGradGradGradGrad
 Berny optimization.
 Using GEDIIS/GDIIS optimizer.
 FormGI is forming the generalized inverse of G from B-inverse, IUseBI=4.
 Internal  Forces:  Max     0.020561113 RMS     0.003108495
 Search for a local minimum.
 Step number   5 out of a maximum of  171
 All quantities printed in internal units (Hartrees-Bohrs-Radians)
 RMS Force = .31085D-02 SwitMx=.10000D-02 MixMth= 1
 Mixed Optimization -- RFO/linear search
 Update second derivatives using D2CorX and points    4    5
 DE= -1.08D-02 DEPred=-1.02D-02 R= 1.06D+00
 TightC=F SS=  1.41D+00  RLast= 9.10D-01 DXNew= 2.4000D+00 2.7305D+00
 Trust test= 1.06D+00 RLast= 9.10D-01 DXMaxT set to 2.40D+00
 ITU=  1  1  1  1  0
 Use linear search instead of GDIIS.
     Eigenvalues ---   -0.00382   0.00230   0.00230   0.00254   0.00321
     Eigenvalues ---    0.00552   0.00593   0.01160   0.01450   0.02019
     Eigenvalues ---    0.02019   0.02398   0.02399   0.02607   0.02608
     Eigenvalues ---    0.02621   0.02850   0.02851   0.02970   0.02973
     Eigenvalues ---    0.03021   0.03936   0.04345   0.04525   0.04548
     Eigenvalues ---    0.06040   0.07097   0.07376   0.07918   0.08474
     Eigenvalues ---    0.09073   0.10298   0.10832   0.11145   0.11960
     Eigenvalues ---    0.12251   0.14800   0.15734   0.15999   0.16000
     Eigenvalues ---    0.16000   0.16000   0.17704   0.18258   0.18667
     Eigenvalues ---    0.19909   0.20772   0.21054   0.21219   0.22037
     Eigenvalues ---    0.22572   0.22574   0.22870   0.24047   0.24468
     Eigenvalues ---    0.24725   0.24730   0.24942   0.24999   0.25000
     Eigenvalues ---    0.25000   0.25618   0.36664   0.36664   0.36664
     Eigenvalues ---    0.36664   0.44365   0.44377   0.45130   0.45310
     Eigenvalues ---    0.48450   0.48912   0.48918   0.50124   0.50128
     Eigenvalues ---    0.51005   0.56623   0.57353   0.57579   0.57652
     Eigenvalues ---    0.58634   0.59715   0.60453   0.60916   0.67741
     Eigenvalues ---    0.75331   0.95642   0.96806   1.12086   1.12265
 Eigenvalue     1 is  -3.82D-03 should be greater than     0.000000 Eigenvector:
                          R18       R15       R17       R16       D5
   1                    0.76883   0.39955   0.32803   0.31908  -0.06273
                          D12       D33       A28       D40       D31
   1                   -0.04709   0.04707  -0.04128  -0.03896   0.03724
 RFO step:  Lambda=-1.71185050D-02 EMin=-3.81845565D-03
 Skip linear search -- no minimum in search direction.
 Iteration  1 RMS(Cart)=  0.10997675 RMS(Int)=  0.05088697
 Iteration  2 RMS(Cart)=  0.08413032 RMS(Int)=  0.02636845
 Iteration  3 RMS(Cart)=  0.04013565 RMS(Int)=  0.01050958
 Iteration  4 RMS(Cart)=  0.02525009 RMS(Int)=  0.00067766
 Iteration  5 RMS(Cart)=  0.00002418 RMS(Int)=  0.00067746
 Iteration  6 RMS(Cart)=  0.00000008 RMS(Int)=  0.00067746
 ITry= 1 IFail=0 DXMaxC= 5.88D-01 DCOld= 1.00D+10 DXMaxT= 2.40D+00 DXLimC= 3.00D+00 Rises=F
 Variable       Old X    -DE/DX   Delta X   Delta X   Delta X     New X
                                 (Linear)    (Quad)   (Total)
    R1        3.01889   0.00032   0.00000   0.00003  -0.00096   3.01793
    R2        3.05109   0.00069   0.00000   0.00622   0.00479   3.05588
    R3        3.59656  -0.00080   0.00000  -0.00109  -0.00122   3.59534
    R4        2.75627  -0.00451   0.00000  -0.00651  -0.00651   2.74976
    R5        2.71423   0.02056   0.00000   0.03782   0.03782   2.75206
    R6        3.57764  -0.00083   0.00000  -0.00514  -0.00545   3.57219
    R7        2.75159  -0.00289   0.00000  -0.00490  -0.00490   2.74669
    R8        2.71989   0.02012   0.00000   0.03693   0.03693   2.75682
    R9        2.63498  -0.00674   0.00000   0.00434   0.00420   2.63917
   R10        2.53214  -0.00702   0.00000  -0.02025  -0.02025   2.51190
   R11        2.55614  -0.00546   0.00000  -0.01493  -0.01493   2.54120
   R12        2.52855  -0.00596   0.00000  -0.01720  -0.01720   2.51135
   R13        2.54277  -0.00958   0.00000  -0.02740  -0.02740   2.51538
   R14        2.62172  -0.00533   0.00000   0.00533   0.00594   2.62766
   R15        4.80423  -0.00545   0.00000  -0.42176  -0.42093   4.38329
   R16        4.95703  -0.00545   0.00000  -0.41888  -0.41799   4.53905
   R17        6.50466  -0.00521   0.00000  -0.37861  -0.37861   6.12605
   R18        5.31263  -0.00961   0.00000  -0.73173  -0.73173   4.58090
   R19        2.57496   0.00138   0.00000   0.00289   0.00289   2.57785
   R20        2.62449  -0.00083   0.00000  -0.00177  -0.00177   2.62272
   R21        2.56630   0.00204   0.00000   0.00423   0.00423   2.57052
   R22        2.25671  -0.00290   0.00000  -0.00273  -0.00273   2.25398
   R23        2.61861  -0.00039   0.00000  -0.00055  -0.00055   2.61806
   R24        2.50943   0.00022   0.00000   0.00016   0.00016   2.50959
   R25        2.03056  -0.00000   0.00000  -0.00005  -0.00005   2.03051
   R26        2.02997   0.00003   0.00000   0.00005   0.00005   2.03003
   R27        2.55762   0.00137   0.00000  -0.00053  -0.00053   2.55709
   R28        2.62172  -0.00049   0.00000  -0.00030  -0.00030   2.62142
   R29        2.56187   0.00098   0.00000  -0.00160  -0.00160   2.56027
   R30        2.26357  -0.00220   0.00000   0.00010   0.00010   2.26367
   R31        2.62708  -0.00082   0.00000  -0.00096  -0.00096   2.62612
   R32        2.50925   0.00018   0.00000   0.00016   0.00016   2.50941
   R33        2.02999   0.00002   0.00000  -0.00004  -0.00004   2.02994
   R34        2.03050   0.00000   0.00000  -0.00005  -0.00005   2.03045
    A1        2.20607   0.00114   0.00000  -0.00483  -0.00610   2.19996
    A2        1.77757   0.00174   0.00000   0.02195   0.01965   1.79723
    A3        1.87762   0.00149   0.00000   0.01802   0.01751   1.89513
    A4        2.06053  -0.00200   0.00000  -0.02245  -0.02150   2.03903
    A5        1.74757   0.00256   0.00000   0.01837   0.01918   1.76676
    A6        1.82147  -0.00119   0.00000  -0.00823  -0.00827   1.81320
    A7        2.11557  -0.00134   0.00000  -0.01482  -0.01493   2.10064
    A8        1.67334   0.00272   0.00000   0.01115   0.00838   1.68172
    A9        1.91840   0.00135   0.00000   0.02304   0.02381   1.94221
   A10        2.05789  -0.00160   0.00000  -0.01519  -0.01508   2.04281
   A11        1.79996   0.00120   0.00000   0.01279   0.01333   1.81329
   A12        1.82373  -0.00173   0.00000  -0.01290  -0.01243   1.81131
   A13        2.10818  -0.00089   0.00000  -0.01261  -0.01274   2.09544
   A14        1.90673  -0.00022   0.00000  -0.01744  -0.01775   1.88898
   A15        1.96767  -0.00011   0.00000   0.00251   0.00220   1.96987
   A16        2.01627  -0.00378   0.00000  -0.01302  -0.01262   2.00365
   A17        1.85974   0.00069   0.00000   0.00780   0.00827   1.86801
   A18        1.83026   0.00195   0.00000   0.00808   0.00755   1.83781
   A19        1.87222   0.00194   0.00000   0.01417   0.01414   1.88635
   A20        1.96415  -0.00022   0.00000   0.00140   0.00094   1.96509
   A21        2.00086  -0.00285   0.00000  -0.01554  -0.01514   1.98572
   A22        1.88800  -0.00176   0.00000  -0.01913  -0.01897   1.86903
   A23        1.88772   0.00157   0.00000   0.01365   0.01362   1.90134
   A24        1.86111   0.00130   0.00000   0.00683   0.00713   1.86824
   A25        1.85382   0.00238   0.00000   0.01486   0.01412   1.86794
   A26        2.05657  -0.00101   0.00000  -0.00966  -0.00834   2.04824
   A27        2.56147   0.00277   0.00000   0.03041   0.03026   2.59173
   A28        1.18428   0.00390   0.00000   0.10239   0.10531   1.28958
   A29        2.86722   0.00225   0.00000   0.05502   0.05682   2.92404
   A30        1.96867  -0.00333   0.00000  -0.05465  -0.05813   1.91054
   A31        1.68463  -0.00167   0.00000  -0.04658  -0.04777   1.63686
   A32        2.61616   0.00025   0.00000   0.00752   0.00692   2.62308
   A33        1.42173   0.00135   0.00000   0.01121   0.01148   1.43321
   A34        1.87239   0.00010   0.00000   0.00026   0.00026   1.87265
   A35        1.89030  -0.00067   0.00000  -0.00160  -0.00160   1.88869
   A36        2.19799   0.00042   0.00000   0.00164   0.00164   2.19963
   A37        2.19489   0.00025   0.00000  -0.00003  -0.00003   2.19486
   A38        1.87699  -0.00020   0.00000  -0.00023  -0.00023   1.87676
   A39        1.89297   0.00031   0.00000   0.00042   0.00042   1.89338
   A40        2.05045  -0.00010   0.00000  -0.00047  -0.00047   2.04998
   A41        2.33977  -0.00021   0.00000   0.00006   0.00006   2.33982
   A42        1.89212   0.00046   0.00000   0.00116   0.00116   1.89328
   A43        2.05222  -0.00018   0.00000  -0.00069  -0.00069   2.05154
   A44        2.33884  -0.00028   0.00000  -0.00047  -0.00047   2.33837
   A45        2.59182   0.00189   0.00000   0.02922   0.02922   2.62104
   A46        1.87565  -0.00024   0.00000  -0.00121  -0.00121   1.87444
   A47        1.89626  -0.00037   0.00000   0.00165   0.00165   1.89791
   A48        2.19061   0.00018   0.00000  -0.00119  -0.00119   2.18942
   A49        2.19631   0.00019   0.00000  -0.00046  -0.00046   2.19585
   A50        1.87192  -0.00003   0.00000  -0.00082  -0.00082   1.87111
   A51        1.89054   0.00036   0.00000   0.00037   0.00037   1.89091
   A52        2.05138  -0.00020   0.00000  -0.00154  -0.00154   2.04983
   A53        2.34127  -0.00016   0.00000   0.00117   0.00117   2.34244
   A54        1.89039   0.00028   0.00000   0.00002   0.00002   1.89041
   A55        2.04994  -0.00013   0.00000  -0.00118  -0.00118   2.04876
   A56        2.34285  -0.00015   0.00000   0.00116   0.00116   2.34401
   A57        2.90337   0.00225   0.00000   0.03296   0.03296   2.93633
    D1        1.58964  -0.00262   0.00000  -0.05211  -0.05386   1.53578
    D2       -2.86495   0.00129   0.00000  -0.01824  -0.01925  -2.88421
    D3       -0.39162  -0.00142   0.00000  -0.04646  -0.04680  -0.43842
    D4       -2.12997   0.00158   0.00000   0.01002   0.01062  -2.11935
    D5        2.29845  -0.00112   0.00000  -0.01330  -0.01289   2.28555
    D6       -0.21312   0.00070   0.00000  -0.00295  -0.00341  -0.21653
    D7        0.82205   0.00111   0.00000   0.01482   0.01442   0.83646
    D8        2.88621   0.00175   0.00000   0.01455   0.01434   2.90055
    D9       -1.23562   0.00122   0.00000   0.02553   0.02530  -1.21033
   D10       -1.10735  -0.00168   0.00000  -0.01549  -0.01584  -1.12319
   D11        0.95681  -0.00103   0.00000  -0.01576  -0.01592   0.94089
   D12        3.11817  -0.00157   0.00000  -0.00478  -0.00496   3.11320
   D13        2.97503  -0.00085   0.00000  -0.00390  -0.00439   2.97064
   D14       -1.24400  -0.00020   0.00000  -0.00417  -0.00446  -1.24846
   D15        0.91736  -0.00074   0.00000   0.00681   0.00649   0.92385
   D16       -3.11144  -0.00079   0.00000  -0.01195  -0.01254  -3.12398
   D17       -0.94436  -0.00115   0.00000  -0.00474  -0.00546  -0.94982
   D18        1.12022  -0.00114   0.00000  -0.00895  -0.00981   1.11041
   D19       -1.15555   0.00167   0.00000   0.01808   0.01796  -1.13759
   D20        1.01153   0.00131   0.00000   0.02529   0.02504   1.03657
   D21        3.07610   0.00132   0.00000   0.02108   0.02070   3.09680
   D22        1.06275   0.00041   0.00000   0.00378   0.00394   1.06669
   D23       -3.05336   0.00006   0.00000   0.01099   0.01103  -3.04233
   D24       -0.98878   0.00006   0.00000   0.00678   0.00668  -0.98210
   D25       -2.36442   0.00315   0.00000   0.05596   0.05508  -2.30934
   D26        1.78828   0.00300   0.00000   0.05821   0.05766   1.84594
   D27       -0.19332  -0.00032   0.00000   0.03546   0.03471  -0.15862
   D28       -2.21984   0.00268   0.00000   0.06189   0.06095  -2.15889
   D29        1.94673   0.00317   0.00000   0.06686   0.06624   2.01297
   D30       -0.06371  -0.00033   0.00000   0.04119   0.04036  -0.02335
   D31        1.20885   0.00067   0.00000  -0.01495  -0.01520   1.19365
   D32        1.32433   0.00039   0.00000   0.02137   0.02138   1.34570
   D33       -1.36310  -0.00049   0.00000  -0.04325  -0.04303  -1.40613
   D34        1.48354   0.00051   0.00000  -0.02124  -0.02106   1.46248
   D35       -1.62662   0.00018   0.00000  -0.01771  -0.01972  -1.64634
   D36       -3.09641   0.00038   0.00000   0.04060   0.04139  -3.05502
   D37        2.83379  -0.00008   0.00000  -0.03056  -0.03139   2.80241
   D38        2.94141  -0.00018   0.00000   0.00720   0.00735   2.94876
   D39       -0.72913   0.00020   0.00000   0.01922   0.01989  -0.70924
   D40       -1.68881   0.00131   0.00000   0.06281   0.06224  -1.62657
   D41        3.11403  -0.00096   0.00000  -0.05256  -0.05373   3.06030
   D42        1.57327   0.00010   0.00000   0.02291   0.02464   1.59791
   D43       -0.00537   0.00004   0.00000   0.00124   0.00124  -0.00413
   D44        3.13333   0.00005   0.00000   0.00133   0.00133   3.13466
   D45        0.00300  -0.00002   0.00000  -0.00076  -0.00076   0.00224
   D46       -3.13579  -0.00004   0.00000  -0.00133  -0.00133  -3.13712
   D47        0.00567  -0.00004   0.00000  -0.00125  -0.00125   0.00443
   D48       -3.13303  -0.00006   0.00000  -0.00133  -0.00133  -3.13437
   D49        0.51449  -0.00027   0.00000  -0.01414  -0.01414   0.50035
   D50       -2.63048  -0.00026   0.00000  -0.01404  -0.01404  -2.64453
   D51       -0.00381   0.00002   0.00000   0.00077   0.00077  -0.00305
   D52        3.13589   0.00004   0.00000   0.00121   0.00121   3.13710
   D53        0.00049  -0.00000   0.00000   0.00000   0.00000   0.00049
   D54        3.13863   0.00003   0.00000   0.00071   0.00071   3.13934
   D55       -3.13877  -0.00002   0.00000  -0.00055  -0.00055  -3.13931
   D56       -0.00063   0.00001   0.00000   0.00016   0.00016  -0.00047
   D57       -0.00606   0.00005   0.00000   0.00197   0.00197  -0.00409
   D58        3.13007   0.00007   0.00000   0.00131   0.00131   3.13139
   D59        0.00389  -0.00003   0.00000  -0.00107  -0.00107   0.00283
   D60       -3.13533  -0.00005   0.00000  -0.00179  -0.00179  -3.13712
   D61        0.00589  -0.00006   0.00000  -0.00211  -0.00211   0.00378
   D62       -3.13022  -0.00007   0.00000  -0.00145  -0.00145  -3.13167
   D63        1.85689   0.00009   0.00000   0.00500   0.00500   1.86189
   D64       -1.29108   0.00011   0.00000   0.00423   0.00423  -1.28685
   D65       -0.00345   0.00004   0.00000   0.00145   0.00145  -0.00201
   D66        3.13517   0.00006   0.00000   0.00199   0.00199   3.13716
   D67       -0.00026  -0.00000   0.00000  -0.00024  -0.00024  -0.00050
   D68        3.13839   0.00003   0.00000   0.00066   0.00066   3.13905
   D69       -3.13819  -0.00003   0.00000  -0.00090  -0.00090  -3.13909
   D70        0.00047  -0.00000   0.00000  -0.00001  -0.00001   0.00046
         Item               Value     Threshold  Converged?
 Maximum Force            0.020561     0.000450     NO 
 RMS     Force            0.003108     0.000300     NO 
 Maximum Displacement     0.588362     0.001800     NO 
 RMS     Displacement     0.230774     0.001200     NO 
 Predicted change in Energy=-1.786711D-02
 Lowest energy point so far.  Saving SCF results.
 GradGradGradGradGradGradGradGradGradGradGradGradGradGradGradGradGradGrad

 Leave Link  103 at Thu Jul 10 02:20:48 2025, MaxMem=  1342177280 cpu:              11.7 elap:               0.9
 (Enter /home/zhangying/bin/g16/l202.exe)
                          Input orientation:                          
 ---------------------------------------------------------------------
 Center     Atomic      Atomic             Coordinates (Angstroms)
 Number     Number       Type             X           Y           Z
 ---------------------------------------------------------------------
      1          7           0        6.381792  -11.268117    5.823218
      2         16           0        5.027752  -11.628683    6.589408
      3         16           0        7.621172  -10.423282    6.427546
      4          6           0        3.919318  -10.125066    6.228441
      5          6           0        7.598122   -9.055644    5.122808
      6          9           0        8.553325   -8.151655    5.313843
      7          9           0        7.673047   -9.505669    3.872353
      8          9           0        3.979013   -9.856945    4.859130
      9          9           0        2.642307  -10.341125    6.527497
     10          9           0        4.301758   -8.984928    6.830249
     11          9           0        6.380988   -8.394540    5.245335
     12          8           0        4.338812  -12.673322    5.846818
     13          8           0        5.088376  -11.677204    8.043662
     14          8           0        8.885026  -11.103417    6.197953
     15          8           0        7.391036   -9.712221    7.680407
     16          3           0        4.338719   -7.656832    4.218526
     17          8           0        4.240901   -3.058569    2.589410
     18          6           0        5.407690   -3.676252    2.932849
     19          8           0        6.440727   -2.895424    2.516372
     20          6           0        5.898199   -1.773827    1.910512
     21          6           0        4.574431   -1.870917    1.953441
     22          8           0        5.508050   -4.719269    3.502684
     23          1           0        6.581508   -1.040589    1.523209
     24          1           0        3.769253   -1.245879    1.614300
     25          8           0        0.000021   -6.323711    4.597458
     26          6           0        1.198497   -5.887494    4.145365
     27          8           0        1.011730   -4.733150    3.461117
     28          6           0       -0.347955   -4.448424    3.498611
     29          6           0       -0.957138   -5.408405    4.184695
     30          8           0        2.249848   -6.431721    4.328136
     31          1           0       -0.680567   -3.555001    3.003565
     32          1           0       -1.976831   -5.599643    4.464225
 ---------------------------------------------------------------------
                    Distance matrix (angstroms):
                    1          2          3          4          5
     1  N    0.000000
     2  S    1.597022   0.000000
     3  S    1.617103   2.864440   0.000000
     4  C    2.744913   1.902574   3.719180   0.000000
     5  C    2.620128   3.921511   1.890320   3.987441   0.000000
     6  F    3.832408   5.113360   2.696207   5.119068   1.328948
     7  F    2.929068   4.345937   2.715459   4.474962   1.331080
     8  F    2.948596   2.689382   4.005745   1.396591   3.716122
     9  F    3.916512   2.711455   4.980545   1.329238   5.309022
    10  F    3.248631   2.752183   3.639992   1.344748   3.713000
    11  F    2.931108   3.754658   2.655461   3.165602   1.390498
    12  O    2.479702   1.455111   4.021667   2.610597   4.922894
    13  O    2.602047   1.456325   3.255642   2.659107   4.658625
    14  O    2.536481   3.912506   1.453487   5.061260   2.646778
    15  O    2.624603   3.232370   1.458846   3.785693   2.648640
    16  Li   4.448658   4.676692   4.827785   3.210582   3.660342
    17  O    9.079515   9.490309   8.966410   7.954957   7.324885
    18  C    8.181657   8.761047   7.914217   7.393469   6.207396
    19  O    9.002261   9.739402   8.565010   8.509095   6.788327
    20  C   10.280305  10.943854   9.908850   9.607481   8.138393
    21  C   10.322262  10.812571  10.121423   9.318572   8.414743
    22  O    7.002550   7.582780   6.749509   6.259110   5.079109
    23  H   11.096500  11.840113  10.638062  10.571386   8.844870
    24  H   11.179696  11.581802  11.055738  10.007636   9.378822
    25  O    8.165576   7.575531   8.845205   5.698359   8.091390
    26  C    7.657208   7.321051   8.187336   5.449687   7.207480
    27  O    8.781963   8.571057   9.212059   6.721973   8.051443
    28  C    9.859082   9.487222  10.381935   7.608276   9.327627
    29  C    9.533146   8.960659  10.186598   7.085451   9.347453
    30  O    6.534444   6.311776   7.013644   4.476504   6.010034
    31  H   10.831413  10.517961  11.305565   8.644334  10.162920
    32  H   10.190439   9.483139  10.919881   7.639142  10.200853
                    6          7          8          9         10
     6  F    0.000000
     7  F    2.164748   0.000000
     8  F    4.902969   3.839664   0.000000
     9  F    6.419257   5.749446   2.191954   0.000000
    10  F    4.590169   4.515076   2.179424   2.164418   0.000000
    11  F    2.186946   2.188402   2.838533   4.405777   2.680244
    12  O    6.204164   5.004964   3.006154   2.963206   3.817427
    13  O    5.646882   5.366182   3.832137   3.172871   3.056057
    14  O    3.099125   3.070848   5.235944   6.297716   5.088629
    15  O    3.063807   3.824065   4.429724   4.926982   3.285630
    16  Li   4.382633   3.828286   2.319538   3.926142   2.930239
    17  O    7.208263   7.415568   7.172038   8.432061   7.287671
    18  C    5.966019   6.324287   6.629679   8.061599   6.677938
    19  O    6.317981   6.859492   7.746698   9.271224   7.763169
    20  C    7.701237   8.171920   8.815579  10.262358   8.874256
    21  C    8.159140   8.460087   8.519049   9.818326   8.629413
    22  O    4.933079   5.266260   5.529341   6.997660   5.542894
    23  H    8.296037   8.852543   9.779033  11.272098   9.822142
    24  H    9.179526   9.410767   9.204530  10.398703   9.347864
    25  O    8.775739   8.338223   5.327719   5.181346   5.529229
    26  C    7.783653   7.421962   4.898701   5.252996   5.141296
    27  O    8.484953   8.204828   6.083789   6.596276   6.344522
    28  C    9.810289   9.489567   7.058736   7.269095   7.300651
    29  C    9.962394   9.558516   6.679068   6.540371   6.888139
    30  O    6.607845   6.250439   3.873516   4.502738   4.121865
    31  H   10.570306  10.293109   8.054148   8.337330   8.303684
    32  H   10.868247  10.427248   7.331620   6.933628   7.515245
                   11         12         13         14         15
    11  F    0.000000
    12  O    4.779146   0.000000
    13  O    4.503038   2.525909   0.000000
    14  O    3.809947   4.822443   4.260331   0.000000
    15  O    2.947212   4.631008   3.048828   2.522915   0.000000
    16  Li   2.401960   5.274135   5.599735   6.038707   5.052315
    17  O    6.332969  10.152032  10.234643   9.965393   8.950569
    18  C    5.343889   9.517404   9.499347   8.826979   7.931324
    19  O    6.139308  10.541215  10.464198   9.322006   8.604597
    20  C    7.428861  11.692954  11.676824  10.693201   9.926649
    21  C    7.527143  11.485027  11.555007  11.037942  10.110266
    22  O    4.160105   8.374308   8.319222   7.708812   6.777063
    23  H    8.244698  12.611255  12.565163  11.332253  10.666004
    24  H    8.432612  12.199387  12.324338  12.014660  11.026964
    25  O    6.739794   7.791249   8.150310  10.215209   8.695613
    26  C    5.861180   7.668375   7.990533   9.513238   8.091514
    27  O    6.739299   8.933497   9.264915  10.490919   9.126287
    28  C    7.993845   9.753399  10.122571  11.697150  10.251194
    29  C    7.993126   9.142688   9.525634  11.547925  10.021719
    30  O    4.664787   6.754831   7.026910   8.327458   6.959255
    31  H    8.849420  10.789903  11.164831  12.596954  11.177432
    32  H    8.847301   9.583102   9.983300  12.299483  10.724462
                   16         17         18         19         20
    16  Li   0.000000
    17  O    4.879304   0.000000
    18  C    4.317486   1.364140   0.000000
    19  O    5.476018   2.207076   1.360262   0.000000
    20  C    6.509121   2.204111   2.214722   1.385417   0.000000
    21  C    6.217957   1.387883   2.216483   2.202173   1.328018
    22  O    3.241765   2.279837   1.192757   2.273568   3.370884
    23  H    7.487958   3.269170   3.211177   2.108697   1.074501
    24  H    6.943098   2.111667   3.213994   3.266726   2.213342
    25  O    4.554680   5.716509   6.246827   7.587277   7.918942
    26  C    3.605122   4.436218   4.906841   6.251966   6.633553
    27  O    4.493378   3.740540   4.551985   5.808940   5.919421
    28  C    5.725127   4.880158   5.834705   7.032980   6.977820
    29  C    5.753492   5.923367   6.714053   7.989167   8.085649
    30  O    2.424107   4.285512   4.417172   5.775064   6.391507
    31  H    6.595027   4.963750   6.089875   7.168349   6.902718
    32  H    6.646696   6.973677   7.783039   9.053299   9.120001
                   21         22         23         24         25
    21  C    0.000000
    22  O    3.374153   0.000000
    23  H    2.214250   4.313157   0.000000
    24  H    1.074244   4.319010   2.821208   0.000000
    25  O    6.909662   5.840475   8.982114   6.992191   0.000000
    26  C    5.686330   4.511101   7.703571   5.878747   1.353152
    27  O    4.812307   4.496533   6.957939   4.814117   2.201071
    28  C    5.767233   5.862266   7.970760   5.546019   2.201194
    29  C    6.934737   6.537484   9.110023   6.802377   1.387196
    30  O    5.643031   3.772233   7.462922   6.047021   2.268462
    31  H    5.617286   6.316931   7.826331   5.202212   3.266412
    32  H    7.945217   7.597569  10.133100   7.752085   2.109495
                   26         27         28         29         30
    26  C    0.000000
    27  O    1.354839   0.000000
    28  C    2.209237   1.389683   0.000000
    29  C    2.208582   2.203628   1.327923   0.000000
    30  O    1.197884   2.273720   3.371967   3.369348   0.000000
    31  H    3.205481   2.112168   1.074200   2.215099   4.314781
    32  H    3.204253   3.269332   2.216067   1.074469   4.309952
                   31         32
    31  H    0.000000
    32  H    2.827434   0.000000
 Stoichiometry    C8H4F6LiNO10S2
 Framework group  C1[X(C8H4F6LiNO10S2)]
 Deg. of freedom    90
 Full point group                 C1      NOp   1
 RotChk:  IX=1 Diff= 3.77D-02
 Largest Abelian subgroup         C1      NOp   1
 Largest concise Abelian subgroup C1      NOp   1
                         Standard orientation:                         
 ---------------------------------------------------------------------
 Center     Atomic      Atomic             Coordinates (Angstroms)
 Number     Number       Type             X           Y           Z
 ---------------------------------------------------------------------
      1          7           0        3.743785    0.149255   -0.670485
      2         16           0        3.812046   -1.375987   -0.202023
      3         16           0        3.766767    1.444123    0.297921
      4          6           0        1.984484   -1.813864    0.094742
      5          6           0        2.108122    2.155444   -0.264421
      6          9           0        1.807674    3.295869    0.348166
      7          9           0        2.019992    2.335625   -1.580301
      8          9           0        1.246794   -1.381836   -1.009627
      9          9           0        1.779295   -3.121889    0.212387
     10          9           0        1.423967   -1.206425    1.155489
     11          9           0        1.128088    1.233686    0.086834
     12          8           0        4.117281   -2.203347   -1.359457
     13          8           0        4.447952   -1.641670    1.080910
     14          8           0        4.738904    2.424867   -0.155639
     15          8           0        3.577846    1.208456    1.725157
     16          3           0       -0.692045   -0.179066   -0.591887
     17          8           0       -5.192555    1.615344   -0.014726
     18          6           0       -4.085217    2.407677    0.068285
     19          8           0       -4.491534    3.705720    0.085686
     20          6           0       -5.875277    3.710800    0.017793
     21          6           0       -6.298428    2.453473   -0.043066
     22          8           0       -2.954875    2.030425    0.120007
     23          1           0       -6.368141    4.665567    0.025347
     24          1           0       -7.267945    1.994811   -0.103610
     25          8           0       -3.357679   -3.796041    0.154431
     26          6           0       -3.426519   -2.454186   -0.005892
     27          8           0       -4.728354   -2.094944   -0.114325
     28          6           0       -5.485091   -3.256038   -0.012205
     29          6           0       -4.657162   -4.281469    0.150284
     30          8           0       -2.488804   -1.709525   -0.039032
     31          1           0       -6.553064   -3.157958   -0.073196
     32          1           0       -4.789437   -5.340750    0.272387
 ---------------------------------------------------------------------
 Rotational constants (GHZ):           0.1856559           0.0788376           0.0579658
 Leave Link  202 at Thu Jul 10 02:20:49 2025, MaxMem=  1342177280 cpu:               0.3 elap:               0.1
 (Enter /home/zhangying/bin/g16/l301.exe)
 Standard basis: 6-311++G(d,p) (5D, 7F)
 Ernie: Thresh=  0.10000D-02 Tol=  0.10000D-05 Strict=F.
 There are   688 symmetry adapted cartesian basis functions of A   symmetry.
 There are   660 symmetry adapted basis functions of A   symmetry.
   660 basis functions,  1072 primitive gaussians,   688 cartesian basis functions
   114 alpha electrons      114 beta electrons
       nuclear repulsion energy      3160.9696273555 Hartrees.
 IExCor=  402 DFT=T Ex+Corr=B3LYP ExCW=0 ScaHFX=  0.200000
 ScaDFX=  0.800000  0.720000  1.000000  0.810000 ScalE2=  1.000000  1.000000
 IRadAn=      5 IRanWt=     -1 IRanGd=            0 ICorTp=0 IEmpDi=141
 NAtoms=   32 NActive=   32 NUniq=   32 SFac= 1.00D+00 NAtFMM=   60 NAOKFM=F Big=F
 Integral buffers will be    131072 words long.
 Raffenetti 2 integral format.
 Two-electron integral symmetry is turned on.
 R6Disp:  Grimme-D3(BJ) Dispersion energy=       -0.0608821647 Hartrees.
 Nuclear repulsion after empirical dispersion term =     3160.9087451908 Hartrees.
 Leave Link  301 at Thu Jul 10 02:20:49 2025, MaxMem=  1342177280 cpu:               1.2 elap:               0.1
 (Enter /home/zhangying/bin/g16/l302.exe)
 NPDir=0 NMtPBC=     1 NCelOv=     1 NCel=       1 NClECP=     1 NCelD=      1
         NCelK=      1 NCelE2=     1 NClLst=     1 CellRange=     0.0.
 One-electron integrals computed using PRISM.
 One-electron integral symmetry used in STVInt
 NBasis=   660 RedAO= T EigKep=  2.02D-05  NBF=   660
 NBsUse=   660 1.00D-06 EigRej= -1.00D+00 NBFU=   660
 Precomputing XC quadrature grid using
 IXCGrd= 4 IRadAn=           5 IRanWt=          -1 IRanGd=           0 AccXCQ= 0.00D+00.
 Generated NRdTot=       0 NPtTot=           0 NUsed=           0 NTot=          32
 NSgBfM=   683   683   683   683   683 MxSgAt=    32 MxSgA2=    32.
 Leave Link  302 at Thu Jul 10 02:20:50 2025, MaxMem=  1342177280 cpu:              12.8 elap:               0.9
 (Enter /home/zhangying/bin/g16/l303.exe)
 DipDrv:  MaxL=1.
 Leave Link  303 at Thu Jul 10 02:20:50 2025, MaxMem=  1342177280 cpu:               1.7 elap:               0.2
 (Enter /home/zhangying/bin/g16/l401.exe)
 Initial guess from the checkpoint file:  "/home_zz/zhangying/wangchenyu/zhang/diffusion/2VC/2/Gau-31980.chk"
 B after Tr=    -0.000000    0.000000    0.000000
         Rot=    0.999923   -0.000819   -0.000111   -0.012386 Ang=  -1.42 deg.
 Guess basis will be translated and rotated to current coordinates.
 JPrj=2 DoOrth=T DoCkMO=T.
 Generating alternative initial guess.
 ExpMin= 7.40D-03 ExpMax= 9.34D+04 ExpMxC= 3.17D+03 IAcc=3 IRadAn=         5 AccDes= 0.00D+00
 Harris functional with IExCor=  402 and IRadAn=       5 diagonalized for initial guess.
 HarFok:  IExCor=  402 AccDes= 0.00D+00 IRadAn=         5 IDoV= 1 UseB2=F ITyADJ=14
 ICtDFT=  3500011 ScaDFX=  1.000000  1.000000  1.000000  1.000000
 FoFCou: FMM=F IPFlag=           0 FMFlag=      100000 FMFlg1=           0
         NFxFlg=           0 DoJE=T BraDBF=F KetDBF=T FulRan=T
         wScrn=  0.000000 ICntrl=       500 IOpCl=  0 I1Cent=   200000004 NGrid=           0
         NMat0=    1 NMatS0=      1 NMatT0=    0 NMatD0=    1 NMtDS0=    0 NMtDT0=    0
 Petite list used in FoFCou.
 Harris En= -2517.81326765597    
 Leave Link  401 at Thu Jul 10 02:20:54 2025, MaxMem=  1342177280 cpu:              56.1 elap:               3.6
 (Enter /home/zhangying/bin/g16/l502.exe)
 Integral symmetry usage will be decided dynamically.
 Closed shell SCF:
 Using DIIS extrapolation, IDIIS=  1040.
 NGot=  1342177280 LenX=  1341213430 LenY=  1340739398
 Requested convergence on RMS density matrix=1.00D-08 within 128 cycles.
 Requested convergence on MAX density matrix=1.00D-06.
 Requested convergence on             energy=1.00D-06.
 No special actions if energy rises.
 Fock matrices will be formed incrementally for  20 cycles.

 Cycle   1  Pass 1  IDiag  1:
 FoFJK:  IHMeth= 1 ICntrl=       0 DoSepK=F KAlg= 0 I1Cent=           0 FoldK=F
 IRaf= 660000000 NMat=       1 IRICut=       1 DoRegI=T DoRafI=F ISym2E= 0 IDoP0=0 IntGTp=1.
 FoFCou: FMM=F IPFlag=           0 FMFlag=      100000 FMFlg1=           0
         NFxFlg=           0 DoJE=F BraDBF=F KetDBF=F FulRan=T
         wScrn=  0.000000 ICntrl=         0 IOpCl=  0 I1Cent=           0 NGrid=           0
         NMat0=    1 NMatS0=      1 NMatT0=    0 NMatD0=    1 NMtDS0=    0 NMtDT0=    0
 Symmetry not used in FoFCou.
 E= -2517.65381509401    
 DIIS: error= 2.59D-03 at cycle   1 NSaved=   1.
 NSaved= 1 IEnMin= 1 EnMin= -2517.65381509401     IErMin= 1 ErrMin= 2.59D-03
 ErrMax= 2.59D-03  0.00D+00 EMaxC= 1.00D-01 BMatC= 1.41D-02 BMatP= 1.41D-02
 IDIUse=3 WtCom= 9.74D-01 WtEn= 2.59D-02
 Coeff-Com:  0.100D+01
 Coeff-En:   0.100D+01
 Coeff:      0.100D+01
 Gap=     0.442 Goal=   None    Shift=    0.000
 GapD=    0.442 DampG=2.000 DampE=1.000 DampFc=2.0000 IDamp=-1.
 RMSDP=1.55D-03 MaxDP=3.07D-01              OVMax= 2.95D-02

 Cycle   2  Pass 1  IDiag  1:
 RMSU=  1.45D-03    CP:  1.04D+00
 E= -2517.67108061133     Delta-E=       -0.017265517319 Rises=F Damp=F
 DIIS: error= 1.59D-03 at cycle   2 NSaved=   2.
 NSaved= 2 IEnMin= 2 EnMin= -2517.67108061133     IErMin= 2 ErrMin= 1.59D-03
 ErrMax= 1.59D-03  0.00D+00 EMaxC= 1.00D-01 BMatC= 4.13D-03 BMatP= 1.41D-02
 IDIUse=3 WtCom= 9.84D-01 WtEn= 1.59D-02
 Coeff-Com:  0.255D+00 0.745D+00
 Coeff-En:   0.000D+00 0.100D+01
 Coeff:      0.251D+00 0.749D+00
 Gap=     0.198 Goal=   None    Shift=    0.000
 RMSDP=4.60D-04 MaxDP=2.76D-02 DE=-1.73D-02 OVMax= 2.26D-02

 Cycle   3  Pass 1  IDiag  1:
 RMSU=  4.44D-04    CP:  1.04D+00  9.19D-01
 E= -2517.66762117961     Delta-E=        0.003459431719 Rises=F Damp=F
 DIIS: error= 2.53D-03 at cycle   3 NSaved=   3.
 NSaved= 3 IEnMin= 2 EnMin= -2517.67108061133     IErMin= 2 ErrMin= 1.59D-03
 ErrMax= 2.53D-03  0.00D+00 EMaxC= 1.00D-01 BMatC= 8.87D-03 BMatP= 4.13D-03
 IDIUse=3 WtCom= 1.66D-01 WtEn= 8.34D-01
 Coeff-Com: -0.266D-01 0.608D+00 0.419D+00
 Coeff-En:   0.000D+00 0.639D+00 0.361D+00
 Coeff:     -0.441D-02 0.633D+00 0.371D+00
 Gap=     0.194 Goal=   None    Shift=    0.000
 RMSDP=2.80D-04 MaxDP=1.76D-02 DE= 3.46D-03 OVMax= 1.18D-02

 Cycle   4  Pass 1  IDiag  1:
 RMSU=  7.69D-05    CP:  1.04D+00  9.78D-01  4.26D-01
 E= -2517.67399811622     Delta-E=       -0.006376936608 Rises=F Damp=F
 DIIS: error= 3.60D-04 at cycle   4 NSaved=   4.
 NSaved= 4 IEnMin= 4 EnMin= -2517.67399811622     IErMin= 4 ErrMin= 3.60D-04
 ErrMax= 3.60D-04  0.00D+00 EMaxC= 1.00D-01 BMatC= 1.56D-04 BMatP= 4.13D-03
 IDIUse=3 WtCom= 9.96D-01 WtEn= 3.60D-03
 Coeff-Com: -0.174D-01 0.279D+00 0.128D+00 0.611D+00
 Coeff-En:   0.000D+00 0.000D+00 0.000D+00 0.100D+01
 Coeff:     -0.173D-01 0.278D+00 0.127D+00 0.612D+00
 Gap=     0.193 Goal=   None    Shift=    0.000
 RMSDP=3.28D-05 MaxDP=2.47D-03 DE=-6.38D-03 OVMax= 2.79D-03

 Cycle   5  Pass 1  IDiag  1:
 RMSU=  1.84D-05    CP:  1.04D+00  9.84D-01  3.88D-01  7.62D-01
 E= -2517.67409182697     Delta-E=       -0.000093710749 Rises=F Damp=F
 DIIS: error= 1.28D-04 at cycle   5 NSaved=   5.
 NSaved= 5 IEnMin= 5 EnMin= -2517.67409182697     IErMin= 5 ErrMin= 1.28D-04
 ErrMax= 1.28D-04  0.00D+00 EMaxC= 1.00D-01 BMatC= 2.37D-05 BMatP= 1.56D-04
 IDIUse=3 WtCom= 9.99D-01 WtEn= 1.28D-03
 Coeff-Com: -0.690D-02 0.884D-01 0.200D-01 0.393D+00 0.505D+00
 Coeff-En:   0.000D+00 0.000D+00 0.000D+00 0.640D-01 0.936D+00
 Coeff:     -0.689D-02 0.883D-01 0.200D-01 0.393D+00 0.506D+00
 Gap=     0.193 Goal=   None    Shift=    0.000
 RMSDP=1.06D-05 MaxDP=5.80D-04 DE=-9.37D-05 OVMax= 9.70D-04

 Cycle   6  Pass 1  IDiag  1:
 RMSU=  6.54D-06    CP:  1.04D+00  9.85D-01  3.76D-01  8.11D-01  7.44D-01
 E= -2517.67410654215     Delta-E=       -0.000014715186 Rises=F Damp=F
 DIIS: error= 4.74D-05 at cycle   6 NSaved=   6.
 NSaved= 6 IEnMin= 6 EnMin= -2517.67410654215     IErMin= 6 ErrMin= 4.74D-05
 ErrMax= 4.74D-05  0.00D+00 EMaxC= 1.00D-01 BMatC= 1.66D-06 BMatP= 2.37D-05
 IDIUse=1 WtCom= 1.00D+00 WtEn= 0.00D+00
 Coeff-Com: -0.267D-02 0.310D-01 0.169D-02 0.191D+00 0.300D+00 0.479D+00
 Coeff:     -0.267D-02 0.310D-01 0.169D-02 0.191D+00 0.300D+00 0.479D+00
 Gap=     0.193 Goal=   None    Shift=    0.000
 RMSDP=3.82D-06 MaxDP=5.81D-04 DE=-1.47D-05 OVMax= 3.39D-04

 Cycle   7  Pass 1  IDiag  1:
 RMSU=  2.62D-06    CP:  1.04D+00  9.84D-01  3.79D-01  8.14D-01  7.71D-01
                    CP:  8.52D-01
 E= -2517.67410761015     Delta-E=       -0.000001067994 Rises=F Damp=F
 DIIS: error= 1.56D-05 at cycle   7 NSaved=   7.
 NSaved= 7 IEnMin= 7 EnMin= -2517.67410761015     IErMin= 7 ErrMin= 1.56D-05
 ErrMax= 1.56D-05  0.00D+00 EMaxC= 1.00D-01 BMatC= 1.88D-07 BMatP= 1.66D-06
 IDIUse=1 WtCom= 1.00D+00 WtEn= 0.00D+00
 Coeff-Com: -0.283D-03 0.730D-03-0.343D-02 0.388D-01 0.792D-01 0.282D+00
 Coeff-Com:  0.603D+00
 Coeff:     -0.283D-03 0.730D-03-0.343D-02 0.388D-01 0.792D-01 0.282D+00
 Coeff:      0.603D+00
 Gap=     0.193 Goal=   None    Shift=    0.000
 RMSDP=1.07D-06 MaxDP=7.78D-05 DE=-1.07D-06 OVMax= 8.88D-05

 Cycle   8  Pass 1  IDiag  1:
 RMSU=  7.26D-07    CP:  1.04D+00  9.84D-01  3.78D-01  8.20D-01  7.77D-01
                    CP:  8.40D-01  8.87D-01
 E= -2517.67410772799     Delta-E=       -0.000000117847 Rises=F Damp=F
 DIIS: error= 3.22D-06 at cycle   8 NSaved=   8.
 NSaved= 8 IEnMin= 8 EnMin= -2517.67410772799     IErMin= 8 ErrMin= 3.22D-06
 ErrMax= 3.22D-06  0.00D+00 EMaxC= 1.00D-01 BMatC= 1.76D-08 BMatP= 1.88D-07
 IDIUse=1 WtCom= 1.00D+00 WtEn= 0.00D+00
 Coeff-Com:  0.739D-04-0.265D-02-0.223D-02 0.416D-02 0.157D-01 0.116D+00
 Coeff-Com:  0.332D+00 0.537D+00
 Coeff:      0.739D-04-0.265D-02-0.223D-02 0.416D-02 0.157D-01 0.116D+00
 Coeff:      0.332D+00 0.537D+00
 Gap=     0.193 Goal=   None    Shift=    0.000
 RMSDP=3.16D-07 MaxDP=2.47D-05 DE=-1.18D-07 OVMax= 1.80D-05

 Cycle   9  Pass 1  IDiag  1:
 RMSU=  2.28D-07    CP:  1.04D+00  9.84D-01  3.78D-01  8.22D-01  7.78D-01
                    CP:  8.49D-01  8.54D-01  7.75D-01
 E= -2517.67410773929     Delta-E=       -0.000000011296 Rises=F Damp=F
 DIIS: error= 1.17D-06 at cycle   9 NSaved=   9.
 NSaved= 9 IEnMin= 9 EnMin= -2517.67410773929     IErMin= 9 ErrMin= 1.17D-06
 ErrMax= 1.17D-06  0.00D+00 EMaxC= 1.00D-01 BMatC= 8.10D-10 BMatP= 1.76D-08
 IDIUse=1 WtCom= 1.00D+00 WtEn= 0.00D+00
 Coeff-Com:  0.576D-04-0.134D-02-0.855D-03-0.594D-03 0.176D-02 0.361D-01
 Coeff-Com:  0.112D+00 0.245D+00 0.608D+00
 Coeff:      0.576D-04-0.134D-02-0.855D-03-0.594D-03 0.176D-02 0.361D-01
 Coeff:      0.112D+00 0.245D+00 0.608D+00
 Gap=     0.193 Goal=   None    Shift=    0.000
 RMSDP=1.12D-07 MaxDP=1.32D-05 DE=-1.13D-08 OVMax= 7.61D-06

 Cycle  10  Pass 1  IDiag  1:
 RMSU=  9.09D-08    CP:  1.04D+00  9.84D-01  3.78D-01  8.22D-01  7.80D-01
                    CP:  8.49D-01  8.55D-01  7.99D-01  8.07D-01
 E= -2517.67410773974     Delta-E=       -0.000000000448 Rises=F Damp=F
 DIIS: error= 7.29D-07 at cycle  10 NSaved=  10.
 NSaved=10 IEnMin=10 EnMin= -2517.67410773974     IErMin=10 ErrMin= 7.29D-07
 ErrMax= 7.29D-07  0.00D+00 EMaxC= 1.00D-01 BMatC= 2.40D-10 BMatP= 8.10D-10
 IDIUse=1 WtCom= 1.00D+00 WtEn= 0.00D+00
 Coeff-Com:  0.245D-04-0.442D-03-0.221D-03-0.813D-03-0.941D-03 0.664D-02
 Coeff-Com:  0.232D-01 0.745D-01 0.383D+00 0.515D+00
 Coeff:      0.245D-04-0.442D-03-0.221D-03-0.813D-03-0.941D-03 0.664D-02
 Coeff:      0.232D-01 0.745D-01 0.383D+00 0.515D+00
 Gap=     0.193 Goal=   None    Shift=    0.000
 RMSDP=4.24D-08 MaxDP=4.90D-06 DE=-4.48D-10 OVMax= 4.24D-06

 Cycle  11  Pass 1  IDiag  1:
 RMSU=  3.22D-08    CP:  1.04D+00  9.84D-01  3.78D-01  8.21D-01  7.79D-01
                    CP:  8.51D-01  8.55D-01  7.85D-01  8.29D-01  7.82D-01
 E= -2517.67410773985     Delta-E=       -0.000000000112 Rises=F Damp=F
 DIIS: error= 2.63D-07 at cycle  11 NSaved=  11.
 NSaved=11 IEnMin=11 EnMin= -2517.67410773985     IErMin=11 ErrMin= 2.63D-07
 ErrMax= 2.63D-07  0.00D+00 EMaxC= 1.00D-01 BMatC= 3.07D-11 BMatP= 2.40D-10
 IDIUse=1 WtCom= 1.00D+00 WtEn= 0.00D+00
 Coeff-Com:  0.551D-05-0.510D-04 0.252D-05-0.398D-03-0.858D-03-0.162D-02
 Coeff-Com: -0.352D-02 0.680D-02 0.140D+00 0.316D+00 0.543D+00
 Coeff:      0.551D-05-0.510D-04 0.252D-05-0.398D-03-0.858D-03-0.162D-02
 Coeff:     -0.352D-02 0.680D-02 0.140D+00 0.316D+00 0.543D+00
 Gap=     0.193 Goal=   None    Shift=    0.000
 RMSDP=2.30D-08 MaxDP=4.29D-06 DE=-1.12D-10 OVMax= 1.26D-06

 Cycle  12  Pass 1  IDiag  1:
 RMSU=  8.73D-09    CP:  1.04D+00  9.84D-01  3.78D-01  8.22D-01  7.79D-01
                    CP:  8.50D-01  8.56D-01  7.93D-01  8.58D-01  7.39D-01
                    CP:  7.04D-01
 E= -2517.67410773989     Delta-E=       -0.000000000037 Rises=F Damp=F
 DIIS: error= 4.56D-08 at cycle  12 NSaved=  12.
 NSaved=12 IEnMin=12 EnMin= -2517.67410773989     IErMin=12 ErrMin= 4.56D-08
 ErrMax= 4.56D-08  0.00D+00 EMaxC= 1.00D-01 BMatC= 2.06D-12 BMatP= 3.07D-11
 IDIUse=1 WtCom= 1.00D+00 WtEn= 0.00D+00
 Coeff-Com:  0.199D-06 0.209D-04 0.240D-04-0.116D-03-0.331D-03-0.155D-02
 Coeff-Com: -0.417D-02-0.384D-02 0.291D-01 0.103D+00 0.273D+00 0.604D+00
 Coeff:      0.199D-06 0.209D-04 0.240D-04-0.116D-03-0.331D-03-0.155D-02
 Coeff:     -0.417D-02-0.384D-02 0.291D-01 0.103D+00 0.273D+00 0.604D+00
 Gap=     0.193 Goal=   None    Shift=    0.000
 RMSDP=8.94D-09 MaxDP=1.45D-06 DE=-3.73D-11 OVMax= 2.43D-07

 Cycle  13  Pass 1  IDiag  1:
 RMSU=  4.19D-09    CP:  1.04D+00  9.84D-01  3.78D-01  8.22D-01  7.79D-01
                    CP:  8.50D-01  8.56D-01  7.97D-01  8.69D-01  7.81D-01
                    CP:  6.43D-01  5.94D-01
 E= -2517.67410773986     Delta-E=        0.000000000029 Rises=F Damp=F
 DIIS: error= 1.58D-08 at cycle  13 NSaved=  13.
 NSaved=13 IEnMin=12 EnMin= -2517.67410773989     IErMin=13 ErrMin= 1.58D-08
 ErrMax= 1.58D-08  0.00D+00 EMaxC= 1.00D-01 BMatC= 4.16D-13 BMatP= 2.06D-12
 IDIUse=1 WtCom= 1.00D+00 WtEn= 0.00D+00
 Coeff-Com: -0.435D-06 0.178D-04 0.140D-04-0.276D-04-0.975D-04-0.734D-03
 Coeff-Com: -0.200D-02-0.294D-02 0.267D-03 0.242D-01 0.995D-01 0.365D+00
 Coeff-Com:  0.517D+00
 Coeff:     -0.435D-06 0.178D-04 0.140D-04-0.276D-04-0.975D-04-0.734D-03
 Coeff:     -0.200D-02-0.294D-02 0.267D-03 0.242D-01 0.995D-01 0.365D+00
 Coeff:      0.517D+00
 Gap=     0.193 Goal=   None    Shift=    0.000
 RMSDP=4.05D-09 MaxDP=6.20D-07 DE= 2.91D-11 OVMax= 1.06D-07

 SCF Done:  E(RB3LYP) =  -2517.67410774     A.U. after   13 cycles
            NFock= 13  Conv=0.41D-08     -V/T= 2.0025
 KE= 2.511315146738D+03 PE=-1.227927191522D+04 EE= 4.089373915547D+03
 Leave Link  502 at Thu Jul 10 02:23:02 2025, MaxMem=  1342177280 cpu:            2043.2 elap:             127.8
 (Enter /home/zhangying/bin/g16/l701.exe)
 ... and contract with generalized density number  0.
 Compute integral first derivatives.
 R6Disp: Adding Grimme-D3(BJ) dispersion energy 1st derivatives to the gradient.
 Leave Link  701 at Thu Jul 10 02:23:04 2025, MaxMem=  1342177280 cpu:               6.0 elap:               0.5
 (Enter /home/zhangying/bin/g16/l702.exe)
 L702 exits ... SP integral derivatives will be done elsewhere.
 Leave Link  702 at Thu Jul 10 02:23:04 2025, MaxMem=  1342177280 cpu:               0.5 elap:               0.1
 (Enter /home/zhangying/bin/g16/l703.exe)
 Integral derivatives from FoFJK, PRISM(SPDF).
 Compute integral first derivatives, UseDBF=F ICtDFT=           0.
 Calling FoFJK, ICntrl=      2127 FMM=F ISym2X=0 I1Cent= 0 IOpClX= 0 NMat=1 NMatS=1 NMatT=0.
 FoFJK:  IHMeth= 1 ICntrl=    2127 DoSepK=F KAlg= 0 I1Cent=           0 FoldK=F
 IRaf=         0 NMat=       1 IRICut=       1 DoRegI=T DoRafI=F ISym2E= 0 IDoP0=0 IntGTp=1.
 FoFCou: FMM=F IPFlag=           0 FMFlag=      100000 FMFlg1=         800
         NFxFlg=           0 DoJE=F BraDBF=F KetDBF=F FulRan=T
         wScrn=  0.000000 ICntrl=      2127 IOpCl=  0 I1Cent=           0 NGrid=           0
         NMat0=    1 NMatS0=      1 NMatT0=    0 NMatD0=    1 NMtDS0=    0 NMtDT0=    0
 Symmetry not used in FoFCou.
 Leave Link  703 at Thu Jul 10 02:23:48 2025, MaxMem=  1342177280 cpu:             696.9 elap:              43.6
 (Enter /home/zhangying/bin/g16/l716.exe)
 Dipole        =-1.12768745D+01-9.73193659D-01-8.57768659D-01
 ***** Axes restored to original set *****
 -------------------------------------------------------------------
 Center     Atomic                   Forces (Hartrees/Bohr)
 Number     Number              X              Y              Z
 -------------------------------------------------------------------
      1        7           0.002025541   -0.000989635    0.001093051
      2       16           0.000012292   -0.001189668    0.003257885
      3       16          -0.001448093    0.001296504    0.000913526
      4        6           0.000371923    0.001492768   -0.001916305
      5        6          -0.002403017    0.000069201    0.001877216
      6        9          -0.001266150   -0.000925248    0.000558850
      7        9          -0.000655322    0.001041323    0.000327091
      8        9          -0.003788060    0.008769760    0.000206910
      9        9           0.001993825   -0.000665773   -0.001311542
     10        9          -0.000686879   -0.002585761   -0.001027211
     11        9          -0.000473581    0.006113896   -0.007870320
     12        8           0.000377642    0.001432604   -0.000051569
     13        8          -0.000683064    0.000683174   -0.002322271
     14        8          -0.000886488   -0.000339211   -0.000682600
     15        8           0.000130254   -0.000579402   -0.001634272
     16        3          -0.002330966   -0.000831287    0.009125968
     17        8          -0.000282158    0.000602722   -0.000398675
     18        6           0.000637398   -0.001702526    0.001645757
     19        8           0.000317587    0.000906809   -0.000316897
     20        6           0.000168706   -0.000412262    0.000213473
     21        6          -0.000135176   -0.000336366    0.000210878
     22        8          -0.002529148   -0.004502481   -0.000550660
     23        1          -0.000064010    0.000065666   -0.000056681
     24        1           0.000071800    0.000091230   -0.000088250
     25        8           0.000602467    0.000293130   -0.000120293
     26        6          -0.001287683    0.000639497    0.000739404
     27        8          -0.000135179   -0.000753065    0.000470260
     28        6           0.000363734   -0.000043662   -0.000011477
     29        6           0.000087949   -0.000119879    0.000081713
     30        8           0.012008079   -0.007527251   -0.002288420
     31        1          -0.000074305   -0.000018655   -0.000026052
     32        1          -0.000039918    0.000023851   -0.000048485
 -------------------------------------------------------------------
 Cartesian Forces:  Max     0.012008079 RMS     0.002490368
 Leave Link  716 at Thu Jul 10 02:23:48 2025, MaxMem=  1342177280 cpu:               0.6 elap:               0.1
 (Enter /home/zhangying/bin/g16/l103.exe)

 GradGradGradGradGradGradGradGradGradGradGradGradGradGradGradGradGradGrad
 Berny optimization.
 Using GEDIIS/GDIIS optimizer.
 FormGI is forming the generalized inverse of G from B-inverse, IUseBI=4.
 Internal  Forces:  Max     0.013780379 RMS     0.001810309
 Search for a local minimum.
 Step number   6 out of a maximum of  171
 All quantities printed in internal units (Hartrees-Bohrs-Radians)
 RMS Force = .18103D-02 SwitMx=.10000D-02 MixMth= 1
 Mixed Optimization -- RFO/linear search
 Update second derivatives using D2CorX and points    5    6
 DE= -2.08D-02 DEPred=-1.79D-02 R= 1.17D+00
 TightC=F SS=  1.41D+00  RLast= 1.05D+00 DXNew= 4.0363D+00 3.1528D+00
 Trust test= 1.17D+00 RLast= 1.05D+00 DXMaxT set to 3.00D+00
 ITU=  1  1  1  1  1  0
 Use linear search instead of GDIIS.
     Eigenvalues ---   -0.96952  -0.00131   0.00230   0.00230   0.00255
     Eigenvalues ---    0.00281   0.00526   0.00585   0.01208   0.01444
     Eigenvalues ---    0.02019   0.02019   0.02398   0.02400   0.02585
     Eigenvalues ---    0.02608   0.02609   0.02850   0.02852   0.02969
     Eigenvalues ---    0.02974   0.03115   0.04046   0.04523   0.04524
     Eigenvalues ---    0.05203   0.06232   0.07081   0.07805   0.08463
     Eigenvalues ---    0.09142   0.10029   0.10611   0.11165   0.11531
     Eigenvalues ---    0.12199   0.13368   0.15535   0.15693   0.16000
     Eigenvalues ---    0.16000   0.16000   0.16005   0.17877   0.18238
     Eigenvalues ---    0.19794   0.20637   0.21018   0.21165   0.21736
     Eigenvalues ---    0.22381   0.22571   0.22574   0.23881   0.24200
     Eigenvalues ---    0.24712   0.24728   0.24880   0.24973   0.24999
     Eigenvalues ---    0.25000   0.25020   0.29402   0.36664   0.36664
     Eigenvalues ---    0.36664   0.36664   0.44375   0.44395   0.45261
     Eigenvalues ---    0.45633   0.48230   0.48910   0.48944   0.50126
     Eigenvalues ---    0.50130   0.50886   0.56072   0.57353   0.57651
     Eigenvalues ---    0.57678   0.59338   0.60418   0.60770   0.63069
     Eigenvalues ---    0.75324   0.95507   0.96613   1.11905   1.12232
 Eigenvalue     1 is  -9.70D-01 should be greater than     0.000000 Eigenvector:
                          R5        R8        R13       R10       R9
   1                    0.54187   0.52426  -0.24569  -0.15844  -0.13968
                          R12       R18       A21       R11       A16
   1                   -0.13508   0.12053  -0.11380  -0.10610  -0.10093
 Eigenvalue     2 is  -1.31D-03 should be greater than     0.000000 Eigenvector:
                          R18       R16       R15       R17       A28
   1                    0.69067   0.44594   0.40918   0.22822  -0.11781
                          D29       A30       D26       D28       D25
   1                   -0.07993   0.07466  -0.07304  -0.07255  -0.06896
 RFO step:  Lambda=-9.69528781D-01 EMin=-9.69521070D-01
 I=     1 Eig=   -9.70D-01 Dot1= -1.64D-03
 I=     1 Stepn= -6.00D-01 RXN=   6.00D-01 EDone=F
 I=     2 Eig=   -1.31D-03 Dot1= -6.00D-03
 I=     2 Stepn= -3.00D-01 RXN=   6.71D-01 EDone=F
 Mixed    2 eigenvectors in step.  Raw Step.Grad=  7.64D-03.
 RFO eigenvector is Hessian eigenvector with negative curvature.
 Taking step of  6.00D-01 in eigenvector direction(s).  Step.Grad=  4.07D-04.
 Skip linear search -- no minimum in search direction.
 Iteration  1 RMS(Cart)=  0.06911692 RMS(Int)=  0.00942732
 Iteration  2 RMS(Cart)=  0.01284136 RMS(Int)=  0.00038421
 Iteration  3 RMS(Cart)=  0.00002093 RMS(Int)=  0.00038372
 Iteration  4 RMS(Cart)=  0.00000000 RMS(Int)=  0.00038372
 ITry= 1 IFail=0 DXMaxC= 2.94D-01 DCOld= 1.00D+10 DXMaxT= 3.00D+00 DXLimC= 3.00D+00 Rises=F
 Variable       Old X    -DE/DX   Delta X   Delta X   Delta X     New X
                                 (Linear)    (Quad)   (Total)
    R1        3.01793   0.00073   0.00000  -0.00174  -0.00160   3.01634
    R2        3.05588  -0.00101   0.00000  -0.01746  -0.01736   3.03853
    R3        3.59534  -0.00037   0.00000   0.01253   0.01247   3.60782
    R4        2.74976  -0.00118   0.00000   0.04410   0.04410   2.79387
    R5        2.75206  -0.00237   0.00000  -0.27843  -0.27843   2.47362
    R6        3.57219   0.00040   0.00000   0.01706   0.01719   3.58938
    R7        2.74669  -0.00050   0.00000   0.02975   0.02975   2.77644
    R8        2.75682  -0.00171   0.00000  -0.26917  -0.26917   2.48765
    R9        2.63917  -0.00350   0.00000   0.07445   0.07434   2.71352
   R10        2.51190  -0.00210   0.00000   0.07830   0.07830   2.59019
   R11        2.54120  -0.00285   0.00000   0.05169   0.05169   2.59290
   R12        2.51135  -0.00146   0.00000   0.06694   0.06694   2.57829
   R13        2.51538  -0.00070   0.00000   0.12313   0.12313   2.63851
   R14        2.62766  -0.00460   0.00000   0.04454   0.04452   2.67218
   R15        4.38329  -0.00821   0.00000  -0.14701  -0.14716   4.23613
   R16        4.53905  -0.00878   0.00000  -0.16177  -0.16178   4.37727
   R17        6.12605  -0.00559   0.00000  -0.07664  -0.07664   6.04941
   R18        4.58090  -0.01378   0.00000  -0.25001  -0.25001   4.33089
   R19        2.57785   0.00052   0.00000  -0.01703  -0.01702   2.56083
   R20        2.62272  -0.00028   0.00000   0.01013   0.01013   2.63285
   R21        2.57052   0.00069   0.00000  -0.02569  -0.02568   2.54484
   R22        2.25398  -0.00132   0.00000   0.02479   0.02479   2.27877
   R23        2.61806  -0.00038   0.00000   0.00256   0.00256   2.62062
   R24        2.50959   0.00001   0.00000  -0.00294  -0.00295   2.50664
   R25        2.03051   0.00002   0.00000   0.00027   0.00027   2.03078
   R26        2.03003   0.00003   0.00000  -0.00027  -0.00027   2.02975
   R27        2.55709  -0.00062   0.00000  -0.02724  -0.02724   2.52985
   R28        2.62142  -0.00017   0.00000   0.00564   0.00564   2.62706
   R29        2.56027  -0.00084   0.00000  -0.02283  -0.02282   2.53745
   R30        2.26367   0.00027   0.00000   0.02646   0.02646   2.29013
   R31        2.62612  -0.00029   0.00000   0.00993   0.00993   2.63605
   R32        2.50941  -0.00009   0.00000  -0.00306  -0.00306   2.50635
   R33        2.02994   0.00002   0.00000  -0.00010  -0.00010   2.02984
   R34        2.03045   0.00002   0.00000   0.00019   0.00019   2.03065
    A1        2.19996   0.00167   0.00000  -0.00758  -0.00749   2.19247
    A2        1.79723  -0.00058   0.00000  -0.03494  -0.03486   1.76237
    A3        1.89513  -0.00015   0.00000  -0.02423  -0.02638   1.86875
    A4        2.03903   0.00102   0.00000   0.04391   0.04363   2.08266
    A5        1.76676  -0.00007   0.00000  -0.04821  -0.04933   1.71742
    A6        1.81320  -0.00138   0.00000   0.00792   0.00812   1.82133
    A7        2.10064   0.00061   0.00000   0.03031   0.03009   2.13073
    A8        1.68172   0.00128   0.00000  -0.03800  -0.03760   1.64411
    A9        1.94221  -0.00092   0.00000  -0.02897  -0.03044   1.91177
   A10        2.04281  -0.00001   0.00000   0.03259   0.03250   2.07531
   A11        1.81329  -0.00020   0.00000  -0.02699  -0.02804   1.78524
   A12        1.81131  -0.00067   0.00000   0.01380   0.01394   1.82525
   A13        2.09544   0.00069   0.00000   0.02645   0.02659   2.12203
   A14        1.88898   0.00261   0.00000   0.03429   0.03390   1.92288
   A15        1.96987   0.00013   0.00000   0.00295   0.00308   1.97295
   A16        2.00365  -0.00196   0.00000   0.04892   0.04892   2.05257
   A17        1.86801  -0.00137   0.00000  -0.03041  -0.03055   1.83746
   A18        1.83781  -0.00037   0.00000  -0.04225  -0.04323   1.79458
   A19        1.88635   0.00094   0.00000  -0.02163  -0.02255   1.86381
   A20        1.96509   0.00011   0.00000   0.00493   0.00475   1.96984
   A21        1.98572   0.00071   0.00000   0.05657   0.05651   2.04223
   A22        1.86903  -0.00063   0.00000   0.02735   0.02762   1.89666
   A23        1.90134   0.00009   0.00000  -0.02384  -0.02490   1.87644
   A24        1.86824   0.00034   0.00000  -0.02323  -0.02366   1.84458
   A25        1.86794  -0.00071   0.00000  -0.04853  -0.04953   1.81841
   A26        2.04824   0.00120   0.00000   0.03084   0.03076   2.07900
   A27        2.59173   0.00234   0.00000  -0.01544  -0.01532   2.57641
   A28        1.28958   0.00309   0.00000  -0.00855  -0.00862   1.28096
   A29        2.92404   0.00117   0.00000  -0.01371  -0.01376   2.91028
   A30        1.91054  -0.00252   0.00000   0.02366   0.02376   1.93431
   A31        1.63686  -0.00193   0.00000  -0.00477  -0.00474   1.63212
   A32        2.62308   0.00011   0.00000  -0.00109  -0.00124   2.62183
   A33        1.43321   0.00149   0.00000  -0.01039  -0.01041   1.42280
   A34        1.87265   0.00002   0.00000  -0.00179  -0.00179   1.87086
   A35        1.88869  -0.00031   0.00000   0.00841   0.00841   1.89711
   A36        2.19963   0.00019   0.00000  -0.00459  -0.00460   2.19503
   A37        2.19486   0.00012   0.00000  -0.00381  -0.00382   2.19104
   A38        1.87676  -0.00000   0.00000   0.00264   0.00265   1.87941
   A39        1.89338   0.00016   0.00000  -0.00341  -0.00342   1.88997
   A40        2.04998   0.00002   0.00000   0.00168   0.00168   2.05166
   A41        2.33982  -0.00019   0.00000   0.00173   0.00173   2.34156
   A42        1.89328   0.00013   0.00000  -0.00585  -0.00585   1.88742
   A43        2.05154   0.00008   0.00000   0.00348   0.00349   2.05503
   A44        2.33837  -0.00021   0.00000   0.00236   0.00237   2.34073
   A45        2.62104   0.00196   0.00000  -0.00705  -0.00705   2.61399
   A46        1.87444  -0.00002   0.00000   0.00286   0.00287   1.87731
   A47        1.89791   0.00021   0.00000   0.00890   0.00890   1.90681
   A48        2.18942  -0.00022   0.00000  -0.00601  -0.00601   2.18341
   A49        2.19585   0.00001   0.00000  -0.00289  -0.00290   2.19295
   A50        1.87111   0.00007   0.00000   0.00000  -0.00000   1.87110
   A51        1.89091  -0.00010   0.00000  -0.00617  -0.00618   1.88472
   A52        2.04983   0.00012   0.00000   0.00380   0.00380   2.05364
   A53        2.34244  -0.00002   0.00000   0.00237   0.00238   2.34482
   A54        1.89041  -0.00016   0.00000  -0.00558  -0.00559   1.88482
   A55        2.04876   0.00013   0.00000   0.00272   0.00273   2.05149
   A56        2.34401   0.00002   0.00000   0.00286   0.00286   2.34687
   A57        2.93633   0.00231   0.00000  -0.00916  -0.00916   2.92717
    D1        1.53578  -0.00130   0.00000   0.02335   0.02287   1.55865
    D2       -2.88421  -0.00167   0.00000  -0.05309  -0.05259  -2.93679
    D3       -0.43842   0.00028   0.00000   0.01590   0.01626  -0.42216
    D4       -2.11935   0.00015   0.00000  -0.02351  -0.02307  -2.14242
    D5        2.28555   0.00003   0.00000   0.03002   0.02918   2.31473
    D6       -0.21653   0.00010   0.00000  -0.01990  -0.01999  -0.23652
    D7        0.83646  -0.00025   0.00000  -0.03074  -0.02993   0.80653
    D8        2.90055  -0.00016   0.00000  -0.04421  -0.04372   2.85683
    D9       -1.21033  -0.00039   0.00000  -0.03099  -0.03069  -1.24101
   D10       -1.12319   0.00011   0.00000   0.02195   0.02165  -1.10155
   D11        0.94089   0.00020   0.00000   0.00848   0.00786   0.94876
   D12        3.11320  -0.00003   0.00000   0.02170   0.02089   3.13410
   D13        2.97064   0.00004   0.00000   0.00635   0.00669   2.97732
   D14       -1.24846   0.00013   0.00000  -0.00712  -0.00710  -1.25556
   D15        0.92385  -0.00010   0.00000   0.00610   0.00593   0.92978
   D16       -3.12398  -0.00007   0.00000   0.01528   0.01495  -3.10903
   D17       -0.94982   0.00072   0.00000   0.03267   0.03217  -0.91766
   D18        1.11041  -0.00016   0.00000   0.02368   0.02370   1.13411
   D19       -1.13759  -0.00067   0.00000  -0.03368  -0.03327  -1.17087
   D20        1.03657   0.00012   0.00000  -0.01629  -0.01606   1.02051
   D21        3.09680  -0.00076   0.00000  -0.02528  -0.02453   3.07227
   D22        1.06669  -0.00032   0.00000  -0.00995  -0.01008   1.05661
   D23       -3.04233   0.00047   0.00000   0.00745   0.00713  -3.03520
   D24       -0.98210  -0.00041   0.00000  -0.00155  -0.00133  -0.98343
   D25       -2.30934   0.00292   0.00000  -0.01101  -0.01087  -2.32021
   D26        1.84594   0.00209   0.00000  -0.01634  -0.01545   1.83049
   D27       -0.15862   0.00180   0.00000   0.04134   0.04011  -0.11851
   D28       -2.15889   0.00127   0.00000  -0.01474  -0.01462  -2.17351
   D29        2.01297   0.00129   0.00000  -0.02277  -0.02198   1.99099
   D30       -0.02335   0.00137   0.00000   0.04048   0.03924   0.01589
   D31        1.19365   0.00037   0.00000  -0.00522  -0.00535   1.18830
   D32        1.34570   0.00051   0.00000   0.00224   0.00218   1.34788
   D33       -1.40613  -0.00032   0.00000  -0.00294  -0.00304  -1.40917
   D34        1.46248  -0.00073   0.00000  -0.03322  -0.03330   1.42919
   D35       -1.64634  -0.00088   0.00000  -0.02960  -0.02956  -1.67590
   D36       -3.05502  -0.00048   0.00000  -0.00032  -0.00035  -3.05537
   D37        2.80241  -0.00029   0.00000  -0.00567  -0.00571   2.79670
   D38        2.94876  -0.00004   0.00000   0.00110   0.00109   2.94985
   D39       -0.70924   0.00022   0.00000   0.00191   0.00196  -0.70728
   D40       -1.62657   0.00106   0.00000   0.00956   0.00956  -1.61701
   D41        3.06030  -0.00090   0.00000  -0.01410  -0.01406   3.04624
   D42        1.59791   0.00043   0.00000   0.01378   0.01374   1.61165
   D43       -0.00413   0.00002   0.00000   0.00006   0.00006  -0.00407
   D44        3.13466   0.00003   0.00000  -0.00009  -0.00009   3.13457
   D45        0.00224  -0.00001   0.00000  -0.00006  -0.00005   0.00218
   D46       -3.13712  -0.00003   0.00000  -0.00008  -0.00008  -3.13721
   D47        0.00443  -0.00003   0.00000  -0.00005  -0.00005   0.00438
   D48       -3.13437  -0.00003   0.00000   0.00010   0.00010  -3.13427
   D49        0.50035  -0.00023   0.00000  -0.00257  -0.00257   0.49779
   D50       -2.64453  -0.00022   0.00000  -0.00272  -0.00272  -2.64724
   D51       -0.00305   0.00002   0.00000   0.00005   0.00005  -0.00300
   D52        3.13710   0.00003   0.00000   0.00002   0.00002   3.13712
   D53        0.00049  -0.00000   0.00000  -0.00001  -0.00001   0.00049
   D54        3.13934   0.00002   0.00000   0.00003   0.00003   3.13936
   D55       -3.13931  -0.00001   0.00000   0.00002   0.00002  -3.13929
   D56       -0.00047   0.00001   0.00000   0.00006   0.00006  -0.00041
   D57       -0.00409   0.00003   0.00000   0.00013   0.00013  -0.00396
   D58        3.13139   0.00004   0.00000  -0.00013  -0.00013   3.13126
   D59        0.00283  -0.00002   0.00000  -0.00007  -0.00007   0.00276
   D60       -3.13712  -0.00004   0.00000  -0.00014  -0.00014  -3.13727
   D61        0.00378  -0.00003   0.00000  -0.00016  -0.00016   0.00362
   D62       -3.13167  -0.00005   0.00000   0.00011   0.00011  -3.13156
   D63        1.86189   0.00015   0.00000   0.00184   0.00183   1.86372
   D64       -1.28685   0.00017   0.00000   0.00157   0.00157  -1.28527
   D65       -0.00201   0.00002   0.00000   0.00015   0.00015  -0.00186
   D66        3.13716   0.00004   0.00000   0.00018   0.00018   3.13735
   D67       -0.00050  -0.00000   0.00000  -0.00004  -0.00004  -0.00054
   D68        3.13905   0.00002   0.00000   0.00005   0.00005   3.13910
   D69       -3.13909  -0.00003   0.00000  -0.00008  -0.00008  -3.13917
   D70        0.00046  -0.00000   0.00000   0.00001   0.00001   0.00047
         Item               Value     Threshold  Converged?
 Maximum Force            0.013780     0.000450     NO 
 RMS     Force            0.001810     0.000300     NO 
 Maximum Displacement     0.293707     0.001800     NO 
 RMS     Displacement     0.077465     0.001200     NO 
 Predicted change in Energy=-1.465604D-01
 Lowest energy point so far.  Saving SCF results.
 GradGradGradGradGradGradGradGradGradGradGradGradGradGradGradGradGradGrad

 Leave Link  103 at Thu Jul 10 02:23:49 2025, MaxMem=  1342177280 cpu:              11.7 elap:               0.8
 (Enter /home/zhangying/bin/g16/l202.exe)
                          Input orientation:                          
 ---------------------------------------------------------------------
 Center     Atomic      Atomic             Coordinates (Angstroms)
 Number     Number       Type             X           Y           Z
 ---------------------------------------------------------------------
      1          7           0        6.363517  -11.230598    5.858517
      2         16           0        5.033414  -11.613607    6.653443
      3         16           0        7.600378  -10.391839    6.451865
      4          6           0        3.935375  -10.098008    6.276324
      5          6           0        7.510475   -9.046298    5.114247
      6          9           0        8.484705   -8.100447    5.247463
      7          9           0        7.517624   -9.472440    3.784646
      8          9           0        3.993386   -9.780345    4.877173
      9          9           0        2.608731  -10.317187    6.542246
     10          9           0        4.267783   -8.907895    6.872816
     11          9           0        6.284741   -8.354386    5.249844
     12          8           0        4.311609  -12.612013    5.836132
     13          8           0        5.063101  -11.675631    7.960620
     14          8           0        8.859331  -11.074742    6.124284
     15          8           0        7.443136   -9.742510    7.586137
     16          3           0        4.314970   -7.651058    4.254446
     17          8           0        4.204501   -3.098411    2.627303
     18          6           0        5.369381   -3.699876    2.970343
     19          8           0        6.392090   -2.925983    2.559638
     20          6           0        5.852454   -1.805110    1.946799
     21          6           0        4.530369   -1.905636    1.985259
     22          8           0        5.475366   -4.751890    3.550144
     23          1           0        6.536637   -1.072144    1.560128
     24          1           0        3.723109   -1.285719    1.642146
     25          8           0        0.106192   -6.334152    4.593017
     26          6           0        1.294557   -5.915309    4.140714
     27          8           0        1.126940   -4.783429    3.438035
     28          6           0       -0.234935   -4.482294    3.459443
     29          6           0       -0.851635   -5.423991    4.160845
     30          8           0        2.352419   -6.470844    4.343142
     31          1           0       -0.558002   -3.596556    2.944773
     32          1           0       -1.872792   -5.606576    4.441213
 ---------------------------------------------------------------------
                    Distance matrix (angstroms):
                    1          2          3          4          5
     1  N    0.000000
     2  S    1.596176   0.000000
     3  S    1.607919   2.850027   0.000000
     4  C    2.711678   1.909175   3.680951   0.000000
     5  C    2.576940   3.885361   1.899418   3.903570   0.000000
     6  F    3.830231   5.121570   2.735525   5.073974   1.364370
     7  F    2.953646   4.357280   2.822446   4.408209   1.396240
     8  F    2.946828   2.756382   3.982960   1.435931   3.600686
     9  F    3.924312   2.751755   4.993023   1.370670   5.261315
    10  F    3.288746   2.820495   3.672258   1.372103   3.691446
    11  F    2.940966   3.762769   2.706837   3.100549   1.414055
    12  O    2.473689   1.478450   4.015507   2.579833   4.844397
    13  O    2.511567   1.308984   3.219042   2.568562   4.583107
    14  O    2.514758   3.899747   1.469227   5.022198   2.637076
    15  O    2.522826   3.190248   1.316406   3.761167   2.568946
    16  Li   4.425234   4.687551   4.809827   3.196818   3.591268
    17  O    9.013022   9.455446   8.908050   7.898237   7.245116
    18  C    8.126601   8.735287   7.866430   7.343159   6.145310
    19  O    8.935885   9.699487   8.505786   8.443171   6.725701
    20  C   10.217756  10.910084   9.853059   9.549457   8.075677
    21  C   10.262431  10.783771  10.069319   9.267266   8.346296
    22  O    6.934772   7.543802   6.689147   6.195532   5.003001
    23  H   11.031787  11.803558  10.579100  10.510723   8.784490
    24  H   11.119810  11.554015  11.004001   9.958770   9.307320
    25  O    8.045545   7.509694   8.722555   5.626968   7.902583
    26  C    7.543043   7.263845   8.071191   5.387923   7.027694
    27  O    8.651385   8.500042   9.079804   6.647401   7.856924
    28  C    9.738313   9.424052  10.260090   7.540726   9.141109
    29  C    9.415795   8.897089  10.068009   7.016919   9.162694
    30  O    6.406289   6.242855   6.882005   4.404460   5.816623
    31  H   10.708685  10.454246  11.181893   8.576628   9.975300
    32  H   10.073488   9.416690  10.801963   7.568051  10.016504
                    6          7          8          9         10
     6  F    0.000000
     7  F    2.226532   0.000000
     8  F    4.809482   3.702523   0.000000
     9  F    6.412291   5.693433   2.231129   0.000000
    10  F    4.590880   4.518514   2.195234   2.201780   0.000000
    11  F    2.214573   2.217397   2.724436   4.363020   2.647363
    12  O    6.173774   4.933968   3.006528   2.943572   3.846702
    13  O    5.643627   5.321418   3.774128   3.143420   3.078345
    14  O    3.123394   3.137109   5.187308   6.310196   5.132040
    15  O    3.041484   3.811799   4.386421   4.979100   3.359803
    16  Li   4.309841   3.714181   2.241665   3.905575   2.904776
    17  O    7.085602   7.276295   7.053703   8.365643   7.195727
    18  C    5.852824   6.212933   6.519315   8.010523   6.600476
    19  O    6.195040   6.754522   7.622796   9.208955   7.674598
    20  C    7.579868   8.058438   8.697562  10.202711   8.787854
    21  C    8.040799   8.331748   8.406103   9.757716   8.543349
    22  O    4.811429   5.148728   5.407645   6.938502   5.456261
    23  H    8.172421   8.745044   9.659383  11.212527   9.735058
    24  H    9.061547   9.274215   9.093795  10.335387   9.260354
    25  O    8.587641   8.088983   5.202621   5.091833   5.398192
    26  C    7.595917   7.176805   4.771221   5.183718   5.025935
    27  O    8.271236   7.933965   5.937744   6.515697   6.218829
    28  C    9.608339   9.225480   6.925171   7.185825   7.177153
    29  C    9.772994   9.304621   6.554782   6.448920   6.760238
    30  O    6.409239   6.000070   3.732393   4.438030   4.000886
    31  H   10.361369  10.022332   7.917610   8.254507   8.180956
    32  H   10.683968  10.176242   7.212659   6.832879   7.383634
                   11         12         13         14         15
    11  F    0.000000
    12  O    4.729098   0.000000
    13  O    4.457732   2.440287   0.000000
    14  O    3.846231   4.809158   4.259642   0.000000
    15  O    2.954154   4.593803   3.088974   2.432584   0.000000
    16  Li   2.316352   5.206996   5.522011   5.989083   5.025908
    17  O    6.231404  10.040750  10.136575   9.875129   8.900721
    18  C    5.262934   9.421136   9.413253   8.747328   7.881588
    19  O    6.059397  10.434700  10.367890   9.230181   8.534366
    20  C    7.347789  11.588367  11.585175  10.602771   9.865835
    21  C    7.437858  11.379964  11.464796  10.951893  10.063331
    22  O    4.064732   8.268107   8.219516   7.619440   6.713244
    23  H    8.167528  12.506140  12.472832  11.237366  10.597630
    24  H    8.339275  12.092178  12.233926  11.928759  10.985760
    25  O    6.533547   7.657832   8.027645  10.071514   8.625915
    26  C    5.664027   7.538095   7.872414   9.369103   8.020188
    27  O    6.529724   8.785198   9.135074  10.324070   9.038449
    28  C    7.791329   9.613118  10.003693  11.544151  10.180974
    29  C    7.791085   9.007404   9.407730  11.405653   9.959189
    30  O    4.453426   6.616752   6.893748   8.167512   6.865582
    31  H    8.647163  10.646667  11.046582  12.438597  11.105548
    32  H    8.645790   9.448214   9.865407  12.161908  10.666911
                   16         17         18         19         20
    16  Li   0.000000
    17  O    4.835948   0.000000
    18  C    4.286321   1.355131   0.000000
    19  O    5.432599   2.195417   1.346671   0.000000
    20  C    6.470255   2.202603   2.207066   1.386772   0.000000
    21  C    6.181059   1.393242   2.212155   2.199324   1.326459
    22  O    3.201209   2.280510   1.205875   2.270555   3.375858
    23  H    7.448307   3.268560   3.202526   2.111075   1.074645
    24  H    6.905937   2.118520   3.209746   3.264310   2.212847
    25  O    4.422972   5.579443   6.105214   7.433892   7.780374
    26  C    3.485492   4.323552   4.783524   6.117247   6.517778
    27  O    4.365015   3.601104   4.403535   5.651856   5.781405
    28  C    5.601315   4.724001   5.679767   6.866528   6.819949
    29  C    5.626935   5.772745   6.564366   7.827864   7.933669
    30  O    2.291807   4.212791   4.320289   5.662672   6.305693
    31  H    6.473028   4.798996   5.928338   6.992980   6.730466
    32  H    6.519446   6.820165   7.632039   8.890116   8.963965
                   21         22         23         24         25
    21  C    0.000000
    22  O    3.382758   0.000000
    23  H    2.213720   4.315900   0.000000
    24  H    1.074100   4.327263   2.822814   0.000000
    25  O    6.781261   5.693783   8.845212   6.875784   0.000000
    26  C    5.585154   4.379667   7.589142   5.794292   1.338738
    27  O    4.687811   4.349985   6.823854   4.711612   2.186471
    28  C    5.614313   5.717381   7.816055   5.402479   2.197894
    29  C    6.788075   6.391840   8.960406   6.663139   1.390179
    30  O    5.580699   3.651910   7.375555   6.004972   2.264212
    31  H    5.447145   6.172746   7.656618   5.036339   3.263786
    32  H    7.792890   7.451169   9.978989   7.603860   2.113951
                   26         27         28         29         30
    26  C    0.000000
    27  O    1.342761   0.000000
    28  C    2.203862   1.394935   0.000000
    29  C    2.201804   2.201712   1.326302   0.000000
    30  O    1.211886   2.273408   3.380777   3.375662   0.000000
    31  H    3.199823   2.119199   1.074146   2.214627   4.322906
    32  H    3.196516   3.268383   2.215955   1.074572   4.313813
                   31         32
    31  H    0.000000
    32  H    2.829874   0.000000
 Stoichiometry    C8H4F6LiNO10S2
 Framework group  C1[X(C8H4F6LiNO10S2)]
 Deg. of freedom    90
 Full point group                 C1      NOp   1
 RotChk:  IX=1 Diff= 1.33D-02
 Largest Abelian subgroup         C1      NOp   1
 Largest concise Abelian subgroup C1      NOp   1
                         Standard orientation:                         
 ---------------------------------------------------------------------
 Center     Atomic      Atomic             Coordinates (Angstroms)
 Number     Number       Type             X           Y           Z
 ---------------------------------------------------------------------
      1          7           0        3.725297    0.176592   -0.631831
      2         16           0        3.847632   -1.339261   -0.147059
      3         16           0        3.737064    1.469356    0.324215
      4          6           0        2.012193   -1.777395    0.143032
      5          6           0        2.050875    2.103198   -0.278112
      6          9           0        1.690029    3.283821    0.302770
      7          9           0        1.882200    2.244499   -1.656905
      8          9           0        1.215456   -1.331192   -0.965125
      9          9           0        1.789730   -3.127252    0.227483
     10          9           0        1.384240   -1.204108    1.219919
     11          9           0        1.056075    1.171725    0.099091
     12          8           0        4.078445   -2.163224   -1.352722
     13          8           0        4.428566   -1.601886    0.996174
     14          8           0        4.661088    2.474017   -0.219353
     15          8           0        3.584541    1.303076    1.621139
     16          3           0       -0.682579   -0.208697   -0.561973
     17          8           0       -5.165023    1.516502    0.001753
     18          6           0       -4.079444    2.322748    0.090442
     19          8           0       -4.493738    3.603954    0.110257
     20          6           0       -5.878595    3.600007    0.037519
     21          6           0       -6.288325    2.340149   -0.028596
     22          8           0       -2.931958    1.956232    0.145923
     23          1           0       -6.379524    4.550720    0.046346
     24          1           0       -7.251695    1.869696   -0.094043
     25          8           0       -3.265957   -3.727746    0.148755
     26          6           0       -3.336989   -2.401526   -0.019518
     27          8           0       -4.623449   -2.040322   -0.152033
     28          6           0       -5.390095   -3.201775   -0.056496
     29          6           0       -4.564514   -4.223573    0.126316
     30          8           0       -2.386584   -1.649897   -0.040736
     31          1           0       -6.456701   -3.103318   -0.136802
     32          1           0       -4.694204   -5.282757    0.252863
 ---------------------------------------------------------------------
 Rotational constants (GHZ):           0.1922254           0.0803590           0.0593822
 Leave Link  202 at Thu Jul 10 02:23:50 2025, MaxMem=  1342177280 cpu:               0.3 elap:               0.1
 (Enter /home/zhangying/bin/g16/l301.exe)
 Standard basis: 6-311++G(d,p) (5D, 7F)
 Ernie: Thresh=  0.10000D-02 Tol=  0.10000D-05 Strict=F.
 There are   688 symmetry adapted cartesian basis functions of A   symmetry.
 There are   660 symmetry adapted basis functions of A   symmetry.
   660 basis functions,  1072 primitive gaussians,   688 cartesian basis functions
   114 alpha electrons      114 beta electrons
       nuclear repulsion energy      3186.1264687563 Hartrees.
 IExCor=  402 DFT=T Ex+Corr=B3LYP ExCW=0 ScaHFX=  0.200000
 ScaDFX=  0.800000  0.720000  1.000000  0.810000 ScalE2=  1.000000  1.000000
 IRadAn=      5 IRanWt=     -1 IRanGd=            0 ICorTp=0 IEmpDi=141
 NAtoms=   32 NActive=   32 NUniq=   32 SFac= 1.00D+00 NAtFMM=   60 NAOKFM=F Big=F
 Integral buffers will be    131072 words long.
 Raffenetti 2 integral format.
 Two-electron integral symmetry is turned on.
 R6Disp:  Grimme-D3(BJ) Dispersion energy=       -0.0614082853 Hartrees.
 Nuclear repulsion after empirical dispersion term =     3186.0650604710 Hartrees.
 Leave Link  301 at Thu Jul 10 02:23:50 2025, MaxMem=  1342177280 cpu:               1.2 elap:               0.1
 (Enter /home/zhangying/bin/g16/l302.exe)
 NPDir=0 NMtPBC=     1 NCelOv=     1 NCel=       1 NClECP=     1 NCelD=      1
         NCelK=      1 NCelE2=     1 NClLst=     1 CellRange=     0.0.
 One-electron integrals computed using PRISM.
 One-electron integral symmetry used in STVInt
 NBasis=   660 RedAO= T EigKep=  1.92D-05  NBF=   660
 NBsUse=   660 1.00D-06 EigRej= -1.00D+00 NBFU=   660
 Precomputing XC quadrature grid using
 IXCGrd= 4 IRadAn=           5 IRanWt=          -1 IRanGd=           0 AccXCQ= 0.00D+00.
 Generated NRdTot=       0 NPtTot=           0 NUsed=           0 NTot=          32
 NSgBfM=   682   682   682   682   682 MxSgAt=    32 MxSgA2=    32.
 Leave Link  302 at Thu Jul 10 02:23:51 2025, MaxMem=  1342177280 cpu:              13.6 elap:               0.9
 (Enter /home/zhangying/bin/g16/l303.exe)
 DipDrv:  MaxL=1.
 Leave Link  303 at Thu Jul 10 02:23:51 2025, MaxMem=  1342177280 cpu:               1.6 elap:               0.2
 (Enter /home/zhangying/bin/g16/l401.exe)
 Initial guess from the checkpoint file:  "/home_zz/zhangying/wangchenyu/zhang/diffusion/2VC/2/Gau-31980.chk"
 B after Tr=     0.000000    0.000000    0.000000
         Rot=    0.999987    0.001349   -0.000595   -0.004786 Ang=   0.57 deg.
 Guess basis will be translated and rotated to current coordinates.
 JPrj=2 DoOrth=T DoCkMO=T.
 Generating alternative initial guess.
 ExpMin= 7.40D-03 ExpMax= 9.34D+04 ExpMxC= 3.17D+03 IAcc=3 IRadAn=         5 AccDes= 0.00D+00
 Harris functional with IExCor=  402 and IRadAn=       5 diagonalized for initial guess.
 HarFok:  IExCor=  402 AccDes= 0.00D+00 IRadAn=         5 IDoV= 1 UseB2=F ITyADJ=14
 ICtDFT=  3500011 ScaDFX=  1.000000  1.000000  1.000000  1.000000
 FoFCou: FMM=F IPFlag=           0 FMFlag=      100000 FMFlg1=           0
         NFxFlg=           0 DoJE=T BraDBF=F KetDBF=T FulRan=T
         wScrn=  0.000000 ICntrl=       500 IOpCl=  0 I1Cent=   200000004 NGrid=           0
         NMat0=    1 NMatS0=      1 NMatT0=    0 NMatD0=    1 NMtDS0=    0 NMtDT0=    0
 Petite list used in FoFCou.
 Harris En= -2517.74466890939    
 Leave Link  401 at Thu Jul 10 02:23:55 2025, MaxMem=  1342177280 cpu:              56.5 elap:               3.6
 (Enter /home/zhangying/bin/g16/l502.exe)
 Integral symmetry usage will be decided dynamically.
 Closed shell SCF:
 Using DIIS extrapolation, IDIIS=  1040.
 NGot=  1342177280 LenX=  1341213430 LenY=  1340739398
 Requested convergence on RMS density matrix=1.00D-08 within 128 cycles.
 Requested convergence on MAX density matrix=1.00D-06.
 Requested convergence on             energy=1.00D-06.
 No special actions if energy rises.
 Fock matrices will be formed incrementally for  20 cycles.

 Cycle   1  Pass 1  IDiag  1:
 FoFJK:  IHMeth= 1 ICntrl=       0 DoSepK=F KAlg= 0 I1Cent=           0 FoldK=F
 IRaf= 670000000 NMat=       1 IRICut=       1 DoRegI=T DoRafI=F ISym2E= 0 IDoP0=0 IntGTp=1.
 FoFCou: FMM=F IPFlag=           0 FMFlag=      100000 FMFlg1=           0
         NFxFlg=           0 DoJE=F BraDBF=F KetDBF=F FulRan=T
         wScrn=  0.000000 ICntrl=         0 IOpCl=  0 I1Cent=           0 NGrid=           0
         NMat0=    1 NMatS0=      1 NMatT0=    0 NMatD0=    1 NMtDS0=    0 NMtDT0=    0
 Symmetry not used in FoFCou.
 E= -2517.53638825837    
 DIIS: error= 5.90D-03 at cycle   1 NSaved=   1.
 NSaved= 1 IEnMin= 1 EnMin= -2517.53638825837     IErMin= 1 ErrMin= 5.90D-03
 ErrMax= 5.90D-03  0.00D+00 EMaxC= 1.00D-01 BMatC= 6.66D-02 BMatP= 6.66D-02
 IDIUse=3 WtCom= 9.41D-01 WtEn= 5.90D-02
 Coeff-Com:  0.100D+01
 Coeff-En:   0.100D+01
 Coeff:      0.100D+01
 Gap=     0.456 Goal=   None    Shift=    0.000
 GapD=    0.456 DampG=2.000 DampE=1.000 DampFc=2.0000 IDamp=-1.
 RMSDP=2.72D-03 MaxDP=2.81D-01              OVMax= 6.33D-02

 Cycle   2  Pass 1  IDiag  1:
 RMSU=  2.72D-03    CP:  1.01D+00
 E= -2517.57973169813     Delta-E=       -0.043343439763 Rises=F Damp=F
 DIIS: error= 5.79D-03 at cycle   2 NSaved=   2.
 NSaved= 2 IEnMin= 2 EnMin= -2517.57973169813     IErMin= 2 ErrMin= 5.79D-03
 ErrMax= 5.79D-03  0.00D+00 EMaxC= 1.00D-01 BMatC= 4.33D-02 BMatP= 6.66D-02
 IDIUse=3 WtCom= 9.42D-01 WtEn= 5.79D-02
 Coeff-Com:  0.425D+00 0.575D+00
 Coeff-En:   0.000D+00 0.100D+01
 Coeff:      0.400D+00 0.600D+00
 Gap=     0.201 Goal=   None    Shift=    0.000
 RMSDP=1.19D-03 MaxDP=8.84D-02 DE=-4.33D-02 OVMax= 6.02D-02

 Cycle   3  Pass 1  IDiag  1:
 RMSU=  9.38D-04    CP:  9.84D-01  7.65D-01
 E= -2517.58623117096     Delta-E=       -0.006499472828 Rises=F Damp=F
 DIIS: error= 5.60D-03 at cycle   3 NSaved=   3.
 NSaved= 3 IEnMin= 3 EnMin= -2517.58623117096     IErMin= 3 ErrMin= 5.60D-03
 ErrMax= 5.60D-03  0.00D+00 EMaxC= 1.00D-01 BMatC= 3.05D-02 BMatP= 4.33D-02
 IDIUse=3 WtCom= 9.44D-01 WtEn= 5.60D-02
 Coeff-Com:  0.296D-01 0.450D+00 0.520D+00
 Coeff-En:   0.000D+00 0.451D+00 0.549D+00
 Coeff:      0.280D-01 0.450D+00 0.522D+00
 Gap=     0.192 Goal=   None    Shift=    0.000
 RMSDP=9.45D-04 MaxDP=8.13D-02 DE=-6.50D-03 OVMax= 3.00D-02

 Cycle   4  Pass 1  IDiag  1:
 RMSU=  2.12D-04    CP:  1.01D+00  9.71D-01  3.28D-01
 E= -2517.60773252756     Delta-E=       -0.021501356600 Rises=F Damp=F
 DIIS: error= 7.95D-04 at cycle   4 NSaved=   4.
 NSaved= 4 IEnMin= 4 EnMin= -2517.60773252756     IErMin= 4 ErrMin= 7.95D-04
 ErrMax= 7.95D-04  0.00D+00 EMaxC= 1.00D-01 BMatC= 9.46D-04 BMatP= 3.05D-02
 IDIUse=3 WtCom= 9.92D-01 WtEn= 7.95D-03
 Coeff-Com: -0.975D-02 0.169D+00 0.262D+00 0.579D+00
 Coeff-En:   0.000D+00 0.000D+00 0.000D+00 0.100D+01
 Coeff:     -0.967D-02 0.167D+00 0.260D+00 0.582D+00
 Gap=     0.195 Goal=   None    Shift=    0.000
 RMSDP=2.75D-04 MaxDP=3.53D-02 DE=-2.15D-02 OVMax= 7.90D-03

 Cycle   5  Pass 1  IDiag  1:
 RMSU=  1.02D-04    CP:  9.97D-01  9.33D-01  4.56D-01  4.71D-01
 E= -2517.60833888091     Delta-E=       -0.000606353349 Rises=F Damp=F
 DIIS: error= 2.83D-04 at cycle   5 NSaved=   5.
 NSaved= 5 IEnMin= 5 EnMin= -2517.60833888091     IErMin= 5 ErrMin= 2.83D-04
 ErrMax= 2.83D-04  0.00D+00 EMaxC= 1.00D-01 BMatC= 1.83D-04 BMatP= 9.46D-04
 IDIUse=3 WtCom= 9.97D-01 WtEn= 2.83D-03
 Coeff-Com: -0.718D-02 0.537D-01 0.107D+00 0.366D+00 0.480D+00
 Coeff-En:   0.000D+00 0.000D+00 0.000D+00 0.124D+00 0.876D+00
 Coeff:     -0.716D-02 0.535D-01 0.107D+00 0.366D+00 0.481D+00
 Gap=     0.195 Goal=   None    Shift=    0.000
 RMSDP=1.20D-04 MaxDP=1.83D-02 DE=-6.06D-04 OVMax= 2.65D-03

 Cycle   6  Pass 1  IDiag  1:
 RMSU=  3.02D-05    CP:  1.00D+00  9.41D-01  4.36D-01  6.82D-01  3.67D-01
 E= -2517.60846723479     Delta-E=       -0.000128353878 Rises=F Damp=F
 DIIS: error= 8.02D-05 at cycle   6 NSaved=   6.
 NSaved= 6 IEnMin= 6 EnMin= -2517.60846723479     IErMin= 6 ErrMin= 8.02D-05
 ErrMax= 8.02D-05  0.00D+00 EMaxC= 1.00D-01 BMatC= 9.66D-06 BMatP= 1.83D-04
 IDIUse=1 WtCom= 1.00D+00 WtEn= 0.00D+00
 Coeff-Com: -0.305D-02 0.195D-01 0.439D-01 0.172D+00 0.273D+00 0.495D+00
 Coeff:     -0.305D-02 0.195D-01 0.439D-01 0.172D+00 0.273D+00 0.495D+00
 Gap=     0.194 Goal=   None    Shift=    0.000
 RMSDP=2.89D-05 MaxDP=4.79D-03 DE=-1.28D-04 OVMax= 6.34D-04

 Cycle   7  Pass 1  IDiag  1:
 RMSU=  9.20D-06    CP:  1.00D+00  9.39D-01  4.44D-01  6.38D-01  4.66D-01
                    CP:  6.08D-01
 E= -2517.60847354130     Delta-E=       -0.000006306510 Rises=F Damp=F
 DIIS: error= 3.40D-05 at cycle   7 NSaved=   7.
 NSaved= 7 IEnMin= 7 EnMin= -2517.60847354130     IErMin= 7 ErrMin= 3.40D-05
 ErrMax= 3.40D-05  0.00D+00 EMaxC= 1.00D-01 BMatC= 1.41D-06 BMatP= 9.66D-06
 IDIUse=1 WtCom= 1.00D+00 WtEn= 0.00D+00
 Coeff-Com: -0.765D-03 0.301D-02 0.882D-02 0.450D-01 0.879D-01 0.298D+00
 Coeff-Com:  0.558D+00
 Coeff:     -0.765D-03 0.301D-02 0.882D-02 0.450D-01 0.879D-01 0.298D+00
 Coeff:      0.558D+00
 Gap=     0.194 Goal=   None    Shift=    0.000
 RMSDP=7.39D-06 MaxDP=9.47D-04 DE=-6.31D-06 OVMax= 2.89D-04

 Cycle   8  Pass 1  IDiag  1:
 RMSU=  2.89D-06    CP:  1.00D+00  9.39D-01  4.42D-01  6.45D-01  4.44D-01
                    CP:  7.26D-01  6.42D-01
 E= -2517.60847446654     Delta-E=       -0.000000925241 Rises=F Damp=F
 DIIS: error= 1.40D-05 at cycle   8 NSaved=   8.
 NSaved= 8 IEnMin= 8 EnMin= -2517.60847446654     IErMin= 8 ErrMin= 1.40D-05
 ErrMax= 1.40D-05  0.00D+00 EMaxC= 1.00D-01 BMatC= 2.10D-07 BMatP= 1.41D-06
 IDIUse=1 WtCom= 1.00D+00 WtEn= 0.00D+00
 Coeff-Com: -0.855D-04-0.798D-03-0.683D-03 0.461D-02 0.189D-01 0.121D+00
 Coeff-Com:  0.339D+00 0.518D+00
 Coeff:     -0.855D-04-0.798D-03-0.683D-03 0.461D-02 0.189D-01 0.121D+00
 Coeff:      0.339D+00 0.518D+00
 Gap=     0.194 Goal=   None    Shift=    0.000
 RMSDP=2.27D-06 MaxDP=2.07D-04 DE=-9.25D-07 OVMax= 8.63D-05

 Cycle   9  Pass 1  IDiag  1:
 RMSU=  9.57D-07    CP:  1.00D+00  9.39D-01  4.42D-01  6.47D-01  4.53D-01
                    CP:  7.00D-01  6.90D-01  5.05D-01
 E= -2517.60847461922     Delta-E=       -0.000000152687 Rises=F Damp=F
 DIIS: error= 3.16D-06 at cycle   9 NSaved=   9.
 NSaved= 9 IEnMin= 9 EnMin= -2517.60847461922     IErMin= 9 ErrMin= 3.16D-06
 ErrMax= 3.16D-06  0.00D+00 EMaxC= 1.00D-01 BMatC= 7.61D-09 BMatP= 2.10D-07
 IDIUse=1 WtCom= 1.00D+00 WtEn= 0.00D+00
 Coeff-Com:  0.499D-05-0.574D-03-0.893D-03-0.226D-03 0.504D-02 0.452D-01
 Coeff-Com:  0.133D+00 0.248D+00 0.570D+00
 Coeff:      0.499D-05-0.574D-03-0.893D-03-0.226D-03 0.504D-02 0.452D-01
 Coeff:      0.133D+00 0.248D+00 0.570D+00
 Gap=     0.194 Goal=   None    Shift=    0.000
 RMSDP=6.11D-07 MaxDP=8.61D-05 DE=-1.53D-07 OVMax= 1.36D-05

 Cycle  10  Pass 1  IDiag  1:
 RMSU=  2.44D-07    CP:  1.00D+00  9.40D-01  4.42D-01  6.47D-01  4.51D-01
                    CP:  7.07D-01  6.95D-01  5.64D-01  6.09D-01
 E= -2517.60847462337     Delta-E=       -0.000000004143 Rises=F Damp=F
 DIIS: error= 8.51D-07 at cycle  10 NSaved=  10.
 NSaved=10 IEnMin=10 EnMin= -2517.60847462337     IErMin=10 ErrMin= 8.51D-07
 ErrMax= 8.51D-07  0.00D+00 EMaxC= 1.00D-01 BMatC= 8.93D-10 BMatP= 7.61D-09
 IDIUse=1 WtCom= 1.00D+00 WtEn= 0.00D+00
 Coeff-Com:  0.783D-05-0.214D-03-0.398D-03-0.479D-03 0.129D-02 0.138D-01
 Coeff-Com:  0.400D-01 0.853D-01 0.308D+00 0.553D+00
 Coeff:      0.783D-05-0.214D-03-0.398D-03-0.479D-03 0.129D-02 0.138D-01
 Coeff:      0.400D-01 0.853D-01 0.308D+00 0.553D+00
 Gap=     0.194 Goal=   None    Shift=    0.000
 RMSDP=2.11D-07 MaxDP=2.56D-05 DE=-4.14D-09 OVMax= 5.72D-06

 Cycle  11  Pass 1  IDiag  1:
 RMSU=  9.96D-08    CP:  1.00D+00  9.40D-01  4.42D-01  6.47D-01  4.52D-01
                    CP:  7.07D-01  6.90D-01  5.56D-01  7.34D-01  5.30D-01
 E= -2517.60847462386     Delta-E=       -0.000000000488 Rises=F Damp=F
 DIIS: error= 3.74D-07 at cycle  11 NSaved=  11.
 NSaved=11 IEnMin=11 EnMin= -2517.60847462386     IErMin=11 ErrMin= 3.74D-07
 ErrMax= 3.74D-07  0.00D+00 EMaxC= 1.00D-01 BMatC= 1.57D-10 BMatP= 8.93D-10
 IDIUse=1 WtCom= 1.00D+00 WtEn= 0.00D+00
 Coeff-Com:  0.374D-05-0.504D-04-0.123D-03-0.279D-03 0.949D-04 0.206D-02
 Coeff-Com:  0.538D-02 0.163D-01 0.109D+00 0.346D+00 0.522D+00
 Coeff:      0.374D-05-0.504D-04-0.123D-03-0.279D-03 0.949D-04 0.206D-02
 Coeff:      0.538D-02 0.163D-01 0.109D+00 0.346D+00 0.522D+00
 Gap=     0.194 Goal=   None    Shift=    0.000
 RMSDP=1.01D-07 MaxDP=1.54D-05 DE=-4.88D-10 OVMax= 2.14D-06

 Cycle  12  Pass 1  IDiag  1:
 RMSU=  2.53D-08    CP:  1.00D+00  9.40D-01  4.42D-01  6.46D-01  4.52D-01
                    CP:  7.07D-01  6.92D-01  5.59D-01  6.91D-01  7.36D-01
                    CP:  6.51D-01
 E= -2517.60847462398     Delta-E=       -0.000000000122 Rises=F Damp=F
 DIIS: error= 1.23D-07 at cycle  12 NSaved=  12.
 NSaved=12 IEnMin=12 EnMin= -2517.60847462398     IErMin=12 ErrMin= 1.23D-07
 ErrMax= 1.23D-07  0.00D+00 EMaxC= 1.00D-01 BMatC= 1.78D-11 BMatP= 1.57D-10
 IDIUse=1 WtCom= 1.00D+00 WtEn= 0.00D+00
 Coeff-Com:  0.153D-05-0.124D-04-0.384D-04-0.129D-03-0.881D-04-0.743D-04
 Coeff-Com: -0.470D-03 0.151D-02 0.327D-01 0.149D+00 0.318D+00 0.499D+00
 Coeff:      0.153D-05-0.124D-04-0.384D-04-0.129D-03-0.881D-04-0.743D-04
 Coeff:     -0.470D-03 0.151D-02 0.327D-01 0.149D+00 0.318D+00 0.499D+00
 Gap=     0.194 Goal=   None    Shift=    0.000
 RMSDP=2.40D-08 MaxDP=2.60D-06 DE=-1.22D-10 OVMax= 5.33D-07

 Cycle  13  Pass 1  IDiag  1:
 RMSU=  8.63D-09    CP:  1.00D+00  9.40D-01  4.42D-01  6.47D-01  4.52D-01
                    CP:  7.07D-01  6.92D-01  5.57D-01  7.09D-01  7.02D-01
                    CP:  6.72D-01  7.91D-01
 E= -2517.60847462401     Delta-E=       -0.000000000029 Rises=F Damp=F
 DIIS: error= 2.58D-08 at cycle  13 NSaved=  13.
 NSaved=13 IEnMin=13 EnMin= -2517.60847462401     IErMin=13 ErrMin= 2.58D-08
 ErrMax= 2.58D-08  0.00D+00 EMaxC= 1.00D-01 BMatC= 1.40D-12 BMatP= 1.78D-11
 IDIUse=1 WtCom= 1.00D+00 WtEn= 0.00D+00
 Coeff-Com:  0.250D-06 0.203D-05 0.111D-05-0.207D-04-0.739D-04-0.385D-03
 Coeff-Com: -0.113D-02-0.183D-02-0.104D-02 0.217D-01 0.806D-01 0.253D+00
 Coeff-Com:  0.650D+00
 Coeff:      0.250D-06 0.203D-05 0.111D-05-0.207D-04-0.739D-04-0.385D-03
 Coeff:     -0.113D-02-0.183D-02-0.104D-02 0.217D-01 0.806D-01 0.253D+00
 Coeff:      0.650D+00
 Gap=     0.194 Goal=   None    Shift=    0.000
 RMSDP=5.71D-09 MaxDP=9.41D-07 DE=-2.91D-11 OVMax= 1.52D-07

 SCF Done:  E(RB3LYP) =  -2517.60847462     A.U. after   13 cycles
            NFock= 13  Conv=0.57D-08     -V/T= 2.0022
 KE= 2.512015940635D+03 PE=-1.233042319606D+04 EE= 4.114733720328D+03
 Leave Link  502 at Thu Jul 10 02:26:07 2025, MaxMem=  1342177280 cpu:            2108.8 elap:             131.9
 (Enter /home/zhangying/bin/g16/l701.exe)
 ... and contract with generalized density number  0.
 Compute integral first derivatives.
 R6Disp: Adding Grimme-D3(BJ) dispersion energy 1st derivatives to the gradient.
 Leave Link  701 at Thu Jul 10 02:26:09 2025, MaxMem=  1342177280 cpu:               5.9 elap:               0.5
 (Enter /home/zhangying/bin/g16/l702.exe)
 L702 exits ... SP integral derivatives will be done elsewhere.
 Leave Link  702 at Thu Jul 10 02:26:09 2025, MaxMem=  1342177280 cpu:               0.6 elap:               0.1
 (Enter /home/zhangying/bin/g16/l703.exe)
 Integral derivatives from FoFJK, PRISM(SPDF).
 Compute integral first derivatives, UseDBF=F ICtDFT=           0.
 Calling FoFJK, ICntrl=      2127 FMM=F ISym2X=0 I1Cent= 0 IOpClX= 0 NMat=1 NMatS=1 NMatT=0.
 FoFJK:  IHMeth= 1 ICntrl=    2127 DoSepK=F KAlg= 0 I1Cent=           0 FoldK=F
 IRaf=         0 NMat=       1 IRICut=       1 DoRegI=T DoRafI=F ISym2E= 0 IDoP0=0 IntGTp=1.
 FoFCou: FMM=F IPFlag=           0 FMFlag=      100000 FMFlg1=         800
         NFxFlg=           0 DoJE=F BraDBF=F KetDBF=F FulRan=T
         wScrn=  0.000000 ICntrl=      2127 IOpCl=  0 I1Cent=           0 NGrid=           0
         NMat0=    1 NMatS0=      1 NMatT0=    0 NMatD0=    1 NMtDS0=    0 NMtDT0=    0
 Symmetry not used in FoFCou.
 Leave Link  703 at Thu Jul 10 02:26:54 2025, MaxMem=  1342177280 cpu:             711.8 elap:              44.5
 (Enter /home/zhangying/bin/g16/l716.exe)
 Dipole        =-1.06914562D+01-1.28483564D+00-7.02495621D-02
 ***** Axes restored to original set *****
 -------------------------------------------------------------------
 Center     Atomic                   Forces (Hartrees/Bohr)
 Number     Number              X              Y              Z
 -------------------------------------------------------------------
      1        7          -0.001542513   -0.006517257    0.007926268
      2       16          -0.025665133    0.002842988   -0.296907361
      3       16           0.047924688   -0.130182765   -0.237754840
      4        6          -0.026132398    0.023585154   -0.014099684
      5        6           0.002118192    0.020034548   -0.035353287
      6        9          -0.017707717   -0.019196409   -0.002034807
      7        9           0.002313550    0.009289426    0.040650273
      8        9          -0.003738189   -0.000586320    0.018560850
      9        9           0.027800280    0.003318454   -0.004452533
     10        9          -0.003234481   -0.019440858   -0.003258941
     11        9           0.012117712   -0.001529011   -0.004487431
     12        8           0.013675432    0.014787983    0.018034266
     13        8           0.010484056   -0.014927307    0.274199541
     14        8          -0.014648320    0.009047164    0.007252859
     15        8          -0.031374082    0.123810722    0.223135936
     16        3          -0.003026167   -0.000965977    0.009151589
     17        8          -0.005010916    0.006028820   -0.003384572
     18        6           0.000767263   -0.026069028    0.014832892
     19        8           0.007054977    0.006619792   -0.003318317
     20        6           0.001749157   -0.000459520    0.000267080
     21        6          -0.001862814   -0.002926080    0.001602268
     22        8          -0.004167513    0.012011221   -0.009411204
     23        1          -0.000024607   -0.000130803    0.000026225
     24        1          -0.000137757   -0.000125531    0.000007230
     25        8          -0.008793673   -0.002247559    0.003064527
     26        6           0.022755782   -0.011085897    0.004428658
     27        8          -0.003239779    0.006523695   -0.003676258
     28        6           0.003428908    0.000141669   -0.000606689
     29        6           0.000558961   -0.001829631    0.001127210
     30        8          -0.002973004    0.000378673   -0.005430249
     31        1           0.000356765   -0.000000038   -0.000128459
     32        1           0.000173341   -0.000200317    0.000036961
 -------------------------------------------------------------------
 Cartesian Forces:  Max     0.296907361 RMS     0.057461069
 Leave Link  716 at Thu Jul 10 02:26:54 2025, MaxMem=  1342177280 cpu:               0.6 elap:               0.1
 (Enter /home/zhangying/bin/g16/l103.exe)

 GradGradGradGradGradGradGradGradGradGradGradGradGradGradGradGradGradGrad
 Berny optimization.
 Using GEDIIS/GDIIS optimizer.
 FormGI is forming the generalized inverse of G from B-inverse, IUseBI=4.
 Internal  Forces:  Max     0.274766372 RMS     0.030427338
 Search for a local minimum.
 Step number   7 out of a maximum of  171
 All quantities printed in internal units (Hartrees-Bohrs-Radians)
 RMS Force = .30427D-01 SwitMx=.10000D-02 MixMth= 1
 Mixed Optimization -- RFO/linear search
 Update second derivatives using D2CorX and points    7    6
 ITU=  0  1  1  1  1  1  0
 Use linear search instead of GDIIS.
     Eigenvalues ---   -0.00119   0.00230   0.00230   0.00254   0.00287
     Eigenvalues ---    0.00523   0.00580   0.01207   0.01448   0.02019
     Eigenvalues ---    0.02020   0.02393   0.02396   0.02577   0.02607
     Eigenvalues ---    0.02609   0.02851   0.02853   0.02963   0.02969
     Eigenvalues ---    0.03061   0.03967   0.04522   0.04524   0.05106
     Eigenvalues ---    0.06064   0.06899   0.07534   0.08091   0.08790
     Eigenvalues ---    0.10060   0.10600   0.11237   0.11495   0.12114
     Eigenvalues ---    0.13334   0.15309   0.15409   0.15999   0.16000
     Eigenvalues ---    0.16000   0.16001   0.17795   0.18737   0.19495
     Eigenvalues ---    0.20612   0.21005   0.21155   0.21542   0.22041
     Eigenvalues ---    0.22575   0.22579   0.23035   0.24132   0.24223
     Eigenvalues ---    0.24728   0.24736   0.24933   0.24999   0.25000
     Eigenvalues ---    0.25000   0.25891   0.36664   0.36664   0.36664
     Eigenvalues ---    0.36664   0.44115   0.44336   0.44455   0.45262
     Eigenvalues ---    0.47762   0.48877   0.48901   0.50099   0.50133
     Eigenvalues ---    0.50501   0.51087   0.57166   0.57618   0.57653
     Eigenvalues ---    0.58089   0.59418   0.60489   0.60975   0.75288
     Eigenvalues ---    0.95203   0.96394   1.09685   1.12016   1.12264
 Eigenvalue     1 is  -1.19D-03 should be greater than     0.000000 Eigenvector:
                          R18       R16       R15       R17       A28
   1                    0.69700   0.45082   0.41390   0.22991  -0.11067
                          D29       D28       A30       D26       D25
   1                   -0.07293  -0.06793   0.06711  -0.06685  -0.06440
 RFO step:  Lambda=-2.44508267D-02 EMin=-1.19125848D-03
 Quartic linear search produced a step of -0.93724.
 Iteration  1 RMS(Cart)=  0.15895557 RMS(Int)=  0.02469020
 Iteration  2 RMS(Cart)=  0.05279877 RMS(Int)=  0.00536334
 Iteration  3 RMS(Cart)=  0.01276594 RMS(Int)=  0.00078248
 Iteration  4 RMS(Cart)=  0.00000686 RMS(Int)=  0.00078245
 Iteration  5 RMS(Cart)=  0.00000002 RMS(Int)=  0.00078245
 ITry= 1 IFail=0 DXMaxC= 5.50D-01 DCOld= 1.00D+10 DXMaxT= 3.00D+00 DXLimC= 3.00D+00 Rises=F
 Variable       Old X    -DE/DX   Delta X   Delta X   Delta X     New X
                                 (Linear)    (Quad)   (Total)
    R1        3.01634  -0.00104   0.00150  -0.00017   0.00029   3.01663
    R2        3.03853   0.00401   0.01627  -0.00255   0.01211   3.05064
    R3        3.60782   0.00001  -0.01169  -0.00417  -0.01589   3.59193
    R4        2.79387  -0.02663  -0.04134  -0.00404  -0.04537   2.74849
    R5        2.47362   0.27477   0.26096   0.00711   0.26807   2.74170
    R6        3.58938  -0.00187  -0.01611  -0.00225  -0.01872   3.57066
    R7        2.77644  -0.01837  -0.02788  -0.00266  -0.03054   2.74590
    R8        2.48765   0.25708   0.25228   0.00836   0.26064   2.74829
    R9        2.71352  -0.02288  -0.06968   0.00001  -0.06984   2.64368
   R10        2.59019  -0.02830  -0.07338  -0.01740  -0.09078   2.49941
   R11        2.59290  -0.01906  -0.04845  -0.01724  -0.06569   2.52721
   R12        2.57829  -0.02615  -0.06274  -0.01381  -0.07655   2.50174
   R13        2.63851  -0.04153  -0.11541  -0.01624  -0.13165   2.50686
   R14        2.67218  -0.01717  -0.04172  -0.00342  -0.04452   2.62766
   R15        4.23613  -0.00726   0.13792  -0.41649  -0.27752   3.95862
   R16        4.37727  -0.00702   0.15162  -0.44353  -0.29092   4.08635
   R17        6.04941  -0.00530   0.07183  -0.25737  -0.18554   5.86387
   R18        4.33089  -0.01483   0.23432  -0.69950  -0.46518   3.86570
   R19        2.56083   0.00595   0.01596   0.00325   0.01921   2.58003
   R20        2.63285  -0.00268  -0.00949  -0.00186  -0.01136   2.62149
   R21        2.54484   0.00880   0.02407   0.00439   0.02846   2.57330
   R22        2.27877  -0.01993  -0.02323  -0.00231  -0.02554   2.25323
   R23        2.62062  -0.00084  -0.00240  -0.00167  -0.00407   2.61654
   R24        2.50664   0.00252   0.00276  -0.00026   0.00250   2.50915
   R25        2.03078  -0.00011  -0.00025   0.00008  -0.00017   2.03061
   R26        2.02975   0.00003   0.00025   0.00015   0.00041   2.03016
   R27        2.52985   0.00760   0.02553  -0.00474   0.02078   2.55063
   R28        2.62706  -0.00145  -0.00528  -0.00028  -0.00556   2.62150
   R29        2.53745   0.00566   0.02139  -0.00619   0.01520   2.55265
   R30        2.29013  -0.01800  -0.02480   0.00299  -0.02181   2.26832
   R31        2.63605  -0.00271  -0.00930  -0.00107  -0.01037   2.62567
   R32        2.50635   0.00277   0.00287  -0.00022   0.00266   2.50900
   R33        2.02984  -0.00005   0.00009   0.00004   0.00014   2.02998
   R34        2.03065  -0.00012  -0.00018   0.00005  -0.00013   2.03052
    A1        2.19247   0.00145   0.00702   0.00756   0.01242   2.20489
    A2        1.76237   0.00095   0.03267   0.01427   0.04426   1.80663
    A3        1.86875   0.00111   0.02472   0.00928   0.03294   1.90169
    A4        2.08266  -0.00443  -0.04089  -0.00718  -0.04693   2.03573
    A5        1.71742   0.00555   0.04624   0.01140   0.05822   1.77565
    A6        1.82133   0.00260  -0.00761  -0.01726  -0.02480   1.79652
    A7        2.13073  -0.00246  -0.02820  -0.00504  -0.03299   2.09774
    A8        1.64411   0.00402   0.03524   0.01466   0.04704   1.69115
    A9        1.91177   0.00127   0.02853   0.00649   0.03522   1.94699
   A10        2.07531  -0.00357  -0.03046  -0.01043  -0.04093   2.03438
   A11        1.78524   0.00202   0.02628   0.01116   0.03777   1.82302
   A12        1.82525   0.00150  -0.01306  -0.00894  -0.02145   1.80379
   A13        2.12203  -0.00210  -0.02492  -0.00485  -0.02989   2.09213
   A14        1.92288  -0.00280  -0.03177   0.00436  -0.02789   1.89499
   A15        1.97295   0.00101  -0.00289  -0.00270  -0.00604   1.96691
   A16        2.05257  -0.00659  -0.04585  -0.02044  -0.06587   1.98670
   A17        1.83746   0.00206   0.02863   0.00170   0.03082   1.86828
   A18        1.79458   0.00612   0.04052   0.00480   0.04475   1.83933
   A19        1.86381   0.00151   0.02113   0.01504   0.03581   1.89962
   A20        1.96984   0.00205  -0.00445   0.00065  -0.00425   1.96559
   A21        2.04223  -0.00575  -0.05296  -0.00565  -0.05788   1.98435
   A22        1.89666  -0.00429  -0.02589  -0.01699  -0.04321   1.85344
   A23        1.87644   0.00108   0.02334   0.01432   0.03768   1.91412
   A24        1.84458   0.00194   0.02217   0.00568   0.02828   1.87286
   A25        1.81841   0.00596   0.04642   0.00301   0.04795   1.86636
   A26        2.07900  -0.00139  -0.02883   0.00404  -0.02248   2.05652
   A27        2.57641   0.00085   0.01436   0.04523   0.05932   2.63573
   A28        1.28096   0.00759   0.00808   0.11700   0.12835   1.40930
   A29        2.91028   0.00386   0.01290   0.06116   0.07603   2.98631
   A30        1.93431  -0.00685  -0.02227  -0.07672  -0.10201   1.83229
   A31        1.63212  -0.00381   0.00444  -0.05612  -0.05305   1.57907
   A32        2.62183   0.00029   0.00117   0.00352   0.00509   2.62692
   A33        1.42280   0.00325   0.00976   0.02237   0.03254   1.45534
   A34        1.87086   0.00001   0.00168   0.00052   0.00220   1.87306
   A35        1.89711  -0.00189  -0.00789  -0.00238  -0.01026   1.88685
   A36        2.19503   0.00107   0.00431   0.00206   0.00637   2.20140
   A37        2.19104   0.00082   0.00358   0.00032   0.00389   2.19494
   A38        1.87941  -0.00122  -0.00248   0.00025  -0.00223   1.87718
   A39        1.88997   0.00120   0.00320   0.00069   0.00389   1.89386
   A40        2.05166  -0.00067  -0.00158   0.00047  -0.00110   2.05056
   A41        2.34156  -0.00054  -0.00163  -0.00116  -0.00279   2.33877
   A42        1.88742   0.00190   0.00549   0.00092   0.00641   1.89383
   A43        2.05503  -0.00113  -0.00327   0.00083  -0.00244   2.05259
   A44        2.34073  -0.00077  -0.00222  -0.00175  -0.00396   2.33677
   A45        2.61399   0.00233   0.00661   0.03735   0.04396   2.65795
   A46        1.87731  -0.00169  -0.00269  -0.00091  -0.00361   1.87370
   A47        1.90681  -0.00082  -0.00834   0.00294  -0.00541   1.90139
   A48        2.18341   0.00058   0.00563  -0.00258   0.00306   2.18646
   A49        2.19295   0.00024   0.00271  -0.00036   0.00236   2.19531
   A50        1.87110  -0.00073   0.00000  -0.00043  -0.00044   1.87067
   A51        1.88472   0.00177   0.00579  -0.00056   0.00525   1.88997
   A52        2.05364  -0.00126  -0.00356  -0.00016  -0.00373   2.04990
   A53        2.34482  -0.00051  -0.00223   0.00072  -0.00151   2.34331
   A54        1.88482   0.00148   0.00524  -0.00103   0.00422   1.88904
   A55        2.05149  -0.00097  -0.00256   0.00012  -0.00244   2.04904
   A56        2.34687  -0.00050  -0.00268   0.00091  -0.00177   2.34510
   A57        2.92717   0.00223   0.00859   0.04260   0.05118   2.97835
    D1        1.55865  -0.00279  -0.02144  -0.04804  -0.07141   1.48724
    D2       -2.93679   0.00383   0.04929  -0.02817   0.02028  -2.91651
    D3       -0.42216  -0.00464  -0.01524  -0.03341  -0.04910  -0.47126
    D4       -2.14242   0.00135   0.02163   0.00798   0.03064  -2.11178
    D5        2.31473  -0.00258  -0.02735  -0.01076  -0.03778   2.27695
    D6       -0.23652   0.00460   0.01874   0.00361   0.02178  -0.21474
    D7        0.80653   0.00155   0.02806  -0.00972   0.01831   0.82484
    D8        2.85683   0.00291   0.04097  -0.00637   0.03458   2.89141
    D9       -1.24101   0.00015   0.02876  -0.00548   0.02334  -1.21767
   D10       -1.10155  -0.00125  -0.02029  -0.02553  -0.04635  -1.14789
   D11        0.94876   0.00010  -0.00737  -0.02218  -0.03007   0.91868
   D12        3.13410  -0.00265  -0.01958  -0.02129  -0.04131   3.09279
   D13        2.97732  -0.00189  -0.00627  -0.01845  -0.02508   2.95225
   D14       -1.25556  -0.00053   0.00665  -0.01510  -0.00881  -1.26436
   D15        0.92978  -0.00328  -0.00556  -0.01421  -0.02004   0.90974
   D16       -3.10903  -0.00054  -0.01402  -0.01399  -0.02900  -3.13803
   D17       -0.91766  -0.00217  -0.03015   0.00206  -0.02949  -0.94715
   D18        1.13411  -0.00140  -0.02221  -0.01045  -0.03394   1.10017
   D19       -1.17087   0.00215   0.03118  -0.00162   0.02973  -1.14114
   D20        1.02051   0.00052   0.01505   0.01444   0.02923   1.04974
   D21        3.07227   0.00130   0.02299   0.00192   0.02479   3.09706
   D22        1.05661   0.00147   0.00945  -0.00585   0.00380   1.06041
   D23       -3.03520  -0.00016  -0.00669   0.01021   0.00331  -3.03189
   D24       -0.98343   0.00062   0.00125  -0.00231  -0.00114  -0.98457
   D25       -2.32021   0.00417   0.01019   0.07600   0.08521  -2.23500
   D26        1.83049   0.00326   0.01448   0.07580   0.08976   1.92025
   D27       -0.11851  -0.00147  -0.03760   0.05688   0.01827  -0.10024
   D28       -2.17351   0.00527   0.01370   0.06823   0.08054  -2.09297
   D29        1.99099   0.00404   0.02060   0.07334   0.09324   2.08423
   D30        0.01589  -0.00040  -0.03678   0.05394   0.01567   0.03156
   D31        1.18830   0.00196   0.00501  -0.00016   0.00328   1.19159
   D32        1.34788   0.00064  -0.00204   0.01028   0.00819   1.35606
   D33       -1.40917   0.00017   0.00285  -0.02819  -0.02396  -1.43313
   D34        1.42919   0.00217   0.03121  -0.03820  -0.00834   1.42084
   D35       -1.67590   0.00126   0.02771  -0.04544  -0.01952  -1.69542
   D36       -3.05537   0.00147   0.00033   0.00928   0.01035  -3.04502
   D37        2.79670   0.00030   0.00535  -0.01576  -0.01098   2.78571
   D38        2.94985  -0.00065  -0.00102  -0.00090  -0.00181   2.94804
   D39       -0.70728  -0.00006  -0.00184   0.01048   0.00910  -0.69817
   D40       -1.61701   0.00204  -0.00896   0.05605   0.04671  -1.57030
   D41        3.04624  -0.00166   0.01318  -0.05174  -0.03967   3.00657
   D42        1.61165   0.00046  -0.01288   0.02479   0.01341   1.62505
   D43       -0.00407   0.00004  -0.00005   0.00131   0.00125  -0.00282
   D44        3.13457   0.00006   0.00008   0.00171   0.00180   3.13637
   D45        0.00218  -0.00002   0.00005  -0.00076  -0.00071   0.00148
   D46       -3.13721  -0.00005   0.00008  -0.00158  -0.00151  -3.13872
   D47        0.00438  -0.00005   0.00005  -0.00135  -0.00130   0.00308
   D48       -3.13427  -0.00006  -0.00009  -0.00176  -0.00185  -3.13612
   D49        0.49779  -0.00023   0.00241  -0.01306  -0.01065   0.48714
   D50       -2.64724  -0.00022   0.00255  -0.01259  -0.01004  -2.65728
   D51       -0.00300   0.00003  -0.00004   0.00087   0.00083  -0.00217
   D52        3.13712   0.00005  -0.00002   0.00139   0.00137   3.13849
   D53        0.00049  -0.00000   0.00000  -0.00006  -0.00006   0.00042
   D54        3.13936   0.00003  -0.00003   0.00097   0.00093   3.14030
   D55       -3.13929  -0.00003  -0.00002  -0.00071  -0.00073  -3.14002
   D56       -0.00041   0.00001  -0.00005   0.00032   0.00027  -0.00015
   D57       -0.00396   0.00006  -0.00012   0.00179   0.00166  -0.00230
   D58        3.13126   0.00003   0.00012   0.00212   0.00224   3.13350
   D59        0.00276  -0.00003   0.00006  -0.00096  -0.00090   0.00186
   D60       -3.13727  -0.00006   0.00013  -0.00196  -0.00183  -3.13909
   D61        0.00362  -0.00006   0.00015  -0.00191  -0.00175   0.00187
   D62       -3.13156  -0.00004  -0.00010  -0.00224  -0.00234  -3.13390
   D63        1.86372   0.00025  -0.00172   0.00628   0.00456   1.86828
   D64       -1.28527   0.00021  -0.00147   0.00668   0.00521  -1.28007
   D65       -0.00186   0.00004  -0.00014   0.00130   0.00116  -0.00069
   D66        3.13735   0.00006  -0.00017   0.00217   0.00201   3.13935
   D67       -0.00054  -0.00001   0.00004  -0.00021  -0.00017  -0.00071
   D68        3.13910   0.00003  -0.00005   0.00103   0.00098   3.14008
   D69       -3.13917  -0.00004   0.00008  -0.00129  -0.00121  -3.14039
   D70        0.00047  -0.00000  -0.00001  -0.00005  -0.00006   0.00041
         Item               Value     Threshold  Converged?
 Maximum Force            0.274766     0.000450     NO 
 RMS     Force            0.030427     0.000300     NO 
 Maximum Displacement     0.550283     0.001800     NO 
 RMS     Displacement     0.200293     0.001200     NO 
 Predicted change in Energy=-3.247071D-02
 GradGradGradGradGradGradGradGradGradGradGradGradGradGradGradGradGradGrad

 Leave Link  103 at Thu Jul 10 02:26:55 2025, MaxMem=  1342177280 cpu:              11.6 elap:               0.8
 (Enter /home/zhangying/bin/g16/l202.exe)
                          Input orientation:                          
 ---------------------------------------------------------------------
 Center     Atomic      Atomic             Coordinates (Angstroms)
 Number     Number       Type             X           Y           Z
 ---------------------------------------------------------------------
      1          7           0        6.242654  -11.082545    5.757864
      2         16           0        4.873558  -11.437781    6.497897
      3         16           0        7.452505  -10.197951    6.357706
      4          6           0        3.769094   -9.934138    6.134406
      5          6           0        7.446461   -8.866525    5.016989
      6          9           0        8.370668   -7.939701    5.215616
      7          9           0        7.555190   -9.348994    3.786053
      8          9           0        3.853625   -9.638642    4.769610
      9          9           0        2.494120  -10.160414    6.403838
     10          9           0        4.151937   -8.817837    6.763520
     11          9           0        6.207896   -8.239784    5.098424
     12          8           0        4.194939  -12.489367    5.756926
     13          8           0        4.907878  -11.472522    7.947918
     14          8           0        8.732648  -10.866810    6.198760
     15          8           0        7.171436   -9.451312    7.573689
     16          3           0        4.314969   -7.670020    4.221962
     17          8           0        4.252493   -3.149302    2.623354
     18          6           0        5.393361   -3.812621    2.973294
     19          8           0        6.457975   -3.057167    2.585738
     20          6           0        5.961354   -1.909317    1.991626
     21          6           0        4.634855   -1.963551    2.013264
     22          8           0        5.451853   -4.868234    3.524637
     23          1           0        6.673266   -1.192120    1.626285
     24          1           0        3.856925   -1.306036    1.671720
     25          8           0        0.308646   -6.561466    4.718069
     26          6           0        1.472834   -6.123201    4.194261
     27          8           0        1.243889   -4.980056    3.512005
     28          6           0       -0.112966   -4.701569    3.621313
     29          6           0       -0.676957   -5.657089    4.350492
     30          8           0        2.537400   -6.662670    4.322710
     31          1           0       -0.477459   -3.815855    3.134895
     32          1           0       -1.678118   -5.852328    4.688306
 ---------------------------------------------------------------------
                    Distance matrix (angstroms):
                    1          2          3          4          5
     1  N    0.000000
     2  S    1.596329   0.000000
     3  S    1.614329   2.864926   0.000000
     4  C    2.753021   1.900766   3.699592   0.000000
     5  C    2.628458   3.927375   1.889512   3.988915   0.000000
     6  F    3.834050   5.109852   2.692041   5.098670   1.323863
     7  F    2.935300   4.348365   2.710106   4.493515   1.326575
     8  F    2.961243   2.695207   3.973262   1.398975   3.683181
     9  F    3.913965   2.702266   4.958742   1.322631   5.303130
    10  F    3.242121   2.730458   3.600438   1.337340   3.729160
    11  F    2.918451   3.737133   2.639936   3.145131   1.390495
    12  O    2.484409   1.454440   4.027811   2.617830   4.923910
    13  O    2.594233   1.450843   3.260128   2.636718   4.671827
    14  O    2.537912   3.912552   1.453066   5.050830   2.655561
    15  O    2.611662   3.222364   1.454333   3.725666   2.637107
    16  Li   4.209548   4.437108   4.560260   3.013578   3.445277
    17  O    8.759124   9.170425   8.594703   7.654747   6.972629
    18  C    7.831151   8.416418   7.514437   7.078406   5.825277
    19  O    8.632233   9.383500   8.136808   8.192427   6.374694
    20  C    9.920272  10.596293   9.486182   9.293352   7.730531
    21  C    9.988148  10.484749   9.727213   9.014633   8.036077
    22  O    6.650589   7.234200   6.358835   5.941882   4.710828
    23  H   10.727343  11.486738  10.202870  10.255743   8.425627
    24  H   10.861326  11.268442  10.674868   9.714289   9.013133
    25  O    7.532183   6.912644   8.182124   5.035436   7.506733
    26  C    7.056283   6.716876   7.552519   4.853886   6.624720
    27  O    8.201946   7.987006   8.594845   6.147892   7.472718
    28  C    9.256113   8.860966   9.743430   6.983252   8.742980
    29  C    8.904903   8.296744   9.525571   6.422061   8.759829
    30  O    5.943389   5.743758   6.387306   3.937234   5.425668
    31  H   10.239369   9.901360  10.677172   8.028927   9.583321
    32  H    9.551846   8.797520  10.248884   6.958771   9.615162
                    6          7          8          9         10
     6  F    0.000000
     7  F    2.166740   0.000000
     8  F    4.846544   3.840945   0.000000
     9  F    6.393532   5.755487   2.188882   0.000000
    10  F    4.578736   4.552974   2.176784   2.163386   0.000000
    11  F    2.186633   2.183544   2.758172   4.380075   2.708073
    12  O    6.199128   5.003756   3.036103   2.955554   3.807258
    13  O    5.651302   5.370172   3.817880   3.151514   3.003598
    14  O    3.108949   3.084044   5.230270   6.281742   5.049768
    15  O    3.046906   3.808402   4.348082   4.873260   3.189834
    16  Li   4.184348   3.675324   2.094810   3.778642   2.793489
    17  O    6.828405   7.120103   6.846682   8.157183   7.020213
    18  C    5.561039   5.998792   6.288089   7.776163   6.399933
    19  O    5.866328   6.498594   7.407277   8.985887   7.480442
    20  C    7.250134   7.817230   8.479516   9.978474   8.589099
    21  C    7.741171   8.137315   8.192362   9.541932   8.353406
    22  O    4.562105   4.956771   5.182768   6.711569   5.270628
    23  H    7.829069   8.483925   9.443231  10.987292   9.534142
    24  H    8.771464   9.101469   8.889840  10.131643   9.079682
    25  O    8.194100   7.819933   4.694523   4.535476   4.903668
    26  C    7.205758   6.896914   4.284567   4.714271   4.586910
    27  O    7.902707   7.680836   5.485865   6.063158   5.810134
    28  C    9.219510   8.968072   6.436391   6.658704   6.708691
    29  C    9.371140   9.039745   6.046040   5.878086   6.255497
    30  O    6.037806   5.716866   3.284597   4.070280   3.634423
    31  H    9.981226   9.775638   7.438780   7.731087   7.721273
    32  H   10.276832   9.914369   6.703952   6.237806   6.862237
                   11         12         13         14         15
    11  F    0.000000
    12  O    4.748113   0.000000
    13  O    4.501139   2.518471   0.000000
    14  O    3.806097   4.839288   4.249153   0.000000
    15  O    2.919442   4.624925   3.057618   2.516237   0.000000
    16  Li   2.162404   5.059311   5.356614   5.800266   4.750419
    17  O    5.988538   9.851873   9.902349   9.613285   8.528856
    18  C    4.977893   9.190797   9.146402   8.444883   7.491330
    19  O    5.765038  10.205105  10.098217   8.900483   8.140871
    20  C    7.056047  11.368165  11.315570  10.277000   9.460731
    21  C    7.168248  11.180400  11.212279  10.657312   9.665358
    22  O    3.796810   8.040188   7.967305   7.341489   6.352669
    23  H    7.870318  12.281372  12.196980  10.897165  10.189900
    24  H    8.083702  11.910921  11.993857  11.647968  10.590786
    25  O    6.145126   7.163972   7.463466   9.575606   7.975190
    26  C    5.264812   7.097876   7.382730   8.900828   7.414237
    27  O    6.146863   8.374850   8.674921   9.897173   8.463169
    28  C    7.392843   9.152524   9.474925  11.085952   9.552165
    29  C    7.391273   8.508434   8.828993  10.913201   9.294213
    30  O    4.069590   6.225336   6.472710   7.718513   6.310283
    31  H    8.253519  10.194909  10.525759  11.997054  10.486509
    32  H    8.249689   8.926647   9.251324  11.653778   9.979615
                   16         17         18         19         20
    16  Li   0.000000
    17  O    4.795450   0.000000
    18  C    4.195429   1.365295   0.000000
    19  O    5.343044   2.207726   1.361732   0.000000
    20  C    6.393019   2.203826   2.215594   1.384616   0.000000
    21  C    6.127354   1.387233   2.217216   2.201700   1.327783
    22  O    3.103027   2.281557   1.192358   2.274594   3.371187
    23  H    7.366295   3.268770   3.212417   2.108388   1.074554
    24  H    6.871232   2.111802   3.215229   3.266090   2.212443
    25  O    4.186363   5.620019   6.037774   7.391968   7.812112
    26  C    3.235915   4.363293   4.711695   6.069558   6.538748
    27  O    4.143848   3.632225   4.344103   5.634019   5.830564
    28  C    5.364615   4.739482   5.615140   6.852280   6.881128
    29  C    5.384026   5.794090   6.492110   7.796230   7.979801
    30  O    2.045643   4.262993   4.254435   5.602467   6.304902
    31  H    6.245292   4.804000   5.873045   6.998387   6.811774
    32  H    6.280013   6.836850   7.556949   8.856055   9.010047
                   21         22         23         24         25
    21  C    0.000000
    22  O    3.374747   0.000000
    23  H    2.213590   4.313862   0.000000
    24  H    1.074315   4.320457   2.819010   0.000000
    25  O    6.868252   5.544717   8.882421   7.034918   0.000000
    26  C    5.661962   4.225627   7.612789   5.937355   1.349735
    27  O    4.779559   4.209469   6.883498   4.869603   2.197755
    28  C    5.711775   5.568154   7.896159   5.575894   2.199966
    29  C    6.878969   6.234311   9.021255   6.831074   1.387236
    30  O    5.640442   3.514393   7.369059   6.120656   2.265810
    31  H    5.552013   6.034579   7.764842   5.217946   3.265392
    32  H    7.882389   7.291025  10.041869   7.772082   2.109738
                   26         27         28         29         30
    26  C    0.000000
    27  O    1.350803   0.000000
    28  C    2.205464   1.389446   0.000000
    29  C    2.205283   2.202517   1.327707   0.000000
    30  O    1.200344   2.271917   3.370804   3.368094   0.000000
    31  H    3.201523   2.112017   1.074219   2.215315   4.313310
    32  H    3.200930   3.268434   2.216398   1.074504   4.308237
                   31         32
    31  H    0.000000
    32  H    2.828761   0.000000
 Stoichiometry    C8H4F6LiNO10S2
 Framework group  C1[X(C8H4F6LiNO10S2)]
 Deg. of freedom    90
 Full point group                 C1      NOp   1
 RotChk:  IX=1 Diff= 5.13D-02
 Largest Abelian subgroup         C1      NOp   1
 Largest concise Abelian subgroup C1      NOp   1
                         Standard orientation:                         
 ---------------------------------------------------------------------
[truncated: 5,356,393 more chars]
