# Supplementary material for: Tailoring electrolyte phase separation for high-rate solid-state lithium metal batteries
Source: Nat Commun. 2026 Jun 8;17:7310. doi: 10.1038/s41467-026-74094-w (PMC13402737; doi:10.1038/s41467-026-74094-w)
Supplement: Supplementary file 3 — Supplementary Data [file 41467_2026_74094_MOESM3_ESM.zip › Supplementary Data/Supplementary Data 3/VC-DB/2VC3.log]

 Entering Gaussian System, Link 0=g16
 Input=2VC3.gjf
 Output=2VC3.log
 Initial command:
 /home/zhangying/bin/g16/l1.exe "/home_zz/zhangying/wangchenyu/zhang/diffusion/2VC/3/new/Gau-14737.inp" -scrdir="/home_zz/zhangying/wangchenyu/zhang/diffusion/2VC/3/new/"
 Entering Link 1 = /home/zhangying/bin/g16/l1.exe PID=     14738.
  
 Copyright (c) 1988,1990,1992,1993,1995,1998,2003,2009,2016,
            Gaussian, Inc.  All Rights Reserved.
  
 This is part of the Gaussian(R) 16 program.  It is based on
 the Gaussian(R) 09 system (copyright 2009, Gaussian, Inc.),
 the Gaussian(R) 03 system (copyright 2003, Gaussian, Inc.),
 the Gaussian(R) 98 system (copyright 1998, Gaussian, Inc.),
 the Gaussian(R) 94 system (copyright 1995, Gaussian, Inc.),
 the Gaussian 92(TM) system (copyright 1992, Gaussian, Inc.),
 the Gaussian 90(TM) system (copyright 1990, Gaussian, Inc.),
 the Gaussian 88(TM) system (copyright 1988, Gaussian, Inc.),
 the Gaussian 86(TM) system (copyright 1986, Carnegie Mellon
 University), and the Gaussian 82(TM) system (copyright 1983,
 Carnegie Mellon University). Gaussian is a federally registered
 trademark of Gaussian, Inc.
  
 This software contains proprietary and confidential information,
 including trade secrets, belonging to Gaussian, Inc.
  
 This software is provided under written license and may be
 used, copied, transmitted, or stored only in accord with that
 written license.
  
 The following legend is applicable only to US Government
 contracts under FAR:
  
                    RESTRICTED RIGHTS LEGEND
  
 Use, reproduction and disclosure by the US Government is
 subject to restrictions as set forth in subparagraphs (a)
 and (c) of the Commercial Computer Software - Restricted
 Rights clause in FAR 52.227-19.
  
 Gaussian, Inc.
 340 Quinnipiac St., Bldg. 40, Wallingford CT 06492
  
  
 ---------------------------------------------------------------
 Warning -- This program may not be used in any manner that
 competes with the business of Gaussian, Inc. or will provide
 assistance to any competitor of Gaussian, Inc.  The licensee
 of this program is prohibited from giving any competitor of
 Gaussian, Inc. access to this program.  By using this program,
 the user acknowledges that Gaussian, Inc. is engaged in the
 business of creating and licensing software in the field of
 computational chemistry and represents and warrants to the
 licensee that it is not a competitor of Gaussian, Inc. and that
 it will not use this program in any manner prohibited above.
 ---------------------------------------------------------------
  

 Cite this work as:
 Gaussian 16, Revision A.03,
 M. J. Frisch, G. W. Trucks, H. B. Schlegel, G. E. Scuseria, 
 M. A. Robb, J. R. Cheeseman, G. Scalmani, V. Barone, 
 G. A. Petersson, H. Nakatsuji, X. Li, M. Caricato, A. V. Marenich, 
 J. Bloino, B. G. Janesko, R. Gomperts, B. Mennucci, H. P. Hratchian, 
 J. V. Ortiz, A. F. Izmaylov, J. L. Sonnenberg, D. Williams-Young, 
 F. Ding, F. Lipparini, F. Egidi, J. Goings, B. Peng, A. Petrone, 
 T. Henderson, D. Ranasinghe, V. G. Zakrzewski, J. Gao, N. Rega, 
 G. Zheng, W. Liang, M. Hada, M. Ehara, K. Toyota, R. Fukuda, 
 J. Hasegawa, M. Ishida, T. Nakajima, Y. Honda, O. Kitao, H. Nakai, 
 T. Vreven, K. Throssell, J. A. Montgomery, Jr., J. E. Peralta, 
 F. Ogliaro, M. J. Bearpark, J. J. Heyd, E. N. Brothers, K. N. Kudin, 
 V. N. Staroverov, T. A. Keith, R. Kobayashi, J. Normand, 
 K. Raghavachari, A. P. Rendell, J. C. Burant, S. S. Iyengar, 
 J. Tomasi, M. Cossi, J. M. Millam, M. Klene, C. Adamo, R. Cammi, 
 J. W. Ochterski, R. L. Martin, K. Morokuma, O. Farkas, 
 J. B. Foresman, and D. J. Fox, Gaussian, Inc., Wallingford CT, 2016.
 
 ******************************************
 Gaussian 16:  ES64L-G16RevA.03 25-Dec-2016
                21-Apr-2026 
 ******************************************
 %lindaworkers=:16
 %nprocshared=16
 Will use up to   16 processors via shared memory.
 %mem=10GB
 SetLPE:    new flags="-opt 'Tsnet.Node.lindarsharg: ssh' -mp 16 -nodelist 'Diy21' -opt 'Tsnet.Diy21.speedfactor: 16' -env GAUSS_MDEF=1342177280 -env GAUSS_EXEDIR="/home/zhangying/bin/g16/bsd:/home/zhangying/bin/g16""
 Will use up to   16 processors via Linda.
 ----------------------------------------
 #p opt freq b3lyp/6-311++g(d,p) em=gd3bj
 ----------------------------------------
 1/18=20,19=15,26=3,38=1/1,3;
 2/9=110,12=2,17=6,18=5,40=1/2;
 3/5=4,6=6,7=1111,11=2,25=1,30=1,71=1,74=-5,124=41/1,2,3;
 4//1;
 5/5=2,38=5/2;
 6/7=2,8=2,9=2,10=2,28=1/1;
 7//1,2,3,16;
 1/18=20,19=15,26=3/3(2);
 2/9=110/2;
 99//99;
 2/9=110/2;
 3/5=4,6=6,7=1111,11=2,25=1,30=1,71=1,74=-5,124=41/1,2,3;
 4/5=5,16=3,69=1/1;
 5/5=2,38=5/2;
 7//1,2,3,16;
 1/18=20,19=15,26=3/3(-5);
 2/9=110/2;
 6/7=2,8=2,9=2,10=2,19=2,28=1/1;
 99/9=1/99;
 Leave Link    1 at Tue Apr 21 13:42:46 2026, MaxMem=  1342177280 cpu:               1.0 elap:               0.1
 (Enter /home/zhangying/bin/g16/l101.exe)
 ---
 2VC
 ---
 Symbolic Z-matrix:
 Charge =  0 Multiplicity = 1
 N                    -0.02646  -1.31178  -0.36868 
 S                    -0.46032  -0.02927  -1.17582 
 S                     0.79672  -1.36403   1.02599 
 C                     0.95516   0.36702  -2.35401 
 C                     2.14587  -2.57323   0.50939 
 F                     2.96159  -2.7746    1.54859 
 F                     1.62234  -3.73918   0.1351 
 F                     1.21028  -0.68096  -3.13247 
 F                     0.61892   1.41146  -3.11609 
 F                     2.05419   0.67568  -1.65864 
 F                     2.85438  -2.06653  -0.50369 
 O                    -1.60386  -0.3449   -2.02086 
 O                    -0.56185   1.22033  -0.37558 
 O                     0.00846  -2.07768   2.02666 
 O                     1.49803  -0.14025   1.40633 
 Li                   -2.01154   2.27816   0.20797 
 O                     0.75979   2.72065   2.03737 
 C                     0.21445   3.443     1.0484 
 O                     1.17758   3.84295   0.20337 
 C                     2.37471   3.30135   0.66641 
 C                     2.11674   2.61591   1.77242 
 O                    -0.96628   3.68865   0.93336 
 H                     3.25798   3.48779   0.08545 
 H                     2.70111   2.00366   2.43174 
 O                    -2.65815  -0.59853   1.04033 
 C                    -3.59969   0.0652    0.34734 
 O                    -4.4782   -0.80771  -0.15839 
 C                    -4.03729  -2.08275   0.20217 
 C                    -2.93097  -1.9566    0.92468 
 O                    -3.62717   1.26863   0.21344 
 H                    -4.61372  -2.91664  -0.15135 
 H                    -2.22381  -2.62343   1.38402 
 
 ITRead=  0  0  0  0  0  0  0  0  0  0  0  0  0  0  0  0  0  0  0  0
 ITRead=  0  0  0  0  0  0  0  0  0  0  0  0
 MicOpt= -1 -1 -1 -1 -1 -1 -1 -1 -1 -1 -1 -1 -1 -1 -1 -1 -1 -1 -1 -1
 MicOpt= -1 -1 -1 -1 -1 -1 -1 -1 -1 -1 -1 -1
 NAtoms=     32 NQM=       32 NQMF=       0 NMMI=      0 NMMIF=      0
                NMic=       0 NMicF=      0.
                    Isotopes and Nuclear Properties:
 (Nuclear quadrupole moments (NQMom) in fm**2, nuclear magnetic moments (NMagM)
  in nuclear magnetons)

  Atom         1           2           3           4           5           6           7           8           9          10
 IAtWgt=          14          32          32          12          12          19          19          19          19          19
 AtmWgt=  14.0030740  31.9720718  31.9720718  12.0000000  12.0000000  18.9984032  18.9984032  18.9984032  18.9984032  18.9984032
 NucSpn=           2           0           0           0           0           1           1           1           1           1
 AtZEff=  -0.0000000  -0.0000000  -0.0000000  -0.0000000  -0.0000000  -0.0000000  -0.0000000  -0.0000000  -0.0000000  -0.0000000
 NQMom=    2.0440000   0.0000000   0.0000000   0.0000000   0.0000000   0.0000000   0.0000000   0.0000000   0.0000000   0.0000000
 NMagM=    0.4037610   0.0000000   0.0000000   0.0000000   0.0000000   2.6288670   2.6288670   2.6288670   2.6288670   2.6288670
 AtZNuc=   7.0000000  16.0000000  16.0000000   6.0000000   6.0000000   9.0000000   9.0000000   9.0000000   9.0000000   9.0000000

  Atom        11          12          13          14          15          16          17          18          19          20
 IAtWgt=          19          16          16          16          16           7          16          12          16          12
 AtmWgt=  18.9984032  15.9949146  15.9949146  15.9949146  15.9949146   7.0160045  15.9949146  12.0000000  15.9949146  12.0000000
 NucSpn=           1           0           0           0           0           3           0           0           0           0
 AtZEff=  -0.0000000  -0.0000000  -0.0000000  -0.0000000  -0.0000000  -0.0000000  -0.0000000  -0.0000000  -0.0000000  -0.0000000
 NQMom=    0.0000000   0.0000000   0.0000000   0.0000000   0.0000000  -4.0100000   0.0000000   0.0000000   0.0000000   0.0000000
 NMagM=    2.6288670   0.0000000   0.0000000   0.0000000   0.0000000   3.2564240   0.0000000   0.0000000   0.0000000   0.0000000
 AtZNuc=   9.0000000   8.0000000   8.0000000   8.0000000   8.0000000   3.0000000   8.0000000   6.0000000   8.0000000   6.0000000

  Atom        21          22          23          24          25          26          27          28          29          30
 IAtWgt=          12          16           1           1          16          12          16          12          12          16
 AtmWgt=  12.0000000  15.9949146   1.0078250   1.0078250  15.9949146  12.0000000  15.9949146  12.0000000  12.0000000  15.9949146
 NucSpn=           0           0           1           1           0           0           0           0           0           0
 AtZEff=  -0.0000000  -0.0000000  -0.0000000  -0.0000000  -0.0000000  -0.0000000  -0.0000000  -0.0000000  -0.0000000  -0.0000000
 NQMom=    0.0000000   0.0000000   0.0000000   0.0000000   0.0000000   0.0000000   0.0000000   0.0000000   0.0000000   0.0000000
 NMagM=    0.0000000   0.0000000   2.7928460   2.7928460   0.0000000   0.0000000   0.0000000   0.0000000   0.0000000   0.0000000
 AtZNuc=   6.0000000   8.0000000   1.0000000   1.0000000   8.0000000   6.0000000   8.0000000   6.0000000   6.0000000   8.0000000

  Atom        31          32
 IAtWgt=           1           1
 AtmWgt=   1.0078250   1.0078250
 NucSpn=           1           1
 AtZEff=  -0.0000000  -0.0000000
 NQMom=    0.0000000   0.0000000
 NMagM=    2.7928460   2.7928460
 AtZNuc=   1.0000000   1.0000000
 Leave Link  101 at Tue Apr 21 13:42:47 2026, MaxMem=  1342177280 cpu:               4.1 elap:               0.3
 (Enter /home/zhangying/bin/g16/l103.exe)

 GradGradGradGradGradGradGradGradGradGradGradGradGradGradGradGradGradGrad
 Berny optimization.
 Initialization pass.
                           ----------------------------
                           !    Initial Parameters    !
                           ! (Angstroms and Degrees)  !
 --------------------------                            --------------------------
 ! Name  Definition              Value          Derivative Info.                !
 --------------------------------------------------------------------------------
 ! R1    R(1,2)                  1.5762         estimate D2E/DX2                !
 ! R2    R(1,3)                  1.6203         estimate D2E/DX2                !
 ! R3    R(2,4)                  1.8838         estimate D2E/DX2                !
 ! R4    R(2,12)                 1.4565         estimate D2E/DX2                !
 ! R5    R(2,13)                 1.4873         estimate D2E/DX2                !
 ! R6    R(3,5)                  1.8839         estimate D2E/DX2                !
 ! R7    R(3,14)                 1.4601         estimate D2E/DX2                !
 ! R8    R(3,15)                 1.4609         estimate D2E/DX2                !
 ! R9    R(4,8)                  1.3302         estimate D2E/DX2                !
 ! R10   R(4,9)                  1.3359         estimate D2E/DX2                !
 ! R11   R(4,10)                 1.3367         estimate D2E/DX2                !
 ! R12   R(5,6)                  1.3364         estimate D2E/DX2                !
 ! R13   R(5,7)                  1.3318         estimate D2E/DX2                !
 ! R14   R(5,11)                 1.3361         estimate D2E/DX2                !
 ! R15   R(13,16)                1.8871         estimate D2E/DX2                !
 ! R16   R(16,22)                1.8995         estimate D2E/DX2                !
 ! R17   R(16,30)                1.9051         estimate D2E/DX2                !
 ! R18   R(17,18)                1.3406         estimate D2E/DX2                !
 ! R19   R(17,21)                1.3865         estimate D2E/DX2                !
 ! R20   R(18,19)                1.3423         estimate D2E/DX2                !
 ! R21   R(18,22)                1.2115         estimate D2E/DX2                !
 ! R22   R(19,20)                1.3931         estimate D2E/DX2                !
 ! R23   R(20,21)                1.3265         estimate D2E/DX2                !
 ! R24   R(20,23)                1.0735         estimate D2E/DX2                !
 ! R25   R(21,24)                1.0729         estimate D2E/DX2                !
 ! R26   R(25,26)                1.3443         estimate D2E/DX2                !
 ! R27   R(25,29)                1.39           estimate D2E/DX2                !
 ! R28   R(26,27)                1.3377         estimate D2E/DX2                !
 ! R29   R(26,30)                1.2112         estimate D2E/DX2                !
 ! R30   R(27,28)                1.3965         estimate D2E/DX2                !
 ! R31   R(28,29)                1.3274         estimate D2E/DX2                !
 ! R32   R(28,31)                1.0736         estimate D2E/DX2                !
 ! R33   R(29,32)                1.075          estimate D2E/DX2                !
 ! A1    A(2,1,3)              127.3602         estimate D2E/DX2                !
 ! A2    A(1,2,4)              106.5349         estimate D2E/DX2                !
 ! A3    A(1,2,12)             109.6869         estimate D2E/DX2                !
 ! A4    A(1,2,13)             115.2695         estimate D2E/DX2                !
 ! A5    A(4,2,12)             105.8224         estimate D2E/DX2                !
 ! A6    A(4,2,13)             102.1839         estimate D2E/DX2                !
 ! A7    A(12,2,13)            116.1441         estimate D2E/DX2                !
 ! A8    A(1,3,5)               98.5392         estimate D2E/DX2                !
 ! A9    A(1,3,14)             109.3528         estimate D2E/DX2                !
 ! A10   A(1,3,15)             116.1657         estimate D2E/DX2                !
 ! A11   A(5,3,14)             105.1191         estimate D2E/DX2                !
 ! A12   A(5,3,15)             105.3836         estimate D2E/DX2                !
 ! A13   A(14,3,15)            119.3522         estimate D2E/DX2                !
 ! A14   A(2,4,8)              110.145          estimate D2E/DX2                !
 ! A15   A(2,4,9)              109.3975         estimate D2E/DX2                !
 ! A16   A(2,4,10)             109.9387         estimate D2E/DX2                !
 ! A17   A(8,4,9)              109.2922         estimate D2E/DX2                !
 ! A18   A(8,4,10)             109.1895         estimate D2E/DX2                !
 ! A19   A(9,4,10)             108.8549         estimate D2E/DX2                !
 ! A20   A(3,5,6)              108.6995         estimate D2E/DX2                !
 ! A21   A(3,5,7)              110.9454         estimate D2E/DX2                !
 ! A22   A(3,5,11)             110.1371         estimate D2E/DX2                !
 ! A23   A(6,5,7)              109.0612         estimate D2E/DX2                !
 ! A24   A(6,5,11)             108.8501         estimate D2E/DX2                !
 ! A25   A(7,5,11)             109.1105         estimate D2E/DX2                !
 ! A26   A(2,13,16)            133.612          estimate D2E/DX2                !
 ! A27   A(13,16,22)            96.4079         estimate D2E/DX2                !
 ! A28   A(13,16,30)           110.8134         estimate D2E/DX2                !
 ! A29   A(22,16,30)           149.2092         estimate D2E/DX2                !
 ! A30   A(18,17,21)           107.328          estimate D2E/DX2                !
 ! A31   A(17,18,19)           109.4565         estimate D2E/DX2                !
 ! A32   A(17,18,22)           125.1528         estimate D2E/DX2                !
 ! A33   A(19,18,22)           125.3893         estimate D2E/DX2                !
 ! A34   A(18,19,20)           106.9477         estimate D2E/DX2                !
 ! A35   A(19,20,21)           108.1135         estimate D2E/DX2                !
 ! A36   A(19,20,23)           117.3635         estimate D2E/DX2                !
 ! A37   A(21,20,23)           134.5036         estimate D2E/DX2                !
 ! A38   A(17,21,20)           108.0957         estimate D2E/DX2                !
 ! A39   A(17,21,24)           117.3053         estimate D2E/DX2                !
 ! A40   A(20,21,24)           134.5353         estimate D2E/DX2                !
 ! A41   A(16,22,18)           114.9604         estimate D2E/DX2                !
 ! A42   A(26,25,29)           107.5793         estimate D2E/DX2                !
 ! A43   A(25,26,27)           109.43           estimate D2E/DX2                !
 ! A44   A(25,26,30)           124.2945         estimate D2E/DX2                !
 ! A45   A(27,26,30)           126.2754         estimate D2E/DX2                !
 ! A46   A(26,27,28)           106.9082         estimate D2E/DX2                !
 ! A47   A(27,28,29)           108.4769         estimate D2E/DX2                !
 ! A48   A(27,28,31)           117.0427         estimate D2E/DX2                !
 ! A49   A(29,28,31)           134.4709         estimate D2E/DX2                !
 ! A50   A(25,29,28)           107.5609         estimate D2E/DX2                !
 ! A51   A(25,29,32)           116.1913         estimate D2E/DX2                !
 ! A52   A(28,29,32)           136.2101         estimate D2E/DX2                !
 ! A53   A(16,30,26)           120.504          estimate D2E/DX2                !
 ! D1    D(3,1,2,4)             89.2992         estimate D2E/DX2                !
 ! D2    D(3,1,2,12)          -156.6029         estimate D2E/DX2                !
 ! D3    D(3,1,2,13)           -23.257          estimate D2E/DX2                !
 ! D4    D(2,1,3,5)           -128.4554         estimate D2E/DX2                !
 ! D5    D(2,1,3,14)           122.1372         estimate D2E/DX2                !
 ! D6    D(2,1,3,15)           -16.576          estimate D2E/DX2                !
 ! D7    D(1,2,4,8)             56.8486         estimate D2E/DX2                !
 ! D8    D(1,2,4,9)            176.9982         estimate D2E/DX2                !
 ! D9    D(1,2,4,10)           -63.5167         estimate D2E/DX2                !
 ! D10   D(12,2,4,8)           -59.8556         estimate D2E/DX2                !
 ! D11   D(12,2,4,9)            60.2939         estimate D2E/DX2                !
 ! D12   D(12,2,4,10)          179.7791         estimate D2E/DX2                !
 ! D13   D(13,2,4,8)           178.1575         estimate D2E/DX2                !
 ! D14   D(13,2,4,9)           -61.693          estimate D2E/DX2                !
 ! D15   D(13,2,4,10)           57.7922         estimate D2E/DX2                !
 ! D16   D(1,2,13,16)         -109.1475         estimate D2E/DX2                !
 ! D17   D(4,2,13,16)          135.7722         estimate D2E/DX2                !
 ! D18   D(12,2,13,16)          21.145          estimate D2E/DX2                !
 ! D19   D(1,3,5,6)           -179.5801         estimate D2E/DX2                !
 ! D20   D(1,3,5,7)            -59.6641         estimate D2E/DX2                !
 ! D21   D(1,3,5,11)            61.2488         estimate D2E/DX2                !
 ! D22   D(14,3,5,6)           -66.7698         estimate D2E/DX2                !
 ! D23   D(14,3,5,7)            53.1462         estimate D2E/DX2                !
 ! D24   D(14,3,5,11)          174.059          estimate D2E/DX2                !
 ! D25   D(15,3,5,6)            60.1687         estimate D2E/DX2                !
 ! D26   D(15,3,5,7)          -179.9154         estimate D2E/DX2                !
 ! D27   D(15,3,5,11)          -59.0025         estimate D2E/DX2                !
 ! D28   D(2,13,16,22)        -173.4258         estimate D2E/DX2                !
 ! D29   D(2,13,16,30)          21.2254         estimate D2E/DX2                !
 ! D30   D(13,16,22,18)        -12.3441         estimate D2E/DX2                !
 ! D31   D(30,16,22,18)        140.1486         estimate D2E/DX2                !
 ! D32   D(13,16,30,26)         26.5276         estimate D2E/DX2                !
 ! D33   D(22,16,30,26)       -124.0649         estimate D2E/DX2                !
 ! D34   D(21,17,18,19)         -2.5163         estimate D2E/DX2                !
 ! D35   D(21,17,18,22)        177.0875         estimate D2E/DX2                !
 ! D36   D(18,17,21,20)          1.8969         estimate D2E/DX2                !
 ! D37   D(18,17,21,24)       -175.6225         estimate D2E/DX2                !
 ! D38   D(17,18,19,20)          2.1572         estimate D2E/DX2                !
 ! D39   D(22,18,19,20)       -177.4454         estimate D2E/DX2                !
 ! D40   D(17,18,22,16)        -79.309          estimate D2E/DX2                !
 ! D41   D(19,18,22,16)        100.2327         estimate D2E/DX2                !
 ! D42   D(18,19,20,21)         -0.9428         estimate D2E/DX2                !
 ! D43   D(18,19,20,23)        177.6884         estimate D2E/DX2                !
 ! D44   D(19,20,21,17)         -0.5807         estimate D2E/DX2                !
 ! D45   D(19,20,21,24)        176.3264         estimate D2E/DX2                !
 ! D46   D(23,20,21,17)       -178.8762         estimate D2E/DX2                !
 ! D47   D(23,20,21,24)         -1.969          estimate D2E/DX2                !
 ! D48   D(29,25,26,27)          2.1929         estimate D2E/DX2                !
 ! D49   D(29,25,26,30)       -177.7167         estimate D2E/DX2                !
 ! D50   D(26,25,29,28)         -1.558          estimate D2E/DX2                !
 ! D51   D(26,25,29,32)        176.5721         estimate D2E/DX2                !
 ! D52   D(25,26,27,28)         -1.9537         estimate D2E/DX2                !
 ! D53   D(30,26,27,28)        177.9537         estimate D2E/DX2                !
 ! D54   D(25,26,30,16)         29.9345         estimate D2E/DX2                !
 ! D55   D(27,26,30,16)       -149.9597         estimate D2E/DX2                !
 ! D56   D(26,27,28,29)          0.9585         estimate D2E/DX2                !
 ! D57   D(26,27,28,31)       -178.0848         estimate D2E/DX2                !
 ! D58   D(27,28,29,25)          0.3667         estimate D2E/DX2                !
 ! D59   D(27,28,29,32)       -177.2083         estimate D2E/DX2                !
 ! D60   D(31,28,29,25)        179.1726         estimate D2E/DX2                !
 ! D61   D(31,28,29,32)          1.5975         estimate D2E/DX2                !
 --------------------------------------------------------------------------------
 Trust Radius=3.00D-01 FncErr=1.00D-07 GrdErr=1.00D-06 EigMax=2.50D+02 EigMin=1.00D-04
 Number of steps in this run=    157 maximum allowed number of steps=    192.
 GradGradGradGradGradGradGradGradGradGradGradGradGradGradGradGradGradGrad

 Leave Link  103 at Tue Apr 21 13:42:47 2026, MaxMem=  1342177280 cpu:               0.4 elap:               0.1
 (Enter /home/zhangying/bin/g16/l202.exe)
                          Input orientation:                          
 ---------------------------------------------------------------------
 Center     Atomic      Atomic             Coordinates (Angstroms)
 Number     Number       Type             X           Y           Z
 ---------------------------------------------------------------------
      1          7           0       -0.026456   -1.311784   -0.368676
      2         16           0       -0.460323   -0.029272   -1.175815
      3         16           0        0.796716   -1.364029    1.025992
      4          6           0        0.955163    0.367017   -2.354011
      5          6           0        2.145869   -2.573228    0.509388
      6          9           0        2.961592   -2.774597    1.548591
      7          9           0        1.622341   -3.739181    0.135102
      8          9           0        1.210280   -0.680961   -3.132468
      9          9           0        0.618919    1.411464   -3.116087
     10          9           0        2.054192    0.675684   -1.658636
     11          9           0        2.854380   -2.066527   -0.503688
     12          8           0       -1.603864   -0.344902   -2.020861
     13          8           0       -0.561849    1.220330   -0.375579
     14          8           0        0.008463   -2.077677    2.026656
     15          8           0        1.498025   -0.140248    1.406327
     16          3           0       -2.011538    2.278157    0.207973
     17          8           0        0.759787    2.720652    2.037368
     18          6           0        0.214449    3.442996    1.048397
     19          8           0        1.177582    3.842948    0.203365
     20          6           0        2.374706    3.301349    0.666406
     21          6           0        2.116745    2.615909    1.772416
     22          8           0       -0.966280    3.688651    0.933362
     23          1           0        3.257983    3.487785    0.085450
     24          1           0        2.701111    2.003661    2.431741
     25          8           0       -2.658153   -0.598528    1.040326
     26          6           0       -3.599690    0.065201    0.347341
     27          8           0       -4.478198   -0.807709   -0.158388
     28          6           0       -4.037294   -2.082746    0.202165
     29          6           0       -2.930972   -1.956604    0.924681
     30          8           0       -3.627167    1.268626    0.213435
     31          1           0       -4.613717   -2.916637   -0.151345
     32          1           0       -2.223811   -2.623433    1.384017
 ---------------------------------------------------------------------
                    Distance matrix (angstroms):
                    1          2          3          4          5
     1  N    0.000000
     2  S    1.576246   0.000000
     3  S    1.620321   2.865253   0.000000
     4  C    2.779119   1.883824   3.800795   0.000000
     5  C    2.661059   4.012961   1.883947   4.273392   0.000000
     6  F    3.839813   5.164175   2.636190   5.396832   1.336374
     7  F    2.977344   4.451900   2.667712   4.847852   1.331772
     8  F    3.092895   2.654073   4.234431   1.330165   4.209408
     9  F    3.921843   2.646722   4.989167   1.335923   5.599412
    10  F    3.153272   2.655723   3.598458   1.336670   3.906938
    11  F    2.981121   3.948344   2.658459   3.599008   1.336060
    12  O    2.480482   1.456506   4.010576   2.677020   5.042628
    13  O    2.588106   1.487343   3.238674   2.635083   4.744047
    14  O    2.515040   3.830345   1.460125   5.105195   2.667616
    15  O    2.616711   3.242669   1.460866   3.833035   2.672750
    16  Li   4.142554   3.105699   4.671292   4.360910   6.396157
    17  O    4.761068   4.401738   4.208190   4.986179   5.681647
    18  C    4.967299   4.178407   4.842213   4.646147   6.341598
    19  O    5.324303   4.424812   5.285299   4.321081   6.496041
    20  C    5.302638   4.745967   4.938128   4.443909   5.881129
    21  C    4.960278   4.725498   4.259053   4.840887   5.340714
    22  O    5.251945   4.304367   5.352225   5.052922   7.005452
    23  H    5.833492   5.271269   5.521101   4.581827   6.176763
    24  H    5.125830   5.209793   4.116332   5.350735   4.995162
    25  O    3.069177   3.172663   3.538689   5.050728   5.221107
    26  C    3.895737   3.490638   4.672435   5.304251   6.324477
    27  O    4.485122   4.217160   5.434792   5.976801   6.887761
    28  C    4.123962   4.348598   4.956097   6.120458   6.210190
    29  C    3.244191   3.772373   3.775853   5.590267   5.130985
    30  O    4.467940   3.693705   5.211704   5.329393   6.940848
    31  H    4.864746   5.161114   5.750609   6.829828   6.800478
    32  H    3.101729   4.048741   3.292091   5.746435   4.456635
                    6          7          8          9         10
     6  F    0.000000
     7  F    2.173009   0.000000
     8  F    5.418738   4.494387   0.000000
     9  F    6.691072   6.173024   2.174447   0.000000
    10  F    4.797303   4.784875   2.173673   2.173832   0.000000
    11  F    2.173639   2.173418   3.396077   4.890638   3.081222
    12  O    6.283931   5.155357   3.044341   3.037286   3.814994
    13  O    5.663613   5.443182   3.788903   2.990172   2.964211
    14  O    3.071679   2.990514   5.478297   6.244563   5.034618
    15  O    3.016962   3.818872   4.579938   4.861365   3.220103
    16  Li   7.215234   7.029847   5.504093   4.326643   4.752085
    17  O    5.940085   6.789113   6.204927   5.319015   4.417898
    18  C    6.815824   7.375631   5.956369   4.651198   4.286105
    19  O    6.984571   7.595469   5.620908   4.152467   3.777175
    20  C    6.167642   7.100521   5.625489   4.578396   3.521742
    21  C    5.460899   6.581216   5.979040   5.252774   3.942145
    22  O    7.588166   7.906381   6.353101   4.908816   4.991961
    23  H    6.437861   7.409914   5.650356   4.639570   3.521202
    24  H    4.866164   6.278418   6.355328   5.955218   4.348932
    25  O    6.047739   5.385700   5.690675   5.661717   5.578011
    26  C    7.249681   6.464362   5.983447   5.621781   6.030175
    27  O    7.882443   6.774676   6.420280   6.297088   6.864643
    28  C    7.160721   5.897435   6.373524   6.700792   6.941017
    29  C    5.981696   4.953148   5.936134   6.346134   6.201155
    30  O    7.844873   7.255453   6.196519   5.397719   6.011162
    31  H    7.765003   6.296590   6.914064   7.409631   7.722545
    32  H    5.190216   4.194945   5.997067   6.679255   6.200260
                   11         12         13         14         15
    11  F    0.000000
    12  O    5.014155   0.000000
    13  O    4.742411   2.498539   0.000000
    14  O    3.808150   4.688763   4.119811   0.000000
    15  O    3.032888   4.627009   3.044576   2.521356   0.000000
    16  Li   6.562004   3.466170   1.887095   5.134326   4.427388
    17  O    5.810453   5.608359   3.133688   4.856806   3.021251
    18  C    6.303416   5.203343   2.751471   5.610459   3.822999
    19  O    6.183322   5.497428   3.199831   6.304366   4.173206
    20  C    5.514825   6.028729   3.746963   6.031858   3.627760
    21  C    5.258323   6.082621   3.706263   5.151625   2.848374
    22  O    7.055822   5.040188   2.823030   5.949450   4.577878
    23  H    5.600032   6.539388   4.465984   6.730678   4.243205
    24  H    5.020624   6.623762   4.375107   4.906299   2.663688
    25  O    5.909909   3.247571   3.115690   3.204929   4.197355
    26  C    6.850075   3.124082   3.329477   4.520043   5.210601
    27  O    7.447856   3.456124   4.415643   5.149501   6.213620
    28  C    6.927746   3.726061   4.829370   4.438124   5.988578
    29  C    5.960085   3.610404   4.170891   3.141542   4.811148
    30  O    7.324477   3.418963   3.121769   5.263394   5.447523
    31  H    7.524580   4.378142   5.795033   5.178039   6.891159
    32  H    5.446246   4.143577   4.542335   2.386186   4.474234
                   16         17         18         19         20
    16  Li   0.000000
    17  O    3.350034   0.000000
    18  C    2.649185   1.340611   0.000000
    19  O    3.552334   2.190358   1.342261   0.000000
    20  C    4.527275   2.196522   2.198338   1.393141   0.000000
    21  C    4.427672   1.386545   2.197045   2.202175   1.326510
    22  O    1.899539   2.266089   1.211487   2.269988   3.373938
    23  H    5.407963   3.261819   3.192549   2.113791   1.073521
    24  H    5.218194   2.106738   3.188858   3.266462   2.215162
    25  O    3.063697   4.867583   4.958409   5.927907   6.377972
    26  C    2.727421   5.377049   5.142824   6.092161   6.802049
    27  O    3.967518   6.686341   6.445600   7.331257   8.032866
    28  C    4.808450   7.032253   7.023336   7.893591   8.385568
    29  C    4.392292   6.061064   6.250173   7.143901   7.474155
    30  O    1.905109   4.967945   4.492556   5.450949   6.352923
    31  H    5.821197   8.089749   8.074373   8.908252   9.389895
    32  H    5.045168   6.155320   6.546702   7.401182   7.534213
                   21         22         23         24         25
    21  C    0.000000
    22  O    3.370435   0.000000
    23  H    2.215501   4.313201   0.000000
    24  H    1.072866   4.305123   2.831574   0.000000
    25  O    5.802432   4.610182   7.253303   6.117935   0.000000
    26  C    6.419858   4.517484   7.668790   6.913931   1.344342
    27  O    7.677398   5.808850   8.852074   8.133575   2.189346
    28  C    7.900332   6.578358   9.179624   8.189984   2.192589
    29  C    6.863379   5.977374   8.285460   7.048070   1.390027
    30  O    6.102304   3.668124   7.235077   6.745981   2.260310
    31  H    8.922390   7.623006  10.150682   9.186315   3.258518
    32  H    6.814836   6.451890   8.311638   6.838317   2.099290
                   26         27         28         29         30
    26  C    0.000000
    27  O    1.337726   0.000000
    28  C    2.196873   1.396465   0.000000
    29  C    2.206400   2.210635   1.327362   0.000000
    30  O    1.211164   2.274571   3.376392   3.375302   0.000000
    31  H    3.188777   2.113289   1.073595   2.216106   4.315411
    32  H    3.193195   3.279958   2.231107   1.075048   4.299743
                   31         32
    31  H    0.000000
    32  H    2.855688   0.000000
 Stoichiometry    C8H4F6LiNO10S2
 Framework group  C1[X(C8H4F6LiNO10S2)]
 Deg. of freedom    90
 Full point group                 C1      NOp   1
 Largest Abelian subgroup         C1      NOp   1
 Largest concise Abelian subgroup C1      NOp   1
                         Standard orientation:                         
 ---------------------------------------------------------------------
 Center     Atomic      Atomic             Coordinates (Angstroms)
 Number     Number       Type             X           Y           Z
 ---------------------------------------------------------------------
      1          7           0        0.026455   -1.311784    0.368676
      2         16           0        0.460323   -0.029272    1.175815
      3         16           0       -0.796717   -1.364028   -1.025992
      4          6           0       -0.955163    0.367018    2.354011
      5          6           0       -2.145872   -2.573226   -0.509388
      6          9           0       -2.961595   -2.774594   -1.548591
      7          9           0       -1.622345   -3.739179   -0.135102
      8          9           0       -1.210281   -0.680960    3.132468
      9          9           0       -0.618917    1.411465    3.116087
     10          9           0       -2.054191    0.675686    1.658636
     11          9           0       -2.854382   -2.066524    0.503688
     12          8           0        1.603864   -0.344904    2.020861
     13          8           0        0.561850    1.220329    0.375579
     14          8           0       -0.008465   -2.077677   -2.026656
     15          8           0       -1.498025   -0.140246   -1.406327
     16          3           0        2.011540    2.278155   -0.207973
     17          8           0       -0.759784    2.720653   -2.037368
     18          6           0       -0.214445    3.442996   -1.048397
     19          8           0       -1.177578    3.842949   -0.203365
     20          6           0       -2.374702    3.301352   -0.666406
     21          6           0       -2.116742    2.615911   -1.772416
     22          8           0        0.966284    3.688650   -0.933362
     23          1           0       -3.257979    3.487789   -0.085450
     24          1           0       -2.701109    2.003664   -2.431741
     25          8           0        2.658152   -0.598531   -1.040326
     26          6           0        3.599690    0.065197   -0.347341
     27          8           0        4.478197   -0.807714    0.158388
     28          6           0        4.037292   -2.082750   -0.202165
     29          6           0        2.930970   -1.956607   -0.924681
     30          8           0        3.627168    1.268622   -0.213435
     31          1           0        4.613714   -2.916642    0.151345
     32          1           0        2.223808   -2.623435   -1.384017
 ---------------------------------------------------------------------
 Rotational constants (GHZ):           0.1760409           0.1683412           0.1280968
 Leave Link  202 at Tue Apr 21 13:42:47 2026, MaxMem=  1342177280 cpu:               0.2 elap:               0.1
 (Enter /home/zhangying/bin/g16/l301.exe)
 Standard basis: 6-311++G(d,p) (5D, 7F)
 Ernie: Thresh=  0.10000D-02 Tol=  0.10000D-05 Strict=F.
 There are   688 symmetry adapted cartesian basis functions of A   symmetry.
 There are   660 symmetry adapted basis functions of A   symmetry.
   660 basis functions,  1072 primitive gaussians,   688 cartesian basis functions
   114 alpha electrons      114 beta electrons
       nuclear repulsion energy      3624.3435988157 Hartrees.
 IExCor=  402 DFT=T Ex+Corr=B3LYP ExCW=0 ScaHFX=  0.200000
 ScaDFX=  0.800000  0.720000  1.000000  0.810000 ScalE2=  1.000000  1.000000
 IRadAn=      5 IRanWt=     -1 IRanGd=            0 ICorTp=0 IEmpDi=141
 NAtoms=   32 NActive=   32 NUniq=   32 SFac= 1.00D+00 NAtFMM=   60 NAOKFM=F Big=F
 Integral buffers will be    131072 words long.
 Raffenetti 2 integral format.
 Two-electron integral symmetry is turned on.
 R6Disp:  Grimme-D3(BJ) Dispersion energy=       -0.0768716814 Hartrees.
 Nuclear repulsion after empirical dispersion term =     3624.2667271342 Hartrees.
 Leave Link  301 at Tue Apr 21 13:42:47 2026, MaxMem=  1342177280 cpu:               1.2 elap:               0.1
 (Enter /home/zhangying/bin/g16/l302.exe)
 NPDir=0 NMtPBC=     1 NCelOv=     1 NCel=       1 NClECP=     1 NCelD=      1
         NCelK=      1 NCelE2=     1 NClLst=     1 CellRange=     0.0.
 One-electron integrals computed using PRISM.
 One-electron integral symmetry used in STVInt
 NBasis=   660 RedAO= T EigKep=  1.11D-05  NBF=   660
 NBsUse=   660 1.00D-06 EigRej= -1.00D+00 NBFU=   660
 Precomputing XC quadrature grid using
 IXCGrd= 4 IRadAn=           5 IRanWt=          -1 IRanGd=           0 AccXCQ= 0.00D+00.
 Generated NRdTot=       0 NPtTot=           0 NUsed=           0 NTot=          32
 NSgBfM=   676   676   676   676   676 MxSgAt=    32 MxSgA2=    32.
 Leave Link  302 at Tue Apr 21 13:42:48 2026, MaxMem=  1342177280 cpu:              13.2 elap:               0.9
 (Enter /home/zhangying/bin/g16/l303.exe)
 DipDrv:  MaxL=1.
 Leave Link  303 at Tue Apr 21 13:42:49 2026, MaxMem=  1342177280 cpu:               1.7 elap:               0.2
 (Enter /home/zhangying/bin/g16/l401.exe)
 ExpMin= 7.40D-03 ExpMax= 9.34D+04 ExpMxC= 3.17D+03 IAcc=3 IRadAn=         5 AccDes= 0.00D+00
 Harris functional with IExCor=  402 and IRadAn=       5 diagonalized for initial guess.
 HarFok:  IExCor=  402 AccDes= 0.00D+00 IRadAn=         5 IDoV= 1 UseB2=F ITyADJ=14
 ICtDFT=  3500011 ScaDFX=  1.000000  1.000000  1.000000  1.000000
 FoFCou: FMM=F IPFlag=           0 FMFlag=      100000 FMFlg1=           0
         NFxFlg=           0 DoJE=T BraDBF=F KetDBF=T FulRan=T
         wScrn=  0.000000 ICntrl=       500 IOpCl=  0 I1Cent=   200000004 NGrid=           0
         NMat0=    1 NMatS0=      1 NMatT0=    0 NMatD0=    1 NMtDS0=    0 NMtDT0=    0
 Petite list used in FoFCou.
 Harris En= -2517.87751801104    
 JPrj=0 DoOrth=F DoCkMO=F.
 Leave Link  401 at Tue Apr 21 13:42:52 2026, MaxMem=  1342177280 cpu:              52.6 elap:               3.3
 (Enter /home/zhangying/bin/g16/l502.exe)
 Integral symmetry usage will be decided dynamically.
 Closed shell SCF:
 Using DIIS extrapolation, IDIIS=  1040.
 NGot=  1342177280 LenX=  1341213430 LenY=  1340739398
 Requested convergence on RMS density matrix=1.00D-08 within 128 cycles.
 Requested convergence on MAX density matrix=1.00D-06.
 Requested convergence on             energy=1.00D-06.
 No special actions if energy rises.
 Fock matrices will be formed incrementally for  20 cycles.

 Cycle   1  Pass 1  IDiag  1:
 FoFJK:  IHMeth= 1 ICntrl=       0 DoSepK=F KAlg= 0 I1Cent=           0 FoldK=F
 IRaf= 780000000 NMat=       1 IRICut=       1 DoRegI=T DoRafI=F ISym2E= 0 IDoP0=0 IntGTp=1.
 FoFCou: FMM=F IPFlag=           0 FMFlag=      100000 FMFlg1=           0
         NFxFlg=           0 DoJE=F BraDBF=F KetDBF=F FulRan=T
         wScrn=  0.000000 ICntrl=         0 IOpCl=  0 I1Cent=           0 NGrid=           0
         NMat0=    1 NMatS0=      1 NMatT0=    0 NMatD0=    1 NMtDS0=    0 NMtDT0=    0
 Symmetry not used in FoFCou.
 E= -2516.77637328068    
 DIIS: error= 2.96D-02 at cycle   1 NSaved=   1.
 NSaved= 1 IEnMin= 1 EnMin= -2516.77637328068     IErMin= 1 ErrMin= 2.96D-02
 ErrMax= 2.96D-02  0.00D+00 EMaxC= 1.00D-01 BMatC= 1.59D+00 BMatP= 1.59D+00
 IDIUse=3 WtCom= 7.04D-01 WtEn= 2.96D-01
 Coeff-Com:  0.100D+01
 Coeff-En:   0.100D+01
 Coeff:      0.100D+01
 Gap=     0.348 Goal=   None    Shift=    0.000
 GapD=    0.348 DampG=1.000 DampE=0.500 DampFc=0.5000 IDamp=-1.
 Damping current iteration by 5.00D-01
 RMSDP=5.06D-02 MaxDP=7.03D+00              OVMax= 3.79D-01

 Cycle   2  Pass 1  IDiag  1:
 RMSU=  2.15D-02    CP:  1.80D+00
 E= -2516.60363708133     Delta-E=        0.172736199350 Rises=F Damp=T
 DIIS: error= 1.75D-02 at cycle   2 NSaved=   2.
 NSaved= 2 IEnMin= 1 EnMin= -2516.77637328068     IErMin= 2 ErrMin= 1.75D-02
 ErrMax= 1.75D-02  0.00D+00 EMaxC= 1.00D-01 BMatC= 4.66D-01 BMatP= 1.59D+00
 IDIUse=3 WtCom= 8.25D-01 WtEn= 1.75D-01
 Coeff-Com:  0.330D+00 0.670D+00
 Coeff-En:   0.554D+00 0.446D+00
 Coeff:      0.369D+00 0.631D+00
 Gap=     0.289 Goal=   None    Shift=    0.000
 RMSDP=1.98D-02 MaxDP=2.72D+00 DE= 1.73D-01 OVMax= 3.48D-01

 Cycle   3  Pass 1  IDiag  1:
 RMSU=  4.34D-03    CP:  1.23D+00  2.18D-01
 E= -2517.66239485682     Delta-E=       -1.058757775486 Rises=F Damp=F
 DIIS: error= 1.51D-02 at cycle   3 NSaved=   3.
 NSaved= 3 IEnMin= 3 EnMin= -2517.66239485682     IErMin= 3 ErrMin= 1.51D-02
 ErrMax= 1.51D-02  0.00D+00 EMaxC= 1.00D-01 BMatC= 1.38D-01 BMatP= 4.66D-01
 IDIUse=3 WtCom= 8.49D-01 WtEn= 1.51D-01
 Coeff-Com:  0.148D+00 0.378D+00 0.474D+00
 Coeff-En:   0.000D+00 0.000D+00 0.100D+01
 Coeff:      0.126D+00 0.321D+00 0.554D+00
 Gap=     0.311 Goal=   None    Shift=    0.000
 RMSDP=4.54D-03 MaxDP=3.51D-01 DE=-1.06D+00 OVMax= 7.75D-02

 Cycle   4  Pass 1  IDiag  1:
 RMSU=  2.31D-03    CP:  1.28D+00  3.28D-01  3.06D-01
 E= -2517.73997302306     Delta-E=       -0.077578166245 Rises=F Damp=F
 DIIS: error= 6.36D-03 at cycle   4 NSaved=   4.
 NSaved= 4 IEnMin= 4 EnMin= -2517.73997302306     IErMin= 4 ErrMin= 6.36D-03
 ErrMax= 6.36D-03  0.00D+00 EMaxC= 1.00D-01 BMatC= 4.98D-02 BMatP= 1.38D-01
 IDIUse=3 WtCom= 9.36D-01 WtEn= 6.36D-02
 Coeff-Com:  0.209D-01 0.103D+00 0.372D+00 0.504D+00
 Coeff-En:   0.000D+00 0.000D+00 0.281D+00 0.719D+00
 Coeff:      0.196D-01 0.967D-01 0.366D+00 0.518D+00
 Gap=     0.262 Goal=   None    Shift=    0.000
 RMSDP=1.47D-03 MaxDP=1.12D-01 DE=-7.76D-02 OVMax= 4.90D-02

 Cycle   5  Pass 1  IDiag  1:
 RMSU=  6.54D-04    CP:  1.28D+00  3.13D-01  5.42D-01  6.71D-01
 E= -2517.77621171287     Delta-E=       -0.036238689808 Rises=F Damp=F
 DIIS: error= 1.15D-03 at cycle   5 NSaved=   5.
 NSaved= 5 IEnMin= 5 EnMin= -2517.77621171287     IErMin= 5 ErrMin= 1.15D-03
 ErrMax= 1.15D-03  0.00D+00 EMaxC= 1.00D-01 BMatC= 1.99D-03 BMatP= 4.98D-02
 IDIUse=3 WtCom= 9.88D-01 WtEn= 1.15D-02
 Coeff-Com: -0.397D-02 0.200D-01 0.136D+00 0.258D+00 0.590D+00
 Coeff-En:   0.000D+00 0.000D+00 0.000D+00 0.000D+00 0.100D+01
 Coeff:     -0.392D-02 0.197D-01 0.134D+00 0.255D+00 0.595D+00
 Gap=     0.263 Goal=   None    Shift=    0.000
 RMSDP=3.62D-04 MaxDP=3.20D-02 DE=-3.62D-02 OVMax= 1.09D-02

 Cycle   6  Pass 1  IDiag  1:
 RMSU=  1.93D-04    CP:  1.27D+00  3.09D-01  5.27D-01  7.24D-01  6.22D-01
 E= -2517.77761964158     Delta-E=       -0.001407928710 Rises=F Damp=F
 DIIS: error= 8.09D-04 at cycle   6 NSaved=   6.
 NSaved= 6 IEnMin= 6 EnMin= -2517.77761964158     IErMin= 6 ErrMin= 8.09D-04
 ErrMax= 8.09D-04  0.00D+00 EMaxC= 1.00D-01 BMatC= 3.01D-04 BMatP= 1.99D-03
 IDIUse=3 WtCom= 9.92D-01 WtEn= 8.09D-03
 Coeff-Com: -0.367D-02 0.300D-02 0.419D-01 0.913D-01 0.341D+00 0.526D+00
 Coeff-En:   0.000D+00 0.000D+00 0.000D+00 0.000D+00 0.103D+00 0.897D+00
 Coeff:     -0.364D-02 0.298D-02 0.416D-01 0.906D-01 0.340D+00 0.529D+00
 Gap=     0.262 Goal=   None    Shift=    0.000
 RMSDP=1.12D-04 MaxDP=7.55D-03 DE=-1.41D-03 OVMax= 4.46D-03

 Cycle   7  Pass 1  IDiag  1:
 RMSU=  5.66D-05    CP:  1.27D+00  3.07D-01  5.39D-01  7.06D-01  6.75D-01
                    CP:  8.43D-01
 E= -2517.77783373156     Delta-E=       -0.000214089978 Rises=F Damp=F
 DIIS: error= 3.42D-04 at cycle   7 NSaved=   7.
 NSaved= 7 IEnMin= 7 EnMin= -2517.77783373156     IErMin= 7 ErrMin= 3.42D-04
 ErrMax= 3.42D-04  0.00D+00 EMaxC= 1.00D-01 BMatC= 4.52D-05 BMatP= 3.01D-04
 IDIUse=3 WtCom= 9.97D-01 WtEn= 3.42D-03
 Coeff-Com: -0.191D-02-0.284D-03 0.117D-01 0.284D-01 0.153D+00 0.337D+00
 Coeff-Com:  0.472D+00
 Coeff-En:   0.000D+00 0.000D+00 0.000D+00 0.000D+00 0.000D+00 0.717D-01
 Coeff-En:   0.928D+00
 Coeff:     -0.190D-02-0.283D-03 0.117D-01 0.283D-01 0.153D+00 0.336D+00
 Coeff:      0.473D+00
 Gap=     0.261 Goal=   None    Shift=    0.000
 RMSDP=3.42D-05 MaxDP=4.14D-03 DE=-2.14D-04 OVMax= 1.37D-03

 Cycle   8  Pass 1  IDiag  1:
 RMSU=  1.63D-05    CP:  1.27D+00  3.07D-01  5.37D-01  7.09D-01  6.81D-01
                    CP:  8.30D-01  7.13D-01
 E= -2517.77786387916     Delta-E=       -0.000030147601 Rises=F Damp=F
 DIIS: error= 5.39D-05 at cycle   8 NSaved=   8.
 NSaved= 8 IEnMin= 8 EnMin= -2517.77786387916     IErMin= 8 ErrMin= 5.39D-05
 ErrMax= 5.39D-05  0.00D+00 EMaxC= 1.00D-01 BMatC= 3.19D-06 BMatP= 4.52D-05
 IDIUse=1 WtCom= 1.00D+00 WtEn= 0.00D+00
 Coeff-Com: -0.598D-03-0.348D-03 0.184D-02 0.512D-02 0.489D-01 0.136D+00
 Coeff-Com:  0.266D+00 0.543D+00
 Coeff:     -0.598D-03-0.348D-03 0.184D-02 0.512D-02 0.489D-01 0.136D+00
 Coeff:      0.266D+00 0.543D+00
 Gap=     0.261 Goal=   None    Shift=    0.000
 RMSDP=9.06D-06 MaxDP=7.87D-04 DE=-3.01D-05 OVMax= 2.70D-04

 Cycle   9  Pass 1  IDiag  1:
 RMSU=  6.77D-06    CP:  1.27D+00  3.07D-01  5.37D-01  7.09D-01  6.83D-01
                    CP:  8.26D-01  7.34D-01  6.53D-01
 E= -2517.77786609128     Delta-E=       -0.000002212121 Rises=F Damp=F
 DIIS: error= 1.57D-05 at cycle   9 NSaved=   9.
 NSaved= 9 IEnMin= 9 EnMin= -2517.77786609128     IErMin= 9 ErrMin= 1.57D-05
 ErrMax= 1.57D-05  0.00D+00 EMaxC= 1.00D-01 BMatC= 3.13D-07 BMatP= 3.19D-06
 IDIUse=1 WtCom= 1.00D+00 WtEn= 0.00D+00
 Coeff-Com: -0.110D-03-0.887D-04-0.336D-03-0.538D-03 0.878D-02 0.337D-01
 Coeff-Com:  0.807D-01 0.283D+00 0.595D+00
 Coeff:     -0.110D-03-0.887D-04-0.336D-03-0.538D-03 0.878D-02 0.337D-01
 Coeff:      0.807D-01 0.283D+00 0.595D+00
 Gap=     0.261 Goal=   None    Shift=    0.000
 RMSDP=4.44D-06 MaxDP=3.59D-04 DE=-2.21D-06 OVMax= 1.15D-04

 Cycle  10  Pass 1  IDiag  1:
 RMSU=  2.78D-06    CP:  1.27D+00  3.07D-01  5.37D-01  7.09D-01  6.83D-01
                    CP:  8.31D-01  7.09D-01  7.80D-01  6.88D-01
 E= -2517.77786625208     Delta-E=       -0.000000160800 Rises=F Damp=F
 DIIS: error= 1.16D-05 at cycle  10 NSaved=  10.
 NSaved=10 IEnMin=10 EnMin= -2517.77786625208     IErMin=10 ErrMin= 1.16D-05
 ErrMax= 1.16D-05  0.00D+00 EMaxC= 1.00D-01 BMatC= 9.19D-08 BMatP= 3.13D-07
 IDIUse=1 WtCom= 1.00D+00 WtEn= 0.00D+00
 Coeff-Com: -0.314D-04-0.188D-04-0.387D-03-0.775D-03 0.116D-02 0.884D-02
 Coeff-Com:  0.250D-01 0.127D+00 0.396D+00 0.443D+00
 Coeff:     -0.314D-04-0.188D-04-0.387D-03-0.775D-03 0.116D-02 0.884D-02
 Coeff:      0.250D-01 0.127D+00 0.396D+00 0.443D+00
 Gap=     0.261 Goal=   None    Shift=    0.000
 RMSDP=1.85D-06 MaxDP=1.09D-04 DE=-1.61D-07 OVMax= 5.76D-05

 Cycle  11  Pass 1  IDiag  1:
 RMSU=  8.07D-07    CP:  1.27D+00  3.07D-01  5.37D-01  7.09D-01  6.83D-01
                    CP:  8.31D-01  7.20D-01  7.38D-01  7.80D-01  5.79D-01
 E= -2517.77786631434     Delta-E=       -0.000000062255 Rises=F Damp=F
 DIIS: error= 3.02D-06 at cycle  11 NSaved=  11.
 NSaved=11 IEnMin=11 EnMin= -2517.77786631434     IErMin=11 ErrMin= 3.02D-06
 ErrMax= 3.02D-06  0.00D+00 EMaxC= 1.00D-01 BMatC= 7.07D-09 BMatP= 9.19D-08
 IDIUse=1 WtCom= 1.00D+00 WtEn= 0.00D+00
 Coeff-Com: -0.110D-04 0.102D-04-0.191D-03-0.378D-03-0.304D-03 0.148D-02
 Coeff-Com:  0.533D-02 0.426D-01 0.166D+00 0.259D+00 0.526D+00
 Coeff:     -0.110D-04 0.102D-04-0.191D-03-0.378D-03-0.304D-03 0.148D-02
 Coeff:      0.533D-02 0.426D-01 0.166D+00 0.259D+00 0.526D+00
 Gap=     0.261 Goal=   None    Shift=    0.000
 RMSDP=5.93D-07 MaxDP=4.67D-05 DE=-6.23D-08 OVMax= 1.27D-05

 Cycle  12  Pass 1  IDiag  1:
 RMSU=  1.74D-07    CP:  1.27D+00  3.07D-01  5.37D-01  7.09D-01  6.83D-01
                    CP:  8.31D-01  7.19D-01  7.56D-01  7.66D-01  6.65D-01
                    CP:  7.39D-01
 E= -2517.77786631903     Delta-E=       -0.000000004694 Rises=F Damp=F
 DIIS: error= 7.55D-07 at cycle  12 NSaved=  12.
 NSaved=12 IEnMin=12 EnMin= -2517.77786631903     IErMin=12 ErrMin= 7.55D-07
 ErrMax= 7.55D-07  0.00D+00 EMaxC= 1.00D-01 BMatC= 7.74D-10 BMatP= 7.07D-09
 IDIUse=1 WtCom= 1.00D+00 WtEn= 0.00D+00
 Coeff-Com: -0.355D-05 0.895D-05-0.738D-04-0.132D-03-0.419D-03-0.462D-03
 Coeff-Com: -0.658D-03 0.646D-02 0.403D-01 0.834D-01 0.298D+00 0.574D+00
 Coeff:     -0.355D-05 0.895D-05-0.738D-04-0.132D-03-0.419D-03-0.462D-03
 Coeff:     -0.658D-03 0.646D-02 0.403D-01 0.834D-01 0.298D+00 0.574D+00
 Gap=     0.261 Goal=   None    Shift=    0.000
 RMSDP=2.40D-07 MaxDP=2.62D-05 DE=-4.69D-09 OVMax= 2.77D-06

 Cycle  13  Pass 1  IDiag  1:
 RMSU=  9.60D-08    CP:  1.27D+00  3.07D-01  5.37D-01  7.09D-01  6.83D-01
                    CP:  8.31D-01  7.20D-01  7.53D-01  7.77D-01  6.52D-01
                    CP:  7.40D-01  6.70D-01
 E= -2517.77786631959     Delta-E=       -0.000000000565 Rises=F Damp=F
 DIIS: error= 2.40D-07 at cycle  13 NSaved=  13.
 NSaved=13 IEnMin=13 EnMin= -2517.77786631959     IErMin=13 ErrMin= 2.40D-07
 ErrMax= 2.40D-07  0.00D+00 EMaxC= 1.00D-01 BMatC= 4.17D-11 BMatP= 7.74D-10
 IDIUse=1 WtCom= 1.00D+00 WtEn= 0.00D+00
 Coeff-Com: -0.132D-05 0.342D-05-0.208D-04-0.328D-04-0.178D-03-0.317D-03
 Coeff-Com: -0.724D-03-0.314D-03 0.487D-02 0.144D-01 0.876D-01 0.259D+00
 Coeff-Com:  0.636D+00
 Coeff:     -0.132D-05 0.342D-05-0.208D-04-0.328D-04-0.178D-03-0.317D-03
 Coeff:     -0.724D-03-0.314D-03 0.487D-02 0.144D-01 0.876D-01 0.259D+00
 Coeff:      0.636D+00
 Gap=     0.261 Goal=   None    Shift=    0.000
 RMSDP=6.53D-08 MaxDP=5.94D-06 DE=-5.65D-10 OVMax= 1.60D-06

 Cycle  14  Pass 1  IDiag  1:
 RMSU=  3.29D-08    CP:  1.27D+00  3.07D-01  5.37D-01  7.09D-01  6.83D-01
                    CP:  8.31D-01  7.20D-01  7.53D-01  7.78D-01  6.54D-01
                    CP:  7.58D-01  7.45D-01  7.87D-01
 E= -2517.77786631957     Delta-E=        0.000000000021 Rises=F Damp=F
 DIIS: error= 8.83D-08 at cycle  14 NSaved=  14.
 NSaved=14 IEnMin=13 EnMin= -2517.77786631959     IErMin=14 ErrMin= 8.83D-08
 ErrMax= 8.83D-08  0.00D+00 EMaxC= 1.00D-01 BMatC= 8.11D-12 BMatP= 4.17D-11
 IDIUse=1 WtCom= 1.00D+00 WtEn= 0.00D+00
 Coeff-Com: -0.475D-06 0.119D-05-0.404D-05-0.492D-05-0.547D-04-0.118D-03
 Coeff-Com: -0.344D-03-0.871D-03-0.161D-02-0.115D-02 0.185D-01 0.889D-01
 Coeff-Com:  0.373D+00 0.524D+00
 Coeff:     -0.475D-06 0.119D-05-0.404D-05-0.492D-05-0.547D-04-0.118D-03
 Coeff:     -0.344D-03-0.871D-03-0.161D-02-0.115D-02 0.185D-01 0.889D-01
 Coeff:      0.373D+00 0.524D+00
 Gap=     0.261 Goal=   None    Shift=    0.000
 RMSDP=2.46D-08 MaxDP=2.17D-06 DE= 2.09D-11 OVMax= 5.98D-07

 Cycle  15  Pass 1  IDiag  1:
 RMSU=  1.13D-08    CP:  1.27D+00  3.07D-01  5.37D-01  7.09D-01  6.83D-01
                    CP:  8.31D-01  7.20D-01  7.53D-01  7.77D-01  6.56D-01
                    CP:  7.60D-01  7.47D-01  8.52D-01  5.86D-01
 E= -2517.77786631959     Delta-E=       -0.000000000013 Rises=F Damp=F
 DIIS: error= 2.33D-08 at cycle  15 NSaved=  15.
 NSaved=15 IEnMin=13 EnMin= -2517.77786631959     IErMin=15 ErrMin= 2.33D-08
 ErrMax= 2.33D-08  0.00D+00 EMaxC= 1.00D-01 BMatC= 1.35D-12 BMatP= 8.11D-12
 IDIUse=1 WtCom= 1.00D+00 WtEn= 0.00D+00
 Coeff-Com: -0.117D-06 0.375D-06-0.145D-06 0.260D-06-0.129D-04-0.320D-04
 Coeff-Com: -0.126D-03-0.484D-03-0.152D-02-0.249D-02 0.690D-03 0.235D-01
 Coeff-Com:  0.159D+00 0.335D+00 0.486D+00
 Coeff:     -0.117D-06 0.375D-06-0.145D-06 0.260D-06-0.129D-04-0.320D-04
 Coeff:     -0.126D-03-0.484D-03-0.152D-02-0.249D-02 0.690D-03 0.235D-01
 Coeff:      0.159D+00 0.335D+00 0.486D+00
 Gap=     0.261 Goal=   None    Shift=    0.000
 RMSDP=1.10D-08 MaxDP=1.39D-06 DE=-1.27D-11 OVMax= 2.07D-07

 Cycle  16  Pass 1  IDiag  1:
 RMSU=  3.03D-09    CP:  1.27D+00  3.07D-01  5.37D-01  7.09D-01  6.83D-01
                    CP:  8.31D-01  7.20D-01  7.54D-01  7.78D-01  6.55D-01
                    CP:  7.60D-01  7.56D-01  8.46D-01  7.02D-01  5.79D-01
 E= -2517.77786631965     Delta-E=       -0.000000000067 Rises=F Damp=F
 DIIS: error= 6.14D-09 at cycle  16 NSaved=  16.
 NSaved=16 IEnMin=16 EnMin= -2517.77786631965     IErMin=16 ErrMin= 6.14D-09
 ErrMax= 6.14D-09  0.00D+00 EMaxC= 1.00D-01 BMatC= 1.04D-13 BMatP= 1.35D-12
 IDIUse=1 WtCom= 1.00D+00 WtEn= 0.00D+00
 Coeff-Com:  0.118D-07 0.485D-07 0.399D-06 0.550D-06-0.107D-05-0.418D-05
 Coeff-Com: -0.324D-04-0.164D-03-0.613D-03-0.120D-02-0.206D-02 0.911D-03
 Coeff-Com:  0.380D-01 0.113D+00 0.270D+00 0.582D+00
 Coeff:      0.118D-07 0.485D-07 0.399D-06 0.550D-06-0.107D-05-0.418D-05
 Coeff:     -0.324D-04-0.164D-03-0.613D-03-0.120D-02-0.206D-02 0.911D-03
 Coeff:      0.380D-01 0.113D+00 0.270D+00 0.582D+00
 Gap=     0.261 Goal=   None    Shift=    0.000
 RMSDP=3.36D-09 MaxDP=3.68D-07 DE=-6.73D-11 OVMax= 5.44D-08

 SCF Done:  E(RB3LYP) =  -2517.77786632     A.U. after   16 cycles
            NFock= 16  Conv=0.34D-08     -V/T= 2.0024
 KE= 2.511634123624D+03 PE=-1.320524546026D+04 EE= 4.551566743183D+03
 Leave Link  502 at Tue Apr 21 13:46:32 2026, MaxMem=  1342177280 cpu:            3511.3 elap:             219.5
 (Enter /home/zhangying/bin/g16/l601.exe)
 Copying SCF densities to generalized density rwf, IOpCl= 0 IROHF=0.

 **********************************************************************

            Population analysis using the SCF density.

 **********************************************************************

 Orbital symmetries:
       Occupied  (A) (A) (A) (A) (A) (A) (A) (A) (A) (A) (A) (A)
                 (A) (A) (A) (A) (A) (A) (A) (A) (A) (A) (A) (A)
                 (A) (A) (A) (A) (A) (A) (A) (A) (A) (A) (A) (A)
                 (A) (A) (A) (A) (A) (A) (A) (A) (A) (A) (A) (A)
                 (A) (A) (A) (A) (A) (A) (A) (A) (A) (A) (A) (A)
                 (A) (A) (A) (A) (A) (A) (A) (A) (A) (A) (A) (A)
                 (A) (A) (A) (A) (A) (A) (A) (A) (A) (A) (A) (A)
                 (A) (A) (A) (A) (A) (A) (A) (A) (A) (A) (A) (A)
                 (A) (A) (A) (A) (A) (A) (A) (A) (A) (A) (A) (A)
                 (A) (A) (A) (A) (A) (A)
       Virtual   (A) (A) (A) (A) (A) (A) (A) (A) (A) (A) (A) (A)
                 (A) (A) (A) (A) (A) (A) (A) (A) (A) (A) (A) (A)
                 (A) (A) (A) (A) (A) (A) (A) (A) (A) (A) (A) (A)
                 (A) (A) (A) (A) (A) (A) (A) (A) (A) (A) (A) (A)
                 (A) (A) (A) (A) (A) (A) (A) (A) (A) (A) (A) (A)
                 (A) (A) (A) (A) (A) (A) (A) (A) (A) (A) (A) (A)
                 (A) (A) (A) (A) (A) (A) (A) (A) (A) (A) (A) (A)
                 (A) (A) (A) (A) (A) (A) (A) (A) (A) (A) (A) (A)
                 (A) (A) (A) (A) (A) (A) (A) (A) (A) (A) (A) (A)
                 (A) (A) (A) (A) (A) (A) (A) (A) (A) (A) (A) (A)
                 (A) (A) (A) (A) (A) (A) (A) (A) (A) (A) (A) (A)
                 (A) (A) (A) (A) (A) (A) (A) (A) (A) (A) (A) (A)
                 (A) (A) (A) (A) (A) (A) (A) (A) (A) (A) (A) (A)
                 (A) (A) (A) (A) (A) (A) (A) (A) (A) (A) (A) (A)
                 (A) (A) (A) (A) (A) (A) (A) (A) (A) (A) (A) (A)
                 (A) (A) (A) (A) (A) (A) (A) (A) (A) (A) (A) (A)
                 (A) (A) (A) (A) (A) (A) (A) (A) (A) (A) (A) (A)
                 (A) (A) (A) (A) (A) (A) (A) (A) (A) (A) (A) (A)
                 (A) (A) (A) (A) (A) (A) (A) (A) (A) (A) (A) (A)
                 (A) (A) (A) (A) (A) (A) (A) (A) (A) (A) (A) (A)
                 (A) (A) (A) (A) (A) (A) (A) (A) (A) (A) (A) (A)
                 (A) (A) (A) (A) (A) (A) (A) (A) (A) (A) (A) (A)
                 (A) (A) (A) (A) (A) (A) (A) (A) (A) (A) (A) (A)
                 (A) (A) (A) (A) (A) (A) (A) (A) (A) (A) (A) (A)
                 (A) (A) (A) (A) (A) (A) (A) (A) (A) (A) (A) (A)
                 (A) (A) (A) (A) (A) (A) (A) (A) (A) (A) (A) (A)
                 (A) (A) (A) (A) (A) (A) (A) (A) (A) (A) (A) (A)
                 (A) (A) (A) (A) (A) (A) (A) (A) (A) (A) (A) (A)
                 (A) (A) (A) (A) (A) (A) (A) (A) (A) (A) (A) (A)
                 (A) (A) (A) (A) (A) (A) (A) (A) (A) (A) (A) (A)
                 (A) (A) (A) (A) (A) (A) (A) (A) (A) (A) (A) (A)
                 (A) (A) (A) (A) (A) (A) (A) (A) (A) (A) (A) (A)
                 (A) (A) (A) (A) (A) (A) (A) (A) (A) (A) (A) (A)
                 (A) (A) (A) (A) (A) (A) (A) (A) (A) (A) (A) (A)
                 (A) (A) (A) (A) (A) (A) (A) (A) (A) (A) (A) (A)
                 (A) (A) (A) (A) (A) (A) (A) (A) (A) (A) (A) (A)
                 (A) (A) (A) (A) (A) (A) (A) (A) (A) (A) (A) (A)
                 (A) (A) (A) (A) (A) (A) (A) (A) (A) (A) (A) (A)
                 (A) (A) (A) (A) (A) (A) (A) (A) (A) (A) (A) (A)
                 (A) (A) (A) (A) (A) (A) (A) (A) (A) (A) (A) (A)
                 (A) (A) (A) (A) (A) (A) (A) (A) (A) (A) (A) (A)
                 (A) (A) (A) (A) (A) (A) (A) (A) (A) (A) (A) (A)
                 (A) (A) (A) (A) (A) (A) (A) (A) (A) (A) (A) (A)
                 (A) (A) (A) (A) (A) (A) (A) (A) (A) (A) (A) (A)
                 (A) (A) (A) (A) (A) (A) (A) (A) (A) (A) (A) (A)
                 (A) (A) (A) (A) (A) (A)
 The electronic state is 1-A.
 Alpha  occ. eigenvalues --  -89.10120 -89.09001 -24.74655 -24.74614 -24.74555
 Alpha  occ. eigenvalues --  -24.73907 -24.73848 -24.73804 -19.24555 -19.24401
 Alpha  occ. eigenvalues --  -19.24323 -19.24204 -19.16798 -19.16236 -19.15364
 Alpha  occ. eigenvalues --  -19.14376 -19.13851 -19.13623 -14.33762 -10.46437
 Alpha  occ. eigenvalues --  -10.45598 -10.40278 -10.40090 -10.27621 -10.27587
 Alpha  occ. eigenvalues --  -10.27461 -10.27377  -8.16160  -8.15067  -6.12467
 Alpha  occ. eigenvalues --   -6.12348  -6.12323  -6.11350  -6.11268  -6.11232
 Alpha  occ. eigenvalues --   -1.98053  -1.35656  -1.34885  -1.26797  -1.26737
 Alpha  occ. eigenvalues --   -1.26021  -1.25971  -1.23516  -1.23348  -1.15702
 Alpha  occ. eigenvalues --   -1.13736  -1.11433  -1.11275  -1.10202  -1.09859
 Alpha  occ. eigenvalues --   -1.03939  -1.02999  -0.94071  -0.82267  -0.82216
 Alpha  occ. eigenvalues --   -0.78548  -0.75715  -0.71314  -0.71206  -0.71075
 Alpha  occ. eigenvalues --   -0.67612  -0.67526  -0.66704  -0.63487  -0.63183
 Alpha  occ. eigenvalues --   -0.62860  -0.62418  -0.61861  -0.58658  -0.58635
 Alpha  occ. eigenvalues --   -0.57840  -0.56394  -0.55215  -0.53980  -0.52837
 Alpha  occ. eigenvalues --   -0.52514  -0.51762  -0.51325  -0.51104  -0.50585
 Alpha  occ. eigenvalues --   -0.50132  -0.49790  -0.49631  -0.49038  -0.47906
 Alpha  occ. eigenvalues --   -0.47352  -0.47151  -0.46891  -0.46290  -0.46192
 Alpha  occ. eigenvalues --   -0.46062  -0.45906  -0.44616  -0.44059  -0.43876
 Alpha  occ. eigenvalues --   -0.43866  -0.43241  -0.43076  -0.42216  -0.41799
 Alpha  occ. eigenvalues --   -0.41543  -0.38340  -0.37255  -0.37016  -0.36143
 Alpha  occ. eigenvalues --   -0.35891  -0.34600  -0.34412  -0.33842  -0.32577
 Alpha  occ. eigenvalues --   -0.31316  -0.29586  -0.28871  -0.28724
 Alpha virt. eigenvalues --   -0.02650  -0.02611  -0.02544  -0.02466  -0.01748
 Alpha virt. eigenvalues --   -0.01233  -0.00704  -0.00061   0.00419   0.00718
 Alpha virt. eigenvalues --    0.00952   0.01212   0.01737   0.01989   0.02336
 Alpha virt. eigenvalues --    0.02705   0.02932   0.03228   0.03915   0.04053
 Alpha virt. eigenvalues --    0.04214   0.04462   0.04940   0.05064   0.05499
 Alpha virt. eigenvalues --    0.05733   0.06327   0.06813   0.06960   0.07216
 Alpha virt. eigenvalues --    0.07910   0.08058   0.08251   0.08796   0.09167
 Alpha virt. eigenvalues --    0.09444   0.09878   0.10100   0.10520   0.10628
 Alpha virt. eigenvalues --    0.10781   0.11224   0.11320   0.11521   0.11932
 Alpha virt. eigenvalues --    0.12176   0.12578   0.12731   0.12865   0.12976
 Alpha virt. eigenvalues --    0.13264   0.13550   0.13959   0.14382   0.14712
 Alpha virt. eigenvalues --    0.14825   0.15375   0.15508   0.16103   0.16367
 Alpha virt. eigenvalues --    0.16461   0.17259   0.17392   0.17923   0.18152
 Alpha virt. eigenvalues --    0.18732   0.18994   0.19404   0.19686   0.19803
 Alpha virt. eigenvalues --    0.20040   0.20301   0.20492   0.20892   0.21175
 Alpha virt. eigenvalues --    0.21812   0.22224   0.22421   0.23048   0.23273
 Alpha virt. eigenvalues --    0.23650   0.24094   0.24672   0.24982   0.25352
 Alpha virt. eigenvalues --    0.25890   0.26292   0.26486   0.26920   0.26991
 Alpha virt. eigenvalues --    0.27306   0.27995   0.28242   0.28487   0.28797
 Alpha virt. eigenvalues --    0.29195   0.29583   0.29809   0.30461   0.30723
 Alpha virt. eigenvalues --    0.30963   0.31366   0.31695   0.32183   0.32419
 Alpha virt. eigenvalues --    0.32657   0.32801   0.33324   0.33421   0.33679
 Alpha virt. eigenvalues --    0.34075   0.34693   0.34862   0.35174   0.35509
 Alpha virt. eigenvalues --    0.36029   0.36254   0.36474   0.36808   0.37174
 Alpha virt. eigenvalues --    0.37484   0.37614   0.37817   0.38072   0.38378
 Alpha virt. eigenvalues --    0.38543   0.38959   0.39316   0.39601   0.39895
 Alpha virt. eigenvalues --    0.40353   0.40871   0.40903   0.41390   0.42203
 Alpha virt. eigenvalues --    0.42314   0.42634   0.42968   0.43173   0.43639
 Alpha virt. eigenvalues --    0.44265   0.44505   0.45174   0.45371   0.45510
 Alpha virt. eigenvalues --    0.46201   0.46620   0.46998   0.47367   0.47749
 Alpha virt. eigenvalues --    0.48190   0.48637   0.49703   0.50019   0.50758
 Alpha virt. eigenvalues --    0.51120   0.51713   0.52259   0.53233   0.53853
 Alpha virt. eigenvalues --    0.54141   0.55496   0.55808   0.56761   0.57669
 Alpha virt. eigenvalues --    0.57963   0.58487   0.59281   0.59696   0.60526
 Alpha virt. eigenvalues --    0.61545   0.62184   0.62765   0.64240   0.64961
 Alpha virt. eigenvalues --    0.66691   0.67056   0.67351   0.67723   0.68203
 Alpha virt. eigenvalues --    0.69944   0.71406   0.71667   0.71862   0.73201
 Alpha virt. eigenvalues --    0.73561   0.74055   0.74952   0.75781   0.76655
 Alpha virt. eigenvalues --    0.77049   0.78210   0.79256   0.79720   0.79887
 Alpha virt. eigenvalues --    0.80610   0.81107   0.82536   0.83016   0.83553
 Alpha virt. eigenvalues --    0.83907   0.84403   0.85698   0.87443   0.88555
 Alpha virt. eigenvalues --    0.89618   0.91414   0.92804   0.94567   0.95035
 Alpha virt. eigenvalues --    0.96688   0.98879   0.99712   1.00307   1.00806
 Alpha virt. eigenvalues --    1.01559   1.03525   1.04829   1.05174   1.06409
 Alpha virt. eigenvalues --    1.07065   1.07521   1.08272   1.09370   1.09911
 Alpha virt. eigenvalues --    1.11176   1.11354   1.13265   1.14106   1.14718
 Alpha virt. eigenvalues --    1.15310   1.16179   1.16290   1.16753   1.17367
 Alpha virt. eigenvalues --    1.17839   1.18719   1.18809   1.19422   1.19893
 Alpha virt. eigenvalues --    1.20102   1.20392   1.20868   1.22375   1.23636
 Alpha virt. eigenvalues --    1.23796   1.24698   1.25055   1.25918   1.26052
 Alpha virt. eigenvalues --    1.26653   1.26943   1.28071   1.28736   1.29149
 Alpha virt. eigenvalues --    1.30041   1.30734   1.31533   1.32622   1.33234
 Alpha virt. eigenvalues --    1.34786   1.36300   1.37281   1.37935   1.38108
 Alpha virt. eigenvalues --    1.39245   1.40223   1.41430   1.42419   1.42728
 Alpha virt. eigenvalues --    1.42969   1.43719   1.44641   1.45694   1.45797
 Alpha virt. eigenvalues --    1.46466   1.47725   1.48581   1.48862   1.49480
 Alpha virt. eigenvalues --    1.50363   1.50905   1.51344   1.51875   1.52800
 Alpha virt. eigenvalues --    1.53427   1.54184   1.56778   1.58161   1.58726
 Alpha virt. eigenvalues --    1.61506   1.62681   1.67007   1.68333   1.68979
 Alpha virt. eigenvalues --    1.69591   1.69876   1.71541   1.71860   1.72298
 Alpha virt. eigenvalues --    1.73181   1.73466   1.74826   1.75246   1.75759
 Alpha virt. eigenvalues --    1.76513   1.77040   1.78920   1.80079   1.80674
 Alpha virt. eigenvalues --    1.81520   1.82350   1.82891   1.84393   1.85148
 Alpha virt. eigenvalues --    1.85862   1.87119   1.87694   1.88385   1.89821
 Alpha virt. eigenvalues --    1.91914   1.93055   1.93646   1.94866   1.96381
 Alpha virt. eigenvalues --    1.96690   1.97902   1.99263   2.01850   2.02343
 Alpha virt. eigenvalues --    2.03832   2.05761   2.08337   2.09257   2.10118
 Alpha virt. eigenvalues --    2.10478   2.13440   2.14546   2.15358   2.19277
 Alpha virt. eigenvalues --    2.20554   2.24398   2.29347   2.36740   2.37241
 Alpha virt. eigenvalues --    2.52317   2.53254   2.55194   2.57991   2.63169
 Alpha virt. eigenvalues --    2.64981   2.67001   2.68306   2.69132   2.70505
 Alpha virt. eigenvalues --    2.71612   2.72240   2.72704   2.73787   2.76083
 Alpha virt. eigenvalues --    2.77125   2.78821   2.79293   2.81095   2.81756
 Alpha virt. eigenvalues --    2.82728   2.83288   2.84287   2.85173   2.85808
 Alpha virt. eigenvalues --    2.86248   2.86568   2.87736   2.89481   2.89651
 Alpha virt. eigenvalues --    2.90262   2.90540   2.91063   2.91663   2.92597
 Alpha virt. eigenvalues --    2.92749   2.93782   2.94571   2.97201   2.98603
 Alpha virt. eigenvalues --    2.99936   3.00336   3.00667   3.01170   3.01616
 Alpha virt. eigenvalues --    3.02771   3.05424   3.08619   3.09818   3.10461
 Alpha virt. eigenvalues --    3.11775   3.12582   3.14151   3.14856   3.17307
 Alpha virt. eigenvalues --    3.17694   3.17874   3.19046   3.33572   3.34390
 Alpha virt. eigenvalues --    3.34535   3.36426   3.39035   3.39732   3.45644
 Alpha virt. eigenvalues --    3.47940   3.51865   3.52418   3.58480   3.59055
 Alpha virt. eigenvalues --    3.59652   3.61825   3.65228   3.67373   3.68365
 Alpha virt. eigenvalues --    3.68914   3.71866   3.72538   3.72694   3.73060
 Alpha virt. eigenvalues --    3.73324   3.74076   3.75120   3.75461   3.75955
 Alpha virt. eigenvalues --    3.76717   3.79379   3.79794   3.84177   3.84862
 Alpha virt. eigenvalues --    3.85778   3.86370   3.92075   3.92649   3.96248
 Alpha virt. eigenvalues --    3.96858   4.01523   4.02176   4.02948   4.06627
 Alpha virt. eigenvalues --    4.07577   4.08736   4.09791   4.12990   4.14078
 Alpha virt. eigenvalues --    4.16440   4.16934   4.17557   4.17770   4.18299
 Alpha virt. eigenvalues --    4.19205   4.25358   4.36065   4.36543   4.90984
 Alpha virt. eigenvalues --    4.91239   4.91724   4.92425   4.95392   4.98465
 Alpha virt. eigenvalues --    5.02316   5.03270   5.04503   5.06322   5.08434
 Alpha virt. eigenvalues --    5.10182   5.10763   5.11416   5.13572   5.14788
 Alpha virt. eigenvalues --    5.16000   5.19052   5.21274   5.21445   5.23417
 Alpha virt. eigenvalues --    5.27311   5.28371   5.31299   5.34979   5.38772
 Alpha virt. eigenvalues --    5.42021   5.44994   5.48349   5.50434   5.87599
 Alpha virt. eigenvalues --    5.91603   5.92398   5.92778   6.28968   6.29193
 Alpha virt. eigenvalues --    6.32173   6.33753   6.34440   6.35227   6.35797
 Alpha virt. eigenvalues --    6.36186   6.37043   6.37963   6.39604   6.40315
 Alpha virt. eigenvalues --    6.44234   6.46622   6.74248   6.75290   6.75449
 Alpha virt. eigenvalues --    6.76332   8.24342   8.29219  17.40398  17.41805
 Alpha virt. eigenvalues --   17.46422  17.48044  17.51726  17.53685  23.45913
 Alpha virt. eigenvalues --   23.48590  23.66700  23.67020  23.79000  23.79902
 Alpha virt. eigenvalues --   24.24385  24.24874  35.47516  49.80181  49.82366
 Alpha virt. eigenvalues --   49.88445  49.89008  49.89323  49.90666  49.93576
 Alpha virt. eigenvalues --   49.94544  49.99795  50.01037  66.72902  66.73285
 Alpha virt. eigenvalues --   66.73794  66.75553  66.78507  66.79913 189.38036
 Alpha virt. eigenvalues --  189.44155
          Condensed to atoms (all electrons):
               1          2          3          4          5          6
     1  N   14.227392  -4.659341  -1.953946  -0.492812   0.977998  -0.021879
     2  S   -4.659341  31.198718  -2.313116  -4.923358   0.162164   0.019072
     3  S   -1.953946  -2.313116  23.000998   0.112959  -2.468059  -0.110628
     4  C   -0.492812  -4.923358   0.112959  12.293702  -0.220214   0.001526
     5  C    0.977998   0.162164  -2.468059  -0.220214   7.290952   0.258593
     6  F   -0.021879   0.019072  -0.110628   0.001526   0.258593   8.949119
     7  F   -0.004806   0.033626  -0.000388  -0.022211   0.152915  -0.034735
     8  F    0.043670   0.088806   0.003896  -0.041013   0.013400   0.000081
     9  F    0.016470   0.064156   0.013606   0.091946  -0.000789   0.000008
    10  F    0.049940  -0.030811  -0.001607  -0.016489   0.020850  -0.000388
    11  F   -0.011182  -0.073893   0.057924   0.049609   0.138607  -0.032482
    12  O    0.252278  -2.106500   0.234161  -0.031892   0.000276   0.000100
    13  O   -0.166200  -0.216451  -0.460787  -0.476185   0.151599  -0.001440
    14  O   -0.289151   0.152332  -0.541671  -0.106372  -0.096381   0.014228
    15  O   -0.997852  -0.170364   0.620238   0.225372  -0.608169   0.027558
    16  Li  -0.020593  -0.281058  -0.067396   0.112571  -0.013569   0.000708
    17  O   -0.013868   0.000989   0.017531   0.012936  -0.002300   0.000027
    18  C    0.035977  -0.028749   0.163612  -0.197369  -0.032474   0.000343
    19  O    0.014830  -0.017392  -0.003814  -0.008278   0.002288  -0.000019
    20  C    0.078351  -0.272134   0.042774  -0.035119   0.021659  -0.000496
    21  C   -0.115586   0.267836  -0.118254   0.085909  -0.007461  -0.000869
    22  O   -0.015523   0.013112  -0.011832   0.009837  -0.000460   0.000002
    23  H    0.001249   0.000936  -0.007650   0.002199   0.001078  -0.000085
    24  H    0.000255  -0.009730  -0.016858   0.008651   0.000699   0.000441
    25  O    0.029289  -0.173266  -0.006807  -0.018850   0.002555   0.000106
    26  C    0.155612  -0.577905   0.074923  -0.182980  -0.009036   0.000220
    27  O    0.005321   0.060899   0.000184   0.015405   0.001100  -0.000004
    28  C   -0.101098  -0.516442   0.005624  -0.172365  -0.025699   0.001579
    29  C    0.115125   0.527510  -0.042300   0.113753   0.045959   0.001077
    30  O    0.025901  -0.052554  -0.005196  -0.006111   0.000539  -0.000002
    31  H   -0.000874  -0.014818   0.001101  -0.005066   0.000091   0.000026
    32  H    0.081837  -0.002293  -0.031316  -0.012073   0.008518  -0.002663
               7          8          9         10         11         12
     1  N   -0.004806   0.043670   0.016470   0.049940  -0.011182   0.252278
     2  S    0.033626   0.088806   0.064156  -0.030811  -0.073893  -2.106500
     3  S   -0.000388   0.003896   0.013606  -0.001607   0.057924   0.234161
     4  C   -0.022211  -0.041013   0.091946  -0.016489   0.049609  -0.031892
     5  C    0.152915   0.013400  -0.000789   0.020850   0.138607   0.000276
     6  F   -0.034735   0.000081   0.000008  -0.000388  -0.032482   0.000100
     7  F    8.944066  -0.000522  -0.000041  -0.000369  -0.047468  -0.000828
     8  F   -0.000522   8.931253  -0.031965  -0.040761   0.006530   0.062524
     9  F   -0.000041  -0.031965   8.885703  -0.043291   0.000288   0.029808
    10  F   -0.000369  -0.040761  -0.043291   8.951022   0.001296  -0.005339
    11  F   -0.047468   0.006530   0.000288   0.001296   8.958974   0.005312
    12  O   -0.000828   0.062524   0.029808  -0.005339   0.005312  10.277708
    13  O    0.000285  -0.039377  -0.014291   0.084527  -0.004761  -0.858878
    14  O    0.017979   0.001352  -0.000035  -0.004573  -0.005984  -0.008140
    15  O   -0.002360  -0.000345   0.000037  -0.004230   0.026031   0.062232
    16  Li   0.000430  -0.000308  -0.003828  -0.005653   0.001375  -0.075466
    17  O    0.000031  -0.000163  -0.000232  -0.000205  -0.000254   0.002691
    18  C    0.000174   0.003038   0.009813  -0.002676  -0.000242   0.034649
    19  O    0.000000   0.000180  -0.000524   0.003848   0.000065   0.001084
    20  C   -0.000664   0.002642  -0.001256   0.064726   0.000640  -0.013809
    21  C    0.000616  -0.001510  -0.003879  -0.046844   0.000134   0.020572
    22  O    0.000001  -0.000143  -0.000468  -0.000249  -0.000016  -0.001603
    23  H   -0.000039   0.000095  -0.000826  -0.000094   0.000086  -0.000328
    24  H    0.000050  -0.000051  -0.000255   0.000322  -0.000881   0.000524
    25  O    0.000537   0.000330   0.000255   0.000373  -0.000289   0.042410
    26  C    0.000663   0.004853   0.003013  -0.001980   0.000092   0.273405
    27  O   -0.000003  -0.000015  -0.000026   0.000006   0.000006  -0.010482
    28  C    0.002885   0.005576   0.002644  -0.002039  -0.001633   0.252636
    29  C   -0.000738  -0.006538  -0.002941   0.004809  -0.003388  -0.414910
    30  O    0.000004  -0.000053  -0.000192   0.000258  -0.000006  -0.025774
    31  H    0.000017   0.000173   0.000045  -0.000005  -0.000044   0.004253
    32  H   -0.000245  -0.000867  -0.000254   0.000964  -0.000405  -0.031029
              13         14         15         16         17         18
     1  N   -0.166200  -0.289151  -0.997852  -0.020593  -0.013868   0.035977
     2  S   -0.216451   0.152332  -0.170364  -0.281058   0.000989  -0.028749
     3  S   -0.460787  -0.541671   0.620238  -0.067396   0.017531   0.163612
     4  C   -0.476185  -0.106372   0.225372   0.112571   0.012936  -0.197369
     5  C    0.151599  -0.096381  -0.608169  -0.013569  -0.002300  -0.032474
     6  F   -0.001440   0.014228   0.027558   0.000708   0.000027   0.000343
     7  F    0.000285   0.017979  -0.002360   0.000430   0.000031   0.000174
     8  F   -0.039377   0.001352  -0.000345  -0.000308  -0.000163   0.003038
     9  F   -0.014291  -0.000035   0.000037  -0.003828  -0.000232   0.009813
    10  F    0.084527  -0.004573  -0.004230  -0.005653  -0.000205  -0.002676
    11  F   -0.004761  -0.005984   0.026031   0.001375  -0.000254  -0.000242
    12  O   -0.858878  -0.008140   0.062232  -0.075466   0.002691   0.034649
    13  O   10.146915  -0.044833  -0.222472   0.305516   0.018512  -0.143631
    14  O   -0.044833   9.334638  -0.544604   0.000621  -0.006840   0.007255
    15  O   -0.222472  -0.544604   9.686796   0.003732   0.002559   0.010241
    16  Li   0.305516   0.000621   0.003732   3.112295  -0.047810  -0.498841
    17  O    0.018512  -0.006840   0.002559  -0.047810   7.710509   0.443581
    18  C   -0.143631   0.007255   0.010241  -0.498841   0.443581   6.246326
    19  O    0.013512  -0.000947   0.007482   0.014131  -0.158380   0.390108
    20  C    0.079419  -0.038864   0.083259   0.153269  -0.218580  -0.256687
    21  C   -0.052784   0.060058  -0.119806  -0.081175   0.305557  -0.459750
    22  O    0.026336   0.000719  -0.004955   0.136442  -0.071838   0.293491
    23  H    0.002179  -0.000284   0.000679   0.009594  -0.010026  -0.030775
    24  H    0.002265   0.001630  -0.004105   0.002444  -0.036514  -0.033451
    25  O   -0.007930   0.064685  -0.016541   0.009528  -0.000223   0.003981
    26  C   -0.144541   0.050755   0.004525  -0.152187  -0.002709   0.042463
    27  O   -0.007811  -0.002195   0.000063  -0.004497  -0.000057  -0.002942
    28  C   -0.084601   0.230885  -0.024938   0.043291  -0.000594   0.026428
    29  C    0.187692  -0.185162  -0.010010  -0.106546   0.002095  -0.019360
    30  O    0.024019  -0.000875  -0.000856   0.152882  -0.000389  -0.026024
    31  H   -0.000544   0.002162   0.000067   0.002340   0.000004   0.000310
    32  H    0.033112  -0.063323   0.001538  -0.006824   0.000483  -0.000830
              19         20         21         22         23         24
     1  N    0.014830   0.078351  -0.115586  -0.015523   0.001249   0.000255
     2  S   -0.017392  -0.272134   0.267836   0.013112   0.000936  -0.009730
     3  S   -0.003814   0.042774  -0.118254  -0.011832  -0.007650  -0.016858
     4  C   -0.008278  -0.035119   0.085909   0.009837   0.002199   0.008651
     5  C    0.002288   0.021659  -0.007461  -0.000460   0.001078   0.000699
     6  F   -0.000019  -0.000496  -0.000869   0.000002  -0.000085   0.000441
     7  F    0.000000  -0.000664   0.000616   0.000001  -0.000039   0.000050
     8  F    0.000180   0.002642  -0.001510  -0.000143   0.000095  -0.000051
     9  F   -0.000524  -0.001256  -0.003879  -0.000468  -0.000826  -0.000255
    10  F    0.003848   0.064726  -0.046844  -0.000249  -0.000094   0.000322
    11  F    0.000065   0.000640   0.000134  -0.000016   0.000086  -0.000881
    12  O    0.001084  -0.013809   0.020572  -0.001603  -0.000328   0.000524
    13  O    0.013512   0.079419  -0.052784   0.026336   0.002179   0.002265
    14  O   -0.000947  -0.038864   0.060058   0.000719  -0.000284   0.001630
    15  O    0.007482   0.083259  -0.119806  -0.004955   0.000679  -0.004105
    16  Li   0.014131   0.153269  -0.081175   0.136442   0.009594   0.002444
    17  O   -0.158380  -0.218580   0.305557  -0.071838  -0.010026  -0.036514
    18  C    0.390108  -0.256687  -0.459750   0.293491  -0.030775  -0.033451
    19  O    7.730947   0.369160  -0.238784  -0.080407  -0.042182  -0.008939
    20  C    0.369160   7.407983  -1.640576   0.016002   0.410229  -0.078230
    21  C   -0.238784  -1.640576   7.564011   0.069380  -0.036910   0.462520
    22  O   -0.080407   0.016002   0.069380   7.854135   0.001864   0.000906
    23  H   -0.042182   0.410229  -0.036910   0.001864   0.489349  -0.001475
    24  H   -0.008939  -0.078230   0.462520   0.000906  -0.001475   0.483832
    25  O   -0.000327  -0.002759   0.004330   0.001068  -0.000021   0.000254
    26  C    0.000893  -0.010106   0.009306  -0.017356  -0.000188  -0.000218
    27  O    0.000033   0.000449  -0.000452  -0.000803   0.000010  -0.000016
    28  C   -0.000920  -0.007281   0.008575   0.005273  -0.000089   0.000130
    29  C    0.000354   0.012892  -0.021695  -0.002375  -0.000020  -0.000815
    30  O    0.000828   0.001557   0.000240  -0.002732  -0.000007   0.000383
    31  H   -0.000010  -0.000074   0.000102   0.000103  -0.000002   0.000017
    32  H    0.000210   0.002017  -0.003770  -0.000061  -0.000002  -0.000055
              25         26         27         28         29         30
     1  N    0.029289   0.155612   0.005321  -0.101098   0.115125   0.025901
     2  S   -0.173266  -0.577905   0.060899  -0.516442   0.527510  -0.052554
     3  S   -0.006807   0.074923   0.000184   0.005624  -0.042300  -0.005196
     4  C   -0.018850  -0.182980   0.015405  -0.172365   0.113753  -0.006111
     5  C    0.002555  -0.009036   0.001100  -0.025699   0.045959   0.000539
     6  F    0.000106   0.000220  -0.000004   0.001579   0.001077  -0.000002
     7  F    0.000537   0.000663  -0.000003   0.002885  -0.000738   0.000004
     8  F    0.000330   0.004853  -0.000015   0.005576  -0.006538  -0.000053
     9  F    0.000255   0.003013  -0.000026   0.002644  -0.002941  -0.000192
    10  F    0.000373  -0.001980   0.000006  -0.002039   0.004809   0.000258
    11  F   -0.000289   0.000092   0.000006  -0.001633  -0.003388  -0.000006
    12  O    0.042410   0.273405  -0.010482   0.252636  -0.414910  -0.025774
    13  O   -0.007930  -0.144541  -0.007811  -0.084601   0.187692   0.024019
    14  O    0.064685   0.050755  -0.002195   0.230885  -0.185162  -0.000875
    15  O   -0.016541   0.004525   0.000063  -0.024938  -0.010010  -0.000856
    16  Li   0.009528  -0.152187  -0.004497   0.043291  -0.106546   0.152882
    17  O   -0.000223  -0.002709  -0.000057  -0.000594   0.002095  -0.000389
    18  C    0.003981   0.042463  -0.002942   0.026428  -0.019360  -0.026024
    19  O   -0.000327   0.000893   0.000033  -0.000920   0.000354   0.000828
    20  C   -0.002759  -0.010106   0.000449  -0.007281   0.012892   0.001557
    21  C    0.004330   0.009306  -0.000452   0.008575  -0.021695   0.000240
    22  O    0.001068  -0.017356  -0.000803   0.005273  -0.002375  -0.002732
    23  H   -0.000021  -0.000188   0.000010  -0.000089  -0.000020  -0.000007
    24  H    0.000254  -0.000218  -0.000016   0.000130  -0.000815   0.000383
    25  O    8.163316   0.270147  -0.114138   0.290788  -0.267517  -0.159346
    26  C    0.270147   5.728096   0.326160   0.164160  -0.538000   0.413393
    27  O   -0.114138   0.326160   7.815303   0.075052  -0.011873  -0.087447
    28  C    0.290788   0.164160   0.075052   9.147328  -3.235871   0.008206
    29  C   -0.267517  -0.538000  -0.011873  -3.235871   9.101542   0.090489
    30  O   -0.159346   0.413393  -0.087447   0.008206   0.090489   7.845048
    31  H    0.000223   0.019284  -0.059623   0.466075  -0.108839   0.004042
    32  H   -0.094115  -0.038530  -0.001583  -0.324985   0.660860   0.005671
              31         32
     1  N   -0.000874   0.081837
     2  S   -0.014818  -0.002293
     3  S    0.001101  -0.031316
     4  C   -0.005066  -0.012073
     5  C    0.000091   0.008518
     6  F    0.000026  -0.002663
     7  F    0.000017  -0.000245
     8  F    0.000173  -0.000867
     9  F    0.000045  -0.000254
    10  F   -0.000005   0.000964
    11  F   -0.000044  -0.000405
    12  O    0.004253  -0.031029
    13  O   -0.000544   0.033112
    14  O    0.002162  -0.063323
    15  O    0.000067   0.001538
    16  Li   0.002340  -0.006824
    17  O    0.000004   0.000483
    18  C    0.000310  -0.000830
    19  O   -0.000010   0.000210
    20  C   -0.000074   0.002017
    21  C    0.000102  -0.003770
    22  O    0.000103  -0.000061
    23  H   -0.000002  -0.000002
    24  H    0.000017  -0.000055
    25  O    0.000223  -0.094115
    26  C    0.019284  -0.038530
    27  O   -0.059623  -0.001583
    28  C    0.466075  -0.324985
    29  C   -0.108839   0.660860
    30  O    0.004042   0.005671
    31  H    0.482194  -0.006116
    32  H   -0.006116   0.542728
 Mulliken charges:
               1
     1  N   -0.246780
     2  S   -0.149982
     3  S   -0.187907
     4  C   -0.167618
     5  C    0.232768
     6  F   -0.069127
     7  F   -0.038864
     8  F   -0.004772
     9  F   -0.012700
    10  F    0.024664
    11  F   -0.064039
    12  O    0.028354
    13  O   -0.128371
    14  O    0.000934
    15  O   -0.030800
    16  Li   0.304583
    17  O    0.053477
    18  C    0.022011
    19  O    0.010972
    20  C   -0.170393
    21  C    0.090957
    22  O   -0.217851
    23  H    0.211457
    24  H    0.226268
    25  O   -0.022046
    26  C    0.133772
    27  O    0.003980
    28  C   -0.238580
    29  C    0.114739
    30  O   -0.205893
    31  H    0.213385
    32  H    0.283402
 Sum of Mulliken charges =  -0.00000
 Mulliken charges with hydrogens summed into heavy atoms:
               1
     1  N   -0.246780
     2  S   -0.149982
     3  S   -0.187907
     4  C   -0.167618
     5  C    0.232768
     6  F   -0.069127
     7  F   -0.038864
     8  F   -0.004772
     9  F   -0.012700
    10  F    0.024664
    11  F   -0.064039
    12  O    0.028354
    13  O   -0.128371
    14  O    0.000934
    15  O   -0.030800
    16  Li   0.304583
    17  O    0.053477
    18  C    0.022011
    19  O    0.010972
    20  C    0.041064
    21  C    0.317226
    22  O   -0.217851
    25  O   -0.022046
    26  C    0.133772
    27  O    0.003980
    28  C   -0.025195
    29  C    0.398141
    30  O   -0.205893
 Electronic spatial extent (au):  <R**2>=           9113.3426
 Charge=             -0.0000 electrons
 Dipole moment (field-independent basis, Debye):
    X=              0.2126    Y=              1.9041    Z=             -1.2596  Tot=              2.2929
 Quadrupole moment (field-independent basis, Debye-Ang):
   XX=           -147.1332   YY=           -157.7204   ZZ=           -174.2656
   XY=            -22.0445   XZ=             -2.4004   YZ=             -3.0444
 Traceless Quadrupole moment (field-independent basis, Debye-Ang):
   XX=             12.5732   YY=              1.9860   ZZ=            -14.5592
   XY=            -22.0445   XZ=             -2.4004   YZ=             -3.0444
 Octapole moment (field-independent basis, Debye-Ang**2):
  XXX=            -37.2140  YYY=            -28.3412  ZZZ=             23.0033  XYY=             -6.5589
  XXY=            -23.8156  XXZ=            -12.7786  XZZ=            -28.8501  YZZ=             10.2069
  YYZ=              9.7471  XYZ=             15.1333
 Hexadecapole moment (field-independent basis, Debye-Ang**3):
 XXXX=          -4300.8816 YYYY=          -4321.4346 ZZZZ=          -2111.5822 XXXY=           -243.6784
 XXXZ=            -42.2527 YYYX=           -104.8178 YYYZ=             21.1218 ZZZX=            -23.2974
 ZZZY=             -0.3198 XXYY=          -1218.8438 XXZZ=          -1083.4714 YYZZ=          -1085.5111
 XXYZ=             -4.8609 YYXZ=             16.9930 ZZXY=             17.2608
 N-N= 3.624266727134D+03 E-N=-1.320524546566D+04  KE= 2.511634123624D+03
 No NMR shielding tensors so no spin-rotation constants.
 Leave Link  601 at Tue Apr 21 13:46:33 2026, MaxMem=  1342177280 cpu:               7.4 elap:               0.7
 (Enter /home/zhangying/bin/g16/l701.exe)
 ... and contract with generalized density number  0.
 Compute integral first derivatives.
 R6Disp: Adding Grimme-D3(BJ) dispersion energy 1st derivatives to the gradient.
 Leave Link  701 at Tue Apr 21 13:46:34 2026, MaxMem=  1342177280 cpu:               6.1 elap:               0.4
 (Enter /home/zhangying/bin/g16/l702.exe)
 L702 exits ... SP integral derivatives will be done elsewhere.
 Leave Link  702 at Tue Apr 21 13:46:34 2026, MaxMem=  1342177280 cpu:               0.6 elap:               0.1
 (Enter /home/zhangying/bin/g16/l703.exe)
 Integral derivatives from FoFJK, PRISM(SPDF).
 Compute integral first derivatives, UseDBF=F ICtDFT=           0.
 Calling FoFJK, ICntrl=      2127 FMM=F ISym2X=0 I1Cent= 0 IOpClX= 0 NMat=1 NMatS=1 NMatT=0.
 FoFJK:  IHMeth= 1 ICntrl=    2127 DoSepK=F KAlg= 0 I1Cent=           0 FoldK=F
 IRaf=         0 NMat=       1 IRICut=       1 DoRegI=T DoRafI=F ISym2E= 0 IDoP0=0 IntGTp=1.
 FoFCou: FMM=F IPFlag=           0 FMFlag=      100000 FMFlg1=         800
         NFxFlg=           0 DoJE=F BraDBF=F KetDBF=F FulRan=T
         wScrn=  0.000000 ICntrl=      2127 IOpCl=  0 I1Cent=           0 NGrid=           0
         NMat0=    1 NMatS0=      1 NMatT0=    0 NMatD0=    1 NMtDS0=    0 NMtDT0=    0
 Symmetry not used in FoFCou.
 Leave Link  703 at Tue Apr 21 13:47:36 2026, MaxMem=  1342177280 cpu:             981.8 elap:              61.4
 (Enter /home/zhangying/bin/g16/l716.exe)
 Dipole        = 8.36529290D-02 7.49136606D-01-4.95557420D-01
 ***** Axes restored to original set *****
 -------------------------------------------------------------------
 Center     Atomic                   Forces (Hartrees/Bohr)
 Number     Number              X              Y              Z
 -------------------------------------------------------------------
      1        7          -0.000001885    0.000004874    0.000009063
      2       16          -0.000000659    0.000004757    0.000007712
      3       16          -0.000008845   -0.000007944   -0.000004079
      4        6           0.000003706   -0.000026979    0.000010529
      5        6          -0.000001603    0.000004805   -0.000010143
      6        9           0.000002799   -0.000001719    0.000004502
      7        9           0.000001320    0.000001076    0.000002226
      8        9          -0.000000418    0.000002556    0.000003830
      9        9          -0.000006346    0.000017234   -0.000011091
     10        9           0.000001354    0.000001011    0.000001205
     11        9          -0.000002567   -0.000005391    0.000006197
     12        8          -0.000001862    0.000006009    0.000004373
     13        8           0.000001864   -0.000013266   -0.000018192
     14        8          -0.000001463    0.000002227   -0.000004783
     15        8           0.000002223   -0.000003135    0.000001522
     16        3          -0.000011235   -0.000026028    0.000005562
     17        8          -0.000001924    0.000019694    0.000041763
     18        6          -0.000023700    0.000013471    0.000006019
     19        8           0.000010684   -0.000001623   -0.000002084
     20        6          -0.000014275    0.000003283    0.000008112
     21        6           0.000017579   -0.000014862   -0.000050227
     22        8           0.000030634    0.000011381   -0.000016969
     23        1           0.000000855   -0.000004794   -0.000002872
     24        1           0.000000992    0.000005635    0.000003543
     25        8           0.000011278    0.000000433    0.000010375
     26        6          -0.000051366    0.000019800    0.000097722
     27        8           0.000021346    0.000002970   -0.000074810
     28        6           0.000012154    0.000009251   -0.000011399
     29        6          -0.000005022   -0.000011259   -0.000000234
     30        8           0.000012786   -0.000012218   -0.000021888
     31        1          -0.000000618   -0.000000903    0.000003771
     32        1           0.000002217   -0.000000348    0.000000746
 -------------------------------------------------------------------
 Cartesian Forces:  Max     0.000097722 RMS     0.000018082
 Leave Link  716 at Tue Apr 21 13:47:36 2026, MaxMem=  1342177280 cpu:               0.7 elap:               0.1
 (Enter /home/zhangying/bin/g16/l103.exe)

 GradGradGradGradGradGradGradGradGradGradGradGradGradGradGradGradGradGrad
 Berny optimization.
 FormGI is forming the generalized inverse of G from B-inverse, IUseBI=4.
 Internal  Forces:  Max     0.000117079 RMS     0.000020676
 Search for a local minimum.
 Step number   1 out of a maximum of  157
 All quantities printed in internal units (Hartrees-Bohrs-Radians)
 RMS Force = .20676D-04 SwitMx=.10000D-02 MixMth= 2
 Mixed Optimization -- En-DIIS/RFO-DIIS
 Second derivative matrix not updated -- first step.
 ITU=  0
     Eigenvalues ---    0.00230   0.00230   0.00700   0.00774   0.00938
     Eigenvalues ---    0.01219   0.02232   0.02246   0.02350   0.02379
     Eigenvalues ---    0.02412   0.02662   0.02670   0.02858   0.02867
     Eigenvalues ---    0.02933   0.03058   0.03060   0.04109   0.04185
     Eigenvalues ---    0.04190   0.08526   0.08673   0.08810   0.08892
     Eigenvalues ---    0.08941   0.09602   0.09796   0.10616   0.10898
     Eigenvalues ---    0.11036   0.11353   0.11913   0.14425   0.15980
     Eigenvalues ---    0.15988   0.15994   0.15997   0.19450   0.19757
     Eigenvalues ---    0.20481   0.20488   0.22307   0.22574   0.22575
     Eigenvalues ---    0.23422   0.24735   0.24738   0.24797   0.24999
     Eigenvalues ---    0.25000   0.25000   0.25000   0.25000   0.25000
     Eigenvalues ---    0.25000   0.25000   0.25000   0.25000   0.25000
     Eigenvalues ---    0.25000   0.25000   0.36599   0.36779   0.36789
     Eigenvalues ---    0.36870   0.43168   0.43656   0.45833   0.46288
     Eigenvalues ---    0.47481   0.51141   0.51272   0.55686   0.55776
     Eigenvalues ---    0.56100   0.57958   0.58025   0.58097   0.58128
     Eigenvalues ---    0.59066   0.59089   0.59148   0.59467   0.81026
     Eigenvalues ---    0.91247   0.91557   0.93092   0.99257   0.99408
 RFO step:  Lambda=-1.20552050D-06 EMin= 2.30000000D-03
 Linear search not attempted -- first point.
 Iteration  1 RMS(Cart)=  0.00507943 RMS(Int)=  0.00000401
 Iteration  2 RMS(Cart)=  0.00000778 RMS(Int)=  0.00000015
 Iteration  3 RMS(Cart)=  0.00000000 RMS(Int)=  0.00000015
 ITry= 1 IFail=0 DXMaxC= 1.44D-02 DCOld= 1.00D+10 DXMaxT= 3.00D-01 DXLimC= 3.00D+00 Rises=F
 Variable       Old X    -DE/DX   Delta X   Delta X   Delta X     New X
                                 (Linear)    (Quad)   (Total)
    R1        2.97867   0.00000   0.00000   0.00000   0.00000   2.97867
    R2        3.06196  -0.00001   0.00000  -0.00002  -0.00002   3.06194
    R3        3.55991  -0.00001   0.00000  -0.00003  -0.00003   3.55989
    R4        2.75240  -0.00000   0.00000  -0.00000  -0.00000   2.75240
    R5        2.81067  -0.00001   0.00000  -0.00002  -0.00002   2.81065
    R6        3.56014   0.00000   0.00000   0.00001   0.00001   3.56015
    R7        2.75924  -0.00000   0.00000  -0.00000  -0.00000   2.75923
    R8        2.76064  -0.00000   0.00000  -0.00000  -0.00000   2.76064
    R9        2.51365  -0.00001   0.00000  -0.00001  -0.00001   2.51364
   R10        2.52453   0.00002   0.00000   0.00004   0.00004   2.52457
   R11        2.52594   0.00000   0.00000   0.00000   0.00000   2.52594
   R12        2.52538   0.00001   0.00000   0.00001   0.00001   2.52539
   R13        2.51669  -0.00000   0.00000  -0.00000  -0.00000   2.51668
   R14        2.52479  -0.00001   0.00000  -0.00001  -0.00001   2.52478
   R15        3.56609  -0.00000   0.00000  -0.00002  -0.00002   3.56607
   R16        3.58961   0.00003   0.00000   0.00028   0.00028   3.58988
   R17        3.60013  -0.00001   0.00000  -0.00005  -0.00005   3.60009
   R18        2.53339   0.00001   0.00000   0.00003   0.00003   2.53342
   R19        2.62019   0.00003   0.00000   0.00006   0.00006   2.62024
   R20        2.53651   0.00000   0.00000   0.00001   0.00001   2.53651
   R21        2.28938  -0.00002   0.00000  -0.00002  -0.00002   2.28936
   R22        2.63266  -0.00002   0.00000  -0.00005  -0.00005   2.63261
   R23        2.50674  -0.00002   0.00000  -0.00003  -0.00003   2.50671
   R24        2.02866   0.00000   0.00000   0.00000   0.00000   2.02866
   R25        2.02742  -0.00000   0.00000  -0.00000  -0.00000   2.02742
   R26        2.54044   0.00001   0.00000   0.00003   0.00003   2.54046
   R27        2.62677   0.00001   0.00000   0.00002   0.00001   2.62678
   R28        2.52794   0.00001   0.00000   0.00001   0.00001   2.52795
   R29        2.28877  -0.00001   0.00000  -0.00001  -0.00001   2.28876
   R30        2.63894   0.00000   0.00000   0.00000   0.00000   2.63894
   R31        2.50835   0.00000   0.00000   0.00000   0.00000   2.50835
   R32        2.02880   0.00000   0.00000   0.00000   0.00000   2.02880
   R33        2.03155   0.00000   0.00000   0.00001   0.00001   2.03155
    A1        2.22285   0.00004   0.00000   0.00016   0.00016   2.22301
    A2        1.85938   0.00000   0.00000   0.00004   0.00004   1.85943
    A3        1.91440  -0.00001   0.00000  -0.00007  -0.00007   1.91433
    A4        2.01183   0.00002   0.00000   0.00013   0.00013   2.01196
    A5        1.84695   0.00001   0.00000   0.00001   0.00001   1.84696
    A6        1.78345  -0.00000   0.00000   0.00001   0.00001   1.78345
    A7        2.02710  -0.00001   0.00000  -0.00011  -0.00011   2.02699
    A8        1.71983   0.00000   0.00000   0.00001   0.00001   1.71984
    A9        1.90857  -0.00001   0.00000  -0.00004  -0.00004   1.90853
   A10        2.02747   0.00000   0.00000   0.00003   0.00003   2.02751
   A11        1.83467   0.00000   0.00000   0.00001   0.00001   1.83468
   A12        1.83929  -0.00000   0.00000  -0.00002  -0.00002   1.83927
   A13        2.08309   0.00000   0.00000   0.00001   0.00001   2.08309
   A14        1.92239   0.00000   0.00000   0.00001   0.00001   1.92240
   A15        1.90935  -0.00000   0.00000  -0.00002  -0.00002   1.90933
   A16        1.91879  -0.00000   0.00000  -0.00000  -0.00000   1.91879
   A17        1.90751   0.00000   0.00000   0.00001   0.00001   1.90752
   A18        1.90572   0.00000   0.00000   0.00001   0.00001   1.90572
   A19        1.89988   0.00000   0.00000  -0.00001  -0.00001   1.89987
   A20        1.89716   0.00000   0.00000  -0.00000  -0.00000   1.89716
   A21        1.93636   0.00000   0.00000   0.00000   0.00000   1.93637
   A22        1.92226   0.00000   0.00000   0.00002   0.00002   1.92227
   A23        1.90348  -0.00000   0.00000  -0.00001  -0.00001   1.90347
   A24        1.89979  -0.00000   0.00000  -0.00001  -0.00001   1.89979
   A25        1.90434  -0.00000   0.00000  -0.00000  -0.00000   1.90433
   A26        2.33197  -0.00007   0.00000  -0.00028  -0.00028   2.33169
   A27        1.68263   0.00002   0.00000   0.00031   0.00031   1.68294
   A28        1.93406  -0.00009   0.00000  -0.00015  -0.00015   1.93390
   A29        2.60419   0.00008   0.00000   0.00057   0.00057   2.60476
   A30        1.87323  -0.00002   0.00000  -0.00007  -0.00007   1.87316
   A31        1.91038  -0.00000   0.00000   0.00000   0.00000   1.91038
   A32        2.18433   0.00004   0.00000   0.00017   0.00017   2.18450
   A33        2.18846  -0.00004   0.00000  -0.00018  -0.00018   2.18828
   A34        1.86659   0.00001   0.00000   0.00002   0.00002   1.86661
   A35        1.88694   0.00000   0.00000  -0.00001  -0.00001   1.88692
   A36        2.04838  -0.00000   0.00000   0.00001   0.00001   2.04839
   A37        2.34753  -0.00000   0.00000  -0.00000  -0.00000   2.34753
   A38        1.88663   0.00001   0.00000   0.00004   0.00004   1.88666
   A39        2.04736  -0.00001   0.00000  -0.00002  -0.00002   2.04735
   A40        2.34808  -0.00000   0.00000  -0.00001  -0.00001   2.34808
   A41        2.00644   0.00001   0.00000   0.00004   0.00004   2.00648
   A42        1.87761  -0.00001   0.00000  -0.00002  -0.00002   1.87760
   A43        1.90991   0.00001   0.00000   0.00004   0.00004   1.90996
   A44        2.16935   0.00002   0.00000   0.00006   0.00006   2.16941
   A45        2.20392  -0.00002   0.00000  -0.00010  -0.00010   2.20382
   A46        1.86590  -0.00001   0.00000  -0.00004  -0.00004   1.86586
   A47        1.89328   0.00001   0.00000   0.00004   0.00004   1.89332
   A48        2.04278  -0.00000   0.00000  -0.00000  -0.00000   2.04278
   A49        2.34696  -0.00001   0.00000  -0.00003  -0.00003   2.34693
   A50        1.87729  -0.00000   0.00000  -0.00000  -0.00000   1.87729
   A51        2.02792  -0.00000   0.00000  -0.00000  -0.00000   2.02792
   A52        2.37732   0.00000   0.00000   0.00000   0.00000   2.37732
   A53        2.10319  -0.00003   0.00000  -0.00013  -0.00013   2.10306
    D1        1.55857   0.00000   0.00000   0.00009   0.00009   1.55866
    D2       -2.73324   0.00001   0.00000   0.00010   0.00010  -2.73314
    D3       -0.40591  -0.00000   0.00000  -0.00001  -0.00001  -0.40592
    D4       -2.24197   0.00000   0.00000  -0.00004  -0.00004  -2.24201
    D5        2.13170  -0.00000   0.00000  -0.00004  -0.00004   2.13166
    D6       -0.28931  -0.00000   0.00000  -0.00004  -0.00004  -0.28934
    D7        0.99220  -0.00001   0.00000  -0.00019  -0.00019   0.99200
    D8        3.08920  -0.00001   0.00000  -0.00018  -0.00018   3.08902
    D9       -1.10858  -0.00001   0.00000  -0.00021  -0.00021  -1.10878
   D10       -1.04468  -0.00000   0.00000  -0.00014  -0.00014  -1.04482
   D11        1.05233  -0.00000   0.00000  -0.00013  -0.00013   1.05220
   D12        3.13774  -0.00000   0.00000  -0.00015  -0.00015   3.13758
   D13        3.10943   0.00001   0.00000  -0.00002  -0.00002   3.10941
   D14       -1.07675   0.00001   0.00000  -0.00002  -0.00002  -1.07676
   D15        1.00866   0.00001   0.00000  -0.00004  -0.00004   1.00863
   D16       -1.90498   0.00002   0.00000   0.00040   0.00040  -1.90458
   D17        2.36967   0.00001   0.00000   0.00029   0.00029   2.36996
   D18        0.36905   0.00001   0.00000   0.00032   0.00032   0.36937
   D19       -3.13426   0.00000   0.00000  -0.00001  -0.00001  -3.13427
   D20       -1.04133   0.00000   0.00000  -0.00002  -0.00002  -1.04135
   D21        1.06899   0.00000   0.00000  -0.00001  -0.00001   1.06899
   D22       -1.16535  -0.00000   0.00000  -0.00004  -0.00004  -1.16539
   D23        0.92758  -0.00000   0.00000  -0.00005  -0.00005   0.92752
   D24        3.03790  -0.00000   0.00000  -0.00004  -0.00004   3.03786
   D25        1.05014  -0.00000   0.00000  -0.00004  -0.00004   1.05010
   D26       -3.14012  -0.00000   0.00000  -0.00005  -0.00005  -3.14017
   D27       -1.02979  -0.00000   0.00000  -0.00004  -0.00004  -1.02983
   D28       -3.02685   0.00004   0.00000   0.00268   0.00268  -3.02417
   D29        0.37045  -0.00001   0.00000   0.00114   0.00114   0.37159
   D30       -0.21544   0.00002   0.00000   0.00258   0.00258  -0.21287
   D31        2.44606   0.00004   0.00000   0.00512   0.00512   2.45118
   D32        0.46299   0.00002   0.00000   0.00135   0.00135   0.46434
   D33       -2.16534  -0.00002   0.00000  -0.00146  -0.00146  -2.16680
   D34       -0.04392  -0.00001   0.00000  -0.00051  -0.00051  -0.04443
   D35        3.09076  -0.00002   0.00000  -0.00080  -0.00080   3.08996
   D36        0.03311   0.00001   0.00000   0.00044   0.00044   0.03355
   D37       -3.06519   0.00000   0.00000   0.00015   0.00015  -3.06504
   D38        0.03765   0.00001   0.00000   0.00038   0.00038   0.03803
   D39       -3.09701   0.00002   0.00000   0.00067   0.00067  -3.09633
   D40       -1.38420  -0.00002   0.00000  -0.00048  -0.00048  -1.38468
   D41        1.74939  -0.00003   0.00000  -0.00081  -0.00081   1.74858
   D42       -0.01646  -0.00000   0.00000  -0.00010  -0.00010  -0.01655
   D43        3.10125  -0.00000   0.00000  -0.00018  -0.00018   3.10107
   D44       -0.01014  -0.00001   0.00000  -0.00021  -0.00021  -0.01035
   D45        3.07748   0.00000   0.00000   0.00015   0.00015   3.07763
   D46       -3.12198  -0.00000   0.00000  -0.00012  -0.00012  -3.12209
   D47       -0.03437   0.00001   0.00000   0.00025   0.00025  -0.03412
   D48        0.03827  -0.00002   0.00000  -0.00057  -0.00057   0.03770
   D49       -3.10174   0.00004   0.00000   0.00139   0.00139  -3.10035
   D50       -0.02719   0.00001   0.00000   0.00040   0.00040  -0.02679
   D51        3.08176   0.00001   0.00000   0.00026   0.00026   3.08203
   D52       -0.03410   0.00002   0.00000   0.00051   0.00051  -0.03359
   D53        3.10588  -0.00004   0.00000  -0.00150  -0.00150   3.10438
   D54        0.52246   0.00005   0.00000   0.00082   0.00082   0.52328
   D55       -2.61729   0.00012   0.00000   0.00311   0.00311  -2.61418
   D56        0.01673  -0.00001   0.00000  -0.00025  -0.00025   0.01648
   D57       -3.10817  -0.00001   0.00000  -0.00026  -0.00026  -3.10842
   D58        0.00640  -0.00000   0.00000  -0.00009  -0.00009   0.00631
   D59       -3.09287   0.00000   0.00000   0.00009   0.00009  -3.09278
   D60        3.12715  -0.00000   0.00000  -0.00009  -0.00009   3.12707
   D61        0.02788   0.00000   0.00000   0.00010   0.00010   0.02798
         Item               Value     Threshold  Converged?
 Maximum Force            0.000117     0.000450     YES
 RMS     Force            0.000021     0.000300     YES
 Maximum Displacement     0.014412     0.001800     NO 
 RMS     Displacement     0.005080     0.001200     NO 
 Predicted change in Energy=-6.028729D-07
 Lowest energy point so far.  Saving SCF results.
 GradGradGradGradGradGradGradGradGradGradGradGradGradGradGradGradGradGrad

 Leave Link  103 at Tue Apr 21 13:47:37 2026, MaxMem=  1342177280 cpu:              10.3 elap:               0.7
 (Enter /home/zhangying/bin/g16/l202.exe)
                          Input orientation:                          
 ---------------------------------------------------------------------
 Center     Atomic      Atomic             Coordinates (Angstroms)
 Number     Number       Type             X           Y           Z
 ---------------------------------------------------------------------
      1          7           0       -0.028010   -1.312639   -0.369382
      2         16           0       -0.459660   -0.028260   -1.174740
      3         16           0        0.793071   -1.368427    1.026368
      4          6           0        0.957740    0.369048   -2.350267
      5          6           0        2.141870   -2.577844    0.509335
      6          9           0        2.955889   -2.782026    1.549331
      7          9           0        1.617827   -3.742574    0.131983
      8          9           0        1.213207   -0.677758   -3.130176
      9          9           0        0.623281    1.415071   -3.111001
     10          9           0        2.056012    0.675748   -1.652825
     11          9           0        2.852338   -2.069811   -0.501693
     12          8           0       -1.602306   -0.341429   -2.021908
     13          8           0       -0.561399    1.220008   -0.372468
     14          8           0        0.002662   -2.083346    2.024417
     15          8           0        1.494972   -0.146081    1.410205
     16          3           0       -2.011483    2.277317    0.211003
     17          8           0        0.763038    2.723340    2.035701
     18          6           0        0.214196    3.445304    1.048371
     19          8           0        1.174689    3.847248    0.201274
     20          6           0        2.373692    3.306967    0.660907
     21          6           0        2.119442    2.620419    1.767069
     22          8           0       -0.967184    3.688967    0.935907
     23          1           0        3.255240    3.494943    0.077823
     24          1           0        2.706322    2.008600    2.424556
     25          8           0       -2.659068   -0.599093    1.043989
     26          6           0       -3.599291    0.064162    0.348744
     27          8           0       -4.475035   -0.809316   -0.160799
     28          6           0       -4.033939   -2.084138    0.200286
     29          6           0       -2.930139   -1.957372    0.926542
     30          8           0       -3.626931    1.267534    0.214452
     31          1           0       -4.608294   -2.918395   -0.155721
     32          1           0       -2.223755   -2.623800    1.387661
 ---------------------------------------------------------------------
                    Distance matrix (angstroms):
                    1          2          3          4          5
     1  N    0.000000
     2  S    1.576247   0.000000
     3  S    1.620310   2.865355   0.000000
     4  C    2.779151   1.883810   3.801000   0.000000
     5  C    2.661065   4.013034   1.883951   4.273600   0.000000
     6  F    3.839819   5.164277   2.636196   5.397104   1.336379
     7  F    2.977370   4.451922   2.667718   4.847961   1.331770
     8  F    3.092844   2.654065   4.234430   1.330160   4.209369
     9  F    3.921869   2.646710   4.989440   1.335943   5.599671
    10  F    3.153420   2.655710   3.598853   1.336672   3.907450
    11  F    2.981144   3.948449   2.658475   3.599272   1.336054
    12  O    2.480423   1.456505   4.010553   2.677019   5.042578
    13  O    2.588207   1.487334   3.239032   2.635072   4.744356
    14  O    2.514996   3.830369   1.460123   5.105318   2.667623
    15  O    2.616728   3.242902   1.460865   3.833422   2.672736
    16  Li   4.142318   3.105499   4.671380   4.360949   6.396243
    17  O    4.764379   4.401503   4.214524   4.981697   5.686257
    18  C    4.970585   4.178750   4.848462   4.644022   6.347031
    19  O    5.328843   4.425390   5.294306   4.319178   6.504779
    20  C    5.307582   4.745653   4.948862   4.438857   5.891325
    21  C    4.964365   4.724564   4.268347   4.834322   5.348302
    22  O    5.253751   4.304671   5.355737   5.052339   7.008645
    23  H    5.838885   5.270897   5.533027   4.576609   6.189066
    24  H    5.129649   5.208375   4.125503   5.342715   5.002215
    25  O    3.070706   3.175848   3.536870   5.053670   5.220184
    26  C    3.894269   3.490964   4.669511   5.305106   6.321939
    27  O    4.480276   4.214423   5.429081   5.974727   6.881875
    28  C    4.119126   4.346585   4.949210   6.118849   6.203215
    29  C    3.243062   3.773610   3.770825   5.591540   5.126824
    30  O    4.466586   3.693310   5.209983   5.329565   6.939233
    31  H    4.858302   5.157756   5.742341   6.826716   6.791390
    32  H    3.102843   4.051513   3.287512   5.749014   4.453342
                    6          7          8          9         10
     6  F    0.000000
     7  F    2.173002   0.000000
     8  F    5.418733   4.494275   0.000000
     9  F    6.691441   6.173117   2.174469   0.000000
    10  F    4.797893   4.785302   2.173676   2.173844   0.000000
    11  F    2.173632   2.173407   3.396098   4.890970   3.081774
    12  O    6.283899   5.155219   3.044419   3.037211   3.814992
    13  O    5.664000   5.443410   3.788891   2.990164   2.964182
    14  O    3.071711   2.990502   5.478224   6.244727   5.034973
    15  O    3.016925   3.818862   4.580080   4.861928   3.220608
    16  Li   7.215459   7.029738   5.504051   4.326796   4.752199
    17  O    5.945940   6.794325   6.201323   5.312216   4.412441
    18  C    6.822571   7.380755   5.954655   4.646458   4.284762
    19  O    6.995513   7.603064   5.619228   4.146168   3.777940
    20  C    6.180945   7.109650   5.621127   4.568424   3.518180
    21  C    5.471148   6.588839   5.973461   5.242798   3.934646
    22  O    7.592136   7.909259   6.352592   4.906898   4.992068
    23  H    6.454090   7.420628   5.645582   4.628356   3.518686
    24  H    4.876310   6.286233   6.348304   5.944218   4.338713
    25  O    6.045520   5.385635   5.694240   5.665211   5.579427
    26  C    7.246556   6.461931   5.984436   5.623602   6.030155
    27  O    7.876215   6.768508   6.417991   6.296381   6.861934
    28  C    7.152948   5.890461   6.372004   6.700656   6.938191
    29  C    5.976056   4.949976   5.938156   6.348380   6.200658
    30  O    7.843109   7.253652   6.196583   5.398583   6.011054
    31  H    7.755170   6.287020   6.910696   7.408237   7.718300
    32  H    5.184581   4.193582   6.000887   6.682518   6.200643
                   11         12         13         14         15
    11  F    0.000000
    12  O    5.014200   0.000000
    13  O    4.742700   2.498444   0.000000
    14  O    3.808158   4.688597   4.120117   0.000000
    15  O    3.032908   4.627169   3.045125   2.521357   0.000000
    16  Li   6.562180   3.465710   1.887084   5.134260   4.427886
    17  O    5.811871   5.608195   3.132638   4.866470   3.026640
    18  C    6.307058   5.202464   2.751776   5.618130   3.830060
    19  O    6.190336   5.495385   3.200871   6.314225   4.184587
    20  C    5.521819   6.026346   3.746735   6.044536   3.641035
    21  C    5.261433   6.081142   3.704818   5.164531   2.858467
    22  O    7.058255   5.039459   2.823520   5.953575   4.582005
    23  H    5.609337   6.536236   4.465963   6.744316   4.258032
    24  H    5.021723   6.622534   4.373010   4.920763   2.671877
    25  O    5.909970   3.253131   3.117001   3.201414   4.194686
    26  C    6.848401   3.126091   3.329401   4.515942   5.207919
    27  O    7.442812   3.454739   4.413560   5.142771   6.208778
    28  C    6.921979   3.726664   4.827418   4.429628   5.982377
    29  C    5.957310   3.614937   4.170624   3.134090   4.805863
    30  O    7.323364   3.418943   3.121573   5.261018   5.446286
    31  H    7.516702   4.377142   5.792298   5.168290   6.883873
    32  H    5.444564   4.149768   4.542724   2.377915   4.468617
                   16         17         18         19         20
    16  Li   0.000000
    17  O    3.350586   0.000000
    18  C    2.649344   1.340627   0.000000
    19  O    3.551967   2.190376   1.342266   0.000000
    20  C    4.526848   2.196562   2.198338   1.393117   0.000000
    21  C    4.427596   1.386574   2.197027   2.202131   1.326494
    22  O    1.899685   2.266198   1.211478   2.269881   3.373871
    23  H    5.407285   3.261859   3.192550   2.113777   1.073522
    24  H    5.218209   2.106754   3.188839   3.266421   2.215143
    25  O    3.063815   4.871639   4.961130   5.931088   6.382220
    26  C    2.727299   5.380239   5.144344   6.092977   6.803657
    27  O    3.966690   6.688923   6.446144   7.330353   8.032686
    28  C    4.807570   7.035026   7.024289   7.893741   8.386532
    29  C    4.391869   6.064558   6.252247   7.146275   7.477597
    30  O    1.905084   4.970729   4.493591   5.450748   6.353431
    31  H    5.820080   8.092139   8.074832   8.907539   9.389895
    32  H    5.044851   6.158961   6.549255   7.404823   7.539144
                   21         22         23         24         25
    21  C    0.000000
    22  O    3.370443   0.000000
    23  H    2.215487   4.313099   0.000000
    24  H    1.072865   4.305154   2.831551   0.000000
    25  O    5.807087   4.611031   7.257662   6.123189   0.000000
    26  C    6.422616   4.517959   7.669958   6.917412   1.344356
    27  O    7.678990   5.808815   8.851031   8.136130   2.189394
    28  C    7.902643   6.578364   9.180048   8.193229   2.192593
    29  C    6.867382   5.977828   8.288968   7.052849   1.390035
    30  O    6.104238   3.668527   7.234936   6.748617   2.260351
    31  H    8.924013   7.622766  10.149907   9.188945   3.258519
    32  H    6.819761   6.452447   8.317096   6.843971   2.099297
                   26         27         28         29         30
    26  C    0.000000
    27  O    1.337732   0.000000
    28  C    2.196851   1.396467   0.000000
    29  C    2.206403   2.210667   1.327362   0.000000
    30  O    1.211157   2.274511   3.376324   3.375294   0.000000
    31  H    3.188764   2.113291   1.073596   2.216091   4.315333
    32  H    3.193210   3.279992   2.231112   1.075051   4.299745
                   31         32
    31  H    0.000000
    32  H    2.855668   0.000000
 Stoichiometry    C8H4F6LiNO10S2
 Framework group  C1[X(C8H4F6LiNO10S2)]
 Deg. of freedom    90
 Full point group                 C1      NOp   1
 RotChk:  IX=0 Diff= 1.89D-02
 Largest Abelian subgroup         C1      NOp   1
 Largest concise Abelian subgroup C1      NOp   1
                         Standard orientation:                         
 ---------------------------------------------------------------------
 Center     Atomic      Atomic             Coordinates (Angstroms)
 Number     Number       Type             X           Y           Z
 ---------------------------------------------------------------------
      1          7           0        0.044635   -1.311292    0.371318
      2         16           0        0.458388   -0.020492    1.175803
      3         16           0       -0.774206   -1.379369   -1.025203
      4          6           0       -0.965359    0.359163    2.349492
      5          6           0       -2.107375   -2.606049   -0.508300
      6          9           0       -2.917550   -2.822054   -1.548909
      7          9           0       -1.568317   -3.763346   -0.129233
      8          9           0       -1.207718   -0.690155    3.130210
      9          9           0       -0.645580    1.410294    3.109498
     10          9           0       -2.066887    0.650568    1.650630
     11          9           0       -2.825552   -2.106468    0.501492
     12          8           0        1.604219   -0.317626    2.024442
     13          8           0        0.544384    1.228209    0.372362
     14          8           0        0.026636   -2.084743   -2.021725
     15          8           0       -1.491864   -0.166826   -1.410993
     16          3           0        1.980914    2.304071   -0.210721
     17          8           0       -0.797411    2.711421   -2.038672
     18          6           0       -0.259202    3.441593   -1.051525
     19          8           0       -1.225807    3.831613   -0.205809
     20          6           0       -2.417069    3.275015   -0.666101
     21          6           0       -2.152604    2.590787   -1.771305
     22          8           0        0.918727    3.701016   -0.938117
     23          1           0       -3.301628    3.451868   -0.084099
     24          1           0       -2.730645    1.970578   -2.428761
     25          8           0        2.667442   -0.564332   -1.040122
     26          6           0        3.598074    0.112034   -0.344604
     27          8           0        4.484804   -0.749240    0.166713
     28          6           0        4.061024   -2.030163   -0.193519
     29          6           0        2.956384   -1.918778   -0.921018
     30          8           0        3.609615    1.315801   -0.211510
     31          1           0        4.646028   -2.856369    0.163917
     32          1           0        2.259372   -2.594980   -1.382171
 ---------------------------------------------------------------------
 Rotational constants (GHZ):           0.1759291           0.1684906           0.1280153
 Leave Link  202 at Tue Apr 21 13:47:37 2026, MaxMem=  1342177280 cpu:               0.4 elap:               0.1
 (Enter /home/zhangying/bin/g16/l301.exe)
 Standard basis: 6-311++G(d,p) (5D, 7F)
 Ernie: Thresh=  0.10000D-02 Tol=  0.10000D-05 Strict=F.
 There are   688 symmetry adapted cartesian basis functions of A   symmetry.
 There are   660 symmetry adapted basis functions of A   symmetry.
   660 basis functions,  1072 primitive gaussians,   688 cartesian basis functions
   114 alpha electrons      114 beta electrons
       nuclear repulsion energy      3624.1550224857 Hartrees.
 IExCor=  402 DFT=T Ex+Corr=B3LYP ExCW=0 ScaHFX=  0.200000
 ScaDFX=  0.800000  0.720000  1.000000  0.810000 ScalE2=  1.000000  1.000000
 IRadAn=      5 IRanWt=     -1 IRanGd=            0 ICorTp=0 IEmpDi=141
 NAtoms=   32 NActive=   32 NUniq=   32 SFac= 1.00D+00 NAtFMM=   60 NAOKFM=F Big=F
 Integral buffers will be    131072 words long.
 Raffenetti 2 integral format.
 Two-electron integral symmetry is turned on.
 R6Disp:  Grimme-D3(BJ) Dispersion energy=       -0.0768626582 Hartrees.
 Nuclear repulsion after empirical dispersion term =     3624.0781598276 Hartrees.
 Leave Link  301 at Tue Apr 21 13:47:37 2026, MaxMem=  1342177280 cpu:               1.2 elap:               0.1
 (Enter /home/zhangying/bin/g16/l302.exe)
 NPDir=0 NMtPBC=     1 NCelOv=     1 NCel=       1 NClECP=     1 NCelD=      1
         NCelK=      1 NCelE2=     1 NClLst=     1 CellRange=     0.0.
 One-electron integrals computed using PRISM.
 One-electron integral symmetry used in STVInt
 NBasis=   660 RedAO= T EigKep=  1.11D-05  NBF=   660
 NBsUse=   660 1.00D-06 EigRej= -1.00D+00 NBFU=   660
 Precomputing XC quadrature grid using
 IXCGrd= 4 IRadAn=           5 IRanWt=          -1 IRanGd=           0 AccXCQ= 0.00D+00.
 Generated NRdTot=       0 NPtTot=           0 NUsed=           0 NTot=          32
 NSgBfM=   676   676   676   676   676 MxSgAt=    32 MxSgA2=    32.
 Leave Link  302 at Tue Apr 21 13:47:38 2026, MaxMem=  1342177280 cpu:              13.2 elap:               0.9
 (Enter /home/zhangying/bin/g16/l303.exe)
 DipDrv:  MaxL=1.
 Leave Link  303 at Tue Apr 21 13:47:39 2026, MaxMem=  1342177280 cpu:               1.9 elap:               0.2
 (Enter /home/zhangying/bin/g16/l401.exe)
 Initial guess from the checkpoint file:  "/home_zz/zhangying/wangchenyu/zhang/diffusion/2VC/3/new/Gau-14738.chk"
 B after Tr=     0.000000   -0.000000   -0.000000
         Rot=    0.999977    0.000669    0.000668   -0.006788 Ang=   0.79 deg.
 Guess basis will be translated and rotated to current coordinates.
 JPrj=2 DoOrth=T DoCkMO=T.
 Leave Link  401 at Tue Apr 21 13:47:40 2026, MaxMem=  1342177280 cpu:              12.0 elap:               0.8
 (Enter /home/zhangying/bin/g16/l502.exe)
 Integral symmetry usage will be decided dynamically.
 Closed shell SCF:
 Using DIIS extrapolation, IDIIS=  1040.
 NGot=  1342177280 LenX=  1341213430 LenY=  1340739398
 Requested convergence on RMS density matrix=1.00D-08 within 128 cycles.
 Requested convergence on MAX density matrix=1.00D-06.
 Requested convergence on             energy=1.00D-06.
 No special actions if energy rises.
 Fock matrices will be formed incrementally for  20 cycles.

 Cycle   1  Pass 1  IDiag  1:
 FoFJK:  IHMeth= 1 ICntrl=       0 DoSepK=F KAlg= 0 I1Cent=           0 FoldK=F
 IRaf= 770000000 NMat=       1 IRICut=       1 DoRegI=T DoRafI=F ISym2E= 0 IDoP0=0 IntGTp=1.
 FoFCou: FMM=F IPFlag=           0 FMFlag=      100000 FMFlg1=           0
         NFxFlg=           0 DoJE=F BraDBF=F KetDBF=F FulRan=T
         wScrn=  0.000000 ICntrl=         0 IOpCl=  0 I1Cent=           0 NGrid=           0
         NMat0=    1 NMatS0=      1 NMatT0=    0 NMatD0=    1 NMtDS0=    0 NMtDT0=    0
 Symmetry not used in FoFCou.
 E= -2517.77777161500    
 DIIS: error= 1.60D-04 at cycle   1 NSaved=   1.
 NSaved= 1 IEnMin= 1 EnMin= -2517.77777161500     IErMin= 1 ErrMin= 1.60D-04
 ErrMax= 1.60D-04  0.00D+00 EMaxC= 1.00D-01 BMatC= 6.64D-05 BMatP= 6.64D-05
 IDIUse=3 WtCom= 9.98D-01 WtEn= 1.60D-03
 Coeff-Com:  0.100D+01
 Coeff-En:   0.100D+01
 Coeff:      0.100D+01
 Gap=     0.408 Goal=   None    Shift=    0.000
 RMSDP=1.28D-04 MaxDP=9.44D-03              OVMax= 1.63D-03

 Cycle   2  Pass 1  IDiag  1:
 RMSU=  1.28D-04    CP:  9.99D-01
 E= -2517.77786610237     Delta-E=       -0.000094487366 Rises=F Damp=F
 DIIS: error= 2.25D-05 at cycle   2 NSaved=   2.
 NSaved= 2 IEnMin= 2 EnMin= -2517.77786610237     IErMin= 2 ErrMin= 2.25D-05
 ErrMax= 2.25D-05  0.00D+00 EMaxC= 1.00D-01 BMatC= 1.30D-06 BMatP= 6.64D-05
 IDIUse=1 WtCom= 1.00D+00 WtEn= 0.00D+00
 Coeff-Com: -0.311D-01 0.103D+01
 Coeff:     -0.311D-01 0.103D+01
 Gap=     0.261 Goal=   None    Shift=    0.000
 RMSDP=2.17D-05 MaxDP=3.43D-03 DE=-9.45D-05 OVMax= 3.98D-04

 Cycle   3  Pass 1  IDiag  1:
 RMSU=  1.83D-05    CP:  9.99D-01  1.03D+00
 E= -2517.77786513863     Delta-E=        0.000000963732 Rises=F Damp=F
 DIIS: error= 5.36D-05 at cycle   3 NSaved=   3.
 NSaved= 3 IEnMin= 2 EnMin= -2517.77786610237     IErMin= 2 ErrMin= 2.25D-05
 ErrMax= 5.36D-05  0.00D+00 EMaxC= 1.00D-01 BMatC= 3.02D-06 BMatP= 1.30D-06
 IDIUse=1 WtCom= 1.00D+00 WtEn= 0.00D+00
 Coeff-Com: -0.326D-01 0.649D+00 0.384D+00
 Coeff:     -0.326D-01 0.649D+00 0.384D+00
 Gap=     0.261 Goal=   None    Shift=    0.000
 RMSDP=1.41D-05 MaxDP=2.44D-03 DE= 9.64D-07 OVMax= 2.99D-04

 Cycle   4  Pass 1  IDiag  1:
 RMSU=  5.15D-06    CP:  9.99D-01  1.03D+00  3.49D-01
 E= -2517.77786725236     Delta-E=       -0.000002113726 Rises=F Damp=F
 DIIS: error= 1.31D-05 at cycle   4 NSaved=   4.
 NSaved= 4 IEnMin= 4 EnMin= -2517.77786725236     IErMin= 4 ErrMin= 1.31D-05
 ErrMax= 1.31D-05  0.00D+00 EMaxC= 1.00D-01 BMatC= 1.22D-07 BMatP= 1.30D-06
 IDIUse=1 WtCom= 1.00D+00 WtEn= 0.00D+00
 Coeff-Com: -0.106D-01 0.189D+00 0.195D+00 0.626D+00
 Coeff:     -0.106D-01 0.189D+00 0.195D+00 0.626D+00
 Gap=     0.261 Goal=   None    Shift=    0.000
 RMSDP=3.19D-06 MaxDP=2.80D-04 DE=-2.11D-06 OVMax= 7.84D-05

 Cycle   5  Pass 1  IDiag  1:
 RMSU=  1.73D-06    CP:  9.99D-01  1.03D+00  4.14D-01  5.66D-01
 E= -2517.77786731557     Delta-E=       -0.000000063210 Rises=F Damp=F
 DIIS: error= 5.39D-06 at cycle   5 NSaved=   5.
 NSaved= 5 IEnMin= 5 EnMin= -2517.77786731557     IErMin= 5 ErrMin= 5.39D-06
 ErrMax= 5.39D-06  0.00D+00 EMaxC= 1.00D-01 BMatC= 3.52D-08 BMatP= 1.22D-07
 IDIUse=1 WtCom= 1.00D+00 WtEn= 0.00D+00
 Coeff-Com: -0.345D-02 0.557D-01 0.878D-01 0.417D+00 0.443D+00
 Coeff:     -0.345D-02 0.557D-01 0.878D-01 0.417D+00 0.443D+00
 Gap=     0.261 Goal=   None    Shift=    0.000
 RMSDP=1.25D-06 MaxDP=1.21D-04 DE=-6.32D-08 OVMax= 3.01D-05

 Cycle   6  Pass 1  IDiag  1:
 RMSU=  5.69D-07    CP:  9.99D-01  1.03D+00  4.05D-01  6.69D-01  5.93D-01
 E= -2517.77786734141     Delta-E=       -0.000000025836 Rises=F Damp=F
 DIIS: error= 6.92D-07 at cycle   6 NSaved=   6.
 NSaved= 6 IEnMin= 6 EnMin= -2517.77786734141     IErMin= 6 ErrMin= 6.92D-07
 ErrMax= 6.92D-07  0.00D+00 EMaxC= 1.00D-01 BMatC= 1.03D-09 BMatP= 3.52D-08
 IDIUse=1 WtCom= 1.00D+00 WtEn= 0.00D+00
 Coeff-Com: -0.589D-03 0.538D-02 0.215D-01 0.139D+00 0.204D+00 0.630D+00
 Coeff:     -0.589D-03 0.538D-02 0.215D-01 0.139D+00 0.204D+00 0.630D+00
 Gap=     0.261 Goal=   None    Shift=    0.000
 RMSDP=3.41D-07 MaxDP=2.84D-05 DE=-2.58D-08 OVMax= 8.46D-06

 Cycle   7  Pass 1  IDiag  1:
 RMSU=  1.89D-07    CP:  9.99D-01  1.03D+00  4.04D-01  6.89D-01  6.30D-01
                    CP:  5.81D-01
 E= -2517.77786734195     Delta-E=       -0.000000000540 Rises=F Damp=F
 DIIS: error= 5.84D-07 at cycle   7 NSaved=   7.
 NSaved= 7 IEnMin= 7 EnMin= -2517.77786734195     IErMin= 7 ErrMin= 5.84D-07
 ErrMax= 5.84D-07  0.00D+00 EMaxC= 1.00D-01 BMatC= 4.08D-10 BMatP= 1.03D-09
 IDIUse=1 WtCom= 1.00D+00 WtEn= 0.00D+00
 Coeff-Com:  0.785D-04-0.458D-02 0.277D-02 0.407D-01 0.824D-01 0.427D+00
 Coeff-Com:  0.451D+00
 Coeff:      0.785D-04-0.458D-02 0.277D-02 0.407D-01 0.824D-01 0.427D+00
 Coeff:      0.451D+00
 Gap=     0.261 Goal=   None    Shift=    0.000
 RMSDP=1.32D-07 MaxDP=1.09D-05 DE=-5.40D-10 OVMax= 3.42D-06

 Cycle   8  Pass 1  IDiag  1:
 RMSU=  5.19D-08    CP:  9.99D-01  1.03D+00  4.07D-01  6.88D-01  6.18D-01
                    CP:  6.98D-01  5.26D-01
 E= -2517.77786734218     Delta-E=       -0.000000000231 Rises=F Damp=F
 DIIS: error= 1.20D-07 at cycle   8 NSaved=   8.
 NSaved= 8 IEnMin= 8 EnMin= -2517.77786734218     IErMin= 8 ErrMin= 1.20D-07
 ErrMax= 1.20D-07  0.00D+00 EMaxC= 1.00D-01 BMatC= 2.48D-11 BMatP= 4.08D-10
 IDIUse=1 WtCom= 1.00D+00 WtEn= 0.00D+00
 Coeff-Com:  0.105D-03-0.329D-02-0.578D-03 0.866D-02 0.259D-01 0.179D+00
 Coeff-Com:  0.261D+00 0.529D+00
 Coeff:      0.105D-03-0.329D-02-0.578D-03 0.866D-02 0.259D-01 0.179D+00
 Coeff:      0.261D+00 0.529D+00
 Gap=     0.261 Goal=   None    Shift=    0.000
 RMSDP=3.58D-08 MaxDP=3.92D-06 DE=-2.31D-10 OVMax= 7.27D-07

 Cycle   9  Pass 1  IDiag  1:
 RMSU=  2.05D-08    CP:  9.99D-01  1.03D+00  4.07D-01  6.89D-01  6.23D-01
                    CP:  6.90D-01  5.36D-01  5.21D-01
 E= -2517.77786734226     Delta-E=       -0.000000000084 Rises=F Damp=F
 DIIS: error= 3.98D-08 at cycle   9 NSaved=   9.
 NSaved= 9 IEnMin= 9 EnMin= -2517.77786734226     IErMin= 9 ErrMin= 3.98D-08
 ErrMax= 3.98D-08  0.00D+00 EMaxC= 1.00D-01 BMatC= 2.52D-12 BMatP= 2.48D-11
 IDIUse=1 WtCom= 1.00D+00 WtEn= 0.00D+00
 Coeff-Com:  0.490D-04-0.129D-02-0.540D-03 0.565D-03 0.561D-02 0.521D-01
 Coeff-Com:  0.962D-01 0.295D+00 0.552D+00
 Coeff:      0.490D-04-0.129D-02-0.540D-03 0.565D-03 0.561D-02 0.521D-01
 Coeff:      0.962D-01 0.295D+00 0.552D+00
 Gap=     0.261 Goal=   None    Shift=    0.000
 RMSDP=1.50D-08 MaxDP=1.67D-06 DE=-8.37D-11 OVMax= 2.79D-07

 Cycle  10  Pass 1  IDiag  1:
 RMSU=  7.94D-09    CP:  9.99D-01  1.03D+00  4.06D-01  6.88D-01  6.24D-01
                    CP:  6.95D-01  5.27D-01  6.29D-01  6.20D-01
 E= -2517.77786734225     Delta-E=        0.000000000011 Rises=F Damp=F
 DIIS: error= 2.09D-08 at cycle  10 NSaved=  10.
 NSaved=10 IEnMin= 9 EnMin= -2517.77786734226     IErMin=10 ErrMin= 2.09D-08
 ErrMax= 2.09D-08  0.00D+00 EMaxC= 1.00D-01 BMatC= 4.82D-13 BMatP= 2.52D-12
 IDIUse=1 WtCom= 1.00D+00 WtEn= 0.00D+00
 Coeff-Com:  0.110D-04-0.188D-03-0.218D-03-0.123D-02-0.124D-02 0.465D-04
 Coeff-Com:  0.135D-01 0.891D-01 0.340D+00 0.560D+00
 Coeff:      0.110D-04-0.188D-03-0.218D-03-0.123D-02-0.124D-02 0.465D-04
 Coeff:      0.135D-01 0.891D-01 0.340D+00 0.560D+00
 Gap=     0.261 Goal=   None    Shift=    0.000
 RMSDP=4.63D-09 MaxDP=4.14D-07 DE= 1.09D-11 OVMax= 1.34D-07

 SCF Done:  E(RB3LYP) =  -2517.77786734     A.U. after   10 cycles
            NFock= 10  Conv=0.46D-08     -V/T= 2.0024
 KE= 2.511633751043D+03 PE=-1.320486568909D+04 EE= 4.551375910876D+03
 Leave Link  502 at Tue Apr 21 13:49:55 2026, MaxMem=  1342177280 cpu:            2155.0 elap:             134.8
 (Enter /home/zhangying/bin/g16/l701.exe)
 ... and contract with generalized density number  0.
 Compute integral first derivatives.
 R6Disp: Adding Grimme-D3(BJ) dispersion energy 1st derivatives to the gradient.
 Leave Link  701 at Tue Apr 21 13:49:57 2026, MaxMem=  1342177280 cpu:               6.2 elap:               0.5
 (Enter /home/zhangying/bin/g16/l702.exe)
 L702 exits ... SP integral derivatives will be done elsewhere.
 Leave Link  702 at Tue Apr 21 13:49:57 2026, MaxMem=  1342177280 cpu:               0.6 elap:               0.1
 (Enter /home/zhangying/bin/g16/l703.exe)
 Integral derivatives from FoFJK, PRISM(SPDF).
 Compute integral first derivatives, UseDBF=F ICtDFT=           0.
 Calling FoFJK, ICntrl=      2127 FMM=F ISym2X=0 I1Cent= 0 IOpClX= 0 NMat=1 NMatS=1 NMatT=0.
 FoFJK:  IHMeth= 1 ICntrl=    2127 DoSepK=F KAlg= 0 I1Cent=           0 FoldK=F
 IRaf=         0 NMat=       1 IRICut=       1 DoRegI=T DoRafI=F ISym2E= 0 IDoP0=0 IntGTp=1.
 FoFCou: FMM=F IPFlag=           0 FMFlag=      100000 FMFlg1=         800
         NFxFlg=           0 DoJE=F BraDBF=F KetDBF=F FulRan=T
         wScrn=  0.000000 ICntrl=      2127 IOpCl=  0 I1Cent=           0 NGrid=           0
         NMat0=    1 NMatS0=      1 NMatT0=    0 NMatD0=    1 NMtDS0=    0 NMtDT0=    0
 Symmetry not used in FoFCou.
 Leave Link  703 at Tue Apr 21 13:50:58 2026, MaxMem=  1342177280 cpu:             980.6 elap:              61.3
 (Enter /home/zhangying/bin/g16/l716.exe)
 Dipole        = 6.75811464D-02 7.56639687D-01-4.93863105D-01
 ***** Axes restored to original set *****
 -------------------------------------------------------------------
 Center     Atomic                   Forces (Hartrees/Bohr)
 Number     Number              X              Y              Z
 -------------------------------------------------------------------
      1        7          -0.000021237    0.000019742    0.000010596
      2       16          -0.000049200   -0.000034052   -0.000024382
      3       16           0.000100924    0.000109152   -0.000021739
      4        6          -0.000008499   -0.000041062    0.000011909
      5        6          -0.000001779   -0.000008282    0.000008920
      6        9          -0.000003240   -0.000000093   -0.000000638
      7        9          -0.000001976   -0.000004396   -0.000002052
      8        9           0.000000509    0.000010098    0.000004749
      9        9           0.000002677    0.000015643   -0.000007247
     10        9           0.000014074    0.000012223   -0.000000952
     11        9          -0.000005042   -0.000001592    0.000001721
     12        8           0.000020465    0.000006463    0.000012889
     13        8           0.000019346    0.000006495    0.000016839
     14        8           0.000032525   -0.000022213    0.000035205
     15        8          -0.000019106    0.000046007    0.000010444
     16        3          -0.000021956   -0.000021706    0.000016767
     17        8          -0.000004421   -0.000002922    0.000002202
     18        6          -0.000079232    0.000000591    0.000005957
     19        8           0.000065637    0.000003482   -0.000022209
     20        6          -0.000032516   -0.000001531   -0.000041287
     21        6          -0.000023477   -0.000082474   -0.000012757
     22        8           0.000056302    0.000005428    0.000009249
     23        1           0.000003944   -0.000003790   -0.000003647
     24        1           0.000005366   -0.000016018    0.000020054
     25        8          -0.000023999    0.000028098    0.000058231
     26        6           0.000070432   -0.000031893   -0.000145363
     27        8          -0.000003819    0.000016393    0.000007629
     28        6           0.000005109    0.000009844   -0.000002426
     29        6          -0.000066679   -0.000057237   -0.000013232
     30        8          -0.000026372    0.000030838    0.000076492
     31        1          -0.000001479    0.000000814    0.000005207
     32        1          -0.000003285    0.000007950   -0.000017130
 -------------------------------------------------------------------
 Cartesian Forces:  Max     0.000145363 RMS     0.000034175
 Leave Link  716 at Tue Apr 21 13:50:58 2026, MaxMem=  1342177280 cpu:               0.5 elap:               0.1
 (Enter /home/zhangying/bin/g16/l103.exe)

 GradGradGradGradGradGradGradGradGradGradGradGradGradGradGradGradGradGrad
 Berny optimization.
 Using GEDIIS/GDIIS optimizer.
 FormGI is forming the generalized inverse of G from B-inverse, IUseBI=4.
 Internal  Forces:  Max     0.000751729 RMS     0.000144694
 Search for a local minimum.
 Step number   2 out of a maximum of  157
 All quantities printed in internal units (Hartrees-Bohrs-Radians)
 RMS Force = .14469D-03 SwitMx=.10000D-02 MixMth= 2
 Mixed Optimization -- En-DIIS/RFO-DIIS
 Swapping is turned off.
 Update second derivatives using D2CorX and points    1    2
 DE= -1.02D-06 DEPred=-6.03D-07 R= 1.70D+00
 TightC=F SS=  1.41D+00  RLast= 8.06D-03 DXNew= 5.0454D-01 2.4170D-02
 Trust test= 1.70D+00 RLast= 8.06D-03 DXMaxT set to 3.00D-01
 ITU=  1  0
     Eigenvalues ---    0.00229   0.00230   0.00320   0.00716   0.01067
     Eigenvalues ---    0.01837   0.02069   0.02233   0.02337   0.02380
     Eigenvalues ---    0.02388   0.02461   0.02682   0.02764   0.02859
     Eigenvalues ---    0.02872   0.02959   0.03308   0.03607   0.04184
     Eigenvalues ---    0.05812   0.08526   0.08673   0.08809   0.08892
     Eigenvalues ---    0.09543   0.09793   0.10125   0.10650   0.10911
     Eigenvalues ---    0.11206   0.11362   0.11913   0.14425   0.15981
     Eigenvalues ---    0.15988   0.15994   0.15996   0.19542   0.19786
     Eigenvalues ---    0.20480   0.20485   0.22187   0.22358   0.22575
     Eigenvalues ---    0.22609   0.24661   0.24735   0.24778   0.24875
     Eigenvalues ---    0.25000   0.25000   0.25000   0.25000   0.25000
     Eigenvalues ---    0.25000   0.25000   0.25000   0.25000   0.25000
     Eigenvalues ---    0.25000   0.36598   0.36779   0.36789   0.36867
     Eigenvalues ---    0.43117   0.43557   0.45820   0.46282   0.47402
     Eigenvalues ---    0.51119   0.51236   0.55664   0.55768   0.56013
     Eigenvalues ---    0.57954   0.58022   0.58082   0.58104   0.59006
     Eigenvalues ---    0.59088   0.59105   0.59464   0.80397   0.91105
     Eigenvalues ---    0.91523   0.93026   0.98742   0.99337   1.07301
 En-DIIS/RFO-DIIS/Sim-DIIS IScMMF=       -3 using points:     2    1
 RFO step:  Lambda=-6.84433130D-06.
 NNeg= 0 NGDIIS= 2 SimSw=  2.50D-03 Rises=F DC= -1.02D-06 SmlDif=  1.00D-05
 NRisDI= 0 DoIntr=F SqrtH=F CThrHd= 10.0 CDAdj=  3.0
 RMS Error=  0.2548113726D-02 NUsed= 2 OKEnD=F EnDIS=F
 InvSVX:  RCond= 1.62D-05 Info=           0 Equed=N FErr=  3.58D-14 BErr=  9.46D-17
 Old DIIS coefficients:      3.99363     -2.99363
 DidBck=F Rises=F RFO-DIIS coefs:    3.00000   -2.00000
 Iteration  1 RMS(Cart)=  0.01525634 RMS(Int)=  0.00005191
 Iteration  2 RMS(Cart)=  0.00010371 RMS(Int)=  0.00000254
 Iteration  3 RMS(Cart)=  0.00000000 RMS(Int)=  0.00000254
 ITry= 1 IFail=0 DXMaxC= 7.62D-02 DCOld= 1.00D+10 DXMaxT= 3.00D-01 DXLimC= 3.00D+00 Rises=F
 Variable       Old X    -DE/DX   Delta X   Delta X   Delta X     New X
                                 (Linear)    (Quad)   (Total)
    R1        2.97867  -0.00007   0.00000  -0.00003  -0.00003   2.97864
    R2        3.06194   0.00008  -0.00004   0.00000  -0.00004   3.06190
    R3        3.55989   0.00000  -0.00005  -0.00005  -0.00010   3.55978
    R4        2.75240  -0.00003  -0.00001  -0.00001  -0.00002   2.75238
    R5        2.81065  -0.00011  -0.00003  -0.00008  -0.00011   2.81054
    R6        3.56015  -0.00000   0.00002   0.00001   0.00003   3.56018
    R7        2.75923   0.00002  -0.00001  -0.00000  -0.00001   2.75922
    R8        2.76064   0.00003  -0.00000   0.00001   0.00001   2.76064
    R9        2.51364  -0.00001  -0.00002  -0.00002  -0.00004   2.51360
   R10        2.52457   0.00002   0.00008   0.00009   0.00016   2.52473
   R11        2.52594   0.00001   0.00001   0.00001   0.00002   2.52596
   R12        2.52539  -0.00000   0.00002   0.00002   0.00003   2.52542
   R13        2.51668   0.00000  -0.00001  -0.00001  -0.00001   2.51667
   R14        2.52478  -0.00000  -0.00002  -0.00003  -0.00005   2.52472
   R15        3.56607  -0.00002  -0.00004  -0.00010  -0.00014   3.56593
   R16        3.58988  -0.00009   0.00055   0.00031   0.00087   3.59075
   R17        3.60009   0.00004  -0.00009   0.00002  -0.00008   3.60001
   R18        2.53342   0.00000   0.00006   0.00006   0.00012   2.53354
   R19        2.62024  -0.00002   0.00011   0.00010   0.00021   2.62045
   R20        2.53651   0.00004   0.00002   0.00004   0.00006   2.53657
   R21        2.28936  -0.00005  -0.00003  -0.00005  -0.00008   2.28928
   R22        2.63261  -0.00000  -0.00009  -0.00010  -0.00019   2.63242
   R23        2.50671   0.00004  -0.00006  -0.00004  -0.00011   2.50660
   R24        2.02866   0.00000   0.00000   0.00001   0.00001   2.02867
   R25        2.02742   0.00002  -0.00000   0.00002   0.00001   2.02744
   R26        2.54046  -0.00000   0.00005   0.00005   0.00011   2.54057
   R27        2.62678   0.00007   0.00003   0.00008   0.00011   2.62689
   R28        2.52795  -0.00000   0.00002   0.00002   0.00005   2.52799
   R29        2.28876   0.00002  -0.00002  -0.00002  -0.00004   2.28871
   R30        2.63894  -0.00003   0.00001  -0.00001  -0.00001   2.63893
   R31        2.50835  -0.00003   0.00000  -0.00002  -0.00002   2.50834
   R32        2.02880  -0.00000   0.00000   0.00000   0.00000   2.02880
   R33        2.03155  -0.00001   0.00001   0.00000   0.00002   2.03157
    A1        2.22301  -0.00049   0.00031  -0.00027   0.00004   2.22305
    A2        1.85943  -0.00008   0.00008  -0.00012  -0.00004   1.85939
    A3        1.91433   0.00018  -0.00014   0.00030   0.00016   1.91449
    A4        2.01196  -0.00023   0.00026  -0.00033  -0.00007   2.01189
    A5        1.84696  -0.00004   0.00002   0.00009   0.00011   1.84708
    A6        1.78345   0.00009   0.00001   0.00001   0.00002   1.78348
    A7        2.02699   0.00007  -0.00022   0.00004  -0.00018   2.02681
    A8        1.71984   0.00000   0.00002   0.00003   0.00005   1.71989
    A9        1.90853   0.00005  -0.00007   0.00003  -0.00004   1.90848
   A10        2.02751  -0.00004   0.00007   0.00000   0.00007   2.02757
   A11        1.83468  -0.00004   0.00001  -0.00005  -0.00004   1.83464
   A12        1.83927   0.00004  -0.00004   0.00001  -0.00002   1.83925
   A13        2.08309  -0.00001   0.00001  -0.00002  -0.00001   2.08308
   A14        1.92240   0.00001   0.00002   0.00003   0.00005   1.92245
   A15        1.90933   0.00000  -0.00004  -0.00004  -0.00007   1.90926
   A16        1.91879   0.00001  -0.00000   0.00001   0.00001   1.91880
   A17        1.90752  -0.00000   0.00002   0.00002   0.00005   1.90757
   A18        1.90572  -0.00001   0.00001   0.00001   0.00003   1.90575
   A19        1.89987  -0.00001  -0.00001  -0.00004  -0.00006   1.89981
   A20        1.89716  -0.00000  -0.00000  -0.00000  -0.00001   1.89716
   A21        1.93637   0.00000   0.00001   0.00001   0.00002   1.93639
   A22        1.92227  -0.00000   0.00004   0.00003   0.00007   1.92235
   A23        1.90347   0.00000  -0.00002  -0.00002  -0.00004   1.90342
   A24        1.89979   0.00000  -0.00002  -0.00001  -0.00003   1.89976
   A25        1.90433  -0.00000  -0.00001  -0.00001  -0.00002   1.90431
   A26        2.33169   0.00059  -0.00055   0.00015  -0.00041   2.33129
   A27        1.68294  -0.00069   0.00062  -0.00030   0.00031   1.68325
   A28        1.93390   0.00048  -0.00031   0.00018  -0.00015   1.93376
   A29        2.60476   0.00021   0.00113   0.00135   0.00247   2.60723
   A30        1.87316   0.00002  -0.00014  -0.00013  -0.00026   1.87290
   A31        1.91038   0.00000   0.00000   0.00000   0.00000   1.91038
   A32        2.18450  -0.00010   0.00035   0.00024   0.00058   2.18509
   A33        2.18828   0.00010  -0.00036  -0.00025  -0.00061   2.18767
   A34        1.86661  -0.00002   0.00004   0.00002   0.00006   1.86666
   A35        1.88692   0.00002  -0.00003  -0.00000  -0.00003   1.88689
   A36        2.04839  -0.00001   0.00002   0.00001   0.00003   2.04842
   A37        2.34753  -0.00001  -0.00000  -0.00001  -0.00001   2.34752
   A38        1.88666  -0.00001   0.00007   0.00005   0.00013   1.88679
   A39        2.04735  -0.00000  -0.00003  -0.00004  -0.00007   2.04728
   A40        2.34808   0.00002  -0.00001   0.00002   0.00001   2.34808
   A41        2.00648  -0.00075   0.00008  -0.00082  -0.00073   2.00575
   A42        1.87760  -0.00004  -0.00003  -0.00007  -0.00010   1.87749
   A43        1.90996  -0.00000   0.00008   0.00008   0.00016   1.91011
   A44        2.16941   0.00016   0.00012   0.00031   0.00041   2.16982
   A45        2.20382  -0.00016  -0.00021  -0.00040  -0.00062   2.20320
   A46        1.86586   0.00003  -0.00007  -0.00004  -0.00011   1.86575
   A47        1.89332  -0.00001   0.00007   0.00005   0.00013   1.89344
   A48        2.04278   0.00001  -0.00000   0.00001   0.00001   2.04279
   A49        2.34693   0.00000  -0.00007  -0.00006  -0.00013   2.34679
   A50        1.87729   0.00002  -0.00001   0.00002   0.00001   1.87730
   A51        2.02792  -0.00001  -0.00001  -0.00002  -0.00003   2.02789
   A52        2.37732  -0.00001   0.00001  -0.00001  -0.00001   2.37731
   A53        2.10306   0.00040  -0.00026   0.00022  -0.00004   2.10302
    D1        1.55866  -0.00008   0.00019  -0.00064  -0.00045   1.55821
    D2       -2.73314  -0.00009   0.00019  -0.00045  -0.00025  -2.73339
    D3       -0.40592  -0.00002  -0.00002  -0.00040  -0.00042  -0.40634
    D4       -2.24201   0.00001  -0.00007   0.00031   0.00023  -2.24177
    D5        2.13166   0.00004  -0.00007   0.00034   0.00027   2.13193
    D6       -0.28934   0.00005  -0.00008   0.00034   0.00026  -0.28908
    D7        0.99200   0.00013  -0.00039  -0.00008  -0.00047   0.99153
    D8        3.08902   0.00013  -0.00037  -0.00006  -0.00043   3.08859
    D9       -1.10878   0.00013  -0.00041  -0.00012  -0.00053  -1.10932
   D10       -1.04482  -0.00001  -0.00028  -0.00041  -0.00069  -1.04551
   D11        1.05220  -0.00001  -0.00026  -0.00039  -0.00065   1.05155
   D12        3.13758  -0.00002  -0.00031  -0.00045  -0.00076   3.13683
   D13        3.10941  -0.00012  -0.00005  -0.00050  -0.00055   3.10886
   D14       -1.07676  -0.00012  -0.00003  -0.00047  -0.00051  -1.07727
   D15        1.00863  -0.00012  -0.00007  -0.00054  -0.00061   1.00801
   D16       -1.90458  -0.00032   0.00080  -0.00119  -0.00039  -1.90497
   D17        2.36996  -0.00017   0.00057  -0.00090  -0.00033   2.36963
   D18        0.36937  -0.00022   0.00064  -0.00104  -0.00040   0.36897
   D19       -3.13427  -0.00002  -0.00001  -0.00008  -0.00009  -3.13436
   D20       -1.04135  -0.00002  -0.00004  -0.00010  -0.00013  -1.04149
   D21        1.06899  -0.00002  -0.00001  -0.00008  -0.00009   1.06889
   D22       -1.16539   0.00002  -0.00008  -0.00005  -0.00013  -1.16552
   D23        0.92752   0.00002  -0.00011  -0.00007  -0.00017   0.92735
   D24        3.03786   0.00002  -0.00008  -0.00005  -0.00014   3.03772
   D25        1.05010   0.00000  -0.00008  -0.00009  -0.00017   1.04993
   D26       -3.14017   0.00000  -0.00011  -0.00011  -0.00022  -3.14039
   D27       -1.02983   0.00000  -0.00008  -0.00010  -0.00018  -1.03001
   D28       -3.02417  -0.00040   0.00536  -0.00847  -0.00312  -3.02729
   D29        0.37159  -0.00046   0.00228  -0.01118  -0.00890   0.36270
   D30       -0.21287  -0.00005   0.00515   0.00419   0.00934  -0.20353
   D31        2.45118  -0.00003   0.01024   0.00844   0.01869   2.46987
   D32        0.46434  -0.00017   0.00270  -0.00233   0.00037   0.46471
   D33       -2.16680  -0.00004  -0.00291  -0.00688  -0.00979  -2.17659
   D34       -0.04443  -0.00001  -0.00102  -0.00125  -0.00227  -0.04670
   D35        3.08996  -0.00014  -0.00160  -0.00316  -0.00476   3.08520
   D36        0.03355   0.00001   0.00089   0.00111   0.00200   0.03555
   D37       -3.06504   0.00000   0.00031   0.00043   0.00073  -3.06431
   D38        0.03803  -0.00000   0.00077   0.00091   0.00168   0.03971
   D39       -3.09633   0.00013   0.00134   0.00282   0.00417  -3.09217
   D40       -1.38468   0.00010  -0.00096  -0.00003  -0.00098  -1.38566
   D41        1.74858  -0.00005  -0.00162  -0.00223  -0.00385   1.74472
   D42       -0.01655   0.00001  -0.00020  -0.00020  -0.00040  -0.01696
   D43        3.10107  -0.00000  -0.00035  -0.00042  -0.00078   3.10029
   D44       -0.01035  -0.00001  -0.00042  -0.00056  -0.00098  -0.01133
   D45        3.07763  -0.00000   0.00030   0.00030   0.00060   3.07823
   D46       -3.12209  -0.00000  -0.00023  -0.00028  -0.00051  -3.12261
   D47       -0.03412   0.00001   0.00050   0.00057   0.00107  -0.03305
   D48        0.03770   0.00002  -0.00114  -0.00099  -0.00212   0.03558
   D49       -3.10035  -0.00004   0.00278   0.00250   0.00528  -3.09507
   D50       -0.02679  -0.00001   0.00081   0.00072   0.00152  -0.02527
   D51        3.08203  -0.00001   0.00053   0.00040   0.00092   3.08295
   D52       -0.03359  -0.00002   0.00102   0.00086   0.00188  -0.03171
   D53        3.10438   0.00004  -0.00299  -0.00271  -0.00570   3.09868
   D54        0.52328   0.00008   0.00164   0.00232   0.00396   0.52724
   D55       -2.61418   0.00002   0.00622   0.00640   0.01262  -2.60156
   D56        0.01648   0.00001  -0.00050  -0.00041  -0.00091   0.01557
   D57       -3.10842   0.00001  -0.00051  -0.00044  -0.00095  -3.10938
   D58        0.00631   0.00000  -0.00019  -0.00019  -0.00037   0.00593
   D59       -3.09278   0.00000   0.00018   0.00023   0.00040  -3.09238
   D60        3.12707   0.00001  -0.00017  -0.00015  -0.00032   3.12675
   D61        0.02798   0.00001   0.00019   0.00027   0.00046   0.02844
         Item               Value     Threshold  Converged?
 Maximum Force            0.000752     0.000450     NO 
 RMS     Force            0.000145     0.000300     YES
 Maximum Displacement     0.076225     0.001800     NO 
 RMS     Displacement     0.015249     0.001200     NO 
 Predicted change in Energy=-3.423873D-06
 Lowest energy point so far.  Saving SCF results.
 GradGradGradGradGradGradGradGradGradGradGradGradGradGradGradGradGradGrad

 Leave Link  103 at Tue Apr 21 13:50:59 2026, MaxMem=  1342177280 cpu:              10.1 elap:               0.7
 (Enter /home/zhangying/bin/g16/l202.exe)
                          Input orientation:                          
 ---------------------------------------------------------------------
 Center     Atomic      Atomic             Coordinates (Angstroms)
 Number     Number       Type             X           Y           Z
 ---------------------------------------------------------------------
      1          7           0       -0.027487   -1.313019   -0.355322
      2         16           0       -0.462422   -0.029649   -1.160488
      3         16           0        0.798634   -1.367128    1.037493
      4          6           0        0.950936    0.367216   -2.340934
      5          6           0        2.146186   -2.576389    0.516797
      6          9           0        2.964079   -2.779097    1.554061
      7          9           0        1.621412   -3.741791    0.142575
      8          9           0        1.204834   -0.680369   -3.120275
      9          9           0        0.613181    1.412072   -3.101966
     10          9           0        2.051133    0.675788   -1.647340
     11          9           0        2.852760   -2.069112   -0.497299
     12          8           0       -1.607807   -0.343930   -2.003518
     13          8           0       -0.562143    1.219239   -0.359035
     14          8           0        0.012144   -2.081546    2.038982
     15          8           0        1.501335   -0.144126    1.417772
     16          3           0       -2.011235    2.276117    0.227436
     17          8           0        0.776566    2.719824    2.033358
     18          6           0        0.216906    3.445904    1.055071
     19          8           0        1.168349    3.853160    0.200285
     20          6           0        2.372172    3.310422    0.643840
     21          6           0        2.129861    2.617587    1.748694
     22          8           0       -0.965975    3.686941    0.953762
     23          1           0        3.247336    3.501495    0.052199
     24          1           0        2.723896    2.002442    2.396594
     25          8           0       -2.669160   -0.603744    1.046072
     26          6           0       -3.603688    0.065442    0.348726
     27          8           0       -4.472588   -0.803837   -0.179439
     28          6           0       -4.034012   -2.081675    0.173962
     29          6           0       -2.938037   -1.961076    0.912990
     30          8           0       -3.628652    1.269582    0.221171
     31          1           0       -4.603760   -2.912989   -0.196057
     32          1           0       -2.235761   -2.631385    1.374780
 ---------------------------------------------------------------------
                    Distance matrix (angstroms):
                    1          2          3          4          5
     1  N    0.000000
     2  S    1.576230   0.000000
     3  S    1.620290   2.865351   0.000000
     4  C    2.779057   1.883756   3.800647   0.000000
     5  C    2.661118   4.012980   1.883967   4.273179   0.000000
     6  F    3.839870   5.164219   2.636219   5.396575   1.336397
     7  F    2.977532   4.452004   2.667745   4.847813   1.331763
     8  F    3.092544   2.654043   4.233636   1.330139   4.208245
     9  F    3.921815   2.646661   4.989336   1.336029   5.599408
    10  F    3.153621   2.655677   3.598693   1.336683   3.907580
    11  F    2.981217   3.948374   2.658533   3.598835   1.336027
    12  O    2.480543   1.456495   4.010691   2.677078   5.042650
    13  O    2.588089   1.487276   3.239028   2.635010   4.744357
    14  O    2.514934   3.830418   1.460116   5.105040   2.667593
    15  O    2.616768   3.242973   1.460868   3.833052   2.672731
    16  Li   4.142072   3.105110   4.671701   4.360607   6.396459
    17  O    4.755640   4.392646   4.206591   4.969869   5.676767
    18  C    4.969536   4.177278   4.848092   4.642195   6.346642
    19  O    5.331804   4.425756   5.299907   4.319360   6.511178
    20  C    5.304046   4.737784   4.950805   4.426201   5.892517
    21  C    4.952847   4.710746   4.260977   4.814467   5.338091
    22  O    5.253006   4.305422   5.353922   5.054716   7.007552
    23  H    5.836959   5.263258   5.538090   4.563359   6.194276
    24  H    5.112283   5.189879   4.111908   5.316157   4.983279
    25  O    3.073339   3.173041   3.550835   5.051700   5.230585
    26  C    3.896800   3.486305   4.680502   5.298107   6.329973
    27  O    4.477625   4.200388   5.439118   5.954666   6.887297
    28  C    4.113783   4.329876   4.960921   6.096842   6.209438
    29  C    3.240354   3.762764   3.785629   5.579703   5.136624
    30  O    4.468843   3.690799   5.217230   5.324592   6.944612
    31  H    4.850520   5.137554   5.753016   6.798154   6.795825
    32  H    3.099647   4.042444   3.304491   5.740486   4.465492
                    6          7          8          9         10
     6  F    0.000000
     7  F    2.172977   0.000000
     8  F    5.417474   4.493554   0.000000
     9  F    6.691129   6.172996   2.174557   0.000000
    10  F    4.797778   4.785756   2.173688   2.173880   0.000000
    11  F    2.173603   2.173364   3.394741   4.890669   3.082154
    12  O    6.283992   5.155485   3.044880   3.036927   3.815040
    13  O    5.663998   5.443468   3.788821   2.990358   2.963829
    14  O    3.071750   2.990403   5.477567   6.244674   5.034813
    15  O    3.016830   3.818866   4.579230   4.861955   3.220163
    16  Li   7.215877   7.029832   5.503733   4.326552   4.751702
    17  O    5.937429   6.785373   6.189076   5.301741   4.398879
    18  C    6.822506   7.380260   5.952785   4.644831   4.282634
    19  O    7.003156   7.608671   5.619638   4.143909   3.780042
    20  C    6.185556   7.109755   5.608713   4.552894   3.506262
    21  C    5.464247   6.578740   5.953070   5.223263   3.912777
    22  O    7.590477   7.908139   6.354809   4.910977   4.993568
    23  H    6.463874   7.424082   5.632441   4.610120   3.507699
    24  H    4.861138   6.268355   6.319879   5.919275   4.308831
    25  O    6.060000   5.391906   5.689654   5.660698   5.583264
    26  C    7.258085   6.468321   5.975959   5.612724   6.027752
    27  O    7.887376   6.772895   6.395068   6.270285   6.848574
    28  C    7.166893   5.894131   6.345169   6.673408   6.924574
    29  C    5.992921   4.955104   5.922063   6.333179   6.196786
    30  O    7.850637   7.258320   6.191136   5.390426   6.008650
    31  H    7.768722   6.289225   6.875712   7.373394   7.698905
    32  H    5.205027   4.198703   5.987460   6.671377   6.200650
                   11         12         13         14         15
    11  F    0.000000
    12  O    5.014140   0.000000
    13  O    4.742776   2.498246   0.000000
    14  O    3.808146   4.688854   4.120130   0.000000
    15  O    3.033054   4.627301   3.045284   2.521347   0.000000
    16  Li   6.562370   3.464759   1.887010   5.134685   4.428615
    17  O    5.800750   5.600731   3.125291   4.861844   3.017689
    18  C    6.306581   5.200710   2.750391   5.618070   3.830095
    19  O    6.196545   5.493574   3.200779   6.319680   4.191832
    20  C    5.520195   6.016895   3.740189   6.048924   3.645714
    21  C    5.247114   6.067935   3.693885   5.162446   2.851598
    22  O    7.058361   5.040375   2.824194   5.950619   4.580393
    23  H    5.611533   6.525770   4.459814   6.751602   4.266599
    24  H    4.996876   6.605308   4.359467   4.915327   2.657160
    25  O    5.917846   3.239440   3.120435   3.218565   4.212178
    26  C    6.852575   3.111941   3.329139   4.532191   5.219965
    27  O    7.440610   3.427207   4.406435   5.163986   6.218848
    28  C    6.919420   3.694272   4.820165   4.455298   5.995101
    29  C    5.961033   3.590361   4.168611   3.160053   4.823291
    30  O    7.326102   3.411228   3.121321   5.271612   5.454099
    31  H    7.510164   4.340819   5.782434   5.195504   6.895161
    32  H    5.451043   4.127914   4.542512   2.407605   4.489342
                   16         17         18         19         20
    16  Li   0.000000
    17  O    3.351129   0.000000
    18  C    2.649150   1.340693   0.000000
    19  O    3.549304   2.190457   1.342297   0.000000
    20  C    4.522990   2.196707   2.198326   1.393017   0.000000
    21  C    4.424874   1.386684   2.196957   2.201980   1.326438
    22  O    1.900143   2.266560   1.211433   2.269514   3.373580
    23  H    5.402298   3.262009   3.192545   2.113713   1.073527
    24  H    5.215516   2.106815   3.188772   3.266292   2.215101
    25  O    3.065392   4.888136   4.972837   5.941871   6.395117
    26  C    2.727215   5.391693   5.150085   6.094356   6.806459
    27  O    3.963574   6.698229   6.447920   7.324751   8.028428
    28  C    4.804668   7.046518   7.028569   7.892244   8.386578
    29  C    4.391213   6.079829   6.261732   7.153719   7.487286
    30  O    1.905043   4.979274   4.496674   5.448534   6.352445
    31  H    5.816129   8.102271   8.077108   8.902534   9.386155
    32  H    5.044837   6.176024   6.561344   7.417326   7.554627
                   21         22         23         24         25
    21  C    0.000000
    22  O    3.370406   0.000000
    23  H    2.215432   4.312678   0.000000
    24  H    1.072873   4.305166   2.831491   0.000000
    25  O    5.822479   4.617288   7.269505   6.140128   0.000000
    26  C    6.430158   4.520935   7.670131   6.927051   1.344411
    27  O    7.682199   5.809266   8.842328   8.142514   2.189581
    28  C    7.909246   6.580112   9.176309   8.203013   2.192641
    29  C    6.880853   5.982540   8.296956   7.068807   1.390092
    30  O    6.108266   3.670172   7.231126   6.754584   2.260628
    31  H    8.928101   7.623297  10.141349   9.196621   3.258554
    32  H    6.837410   6.458395   8.332214   6.864011   2.099336
                   26         27         28         29         30
    26  C    0.000000
    27  O    1.337757   0.000000
    28  C    2.196778   1.396464   0.000000
    29  C    2.206413   2.210758   1.327354   0.000000
    30  O    1.211135   2.274156   3.376014   3.375310   0.000000
    31  H    3.188728   2.113293   1.073597   2.216023   4.314953
    32  H    3.193256   3.280080   2.231110   1.075061   4.299826
                   31         32
    31  H    0.000000
    32  H    2.855565   0.000000
 Stoichiometry    C8H4F6LiNO10S2
 Framework group  C1[X(C8H4F6LiNO10S2)]
 Deg. of freedom    90
 Full point group                 C1      NOp   1
 RotChk:  IX=0 Diff= 1.48D-02
 Largest Abelian subgroup         C1      NOp   1
 Largest concise Abelian subgroup C1      NOp   1
                         Standard orientation:                         
 ---------------------------------------------------------------------
 Center     Atomic      Atomic             Coordinates (Angstroms)
 Number     Number       Type             X           Y           Z
 ---------------------------------------------------------------------
      1          7           0        0.033999   -1.311978    0.361940
      2         16           0        0.466939   -0.025728    1.163580
      3         16           0       -0.797619   -1.371393   -1.027384
      4          6           0       -0.943176    0.366908    2.349307
      5          6           0       -2.138008   -2.585493   -0.499510
      6          9           0       -2.959320   -2.792987   -1.533120
      7          9           0       -1.606886   -3.748209   -0.125887
      8          9           0       -1.189533   -0.680652    3.131097
      9          9           0       -0.606610    1.414186    3.107533
     10          9           0       -2.047484    0.669993    1.659840
     11          9           0       -2.842490   -2.079755    0.516807
     12          8           0        1.617074   -0.334132    2.002302
     13          8           0        0.558199    1.222467    0.360043
     14          8           0       -0.012313   -2.083923   -2.031144
     15          8           0       -1.506927   -0.151820   -1.406407
     16          3           0        2.000484    2.284515   -0.233818
     17          8           0       -0.796538    2.714255   -2.028827
     18          6           0       -0.235860    3.443970   -1.053834
     19          8           0       -1.185450    3.848461   -0.195681
     20          6           0       -2.388836    3.300157   -0.633539
     21          6           0       -2.148215    2.606823   -1.738449
     22          8           0        0.946423    3.690024   -0.957727
     23          1           0       -3.262339    3.488423   -0.038553
     24          1           0       -2.742365    1.988350   -2.383068
     25          8           0        2.666927   -0.593719   -1.051285
     26          6           0        3.601544    0.080267   -0.358699
     27          8           0        4.476197   -0.784699    0.167049
     28          6           0        4.041453   -2.064816   -0.182821
     29          6           0        2.941955   -1.949747   -0.917487
     30          8           0        3.622058    1.284673   -0.232868
     31          1           0        4.616149   -2.893268    0.185963
     32          1           0        2.240560   -2.623577   -1.375476
 ---------------------------------------------------------------------
 Rotational constants (GHZ):           0.1761707           0.1685496           0.1279231
 Leave Link  202 at Tue Apr 21 13:51:00 2026, MaxMem=  1342177280 cpu:               0.4 elap:               0.1
 (Enter /home/zhangying/bin/g16/l301.exe)
 Standard basis: 6-311++G(d,p) (5D, 7F)
 Ernie: Thresh=  0.10000D-02 Tol=  0.10000D-05 Strict=F.
 There are   688 symmetry adapted cartesian basis functions of A   symmetry.
 There are   660 symmetry adapted basis functions of A   symmetry.
   660 basis functions,  1072 primitive gaussians,   688 cartesian basis functions
   114 alpha electrons      114 beta electrons
       nuclear repulsion energy      3624.6649705366 Hartrees.
 IExCor=  402 DFT=T Ex+Corr=B3LYP ExCW=0 ScaHFX=  0.200000
 ScaDFX=  0.800000  0.720000  1.000000  0.810000 ScalE2=  1.000000  1.000000
 IRadAn=      5 IRanWt=     -1 IRanGd=            0 ICorTp=0 IEmpDi=141
 NAtoms=   32 NActive=   32 NUniq=   32 SFac= 1.00D+00 NAtFMM=   60 NAOKFM=F Big=F
 Integral buffers will be    131072 words long.
 Raffenetti 2 integral format.
 Two-electron integral symmetry is turned on.
 R6Disp:  Grimme-D3(BJ) Dispersion energy=       -0.0769131330 Hartrees.
 Nuclear repulsion after empirical dispersion term =     3624.5880574036 Hartrees.
 Leave Link  301 at Tue Apr 21 13:51:00 2026, MaxMem=  1342177280 cpu:               1.2 elap:               0.1
 (Enter /home/zhangying/bin/g16/l302.exe)
 NPDir=0 NMtPBC=     1 NCelOv=     1 NCel=       1 NClECP=     1 NCelD=      1
         NCelK=      1 NCelE2=     1 NClLst=     1 CellRange=     0.0.
 One-electron integrals computed using PRISM.
 One-electron integral symmetry used in STVInt
 NBasis=   660 RedAO= T EigKep=  1.11D-05  NBF=   660
 NBsUse=   660 1.00D-06 EigRej= -1.00D+00 NBFU=   660
 Precomputing XC quadrature grid using
 IXCGrd= 4 IRadAn=           5 IRanWt=          -1 IRanGd=           0 AccXCQ= 0.00D+00.
 Generated NRdTot=       0 NPtTot=           0 NUsed=           0 NTot=          32
 NSgBfM=   676   676   676   676   676 MxSgAt=    32 MxSgA2=    32.
 Leave Link  302 at Tue Apr 21 13:51:01 2026, MaxMem=  1342177280 cpu:              13.3 elap:               0.9
 (Enter /home/zhangying/bin/g16/l303.exe)
 DipDrv:  MaxL=1.
 Leave Link  303 at Tue Apr 21 13:51:01 2026, MaxMem=  1342177280 cpu:               1.9 elap:               0.2
 (Enter /home/zhangying/bin/g16/l401.exe)
 Initial guess from the checkpoint file:  "/home_zz/zhangying/wangchenyu/zhang/diffusion/2VC/3/new/Gau-14738.chk"
 B after Tr=    -0.000000    0.000000    0.000000
         Rot=    0.999986   -0.000014   -0.002646    0.004668 Ang=  -0.61 deg.
 Guess basis will be translated and rotated to current coordinates.
 JPrj=2 DoOrth=T DoCkMO=T.
 Generating alternative initial guess.
 ExpMin= 7.40D-03 ExpMax= 9.34D+04 ExpMxC= 3.17D+03 IAcc=3 IRadAn=         5 AccDes= 0.00D+00
 Harris functional with IExCor=  402 and IRadAn=       5 diagonalized for initial guess.
 HarFok:  IExCor=  402 AccDes= 0.00D+00 IRadAn=         5 IDoV= 1 UseB2=F ITyADJ=14
 ICtDFT=  3500011 ScaDFX=  1.000000  1.000000  1.000000  1.000000
 FoFCou: FMM=F IPFlag=           0 FMFlag=      100000 FMFlg1=           0
         NFxFlg=           0 DoJE=T BraDBF=F KetDBF=T FulRan=T
         wScrn=  0.000000 ICntrl=       500 IOpCl=  0 I1Cent=   200000004 NGrid=           0
         NMat0=    1 NMatS0=      1 NMatT0=    0 NMatD0=    1 NMtDS0=    0 NMtDT0=    0
 Petite list used in FoFCou.
 Harris En= -2517.87751761793    
 Leave Link  401 at Tue Apr 21 13:51:06 2026, MaxMem=  1342177280 cpu:              66.5 elap:               4.2
 (Enter /home/zhangying/bin/g16/l502.exe)
 Integral symmetry usage will be decided dynamically.
 Closed shell SCF:
 Using DIIS extrapolation, IDIIS=  1040.
 NGot=  1342177280 LenX=  1341213430 LenY=  1340739398
 Requested convergence on RMS density matrix=1.00D-08 within 128 cycles.
 Requested convergence on MAX density matrix=1.00D-06.
 Requested convergence on             energy=1.00D-06.
 No special actions if energy rises.
 Fock matrices will be formed incrementally for  20 cycles.

 Cycle   1  Pass 1  IDiag  1:
 FoFJK:  IHMeth= 1 ICntrl=       0 DoSepK=F KAlg= 0 I1Cent=           0 FoldK=F
 IRaf= 780000000 NMat=       1 IRICut=       1 DoRegI=T DoRafI=F ISym2E= 0 IDoP0=0 IntGTp=1.
 FoFCou: FMM=F IPFlag=           0 FMFlag=      100000 FMFlg1=           0
         NFxFlg=           0 DoJE=F BraDBF=F KetDBF=F FulRan=T
         wScrn=  0.000000 ICntrl=         0 IOpCl=  0 I1Cent=           0 NGrid=           0
         NMat0=    1 NMatS0=      1 NMatT0=    0 NMatD0=    1 NMtDS0=    0 NMtDT0=    0
 Symmetry not used in FoFCou.
 E= -2517.77697834120    
 DIIS: error= 6.51D-04 at cycle   1 NSaved=   1.
 NSaved= 1 IEnMin= 1 EnMin= -2517.77697834120     IErMin= 1 ErrMin= 6.51D-04
 ErrMax= 6.51D-04  0.00D+00 EMaxC= 1.00D-01 BMatC= 5.85D-04 BMatP= 5.85D-04
 IDIUse=3 WtCom= 9.93D-01 WtEn= 6.51D-03
 Coeff-Com:  0.100D+01
 Coeff-En:   0.100D+01
 Coeff:      0.100D+01
 Gap=     0.408 Goal=   None    Shift=    0.000
 RMSDP=4.03D-04 MaxDP=4.62D-02              OVMax= 5.10D-03

 Cycle   2  Pass 1  IDiag  1:
 RMSU=  3.86D-04    CP:  1.01D+00
 E= -2517.77784693572     Delta-E=       -0.000868594517 Rises=F Damp=F
 DIIS: error= 9.65D-05 at cycle   2 NSaved=   2.
 NSaved= 2 IEnMin= 2 EnMin= -2517.77784693572     IErMin= 2 ErrMin= 9.65D-05
 ErrMax= 9.65D-05  0.00D+00 EMaxC= 1.00D-01 BMatC= 1.20D-05 BMatP= 5.85D-04
 IDIUse=1 WtCom= 1.00D+00 WtEn= 0.00D+00
 Coeff-Com: -0.371D-01 0.104D+01
 Coeff:     -0.371D-01 0.104D+01
 Gap=     0.261 Goal=   None    Shift=    0.000
 RMSDP=5.46D-05 MaxDP=7.90D-03 DE=-8.69D-04 OVMax= 2.04D-03

 Cycle   3  Pass 1  IDiag  1:
 RMSU=  5.00D-05    CP:  1.01D+00  1.01D+00
 E= -2517.77783383115     Delta-E=        0.000013104572 Rises=F Damp=F
 DIIS: error= 1.68D-04 at cycle   3 NSaved=   3.
 NSaved= 3 IEnMin= 2 EnMin= -2517.77784693572     IErMin= 2 ErrMin= 9.65D-05
 ErrMax= 1.68D-04  0.00D+00 EMaxC= 1.00D-01 BMatC= 3.41D-05 BMatP= 1.20D-05
 IDIUse=3 WtCom= 4.36D-01 WtEn= 5.64D-01
 Coeff-Com: -0.386D-01 0.682D+00 0.357D+00
 Coeff-En:   0.000D+00 0.678D+00 0.322D+00
 Coeff:     -0.168D-01 0.680D+00 0.337D+00
 Gap=     0.261 Goal=   None    Shift=    0.000
 RMSDP=3.64D-05 MaxDP=5.58D-03 DE= 1.31D-05 OVMax= 1.34D-03

 Cycle   4  Pass 1  IDiag  1:
 RMSU=  1.21D-05    CP:  1.01D+00  1.02D+00  3.71D-01
 E= -2517.77785981360     Delta-E=       -0.000025982455 Rises=F Damp=F
 DIIS: error= 2.51D-05 at cycle   4 NSaved=   4.
 NSaved= 4 IEnMin= 4 EnMin= -2517.77785981360     IErMin= 4 ErrMin= 2.51D-05
 ErrMax= 2.51D-05  0.00D+00 EMaxC= 1.00D-01 BMatC= 5.28D-07 BMatP= 1.20D-05
 IDIUse=1 WtCom= 1.00D+00 WtEn= 0.00D+00
 Coeff-Com: -0.108D-01 0.158D+00 0.137D+00 0.716D+00
 Coeff:     -0.108D-01 0.158D+00 0.137D+00 0.716D+00
 Gap=     0.261 Goal=   None    Shift=    0.000
 RMSDP=6.40D-06 MaxDP=7.79D-04 DE=-2.60D-05 OVMax= 1.65D-04

 Cycle   5  Pass 1  IDiag  1:
 RMSU=  4.32D-06    CP:  1.01D+00  1.02D+00  4.38D-01  7.33D-01
 E= -2517.77786003405     Delta-E=       -0.000000220446 Rises=F Damp=F
 DIIS: error= 1.48D-05 at cycle   5 NSaved=   5.
 NSaved= 5 IEnMin= 5 EnMin= -2517.77786003405     IErMin= 5 ErrMin= 1.48D-05
 ErrMax= 1.48D-05  0.00D+00 EMaxC= 1.00D-01 BMatC= 2.53D-07 BMatP= 5.28D-07
 IDIUse=1 WtCom= 1.00D+00 WtEn= 0.00D+00
 Coeff-Com: -0.361D-02 0.413D-01 0.568D-01 0.464D+00 0.442D+00
 Coeff:     -0.361D-02 0.413D-01 0.568D-01 0.464D+00 0.442D+00
 Gap=     0.261 Goal=   None    Shift=    0.000
 RMSDP=2.98D-06 MaxDP=2.35D-04 DE=-2.20D-07 OVMax= 1.32D-04

 Cycle   6  Pass 1  IDiag  1:
 RMSU=  1.39D-06    CP:  1.01D+00  1.02D+00  4.18D-01  8.20D-01  5.07D-01
 E= -2517.77786021897     Delta-E=       -0.000000184925 Rises=F Damp=F
 DIIS: error= 3.66D-06 at cycle   6 NSaved=   6.
 NSaved= 6 IEnMin= 6 EnMin= -2517.77786021897     IErMin= 6 ErrMin= 3.66D-06
 ErrMax= 3.66D-06  0.00D+00 EMaxC= 1.00D-01 BMatC= 1.61D-08 BMatP= 2.53D-07
 IDIUse=1 WtCom= 1.00D+00 WtEn= 0.00D+00
 Coeff-Com: -0.628D-03 0.466D-03 0.137D-01 0.171D+00 0.244D+00 0.571D+00
 Coeff:     -0.628D-03 0.466D-03 0.137D-01 0.171D+00 0.244D+00 0.571D+00
 Gap=     0.261 Goal=   None    Shift=    0.000
 RMSDP=1.01D-06 MaxDP=8.99D-05 DE=-1.85D-07 OVMax= 3.65D-05

 Cycle   7  Pass 1  IDiag  1:
 RMSU=  4.56D-07    CP:  1.01D+00  1.02D+00  4.24D-01  8.23D-01  6.05D-01
                    CP:  5.87D-01
 E= -2517.77786022842     Delta-E=       -0.000000009447 Rises=F Damp=F
 DIIS: error= 2.71D-06 at cycle   7 NSaved=   7.
 NSaved= 7 IEnMin= 7 EnMin= -2517.77786022842     IErMin= 7 ErrMin= 2.71D-06
 ErrMax= 2.71D-06  0.00D+00 EMaxC= 1.00D-01 BMatC= 4.40D-09 BMatP= 1.61D-08
 IDIUse=1 WtCom= 1.00D+00 WtEn= 0.00D+00
 Coeff-Com:  0.238D-03-0.795D-02-0.137D-02 0.314D-01 0.842D-01 0.386D+00
 Coeff-Com:  0.508D+00
 Coeff:      0.238D-03-0.795D-02-0.137D-02 0.314D-01 0.842D-01 0.386D+00
 Coeff:      0.508D+00
 Gap=     0.261 Goal=   None    Shift=    0.000
 RMSDP=3.35D-07 MaxDP=4.03D-05 DE=-9.45D-09 OVMax= 1.13D-05

 Cycle   8  Pass 1  IDiag  1:
 RMSU=  1.34D-07    CP:  1.01D+00  1.02D+00  4.24D-01  8.27D-01  5.80D-01
                    CP:  6.86D-01  5.59D-01
 E= -2517.77786023171     Delta-E=       -0.000000003293 Rises=F Damp=F
 DIIS: error= 3.62D-07 at cycle   8 NSaved=   8.
 NSaved= 8 IEnMin= 8 EnMin= -2517.77786023171     IErMin= 8 ErrMin= 3.62D-07
 ErrMax= 3.62D-07  0.00D+00 EMaxC= 1.00D-01 BMatC= 1.37D-10 BMatP= 4.40D-09
 IDIUse=1 WtCom= 1.00D+00 WtEn= 0.00D+00
 Coeff-Com:  0.144D-03-0.388D-02-0.126D-02 0.700D-02 0.291D-01 0.163D+00
 Coeff-Com:  0.256D+00 0.551D+00
 Coeff:      0.144D-03-0.388D-02-0.126D-02 0.700D-02 0.291D-01 0.163D+00
 Coeff:      0.256D+00 0.551D+00
 Gap=     0.261 Goal=   None    Shift=    0.000
 RMSDP=8.53D-08 MaxDP=9.20D-06 DE=-3.29D-09 OVMax= 2.03D-06

 Cycle   9  Pass 1  IDiag  1:
 RMSU=  5.13D-08    CP:  1.01D+00  1.02D+00  4.24D-01  8.29D-01  5.88D-01
                    CP:  6.81D-01  5.08D-01  6.84D-01
 E= -2517.77786023174     Delta-E=       -0.000000000027 Rises=F Damp=F
 DIIS: error= 1.71D-07 at cycle   9 NSaved=   9.
 NSaved= 9 IEnMin= 9 EnMin= -2517.77786023174     IErMin= 9 ErrMin= 1.71D-07
 ErrMax= 1.71D-07  0.00D+00 EMaxC= 1.00D-01 BMatC= 1.79D-11 BMatP= 1.37D-10
 IDIUse=1 WtCom= 1.00D+00 WtEn= 0.00D+00
 Coeff-Com:  0.342D-04-0.650D-03-0.377D-03-0.149D-02 0.133D-02 0.214D-01
 Coeff-Com:  0.508D-01 0.286D+00 0.643D+00
 Coeff:      0.342D-04-0.650D-03-0.377D-03-0.149D-02 0.133D-02 0.214D-01
 Coeff:      0.508D-01 0.286D+00 0.643D+00
 Gap=     0.261 Goal=   None    Shift=    0.000
 RMSDP=3.47D-08 MaxDP=3.84D-06 DE=-2.73D-11 OVMax= 9.24D-07

 Cycle  10  Pass 1  IDiag  1:
 RMSU=  1.56D-08    CP:  1.01D+00  1.02D+00  4.24D-01  8.28D-01  5.86D-01
                    CP:  6.88D-01  5.33D-01  7.92D-01  6.49D-01
 E= -2517.77786023178     Delta-E=       -0.000000000045 Rises=F Damp=F
 DIIS: error= 5.23D-08 at cycle  10 NSaved=  10.
 NSaved=10 IEnMin=10 EnMin= -2517.77786023178     IErMin=10 ErrMin= 5.23D-08
 ErrMax= 5.23D-08  0.00D+00 EMaxC= 1.00D-01 BMatC= 3.61D-12 BMatP= 1.79D-11
 IDIUse=1 WtCom= 1.00D+00 WtEn= 0.00D+00
 Coeff-Com:  0.449D-05 0.521D-04-0.923D-04-0.180D-02-0.256D-02-0.536D-02
 Coeff-Com:  0.303D-02 0.116D+00 0.388D+00 0.502D+00
 Coeff:      0.449D-05 0.521D-04-0.923D-04-0.180D-02-0.256D-02-0.536D-02
 Coeff:      0.303D-02 0.116D+00 0.388D+00 0.502D+00
 Gap=     0.261 Goal=   None    Shift=    0.000
 RMSDP=1.16D-08 MaxDP=1.23D-06 DE=-4.55D-11 OVMax= 5.97D-07

 Cycle  11  Pass 1  IDiag  1:
 RMSU=  5.89D-09    CP:  1.01D+00  1.02D+00  4.24D-01  8.28D-01  5.87D-01
                    CP:  6.85D-01  5.37D-01  7.72D-01  7.26D-01  6.92D-01
 E= -2517.77786023187     Delta-E=       -0.000000000083 Rises=F Damp=F
 DIIS: error= 2.03D-08 at cycle  11 NSaved=  11.
 NSaved=11 IEnMin=11 EnMin= -2517.77786023187     IErMin=11 ErrMin= 2.03D-08
 ErrMax= 2.03D-08  0.00D+00 EMaxC= 1.00D-01 BMatC= 4.56D-13 BMatP= 3.61D-12
 IDIUse=1 WtCom= 1.00D+00 WtEn= 0.00D+00
 Coeff-Com: -0.167D-05 0.120D-03-0.922D-05-0.928D-03-0.176D-02-0.630D-02
 Coeff-Com: -0.513D-02 0.336D-01 0.153D+00 0.313D+00 0.515D+00
 Coeff:     -0.167D-05 0.120D-03-0.922D-05-0.928D-03-0.176D-02-0.630D-02
 Coeff:     -0.513D-02 0.336D-01 0.153D+00 0.313D+00 0.515D+00
 Gap=     0.261 Goal=   None    Shift=    0.000
 RMSDP=4.34D-09 MaxDP=3.86D-07 DE=-8.28D-11 OVMax= 1.82D-07

 SCF Done:  E(RB3LYP) =  -2517.77786023     A.U. after   11 cycles
            NFock= 11  Conv=0.43D-08     -V/T= 2.0024
 KE= 2.511633150696D+03 PE=-1.320588041567D+04 EE= 4.551881347340D+03
 Leave Link  502 at Tue Apr 21 13:53:35 2026, MaxMem=  1342177280 cpu:            2372.8 elap:             148.4
 (Enter /home/zhangying/bin/g16/l701.exe)
 ... and contract with generalized density number  0.
 Compute integral first derivatives.
 R6Disp: Adding Grimme-D3(BJ) dispersion energy 1st derivatives to the gradient.
 Leave Link  701 at Tue Apr 21 13:53:36 2026, MaxMem=  1342177280 cpu:               6.6 elap:               0.5
 (Enter /home/zhangying/bin/g16/l702.exe)
 L702 exits ... SP integral derivatives will be done elsewhere.
 Leave Link  702 at Tue Apr 21 13:53:36 2026, MaxMem=  1342177280 cpu:               0.6 elap:               0.1
 (Enter /home/zhangying/bin/g16/l703.exe)
 Integral derivatives from FoFJK, PRISM(SPDF).
 Compute integral first derivatives, UseDBF=F ICtDFT=           0.
 Calling FoFJK, ICntrl=      2127 FMM=F ISym2X=0 I1Cent= 0 IOpClX= 0 NMat=1 NMatS=1 NMatT=0.
 FoFJK:  IHMeth= 1 ICntrl=    2127 DoSepK=F KAlg= 0 I1Cent=           0 FoldK=F
 IRaf=         0 NMat=       1 IRICut=       1 DoRegI=T DoRafI=F ISym2E= 0 IDoP0=0 IntGTp=1.
 FoFCou: FMM=F IPFlag=           0 FMFlag=      100000 FMFlg1=         800
         NFxFlg=           0 DoJE=F BraDBF=F KetDBF=F FulRan=T
         wScrn=  0.000000 ICntrl=      2127 IOpCl=  0 I1Cent=           0 NGrid=           0
         NMat0=    1 NMatS0=      1 NMatT0=    0 NMatD0=    1 NMtDS0=    0 NMtDT0=    0
 Symmetry not used in FoFCou.
 Leave Link  703 at Tue Apr 21 13:54:38 2026, MaxMem=  1342177280 cpu:             984.7 elap:              61.6
 (Enter /home/zhangying/bin/g16/l716.exe)
 Dipole        = 8.01309557D-02 7.50374209D-01-4.53988751D-01
 ***** Axes restored to original set *****
 -------------------------------------------------------------------
 Center     Atomic                   Forces (Hartrees/Bohr)
 Number     Number              X              Y              Z
 -------------------------------------------------------------------
      1        7          -0.000108999    0.000093673   -0.000148594
      2       16           0.000123301   -0.000098529    0.000062996
      3       16          -0.000039612   -0.000106593    0.000332540
      4        6          -0.000014420    0.000007822   -0.000030481
      5        6          -0.000005687    0.000003975    0.000049392
      6        9          -0.000014285    0.000009299   -0.000014588
      7        9          -0.000014080   -0.000018018   -0.000015432
      8        9          -0.000003578    0.000017107   -0.000001962
      9        9           0.000021798   -0.000016071    0.000009221
     10        9          -0.000009623   -0.000001830   -0.000012168
     11        9           0.000030931    0.000020587   -0.000048940
     12        8          -0.000032507   -0.000033333   -0.000048275
     13        8           0.000012179    0.000068241    0.000018417
     14        8          -0.000072782    0.000057582   -0.000157840
     15        8           0.000012222   -0.000000304   -0.000075451
     16        3          -0.000026203    0.000013702    0.000085236
     17        8          -0.000025319    0.000072474   -0.000175111
     18        6           0.000043857   -0.000225205   -0.000073523
     19        8           0.000034124    0.000051443   -0.000094065
     20        6           0.000008012   -0.000025378   -0.000052912
     21        6          -0.000002435    0.000017894    0.000214309
     22        8          -0.000061827    0.000097809    0.000120969
     23        1           0.000002618   -0.000003394    0.000004974
     24        1          -0.000022888   -0.000003772    0.000013544
     25        8          -0.000244385    0.000109247    0.000338913
     26        6           0.000588168   -0.000157648   -0.001119283
     27        8          -0.000083676   -0.000126800    0.000403902
     28        6          -0.000044173    0.000002169   -0.000002150
     29        6           0.000114370    0.000095969   -0.000027306
     30        8          -0.000156990    0.000096474    0.000460875
     31        1          -0.000001549    0.000002413    0.000006043
     32        1          -0.000006563   -0.000021006   -0.000023250
 -------------------------------------------------------------------
 Cartesian Forces:  Max     0.001119283 RMS     0.000168230
 Leave Link  716 at Tue Apr 21 13:54:38 2026, MaxMem=  1342177280 cpu:               0.5 elap:               0.1
 (Enter /home/zhangying/bin/g16/l103.exe)

 GradGradGradGradGradGradGradGradGradGradGradGradGradGradGradGradGradGrad
 Berny optimization.
 Using GEDIIS/GDIIS optimizer.
 FormGI is forming the generalized inverse of G from B-inverse, IUseBI=4.
 Internal  Forces:  Max     0.001005717 RMS     0.000163973
 Search for a local minimum.
 Step number   3 out of a maximum of  157
 All quantities printed in internal units (Hartrees-Bohrs-Radians)
 RMS Force = .16397D-03 SwitMx=.10000D-02 MixMth= 2
 Mixed Optimization -- En-DIIS/RFO-DIIS
 Swapping is turned off.
 Update second derivatives using D2CorX and points    1    2    3
 DE=  7.11D-06 DEPred=-3.42D-06 R=-2.08D+00
 Trust test=-2.08D+00 RLast= 3.09D-02 DXMaxT set to 1.50D-01
 ITU= -1  1  0
     Eigenvalues ---    0.00230   0.00230   0.00572   0.00833   0.01061
     Eigenvalues ---    0.01788   0.02121   0.02276   0.02373   0.02387
     Eigenvalues ---    0.02413   0.02455   0.02683   0.02804   0.02860
     Eigenvalues ---    0.02883   0.03016   0.03395   0.04145   0.04368
     Eigenvalues ---    0.06395   0.08526   0.08673   0.08810   0.08892
     Eigenvalues ---    0.09551   0.09850   0.10183   0.10692   0.11011
     Eigenvalues ---    0.11209   0.11378   0.12039   0.14445   0.15984
     Eigenvalues ---    0.15994   0.15995   0.15997   0.19613   0.19792
     Eigenvalues ---    0.20480   0.20484   0.22033   0.22402   0.22577
     Eigenvalues ---    0.22686   0.24664   0.24735   0.24774   0.24883
     Eigenvalues ---    0.24999   0.25000   0.25000   0.25000   0.25000
     Eigenvalues ---    0.25000   0.25000   0.25000   0.25000   0.25000
     Eigenvalues ---    0.32982   0.36600   0.36780   0.36789   0.36870
     Eigenvalues ---    0.43119   0.44020   0.45827   0.46287   0.47451
     Eigenvalues ---    0.51139   0.51315   0.55764   0.55789   0.56380
     Eigenvalues ---    0.57954   0.58028   0.58095   0.58128   0.59048
     Eigenvalues ---    0.59092   0.59180   0.59466   0.80414   0.91132
     Eigenvalues ---    0.91532   0.93026   0.98935   0.99419   1.13050
 En-DIIS/RFO-DIIS/Sim-DIIS IScMMF=       -3 using points:     3    2    1
 RFO step:  Lambda=-1.50770201D-05.
 NNeg= 0 NGDIIS= 3 SimSw=  2.50D-03 Rises=T DC=  7.11D-06 SmlDif=  1.00D-05
 NRisDI= 1 DoIntr=F SqrtH=F CThrHd= 10.0 CDAdj=  3.0
 RMS Error=  0.1839907627D-02 NUsed= 3 OKEnD=T EnDIS=T
 InvSVX:  RCond= 5.57D-06 Info=           0 Equed=N FErr=  2.70D-14 BErr=  4.79D-17
 EnCoef did     5 forward-backward iterations
 IWarn =    0
 DidBck=T Rises=T En-DIIS coefs:    0.33929    0.50287    0.15784
 Iteration  1 RMS(Cart)=  0.01047068 RMS(Int)=  0.00002640
 Iteration  2 RMS(Cart)=  0.00005281 RMS(Int)=  0.00000069
 Iteration  3 RMS(Cart)=  0.00000000 RMS(Int)=  0.00000069
 ITry= 1 IFail=0 DXMaxC= 4.62D-02 DCOld= 1.00D+10 DXMaxT= 1.50D-01 DXLimC= 3.00D+00 Rises=F
 Variable       Old X    -DE/DX   Delta X   Delta X   Delta X     New X
                                 (Linear)    (Quad)   (Total)
    R1        2.97864  -0.00015   0.00002  -0.00008  -0.00006   2.97858
    R2        3.06190   0.00001   0.00003   0.00002   0.00005   3.06195
    R3        3.55978   0.00002   0.00007  -0.00000   0.00007   3.55985
    R4        2.75238   0.00006   0.00001   0.00000   0.00002   2.75239
    R5        2.81054   0.00010   0.00008  -0.00002   0.00005   2.81060
    R6        3.56018  -0.00000  -0.00002   0.00000  -0.00002   3.56016
    R7        2.75922  -0.00010   0.00001  -0.00002  -0.00001   2.75921
    R8        2.76064  -0.00001  -0.00000   0.00000   0.00000   2.76064
    R9        2.51360  -0.00001   0.00003  -0.00002   0.00001   2.51361
   R10        2.52473  -0.00002  -0.00011   0.00003  -0.00008   2.52465
   R11        2.52596  -0.00001  -0.00001   0.00000  -0.00001   2.52595
   R12        2.52542  -0.00002  -0.00002  -0.00000  -0.00003   2.52540
   R13        2.51667   0.00003   0.00001   0.00001   0.00002   2.51668
   R14        2.52472   0.00006   0.00004   0.00001   0.00004   2.52477
   R15        3.56593  -0.00006   0.00010  -0.00017  -0.00007   3.56586
   R16        3.59075  -0.00004  -0.00062  -0.00004  -0.00066   3.59009
   R17        3.60001  -0.00014   0.00006  -0.00020  -0.00014   3.59987
   R18        2.53354  -0.00014  -0.00009  -0.00003  -0.00011   2.53343
   R19        2.62045  -0.00010  -0.00015  -0.00001  -0.00016   2.62030
   R20        2.53657   0.00009  -0.00004   0.00005   0.00001   2.53659
   R21        2.28928   0.00004   0.00006  -0.00002   0.00004   2.28932
   R22        2.63242   0.00009   0.00013   0.00000   0.00014   2.63256
   R23        2.50660   0.00009   0.00007   0.00002   0.00010   2.50670
   R24        2.02867  -0.00000  -0.00001   0.00000  -0.00000   2.02867
   R25        2.02744  -0.00000  -0.00001   0.00001   0.00000   2.02744
   R26        2.54057  -0.00004  -0.00007   0.00001  -0.00007   2.54050
   R27        2.62689  -0.00007  -0.00007   0.00002  -0.00006   2.62684
   R28        2.52799  -0.00002  -0.00003   0.00000  -0.00003   2.52796
   R29        2.28871   0.00006   0.00003   0.00001   0.00004   2.28875
   R30        2.63893  -0.00002   0.00000  -0.00002  -0.00002   2.63892
   R31        2.50834   0.00002   0.00001  -0.00001   0.00000   2.50834
   R32        2.02880  -0.00000  -0.00000  -0.00000  -0.00000   2.02880
   R33        2.03157  -0.00000  -0.00001  -0.00000  -0.00002   2.03155
    A1        2.22305   0.00022  -0.00005  -0.00015  -0.00020   2.22285
    A2        1.85939   0.00024   0.00002   0.00015   0.00017   1.85956
    A3        1.91449  -0.00017  -0.00010   0.00002  -0.00008   1.91442
    A4        2.01189   0.00001   0.00002  -0.00027  -0.00025   2.01164
    A5        1.84708  -0.00001  -0.00008   0.00004  -0.00004   1.84703
    A6        1.78348  -0.00005  -0.00002   0.00005   0.00004   1.78351
    A7        2.02681   0.00002   0.00014   0.00006   0.00020   2.02700
    A8        1.71989   0.00001  -0.00003  -0.00001  -0.00004   1.71985
    A9        1.90848  -0.00013   0.00004  -0.00015  -0.00011   1.90837
   A10        2.02757  -0.00000  -0.00005  -0.00005  -0.00010   2.02747
   A11        1.83464   0.00010   0.00003   0.00008   0.00011   1.83475
   A12        1.83925  -0.00002   0.00002   0.00004   0.00006   1.83931
   A13        2.08308   0.00006   0.00001   0.00010   0.00011   2.08319
   A14        1.92245   0.00001  -0.00003   0.00002  -0.00001   1.92244
   A15        1.90926   0.00002   0.00005   0.00000   0.00005   1.90931
   A16        1.91880   0.00000  -0.00000   0.00001   0.00001   1.91881
   A17        1.90757  -0.00002  -0.00003  -0.00000  -0.00004   1.90753
   A18        1.90575  -0.00000  -0.00002   0.00001  -0.00001   1.90574
   A19        1.89981  -0.00002   0.00004  -0.00004  -0.00000   1.89981
   A20        1.89716  -0.00001   0.00000  -0.00000   0.00000   1.89716
   A21        1.93639  -0.00000  -0.00001   0.00000  -0.00001   1.93638
   A22        1.92235   0.00000  -0.00005   0.00001  -0.00004   1.92231
   A23        1.90342   0.00001   0.00003   0.00001   0.00004   1.90346
   A24        1.89976   0.00000   0.00002  -0.00000   0.00002   1.89978
   A25        1.90431  -0.00000   0.00001  -0.00001   0.00000   1.90431
   A26        2.33129  -0.00050   0.00031  -0.00008   0.00024   2.33152
   A27        1.68325   0.00033  -0.00025  -0.00030  -0.00055   1.68270
   A28        1.93376  -0.00060   0.00012  -0.00034  -0.00021   1.93354
   A29        2.60723   0.00027  -0.00172   0.00073  -0.00099   2.60624
   A30        1.87290   0.00011   0.00018   0.00002   0.00021   1.87311
   A31        1.91038   0.00002  -0.00000   0.00001   0.00000   1.91039
   A32        2.18509  -0.00023  -0.00041  -0.00012  -0.00054   2.18455
   A33        2.18767   0.00022   0.00043   0.00011   0.00054   2.18821
   A34        1.86666  -0.00009  -0.00004  -0.00005  -0.00009   1.86657
   A35        1.88689   0.00002   0.00002   0.00004   0.00006   1.88696
   A36        2.04842  -0.00000  -0.00002  -0.00001  -0.00003   2.04839
   A37        2.34752  -0.00001   0.00001  -0.00003  -0.00002   2.34749
   A38        1.88679  -0.00006  -0.00009  -0.00004  -0.00013   1.88666
   A39        2.04728   0.00000   0.00005  -0.00003   0.00002   2.04730
   A40        2.34808   0.00006  -0.00000   0.00007   0.00007   2.34815
   A41        2.00575  -0.00017   0.00048  -0.00078  -0.00030   2.00545
   A42        1.87749   0.00004   0.00007  -0.00004   0.00003   1.87753
   A43        1.91011  -0.00002  -0.00011  -0.00000  -0.00011   1.91000
   A44        2.16982  -0.00043  -0.00028  -0.00013  -0.00041   2.16941
   A45        2.20320   0.00046   0.00043   0.00014   0.00057   2.20377
   A46        1.86575   0.00001   0.00008  -0.00001   0.00007   1.86582
   A47        1.89344  -0.00002  -0.00009   0.00000  -0.00009   1.89335
   A48        2.04279   0.00001  -0.00000   0.00002   0.00001   2.04280
   A49        2.34679   0.00001   0.00009  -0.00002   0.00008   2.34687
   A50        1.87730  -0.00001  -0.00001   0.00000  -0.00000   1.87729
   A51        2.02789   0.00003   0.00002   0.00003   0.00005   2.02794
   A52        2.37731  -0.00002   0.00000  -0.00003  -0.00003   2.37729
   A53        2.10302  -0.00101   0.00005  -0.00052  -0.00047   2.10255
    D1        1.55821   0.00014   0.00028   0.00033   0.00061   1.55882
    D2       -2.73339   0.00017   0.00015   0.00046   0.00061  -2.73278
    D3       -0.40634   0.00004   0.00028   0.00031   0.00058  -0.40575
    D4       -2.24177  -0.00001  -0.00015  -0.00005  -0.00020  -2.24198
    D5        2.13193  -0.00009  -0.00017  -0.00010  -0.00027   2.13166
    D6       -0.28908  -0.00003  -0.00017  -0.00002  -0.00019  -0.28928
    D7        0.99153  -0.00005   0.00034   0.00025   0.00059   0.99212
    D8        3.08859  -0.00005   0.00031   0.00026   0.00057   3.08916
    D9       -1.10932  -0.00006   0.00039   0.00022   0.00060  -1.10871
   D10       -1.04551   0.00003   0.00048   0.00014   0.00062  -1.04489
   D11        1.05155   0.00003   0.00045   0.00015   0.00060   1.05214
   D12        3.13683   0.00003   0.00052   0.00011   0.00063   3.13746
   D13        3.10886   0.00004   0.00037   0.00003   0.00040   3.10926
   D14       -1.07727   0.00004   0.00034   0.00004   0.00038  -1.07689
   D15        1.00801   0.00003   0.00041   0.00000   0.00041   1.00843
   D16       -1.90497   0.00049   0.00019   0.00058   0.00077  -1.90420
   D17        2.36963   0.00022   0.00017   0.00049   0.00066   2.37029
   D18        0.36897   0.00026   0.00021   0.00038   0.00059   0.36956
   D19       -3.13436   0.00003   0.00006   0.00005   0.00011  -3.13425
   D20       -1.04149   0.00004   0.00009   0.00006   0.00015  -1.04134
   D21        1.06889   0.00003   0.00006   0.00005   0.00011   1.06900
   D22       -1.16552  -0.00007   0.00009  -0.00009   0.00000  -1.16552
   D23        0.92735  -0.00007   0.00012  -0.00008   0.00004   0.92739
   D24        3.03772  -0.00007   0.00010  -0.00009   0.00001   3.03773
   D25        1.04993   0.00004   0.00012   0.00010   0.00022   1.05015
   D26       -3.14039   0.00005   0.00015   0.00010   0.00026  -3.14013
   D27       -1.03001   0.00004   0.00013   0.00010   0.00022  -1.02979
   D28       -3.02729   0.00047   0.00164   0.00030   0.00194  -3.02535
   D29        0.36270   0.00039   0.00570  -0.00007   0.00563   0.36832
   D30       -0.20353  -0.00006  -0.00658  -0.00172  -0.00830  -0.21182
   D31        2.46987  -0.00024  -0.01316  -0.00168  -0.01484   2.45503
   D32        0.46471   0.00003  -0.00046  -0.00197  -0.00243   0.46228
   D33       -2.17659   0.00008   0.00670  -0.00207   0.00463  -2.17196
   D34       -0.04670   0.00002   0.00158  -0.00033   0.00125  -0.04545
   D35        3.08520   0.00010   0.00327  -0.00107   0.00220   3.08740
   D36        0.03555  -0.00004  -0.00139   0.00015  -0.00124   0.03431
   D37       -3.06431  -0.00001  -0.00051   0.00006  -0.00045  -3.06475
   D38        0.03971  -0.00000  -0.00117   0.00037  -0.00080   0.03891
   D39       -3.09217  -0.00008  -0.00286   0.00112  -0.00174  -3.09391
   D40       -1.38566  -0.00013   0.00072  -0.00037   0.00036  -1.38530
   D41        1.74472  -0.00005   0.00267  -0.00123   0.00145   1.74617
   D42       -0.01696  -0.00003   0.00028  -0.00027   0.00001  -0.01694
   D43        3.10029  -0.00000   0.00054  -0.00021   0.00033   3.10063
   D44       -0.01133   0.00004   0.00068   0.00007   0.00075  -0.01057
   D45        3.07823   0.00001  -0.00042   0.00018  -0.00024   3.07799
   D46       -3.12261   0.00002   0.00036  -0.00001   0.00035  -3.12225
   D47       -0.03305  -0.00002  -0.00075   0.00011  -0.00064  -0.03369
   D48        0.03558   0.00021   0.00149   0.00113   0.00263   0.03821
   D49       -3.09507  -0.00020  -0.00371  -0.00025  -0.00396  -3.09903
   D50       -0.02527  -0.00015  -0.00107  -0.00080  -0.00187  -0.02714
   D51        3.08295  -0.00009  -0.00065  -0.00064  -0.00129   3.08166
   D52       -0.03171  -0.00018  -0.00132  -0.00101  -0.00233  -0.03404
   D53        3.09868   0.00023   0.00400   0.00040   0.00440   3.10308
   D54        0.52724   0.00021  -0.00275   0.00253  -0.00021   0.52702
   D55       -2.60156  -0.00026  -0.00883   0.00092  -0.00791  -2.60947
   D56        0.01557   0.00009   0.00064   0.00050   0.00114   0.01671
   D57       -3.10938   0.00006   0.00067   0.00041   0.00108  -3.10830
   D58        0.00593   0.00003   0.00026   0.00019   0.00045   0.00638
   D59       -3.09238  -0.00004  -0.00028  -0.00003  -0.00031  -3.09269
   D60        3.12675   0.00007   0.00022   0.00030   0.00052   3.12727
   D61        0.02844  -0.00001  -0.00032   0.00008  -0.00024   0.02820
         Item               Value     Threshold  Converged?
 Maximum Force            0.001006     0.000450     NO 
 RMS     Force            0.000164     0.000300     YES
 Maximum Displacement     0.046177     0.001800     NO 
 RMS     Displacement     0.010481     0.001200     NO 
 Predicted change in Energy=-7.539903D-06
 GradGradGradGradGradGradGradGradGradGradGradGradGradGradGradGradGradGrad

 Leave Link  103 at Tue Apr 21 13:54:39 2026, MaxMem=  1342177280 cpu:              10.0 elap:               0.7
 (Enter /home/zhangying/bin/g16/l202.exe)
                          Input orientation:                          
 ---------------------------------------------------------------------
 Center     Atomic      Atomic             Coordinates (Angstroms)
 Number     Number       Type             X           Y           Z
 ---------------------------------------------------------------------
      1          7           0       -0.028718   -1.311251   -0.363635
      2         16           0       -0.461901   -0.027813   -1.169577
      3         16           0        0.794506   -1.365201    1.030931
      4          6           0        0.953351    0.368721   -2.347922
      5          6           0        2.142966   -2.574707    0.513200
      6          9           0        2.958614   -2.777457    1.552206
      7          9           0        1.618785   -3.740045    0.137915
      8          9           0        1.207685   -0.678686   -3.127370
      9          9           0        0.617339    1.414063   -3.108982
     10          9           0        2.052782    0.676308   -1.652689
     11          9           0        2.851756   -2.067567   -0.499449
     12          8           0       -1.606055   -0.341861   -2.014380
     13          8           0       -0.562397    1.221000   -0.368052
     14          8           0        0.005692   -2.079286    2.030819
     15          8           0        1.496491   -0.142136    1.412332
     16          3           0       -2.011743    2.278031    0.217396
     17          8           0        0.766270    2.722344    2.035988
     18          6           0        0.215274    3.444976    1.050340
     19          8           0        1.173528    3.844866    0.199684
     20          6           0        2.372922    3.301576    0.654639
     21          6           0        2.121313    2.615734    1.761838
     22          8           0       -0.966200    3.689532    0.941089
     23          1           0        3.252647    3.487230    0.068063
     24          1           0        2.709241    2.002678    2.417247
     25          8           0       -2.660267   -0.600297    1.044314
     26          6           0       -3.599175    0.064829    0.349044
     27          8           0       -4.472454   -0.807438   -0.166788
     28          6           0       -4.030678   -2.083290    0.189754
     29          6           0       -2.929155   -1.958407    0.919773
     30          8           0       -3.627312    1.268656    0.219028
     31          1           0       -4.602914   -2.916693   -0.171621
     32          1           0       -2.223204   -2.626041    1.379811
 ---------------------------------------------------------------------
                    Distance matrix (angstroms):
                    1          2          3          4          5
     1  N    0.000000
     2  S    1.576199   0.000000
     3  S    1.620316   2.865206   0.000000
     4  C    2.779238   1.883793   3.801101   0.000000
     5  C    2.661085   4.012947   1.883957   4.273754   0.000000
     6  F    3.839838   5.164162   2.636201   5.397269   1.336384
     7  F    2.977392   4.451905   2.667733   4.848108   1.331772
     8  F    3.093067   2.654074   4.234795   1.330145   4.209916
     9  F    3.921946   2.646707   4.989447   1.335985   5.599824
    10  F    3.153521   2.655714   3.599005   1.336677   3.907468
    11  F    2.981206   3.948417   2.658506   3.599485   1.336051
    12  O    2.480457   1.456504   4.010466   2.677076   5.042759
    13  O    2.587881   1.487305   3.238329   2.635101   4.743731
    14  O    2.514851   3.830108   1.460110   5.105308   2.667686
    15  O    2.616706   3.242626   1.460868   3.833469   2.672783
    16  Li   4.141609   3.105256   4.670119   4.360975   6.395168
    17  O    4.760261   4.398569   4.209389   4.979277   5.680926
    18  C    4.967953   4.176944   4.844966   4.642875   6.343588
    19  O    5.324310   4.421216   5.289559   4.315363   6.499925
    20  C    5.299333   4.738018   4.940830   4.430822   5.882481
    21  C    4.955954   4.717471   4.259400   4.827352   5.338563
    22  O    5.252523   4.304402   5.353362   5.052726   7.006475
    23  H    5.829163   5.261668   5.524098   4.566053   6.178723
    24  H    5.119751   5.200418   4.114692   5.334772   4.989842
    25  O    3.068032   3.172044   3.538462   5.050198   5.220289
    26  C    3.892258   3.486729   4.670588   5.300139   6.321890
    27  O    4.476535   4.206891   5.430148   5.964902   6.881091
    28  C    4.113145   4.336926   4.950317   6.106775   6.201612
    29  C    3.237048   3.765623   3.772255   5.582760   5.125577
    30  O    4.466016   3.691731   5.210458   5.327438   6.939315
    31  H    4.851554   5.146798   5.743292   6.811924   6.789170
    32  H    3.095811   4.043805   3.289074   5.740653   4.451639
                    6          7          8          9         10
     6  F    0.000000
     7  F    2.173001   0.000000
     8  F    5.419319   4.494775   0.000000
     9  F    6.691568   6.173334   2.174498   0.000000
    10  F    4.797955   4.785267   2.173678   2.173837   0.000000
    11  F    2.173625   2.173391   3.396753   4.891220   3.081748
    12  O    6.284017   5.155543   3.044558   3.037252   3.815046
    13  O    5.663264   5.442933   3.788909   2.990276   2.964143
    14  O    3.071850   2.990531   5.478447   6.244610   5.035088
    15  O    3.016999   3.818906   4.580413   4.861784   3.220817
    16  Li   7.214161   7.028818   5.504030   4.327044   4.752167
    17  O    5.940389   6.789104   6.198557   5.310791   4.409956
    18  C    6.818831   7.377458   5.953380   4.646098   4.283495
    19  O    6.990780   7.598220   5.615423   4.143118   3.774141
    20  C    6.172787   7.100714   5.612829   4.561757   3.509742
    21  C    5.461825   6.579178   5.965926   5.237446   3.927476
    22  O    7.589438   7.907329   6.352909   4.907997   4.992139
    23  H    6.444799   7.409985   5.634493   4.619143   3.507413
    24  H    4.864172   6.274019   6.339334   5.938159   4.330656
    25  O    6.047297   5.384223   5.689477   5.661291   5.578205
    26  C    7.247813   6.461328   5.978643   5.617595   6.027061
    27  O    7.877607   6.767291   6.406685   6.284709   6.854787
    28  C    7.154603   5.887611   6.357411   6.687092   6.929535
    29  C    5.978013   4.946645   5.927099   6.338931   6.195077
    30  O    7.843648   7.253634   6.194168   5.395726   6.009798
    31  H    7.756782   6.283571   6.892618   7.391521   7.707237
    32  H    5.186896   4.188579   5.989814   6.673859   6.195613
                   11         12         13         14         15
    11  F    0.000000
    12  O    5.014494   0.000000
    13  O    4.742191   2.498429   0.000000
    14  O    3.808211   4.688285   4.119368   0.000000
    15  O    3.032974   4.626882   3.044163   2.521420   0.000000
    16  Li   6.561380   3.465435   1.886973   5.132715   4.426374
    17  O    5.806973   5.605600   3.130303   4.861497   3.021161
    18  C    6.304048   5.200950   2.750033   5.614511   3.826216
    19  O    6.185637   5.491525   3.196942   6.309713   4.179834
    20  C    5.512612   6.019182   3.740427   6.037493   3.633370
    21  C    5.251693   6.074575   3.699191   5.156687   2.849282
    22  O    7.056637   5.039478   2.823217   5.950743   4.579148
    23  H    5.598085   6.527288   4.458762   6.736559   4.250111
    24  H    5.009423   6.614980   4.367211   4.911307   2.660986
    25  O    5.909185   3.245576   3.116561   3.204362   4.198093
    26  C    6.847011   3.118285   3.327608   4.518924   5.209533
    27  O    7.439263   3.441890   4.409491   5.147900   6.210037
    28  C    6.916874   3.710738   4.822701   4.436420   5.984344
    29  C    5.953573   3.601815   4.167573   3.140440   4.809137
    30  O    7.322903   3.415752   3.120999   5.262131   5.446804
    31  H    7.510032   4.359666   5.786611   5.176026   6.885479
    32  H    5.440471   4.137498   4.540157   2.385525   4.472916
                   16         17         18         19         20
    16  Li   0.000000
    17  O    3.349932   0.000000
    18  C    2.648614   1.340633   0.000000
    19  O    3.549822   2.190417   1.342304   0.000000
    20  C    4.523728   2.196580   2.198316   1.393088   0.000000
    21  C    4.425098   1.386601   2.197011   2.202132   1.326490
    22  O    1.899796   2.266210   1.211455   2.269856   3.373766
    23  H    5.403542   3.261878   3.192537   2.113756   1.073525
    24  H    5.215635   2.106754   3.188814   3.266444   2.215182
    25  O    3.064172   4.874886   4.963165   5.930503   6.380396
    26  C    2.726818   5.381940   5.144631   6.090131   6.799696
    27  O    3.965201   6.689979   6.445093   7.324982   8.026077
    28  C    4.806036   7.036576   7.023563   7.888403   8.379677
    29  C    4.391171   6.067251   6.253082   7.143425   7.473268
    30  O    1.904968   4.971732   4.493652   5.448422   6.350223
    31  H    5.818132   8.093233   8.073349   8.900778   9.381464
    32  H    5.044388   6.162203   6.550723   7.402914   7.535708
                   21         22         23         24         25
    21  C    0.000000
    22  O    3.370371   0.000000
    23  H    2.215468   4.312977   0.000000
    24  H    1.072874   4.305042   2.831581   0.000000
    25  O    5.806996   4.613366   7.254205   6.123074   0.000000
    26  C    6.420833   4.519021   7.664153   6.915840   1.344375
    27  O    7.675641   5.808954   8.841749   8.133310   2.189452
    28  C    7.899321   6.578830   9.170187   8.190444   2.192617
    29  C    6.865790   5.979370   8.282213   7.051534   1.390063
    30  O    6.102587   3.669268   7.230401   6.747063   2.260368
    31  H    8.919711   7.622731  10.137925   9.185318   3.258538
    32  H    6.818870   6.454378   8.311300   6.843269   2.099338
                   26         27         28         29         30
    26  C    0.000000
    27  O    1.337740   0.000000
    28  C    2.196812   1.396455   0.000000
    29  C    2.206387   2.210682   1.327357   0.000000
    30  O    1.211155   2.274486   3.376256   3.375263   0.000000
    31  H    3.188740   2.113292   1.073595   2.216060   4.315270
    32  H    3.193206   3.280002   2.231093   1.075052   4.299721
                   31         32
    31  H    0.000000
    32  H    2.855598   0.000000
 Stoichiometry    C8H4F6LiNO10S2
 Framework group  C1[X(C8H4F6LiNO10S2)]
 Deg. of freedom    90
 Full point group                 C1      NOp   1
 RotChk:  IX=0 Diff= 5.32D-03
 Largest Abelian subgroup         C1      NOp   1
 Largest concise Abelian subgroup C1      NOp   1
                         Standard orientation:                         
 ---------------------------------------------------------------------
 Center     Atomic      Atomic             Coordinates (Angstroms)
 Number     Number       Type             X           Y           Z
 ---------------------------------------------------------------------
      1          7           0        0.037233   -1.310697    0.367572
      2         16           0        0.462937   -0.023341    1.171248
      3         16           0       -0.787457   -1.371965   -1.025826
      4          6           0       -0.953363    0.365338    2.350951
      5          6           0       -2.127159   -2.589721   -0.504710
      6          9           0       -2.942814   -2.799265   -1.542362
      7          9           0       -1.594747   -3.751051   -0.128589
      8          9           0       -1.199697   -0.682703    3.132114
      9          9           0       -0.623303    1.413897    3.110187
     10          9           0       -2.055732    0.664688    1.656777
     11          9           0       -2.837967   -2.085963    0.508213
     12          8           0        1.610269   -0.328656    2.014941
     13          8           0        0.554068    1.225049    0.367947
     14          8           0        0.004766   -2.082115   -2.025821
     15          8           0       -1.498062   -0.154100   -1.407901
     16          3           0        1.995578    2.290915   -0.220819
     17          8           0       -0.787728    2.714342   -2.036297
     18          6           0       -0.240246    3.441926   -1.052336
     19          8           0       -1.200014    3.836564   -0.200933
     20          6           0       -2.396369    3.284711   -0.653576
     21          6           0       -2.141668    2.599091   -1.760205
     22          8           0        0.939718    3.694474   -0.944977
     23          1           0       -3.276533    3.465290   -0.066075
     24          1           0       -2.726373    1.981272   -2.414024
     25          8           0        2.662133   -0.584132   -1.044810
     26          6           0        3.597516    0.088142   -0.351665
     27          8           0        4.477256   -0.777617    0.164152
     28          6           0        4.043502   -2.056849   -0.190122
     29          6           0        2.940210   -1.940258   -0.918839
     30          8           0        3.617820    1.292301   -0.223272
     31          1           0        4.621744   -2.885951    0.171588
     32          1           0        2.238106   -2.613179   -1.377059
 ---------------------------------------------------------------------
 Rotational constants (GHZ):           0.1761401           0.1685910           0.1281289
 Leave Link  202 at Tue Apr 21 13:54:40 2026, MaxMem=  1342177280 cpu:               0.4 elap:               0.1
 (Enter /home/zhangying/bin/g16/l301.exe)
 Standard basis: 6-311++G(d,p) (5D, 7F)
 Ernie: Thresh=  0.10000D-02 Tol=  0.10000D-05 Strict=F.
 There are   688 symmetry adapted cartesian basis functions of A   symmetry.
 There are   660 symmetry adapted basis functions of A   symmetry.
   660 basis functions,  1072 primitive gaussians,   688 cartesian basis functions
   114 alpha electrons      114 beta electrons
       nuclear repulsion energy      3625.2485187715 Hartrees.
 IExCor=  402 DFT=T Ex+Corr=B3LYP ExCW=0 ScaHFX=  0.200000
 ScaDFX=  0.800000  0.720000  1.000000  0.810000 ScalE2=  1.000000  1.000000
 IRadAn=      5 IRanWt=     -1 IRanGd=            0 ICorTp=0 IEmpDi=141
 NAtoms=   32 NActive=   32 NUniq=   32 SFac= 1.00D+00 NAtFMM=   60 NAOKFM=F Big=F
 Integral buffers will be    131072 words long.
 Raffenetti 2 integral format.
 Two-electron integral symmetry is turned on.
 R6Disp:  Grimme-D3(BJ) Dispersion energy=       -0.0769422212 Hartrees.
 Nuclear repulsion after empirical dispersion term =     3625.1715765503 Hartrees.
 Leave Link  301 at Tue Apr 21 13:54:40 2026, MaxMem=  1342177280 cpu:               1.2 elap:               0.1
 (Enter /home/zhangying/bin/g16/l302.exe)
 NPDir=0 NMtPBC=     1 NCelOv=     1 NCel=       1 NClECP=     1 NCelD=      1
         NCelK=      1 NCelE2=     1 NClLst=     1 CellRange=     0.0.
 One-electron integrals computed using PRISM.
 One-electron integral symmetry used in STVInt
 NBasis=   660 RedAO= T EigKep=  1.11D-05  NBF=   660
 NBsUse=   660 1.00D-06 EigRej= -1.00D+00 NBFU=   660
 Precomputing XC quadrature grid using
 IXCGrd= 4 IRadAn=           5 IRanWt=          -1 IRanGd=           0 AccXCQ= 0.00D+00.
 Generated NRdTot=       0 NPtTot=           0 NUsed=           0 NTot=          32
 NSgBfM=   676   676   676   676   676 MxSgAt=    32 MxSgA2=    32.
 Leave Link  302 at Tue Apr 21 13:54:41 2026, MaxMem=  1342177280 cpu:              13.2 elap:               0.9
 (Enter /home/zhangying/bin/g16/l303.exe)
 DipDrv:  MaxL=1.
 Leave Link  303 at Tue Apr 21 13:54:41 2026, MaxMem=  1342177280 cpu:               1.9 elap:               0.2
 (Enter /home/zhangying/bin/g16/l401.exe)
 Initial guess from the checkpoint file:  "/home_zz/zhangying/wangchenyu/zhang/diffusion/2VC/3/new/Gau-14738.chk"
 B after Tr=    -0.000000   -0.000000   -0.000000
         Rot=    0.999998    0.000022    0.001387   -0.001291 Ang=   0.22 deg.
 Guess basis will be translated and rotated to current coordinates.
 JPrj=2 DoOrth=T DoCkMO=T.
 Generating alternative initial guess.
 ExpMin= 7.40D-03 ExpMax= 9.34D+04 ExpMxC= 3.17D+03 IAcc=3 IRadAn=         5 AccDes= 0.00D+00
 Harris functional with IExCor=  402 and IRadAn=       5 diagonalized for initial guess.
 HarFok:  IExCor=  402 AccDes= 0.00D+00 IRadAn=         5 IDoV= 1 UseB2=F ITyADJ=14
 ICtDFT=  3500011 ScaDFX=  1.000000  1.000000  1.000000  1.000000
 FoFCou: FMM=F IPFlag=           0 FMFlag=      100000 FMFlg1=           0
         NFxFlg=           0 DoJE=T BraDBF=F KetDBF=T FulRan=T
         wScrn=  0.000000 ICntrl=       500 IOpCl=  0 I1Cent=   200000004 NGrid=           0
         NMat0=    1 NMatS0=      1 NMatT0=    0 NMatD0=    1 NMtDS0=    0 NMtDT0=    0
 Petite list used in FoFCou.
 Harris En= -2517.87748104938    
 Leave Link  401 at Tue Apr 21 13:54:46 2026, MaxMem=  1342177280 cpu:              67.4 elap:               4.3
 (Enter /home/zhangying/bin/g16/l502.exe)
 Integral symmetry usage will be decided dynamically.
 Closed shell SCF:
 Using DIIS extrapolation, IDIIS=  1040.
 NGot=  1342177280 LenX=  1341213430 LenY=  1340739398
 Requested convergence on RMS density matrix=1.00D-08 within 128 cycles.
 Requested convergence on MAX density matrix=1.00D-06.
 Requested convergence on             energy=1.00D-06.
 No special actions if energy rises.
 Fock matrices will be formed incrementally for  20 cycles.

 Cycle   1  Pass 1  IDiag  1:
 FoFJK:  IHMeth= 1 ICntrl=       0 DoSepK=F KAlg= 0 I1Cent=           0 FoldK=F
 IRaf= 780000000 NMat=       1 IRICut=       1 DoRegI=T DoRafI=F ISym2E= 0 IDoP0=0 IntGTp=1.
 FoFCou: FMM=F IPFlag=           0 FMFlag=      100000 FMFlg1=           0
         NFxFlg=           0 DoJE=F BraDBF=F KetDBF=F FulRan=T
         wScrn=  0.000000 ICntrl=         0 IOpCl=  0 I1Cent=           0 NGrid=           0
         NMat0=    1 NMatS0=      1 NMatT0=    0 NMatD0=    1 NMtDS0=    0 NMtDT0=    0
 Symmetry not used in FoFCou.
 E= -2517.77744867512    
 DIIS: error= 3.92D-04 at cycle   1 NSaved=   1.
 NSaved= 1 IEnMin= 1 EnMin= -2517.77744867512     IErMin= 1 ErrMin= 3.92D-04
 ErrMax= 3.92D-04  0.00D+00 EMaxC= 1.00D-01 BMatC= 2.87D-04 BMatP= 2.87D-04
 IDIUse=3 WtCom= 9.96D-01 WtEn= 3.92D-03
 Coeff-Com:  0.100D+01
 Coeff-En:   0.100D+01
 Coeff:      0.100D+01
 Gap=     0.408 Goal=   None    Shift=    0.000
 RMSDP=2.50D-04 MaxDP=2.31D-02              OVMax= 3.44D-03

 Cycle   2  Pass 1  IDiag  1:
 RMSU=  2.48D-04    CP:  9.98D-01
 E= -2517.77786192191     Delta-E=       -0.000413246786 Rises=F Damp=F
 DIIS: error= 6.02D-05 at cycle   2 NSaved=   2.
 NSaved= 2 IEnMin= 2 EnMin= -2517.77786192191     IErMin= 2 ErrMin= 6.02D-05
 ErrMax= 6.02D-05  0.00D+00 EMaxC= 1.00D-01 BMatC= 6.03D-06 BMatP= 2.87D-04
 IDIUse=1 WtCom= 1.00D+00 WtEn= 0.00D+00
 Coeff-Com: -0.348D-01 0.103D+01
 Coeff:     -0.348D-01 0.103D+01
 Gap=     0.261 Goal=   None    Shift=    0.000
 RMSDP=3.60D-05 MaxDP=4.24D-03 DE=-4.13D-04 OVMax= 1.32D-03

 Cycle   3  Pass 1  IDiag  1:
 RMSU=  3.42D-05    CP:  9.98D-01  1.01D+00
 E= -2517.77785495648     Delta-E=        0.000006965426 Rises=F Damp=F
 DIIS: error= 1.15D-04 at cycle   3 NSaved=   3.
 NSaved= 3 IEnMin= 2 EnMin= -2517.77786192191     IErMin= 2 ErrMin= 6.02D-05
 ErrMax= 1.15D-04  0.00D+00 EMaxC= 1.00D-01 BMatC= 1.73D-05 BMatP= 6.03D-06
 IDIUse=3 WtCom= 4.83D-01 WtEn= 5.17D-01
 Coeff-Com: -0.376D-01 0.680D+00 0.357D+00
 Coeff-En:   0.000D+00 0.687D+00 0.313D+00
 Coeff:     -0.182D-01 0.684D+00 0.334D+00
 Gap=     0.261 Goal=   None    Shift=    0.000
 RMSDP=2.47D-05 MaxDP=3.48D-03 DE= 6.97D-06 OVMax= 8.70D-04

 Cycle   4  Pass 1  IDiag  1:
 RMSU=  8.41D-06    CP:  9.98D-01  1.02D+00  3.72D-01
 E= -2517.77786803239     Delta-E=       -0.000013075910 Rises=F Damp=F
 DIIS: error= 1.66D-05 at cycle   4 NSaved=   4.
 NSaved= 4 IEnMin= 4 EnMin= -2517.77786803239     IErMin= 4 ErrMin= 1.66D-05
 ErrMax= 1.66D-05  0.00D+00 EMaxC= 1.00D-01 BMatC= 2.36D-07 BMatP= 6.03D-06
 IDIUse=1 WtCom= 1.00D+00 WtEn= 0.00D+00
 Coeff-Com: -0.111D-01 0.170D+00 0.131D+00 0.710D+00
 Coeff:     -0.111D-01 0.170D+00 0.131D+00 0.710D+00
 Gap=     0.261 Goal=   None    Shift=    0.000
 RMSDP=4.69D-06 MaxDP=5.82D-04 DE=-1.31D-05 OVMax= 1.14D-04

 Cycle   5  Pass 1  IDiag  1:
 RMSU=  2.68D-06    CP:  9.98D-01  1.02D+00  4.54D-01  7.02D-01
 E= -2517.77786811460     Delta-E=       -0.000000082205 Rises=F Damp=F
 DIIS: error= 1.15D-05 at cycle   5 NSaved=   5.
 NSaved= 5 IEnMin= 5 EnMin= -2517.77786811460     IErMin= 5 ErrMin= 1.15D-05
 ErrMax= 1.15D-05  0.00D+00 EMaxC= 1.00D-01 BMatC= 1.36D-07 BMatP= 2.36D-07
 IDIUse=1 WtCom= 1.00D+00 WtEn= 0.00D+00
 Coeff-Com: -0.379D-02 0.479D-01 0.532D-01 0.466D+00 0.436D+00
 Coeff:     -0.379D-02 0.479D-01 0.532D-01 0.466D+00 0.436D+00
 Gap=     0.261 Goal=   None    Shift=    0.000
 RMSDP=2.10D-06 MaxDP=1.75D-04 DE=-8.22D-08 OVMax= 8.70D-05

 Cycle   6  Pass 1  IDiag  1:
 RMSU=  1.03D-06    CP:  9.98D-01  1.02D+00  4.22D-01  7.95D-01  5.43D-01
 E= -2517.77786821346     Delta-E=       -0.000000098868 Rises=F Damp=F
 DIIS: error= 2.47D-06 at cycle   6 NSaved=   6.
 NSaved= 6 IEnMin= 6 EnMin= -2517.77786821346     IErMin= 6 ErrMin= 2.47D-06
 ErrMax= 2.47D-06  0.00D+00 EMaxC= 1.00D-01 BMatC= 7.17D-09 BMatP= 1.36D-07
 IDIUse=1 WtCom= 1.00D+00 WtEn= 0.00D+00
 Coeff-Com: -0.665D-03 0.235D-02 0.119D-01 0.168D+00 0.232D+00 0.587D+00
 Coeff:     -0.665D-03 0.235D-02 0.119D-01 0.168D+00 0.232D+00 0.587D+00
 Gap=     0.261 Goal=   None    Shift=    0.000
 RMSDP=6.77D-07 MaxDP=5.58D-05 DE=-9.89D-08 OVMax= 2.42D-05

 Cycle   7  Pass 1  IDiag  1:
 RMSU=  2.91D-07    CP:  9.98D-01  1.02D+00  4.30D-01  8.03D-01  6.22D-01
                    CP:  6.04D-01
 E= -2517.77786821742     Delta-E=       -0.000000003960 Rises=F Damp=F
 DIIS: error= 1.91D-06 at cycle   7 NSaved=   7.
 NSaved= 7 IEnMin= 7 EnMin= -2517.77786821742     IErMin= 7 ErrMin= 1.91D-06
 ErrMax= 1.91D-06  0.00D+00 EMaxC= 1.00D-01 BMatC= 2.22D-09 BMatP= 7.17D-09
 IDIUse=1 WtCom= 1.00D+00 WtEn= 0.00D+00
 Coeff-Com:  0.232D-03-0.771D-02-0.175D-02 0.299D-01 0.784D-01 0.400D+00
 Coeff-Com:  0.501D+00
 Coeff:      0.232D-03-0.771D-02-0.175D-02 0.299D-01 0.784D-01 0.400D+00
 Coeff:      0.501D+00
 Gap=     0.261 Goal=   None    Shift=    0.000
 RMSDP=2.19D-07 MaxDP=2.43D-05 DE=-3.96D-09 OVMax= 1.07D-05

 Cycle   8  Pass 1  IDiag  1:
 RMSU=  9.17D-08    CP:  9.98D-01  1.02D+00  4.29D-01  8.07D-01  6.02D-01
                    CP:  6.84D-01  5.45D-01
 E= -2517.77786821921     Delta-E=       -0.000000001783 Rises=F Damp=F
 DIIS: error= 2.11D-07 at cycle   8 NSaved=   8.
 NSaved= 8 IEnMin= 8 EnMin= -2517.77786821921     IErMin= 8 ErrMin= 2.11D-07
 ErrMax= 2.11D-07  0.00D+00 EMaxC= 1.00D-01 BMatC= 5.07D-11 BMatP= 2.22D-09
 IDIUse=1 WtCom= 1.00D+00 WtEn= 0.00D+00
 Coeff-Com:  0.133D-03-0.356D-02-0.128D-02 0.534D-02 0.238D-01 0.154D+00
 Coeff-Com:  0.231D+00 0.590D+00
 Coeff:      0.133D-03-0.356D-02-0.128D-02 0.534D-02 0.238D-01 0.154D+00
 Coeff:      0.231D+00 0.590D+00
 Gap=     0.261 Goal=   None    Shift=    0.000
 RMSDP=4.93D-08 MaxDP=5.91D-06 DE=-1.78D-09 OVMax= 1.38D-06

 Cycle   9  Pass 1  IDiag  1:
 RMSU=  3.21D-08    CP:  9.98D-01  1.02D+00  4.30D-01  8.08D-01  6.09D-01
                    CP:  6.88D-01  5.08D-01  7.54D-01
 E= -2517.77786821919     Delta-E=        0.000000000019 Rises=F Damp=F
 DIIS: error= 1.13D-07 at cycle   9 NSaved=   9.
 NSaved= 9 IEnMin= 8 EnMin= -2517.77786821921     IErMin= 9 ErrMin= 1.13D-07
 ErrMax= 1.13D-07  0.00D+00 EMaxC= 1.00D-01 BMatC= 8.43D-12 BMatP= 5.07D-11
 IDIUse=1 WtCom= 1.00D+00 WtEn= 0.00D+00
 Coeff-Com:  0.318D-04-0.578D-03-0.357D-03-0.206D-02-0.208D-03 0.169D-01
 Coeff-Com:  0.426D-01 0.311D+00 0.633D+00
 Coeff:      0.318D-04-0.578D-03-0.357D-03-0.206D-02-0.208D-03 0.169D-01
 Coeff:      0.426D-01 0.311D+00 0.633D+00
 Gap=     0.261 Goal=   None    Shift=    0.000
 RMSDP=2.11D-08 MaxDP=1.60D-06 DE= 1.91D-11 OVMax= 5.89D-07

 Cycle  10  Pass 1  IDiag  1:
 RMSU=  1.28D-08    CP:  9.98D-01  1.02D+00  4.30D-01  8.07D-01  6.08D-01
                    CP:  6.94D-01  5.25D-01  8.14D-01  6.04D-01
 E= -2517.77786821922     Delta-E=       -0.000000000033 Rises=F Damp=F
 DIIS: error= 2.59D-08 at cycle  10 NSaved=  10.
 NSaved=10 IEnMin=10 EnMin= -2517.77786821922     IErMin=10 ErrMin= 2.59D-08
 ErrMax= 2.59D-08  0.00D+00 EMaxC= 1.00D-01 BMatC= 1.09D-12 BMatP= 8.43D-12
 IDIUse=1 WtCom= 1.00D+00 WtEn= 0.00D+00
 Coeff-Com:  0.399D-05 0.488D-04-0.682D-04-0.173D-02-0.253D-02-0.609D-02
 Coeff-Com:  0.122D-02 0.115D+00 0.346D+00 0.548D+00
 Coeff:      0.399D-05 0.488D-04-0.682D-04-0.173D-02-0.253D-02-0.609D-02
 Coeff:      0.122D-02 0.115D+00 0.346D+00 0.548D+00
 Gap=     0.261 Goal=   None    Shift=    0.000
 RMSDP=8.72D-09 MaxDP=8.48D-07 DE=-3.27D-11 OVMax= 3.55D-07

 SCF Done:  E(RB3LYP) =  -2517.77786822     A.U. after   10 cycles
            NFock= 10  Conv=0.87D-08     -V/T= 2.0024
 KE= 2.511634741905D+03 PE=-1.320704526753D+04 EE= 4.552461080854D+03
 Leave Link  502 at Tue Apr 21 13:57:02 2026, MaxMem=  1342177280 cpu:            2166.3 elap:             135.5
 (Enter /home/zhangying/bin/g16/l701.exe)
 ... and contract with generalized density number  0.
 Compute integral first derivatives.
 R6Disp: Adding Grimme-D3(BJ) dispersion energy 1st derivatives to the gradient.
 Leave Link  701 at Tue Apr 21 13:57:03 2026, MaxMem=  1342177280 cpu:               6.1 elap:               0.5
 (Enter /home/zhangying/bin/g16/l702.exe)
 L702 exits ... SP integral derivatives will be done elsewhere.
 Leave Link  702 at Tue Apr 21 13:57:03 2026, MaxMem=  1342177280 cpu:               0.6 elap:               0.1
 (Enter /home/zhangying/bin/g16/l703.exe)
 Integral derivatives from FoFJK, PRISM(SPDF).
 Compute integral first derivatives, UseDBF=F ICtDFT=           0.
 Calling FoFJK, ICntrl=      2127 FMM=F ISym2X=0 I1Cent= 0 IOpClX= 0 NMat=1 NMatS=1 NMatT=0.
 FoFJK:  IHMeth= 1 ICntrl=    2127 DoSepK=F KAlg= 0 I1Cent=           0 FoldK=F
 IRaf=         0 NMat=       1 IRICut=       1 DoRegI=T DoRafI=F ISym2E= 0 IDoP0=0 IntGTp=1.
 FoFCou: FMM=F IPFlag=           0 FMFlag=      100000 FMFlg1=         800
         NFxFlg=           0 DoJE=F BraDBF=F KetDBF=F FulRan=T
         wScrn=  0.000000 ICntrl=      2127 IOpCl=  0 I1Cent=           0 NGrid=           0
         NMat0=    1 NMatS0=      1 NMatT0=    0 NMatD0=    1 NMtDS0=    0 NMtDT0=    0
 Symmetry not used in FoFCou.
 Leave Link  703 at Tue Apr 21 13:58:05 2026, MaxMem=  1342177280 cpu:             982.7 elap:              61.5
 (Enter /home/zhangying/bin/g16/l716.exe)
 Dipole        = 7.09918971D-02 7.46343053D-01-4.77447571D-01
 ***** Axes restored to original set *****
 -------------------------------------------------------------------
 Center     Atomic                   Forces (Hartrees/Bohr)
 Number     Number              X              Y              Z
 -------------------------------------------------------------------
      1        7           0.000008166    0.000003813   -0.000053875
      2       16           0.000016861   -0.000010365    0.000032928
      3       16           0.000020536    0.000017288    0.000050874
      4        6          -0.000004911    0.000004606   -0.000028847
      5        6           0.000014627   -0.000010765    0.000017721
      6        9          -0.000008709    0.000004388   -0.000005198
      7        9          -0.000009635   -0.000000270   -0.000000909
      8        9          -0.000002909    0.000005223    0.000007361
      9        9           0.000004694   -0.000015151    0.000012543
     10        9           0.000002736   -0.000003683    0.000003718
     11        9          -0.000001464    0.000008079   -0.000007151
     12        8           0.000005482   -0.000006836   -0.000014446
     13        8           0.000016848    0.000018293   -0.000025143
     14        8           0.000030338   -0.000002314   -0.000011228
     15        8          -0.000007128   -0.000038424   -0.000010240
     16        3          -0.000033390    0.000009971    0.000038992
     17        8          -0.000007845    0.000019231   -0.000032919
     18        6           0.000012571   -0.000133694   -0.000084799
     19        8           0.000005791    0.000011098   -0.000010334
     20        6           0.000006522    0.000000841    0.000000193
     21        6           0.000019213    0.000031213    0.000049956
     22        8          -0.000010257    0.000094589    0.000059039
     23        1          -0.000000629   -0.000003446    0.000001137
     24        1          -0.000005985    0.000005511   -0.000002946
     25        8          -0.000071295    0.000029375    0.000063786
     26        6           0.000094154   -0.000086145   -0.000233365
     27        8           0.000018155    0.000002863    0.000058083
     28        6          -0.000004556    0.000007434    0.000015286
     29        6          -0.000044453   -0.000025408    0.000011096
     30        8          -0.000046019    0.000051983    0.000108981
     31        1           0.000002349    0.000002872   -0.000001708
     32        1          -0.000019857    0.000007829   -0.000008585
 -------------------------------------------------------------------
 Cartesian Forces:  Max     0.000233365 RMS     0.000041507
 Leave Link  716 at Tue Apr 21 13:58:05 2026, MaxMem=  1342177280 cpu:               0.6 elap:               0.1
 (Enter /home/zhangying/bin/g16/l103.exe)

 GradGradGradGradGradGradGradGradGradGradGradGradGradGradGradGradGradGrad
 Berny optimization.
 Using GEDIIS/GDIIS optimizer.
 FormGI is forming the generalized inverse of G from B-inverse, IUseBI=4.
 Internal  Forces:  Max     0.000371189 RMS     0.000054081
 Search for a local minimum.
 Step number   4 out of a maximum of  157
 All quantities printed in internal units (Hartrees-Bohrs-Radians)
 RMS Force = .54081D-04 SwitMx=.10000D-02 MixMth= 2
 Mixed Optimization -- En-DIIS/RFO-DIIS
 Swapping is turned off.
 Update second derivatives using D2CorX and points    1    2    3    4
 DE= -7.99D-06 DEPred=-7.54D-06 R= 1.06D+00
 TightC=F SS=  1.41D+00  RLast= 2.22D-02 DXNew= 2.5227D-01 6.6715D-02
 Trust test= 1.06D+00 RLast= 2.22D-02 DXMaxT set to 1.50D-01
 ITU=  1 -1  1  0
     Eigenvalues ---    0.00230   0.00230   0.00366   0.00842   0.00897
     Eigenvalues ---    0.01996   0.02269   0.02321   0.02387   0.02405
     Eigenvalues ---    0.02432   0.02471   0.02680   0.02782   0.02860
     Eigenvalues ---    0.02882   0.03050   0.03796   0.04163   0.04542
     Eigenvalues ---    0.06234   0.08526   0.08673   0.08809   0.08892
     Eigenvalues ---    0.09564   0.09830   0.10266   0.10677   0.11012
     Eigenvalues ---    0.11175   0.11494   0.12465   0.14504   0.15982
     Eigenvalues ---    0.15989   0.15994   0.15996   0.19654   0.19776
     Eigenvalues ---    0.20481   0.20487   0.22358   0.22471   0.22594
     Eigenvalues ---    0.22605   0.24729   0.24736   0.24791   0.24879
     Eigenvalues ---    0.25000   0.25000   0.25000   0.25000   0.25000
     Eigenvalues ---    0.25000   0.25000   0.25000   0.25000   0.25453
     Eigenvalues ---    0.36592   0.36779   0.36788   0.36857   0.43023
     Eigenvalues ---    0.43609   0.45792   0.46244   0.47405   0.50701
     Eigenvalues ---    0.51150   0.51614   0.55718   0.55771   0.57527
     Eigenvalues ---    0.57954   0.58028   0.58110   0.58210   0.59046
     Eigenvalues ---    0.59090   0.59459   0.60174   0.81227   0.91424
     Eigenvalues ---    0.91504   0.93041   0.99166   0.99555   1.22456
 En-DIIS/RFO-DIIS/Sim-DIIS IScMMF=       -3 using points:     4    3    2    1
 RFO step:  Lambda=-4.44382504D-06.
 NNeg= 0 NGDIIS= 4 SimSw=  2.50D-03 Rises=F DC= -7.99D-06 SmlDif=  1.00D-05
 NRisDI= 0 DoIntr=F SqrtH=F CThrHd= 10.0 CDAdj=  3.0
 RMS Error=  0.2151252771D-02 NUsed= 4 OKEnD=F EnDIS=F
 InvSVX:  RCond= 2.07D-06 Info=           0 Equed=N FErr=  1.42D-13 BErr=  0.00D+00
 Old DIIS coefficients:      1.01141     -0.30050      2.47085     -2.18176
 DidBck=F Rises=F RFO-DIIS coefs:    0.95363   -0.28334    2.32971   -2.00000
 Iteration  1 RMS(Cart)=  0.00385972 RMS(Int)=  0.00001016
 Iteration  2 RMS(Cart)=  0.00001635 RMS(Int)=  0.00000203
 Iteration  3 RMS(Cart)=  0.00000000 RMS(Int)=  0.00000203
 ITry= 1 IFail=0 DXMaxC= 2.15D-02 DCOld= 1.00D+10 DXMaxT= 1.50D-01 DXLimC= 3.00D+00 Rises=F
 Variable       Old X    -DE/DX   Delta X   Delta X   Delta X     New X
                                 (Linear)    (Quad)   (Total)
    R1        2.97858   0.00001   0.00002  -0.00010  -0.00008   2.97850
    R2        3.06195   0.00005  -0.00003   0.00008   0.00004   3.06200
    R3        3.55985   0.00000  -0.00002  -0.00000  -0.00002   3.55983
    R4        2.75239   0.00001   0.00000   0.00000   0.00000   2.75240
    R5        2.81060   0.00004  -0.00000  -0.00003  -0.00003   2.81057
    R6        3.56016  -0.00000   0.00001  -0.00000   0.00000   3.56017
    R7        2.75921  -0.00002  -0.00000  -0.00003  -0.00004   2.75917
    R8        2.76064  -0.00004  -0.00000  -0.00001  -0.00001   2.76063
    R9        2.51361  -0.00001  -0.00000  -0.00003  -0.00003   2.51358
   R10        2.52465  -0.00002   0.00003   0.00003   0.00006   2.52471
   R11        2.52595   0.00000   0.00000   0.00001   0.00001   2.52596
   R12        2.52540  -0.00001   0.00001  -0.00001   0.00000   2.52540
   R13        2.51668   0.00000  -0.00000   0.00001   0.00001   2.51669
   R14        2.52477   0.00001  -0.00001   0.00001   0.00000   2.52477
   R15        3.56586   0.00009   0.00000   0.00005   0.00005   3.56592
   R16        3.59009   0.00002   0.00030  -0.00004   0.00026   3.59036
   R17        3.59987   0.00007  -0.00006   0.00001  -0.00006   3.59981
   R18        2.53343  -0.00003   0.00002  -0.00004  -0.00002   2.53341
   R19        2.62030  -0.00001   0.00005  -0.00001   0.00004   2.62033
   R20        2.53659   0.00001  -0.00000   0.00008   0.00008   2.53667
   R21        2.28932   0.00003  -0.00001  -0.00002  -0.00003   2.28929
   R22        2.63256   0.00001  -0.00004   0.00001  -0.00003   2.63253
   R23        2.50670   0.00001  -0.00003   0.00003   0.00000   2.50670
   R24        2.02867  -0.00000   0.00000   0.00000   0.00000   2.02867
   R25        2.02744  -0.00001  -0.00001   0.00001   0.00001   2.02745
   R26        2.54050  -0.00002   0.00002  -0.00000   0.00002   2.54052
   R27        2.62684   0.00004  -0.00000   0.00007   0.00007   2.62690
   R28        2.52796  -0.00002   0.00001  -0.00001  -0.00000   2.52796
   R29        2.28875   0.00006  -0.00001   0.00003   0.00002   2.28877
   R30        2.63892  -0.00003   0.00001  -0.00006  -0.00005   2.63887
   R31        2.50834  -0.00004   0.00001  -0.00003  -0.00003   2.50831
   R32        2.02880  -0.00000   0.00000  -0.00000  -0.00000   2.02880
   R33        2.03155  -0.00002   0.00001  -0.00003  -0.00002   2.03154
    A1        2.22285   0.00007   0.00031  -0.00028   0.00002   2.22288
    A2        1.85956  -0.00008   0.00009  -0.00004   0.00004   1.85961
    A3        1.91442   0.00001  -0.00019   0.00021   0.00002   1.91444
    A4        2.01164   0.00008   0.00030  -0.00034  -0.00004   2.01160
    A5        1.84703  -0.00001  -0.00001   0.00000  -0.00001   1.84702
    A6        1.78351  -0.00002   0.00000   0.00002   0.00002   1.78353
    A7        2.02700  -0.00001  -0.00017   0.00015  -0.00002   2.02698
    A8        1.71985  -0.00003   0.00001  -0.00005  -0.00004   1.71981
    A9        1.90837   0.00002  -0.00005  -0.00009  -0.00014   1.90823
   A10        2.02747   0.00001   0.00005  -0.00006  -0.00001   2.02746
   A11        1.83475  -0.00002   0.00002   0.00003   0.00005   1.83480
   A12        1.83931  -0.00001  -0.00003   0.00003  -0.00000   1.83931
   A13        2.08319   0.00001   0.00001   0.00012   0.00014   2.08333
   A14        1.92244  -0.00000   0.00000   0.00003   0.00003   1.92247
   A15        1.90931  -0.00000  -0.00001  -0.00000  -0.00001   1.90929
   A16        1.91881  -0.00000  -0.00001   0.00002   0.00001   1.91882
   A17        1.90753   0.00000   0.00001   0.00000   0.00001   1.90754
   A18        1.90574   0.00000   0.00000   0.00001   0.00001   1.90575
   A19        1.89981   0.00000   0.00000  -0.00005  -0.00005   1.89976
   A20        1.89716  -0.00000  -0.00000  -0.00000  -0.00001   1.89715
   A21        1.93638  -0.00001   0.00000  -0.00001  -0.00001   1.93637
   A22        1.92231  -0.00001   0.00002  -0.00000   0.00001   1.92232
   A23        1.90346   0.00001  -0.00001   0.00002   0.00001   1.90347
   A24        1.89978   0.00001  -0.00001   0.00001   0.00000   1.89978
   A25        1.90431   0.00001  -0.00000  -0.00001  -0.00001   1.90430
   A26        2.33152   0.00016  -0.00043   0.00036  -0.00007   2.33145
   A27        1.68270  -0.00013   0.00054  -0.00047   0.00005   1.68276
   A28        1.93354   0.00022  -0.00025   0.00042   0.00016   1.93371
   A29        2.60624  -0.00005   0.00036   0.00129   0.00165   2.60789
   A30        1.87311   0.00002  -0.00006   0.00005  -0.00001   1.87309
   A31        1.91039  -0.00000   0.00000   0.00000   0.00000   1.91039
   A32        2.18455  -0.00002   0.00018  -0.00019  -0.00001   2.18454
   A33        2.18821   0.00002  -0.00018   0.00018   0.00000   2.18822
   A34        1.86657  -0.00001   0.00002  -0.00007  -0.00005   1.86652
   A35        1.88696   0.00000  -0.00002   0.00006   0.00005   1.88700
   A36        2.04839   0.00000   0.00001  -0.00001   0.00000   2.04839
   A37        2.34749  -0.00000   0.00001  -0.00005  -0.00005   2.34745
   A38        1.88666  -0.00001   0.00004  -0.00006  -0.00003   1.88664
   A39        2.04730   0.00000  -0.00001  -0.00004  -0.00005   2.04725
   A40        2.34815   0.00001  -0.00002   0.00011   0.00009   2.34824
   A41        2.00545   0.00003   0.00034  -0.00123  -0.00089   2.00456
   A42        1.87753  -0.00001  -0.00000  -0.00007  -0.00007   1.87746
   A43        1.91000  -0.00001   0.00004  -0.00002   0.00001   1.91002
   A44        2.16941   0.00007  -0.00000   0.00003   0.00002   2.16943
   A45        2.20377  -0.00006  -0.00003   0.00000  -0.00003   2.20374
   A46        1.86582   0.00003  -0.00004   0.00003  -0.00001   1.86581
   A47        1.89335  -0.00002   0.00004  -0.00003   0.00001   1.89336
   A48        2.04280   0.00001  -0.00001   0.00004   0.00003   2.04283
   A49        2.34687   0.00001  -0.00003  -0.00001  -0.00004   2.34683
   A50        1.87729   0.00001  -0.00001   0.00003   0.00001   1.87731
   A51        2.02794   0.00000  -0.00000   0.00004   0.00004   2.02798
   A52        2.37729  -0.00001   0.00001  -0.00006  -0.00006   2.37723
   A53        2.10255   0.00037  -0.00022   0.00005  -0.00017   2.10238
    D1        1.55882  -0.00002   0.00031  -0.00020   0.00010   1.55892
    D2       -2.73278  -0.00007   0.00025  -0.00013   0.00012  -2.73266
    D3       -0.40575   0.00000   0.00009  -0.00002   0.00007  -0.40568
    D4       -2.24198   0.00001  -0.00014   0.00021   0.00007  -2.24191
    D5        2.13166   0.00003  -0.00015   0.00022   0.00007   2.13173
    D6       -0.28928  -0.00002  -0.00016   0.00019   0.00003  -0.28924
    D7        0.99212  -0.00002  -0.00026   0.00047   0.00021   0.99233
    D8        3.08916  -0.00002  -0.00026   0.00049   0.00023   3.08939
    D9       -1.10871  -0.00002  -0.00026   0.00043   0.00017  -1.10854
   D10       -1.04489   0.00000  -0.00008   0.00025   0.00017  -1.04473
   D11        1.05214   0.00000  -0.00008   0.00027   0.00019   1.05234
   D12        3.13746   0.00000  -0.00009   0.00022   0.00013   3.13759
   D13        3.10926   0.00002   0.00011   0.00008   0.00019   3.10945
   D14       -1.07689   0.00003   0.00012   0.00010   0.00021  -1.07667
   D15        1.00843   0.00003   0.00011   0.00004   0.00015   1.00857
   D16       -1.90420  -0.00012   0.00089  -0.00070   0.00019  -1.90401
   D17        2.37029  -0.00005   0.00065  -0.00051   0.00015   2.37043
   D18        0.36956  -0.00003   0.00074  -0.00059   0.00016   0.36972
   D19       -3.13425  -0.00000   0.00001   0.00000   0.00001  -3.13424
   D20       -1.04134  -0.00000   0.00000   0.00002   0.00002  -1.04132
   D21        1.06900  -0.00001   0.00001  -0.00001   0.00000   1.06901
   D22       -1.16552   0.00001  -0.00004  -0.00010  -0.00014  -1.16566
   D23        0.92739   0.00001  -0.00005  -0.00009  -0.00014   0.92725
   D24        3.03773   0.00000  -0.00004  -0.00011  -0.00015   3.03758
   D25        1.05015  -0.00000  -0.00004   0.00008   0.00004   1.05019
   D26       -3.14013  -0.00000  -0.00005   0.00010   0.00005  -3.14008
   D27       -1.02979  -0.00000  -0.00004   0.00007   0.00004  -1.02975
   D28       -3.02535   0.00001   0.00630  -0.00420   0.00210  -3.02326
   D29        0.36832  -0.00004   0.00495  -0.00693  -0.00198   0.36635
   D30       -0.21182  -0.00010   0.00246  -0.00429  -0.00184  -0.21366
   D31        2.45503   0.00009   0.00477   0.00013   0.00490   2.45993
   D32        0.46228   0.00013   0.00269   0.00065   0.00334   0.46563
   D33       -2.17196  -0.00002   0.00010  -0.00402  -0.00392  -2.17587
   D34       -0.04545   0.00000  -0.00033  -0.00040  -0.00073  -0.04618
   D35        3.08740   0.00008  -0.00013  -0.00106  -0.00119   3.08621
   D36        0.03431  -0.00001   0.00029   0.00012   0.00040   0.03472
   D37       -3.06475  -0.00000   0.00009   0.00004   0.00013  -3.06463
   D38        0.03891   0.00000   0.00025   0.00052   0.00077   0.03968
   D39       -3.09391  -0.00007   0.00005   0.00118   0.00123  -3.09268
   D40       -1.38530  -0.00007  -0.00065  -0.00087  -0.00152  -1.38682
   D41        1.74617   0.00001  -0.00042  -0.00162  -0.00204   1.74413
   D42       -0.01694  -0.00001  -0.00007  -0.00044  -0.00051  -0.01745
   D43        3.10063  -0.00000  -0.00011  -0.00031  -0.00043   3.10020
   D44       -0.01057   0.00001  -0.00013   0.00020   0.00007  -0.01051
   D45        3.07799   0.00000   0.00012   0.00029   0.00040   3.07840
   D46       -3.12225   0.00000  -0.00008   0.00004  -0.00004  -3.12229
   D47       -0.03369  -0.00001   0.00017   0.00013   0.00030  -0.03339
   D48        0.03821   0.00003  -0.00056   0.00160   0.00104   0.03925
   D49       -3.09903  -0.00011   0.00122  -0.00146  -0.00024  -3.09926
   D50       -0.02714  -0.00001   0.00039  -0.00103  -0.00064  -0.02778
   D51        3.08166  -0.00001   0.00028  -0.00087  -0.00059   3.08107
   D52       -0.03404  -0.00003   0.00050  -0.00153  -0.00102  -0.03507
   D53        3.10308   0.00011  -0.00132   0.00161   0.00029   3.10337
   D54        0.52702   0.00016   0.00034   0.00494   0.00528   0.53231
   D55       -2.60947  -0.00000   0.00242   0.00136   0.00379  -2.60569
   D56        0.01671   0.00002  -0.00025   0.00087   0.00061   0.01732
   D57       -3.10830   0.00001  -0.00025   0.00066   0.00041  -3.10789
   D58        0.00638  -0.00001  -0.00008   0.00010   0.00002   0.00640
   D59       -3.09269  -0.00001   0.00006  -0.00011  -0.00005  -3.09274
   D60        3.12727   0.00001  -0.00009   0.00037   0.00028   3.12755
   D61        0.02820   0.00000   0.00005   0.00015   0.00021   0.02841
         Item               Value     Threshold  Converged?
 Maximum Force            0.000371     0.000450     YES
 RMS     Force            0.000054     0.000300     YES
 Maximum Displacement     0.021489     0.001800     NO 
 RMS     Displacement     0.003866     0.001200     NO 
 Predicted change in Energy=-1.485058D-06
 Lowest energy point so far.  Saving SCF results.
 GradGradGradGradGradGradGradGradGradGradGradGradGradGradGradGradGradGrad

 Leave Link  103 at Tue Apr 21 13:58:06 2026, MaxMem=  1342177280 cpu:               9.9 elap:               0.7
 (Enter /home/zhangying/bin/g16/l202.exe)
                          Input orientation:                          
 ---------------------------------------------------------------------
 Center     Atomic      Atomic             Coordinates (Angstroms)
 Number     Number       Type             X           Y           Z
 ---------------------------------------------------------------------
      1          7           0       -0.027515   -1.311083   -0.364243
      2         16           0       -0.460983   -0.027248   -1.169313
      3         16           0        0.795704   -1.365805    1.030322
      4          6           0        0.954067    0.370376   -2.347514
      5          6           0        2.144492   -2.574554    0.511674
      6          9           0        2.960194   -2.777863    1.550529
      7          9           0        1.620617   -3.739747    0.135502
      8          9           0        1.208424   -0.676336   -3.127858
      9          9           0        0.617845    1.416352   -3.107664
     10          9           0        2.053558    0.677548   -1.652183
     11          9           0        2.853147   -2.066472   -0.500601
     12          8           0       -1.605150   -0.340938   -2.014234
     13          8           0       -0.561689    1.220980   -0.366929
     14          8           0        0.006932   -2.080862    2.029522
     15          8           0        1.497352   -0.142823    1.412586
     16          3           0       -2.011336    2.277111    0.219486
     17          8           0        0.766232    2.725883    2.037605
     18          6           0        0.215116    3.445599    1.049906
     19          8           0        1.173081    3.841649    0.197063
     20          6           0        2.372128    3.297957    0.652406
     21          6           0        2.120800    2.616242    1.762216
     22          8           0       -0.966260    3.690498    0.940530
     23          1           0        3.251463    3.480274    0.064198
     24          1           0        2.708559    2.004687    2.419183
     25          8           0       -2.666171   -0.599794    1.051436
     26          6           0       -3.599778    0.064654    0.348405
     27          8           0       -4.469604   -0.808042   -0.172507
     28          6           0       -4.030142   -2.083575    0.187915
     29          6           0       -2.933907   -1.958059    0.925716
     30          8           0       -3.627290    1.268408    0.217495
     31          1           0       -4.599701   -2.917318   -0.176886
     32          1           0       -2.231193   -2.625332    1.391182
 ---------------------------------------------------------------------
                    Distance matrix (angstroms):
                    1          2          3          4          5
     1  N    0.000000
     2  S    1.576155   0.000000
     3  S    1.620339   2.865204   0.000000
     4  C    2.779239   1.883780   3.801208   0.000000
     5  C    2.661054   4.012853   1.883959   4.273720   0.000000
     6  F    3.839818   5.164095   2.636198   5.397286   1.336385
     7  F    2.977330   4.451770   2.667730   4.847965   1.331775
     8  F    3.093221   2.654079   4.235111   1.330128   4.210183
     9  F    3.921958   2.646707   4.989486   1.336017   5.599785
    10  F    3.153460   2.655714   3.599073   1.336682   3.907264
    11  F    2.981178   3.948299   2.658520   3.599420   1.336053
    12  O    2.480440   1.456506   4.010458   2.677057   5.042724
    13  O    2.587796   1.487290   3.238253   2.635101   4.743568
    14  O    2.514728   3.829990   1.460091   5.105299   2.667725
    15  O    2.616711   3.242628   1.460863   3.833651   2.672780
    16  Li   4.141427   3.105225   4.669879   4.361048   6.394915
    17  O    4.764032   4.401148   4.213952   4.981261   5.685306
    18  C    4.968372   4.176447   4.846347   4.641714   6.344639
    19  O    5.320445   4.416504   5.287183   4.309590   6.496944
    20  C    5.294820   4.733093   4.937470   4.425059   5.878607
    21  C    4.955903   4.716726   4.260076   4.826495   5.339362
    22  O    5.253521   4.304460   5.355258   5.051940   7.007966
    23  H    5.821715   5.254190   5.518028   4.556956   6.171431
    24  H    5.121318   5.201159   4.116815   5.335786   4.992616
    25  O    3.077756   3.181570   3.545672   5.059665   5.228145
    26  C    3.893787   3.487685   4.672418   5.300844   6.323664
    27  O    4.474591   4.203844   5.429675   5.961169   6.880040
    28  C    4.113714   4.336986   4.951125   6.106768   6.202580
    29  C    3.244947   3.772603   3.777791   5.590347   5.132410
    30  O    4.466606   3.691538   5.211779   5.326777   6.940343
    31  H    4.849740   5.144551   5.742381   6.809178   6.787912
    32  H    3.108852   4.054605   3.298292   5.753086   4.463489
                    6          7          8          9         10
     6  F    0.000000
     7  F    2.173013   0.000000
     8  F    5.419633   4.494876   0.000000
     9  F    6.691548   6.173252   2.174520   0.000000
    10  F    4.797835   4.784950   2.173677   2.173828   0.000000
    11  F    2.173630   2.173385   3.397068   4.891158   3.081417
    12  O    6.283988   5.155467   3.044478   3.037328   3.815041
    13  O    5.663131   5.442766   3.788909   2.990167   2.964238
    14  O    3.071970   2.990517   5.478580   6.244550   5.035122
    15  O    3.017014   3.818901   4.580802   4.861813   3.221053
    16  Li   7.213914   7.028564   5.504036   4.327057   4.752379
    17  O    5.944908   6.793551   6.201019   5.311373   4.412190
    18  C    6.820379   7.378399   5.952372   4.643859   4.282904
    19  O    6.988818   7.594843   5.609682   4.136614   3.769149
    20  C    6.169930   7.096565   5.607104   4.555884   3.504163
    21  C    5.463128   6.579892   5.965427   5.235871   3.926980
    22  O    7.591366   7.908764   6.352186   4.906017   4.991926
    23  H    6.438812   7.402259   5.625001   4.610469   3.498030
    24  H    4.867306   6.276730   6.340974   5.938288   4.332014
    25  O    6.053847   5.392104   5.699547   5.669896   5.587217
    26  C    7.249707   6.463074   5.979321   5.617815   6.028117
    27  O    7.877243   6.766134   6.402457   6.280543   6.851866
    28  C    7.155666   5.888696   6.357456   6.686862   6.929731
    29  C    5.983552   4.954043   5.935754   6.345845   6.202160
    30  O    7.845013   7.254575   6.193346   5.394417   6.009728
    31  H    7.755993   6.282224   6.889452   7.388704   7.704896
    32  H    5.196071   4.201797   6.004271   6.685196   6.207268
                   11         12         13         14         15
    11  F    0.000000
    12  O    5.014475   0.000000
    13  O    4.741973   2.498401   0.000000
    14  O    3.808236   4.688081   4.119280   0.000000
    15  O    3.032967   4.626863   3.044056   2.521499   0.000000
    16  Li   6.561130   3.465353   1.887001   5.132404   4.426111
    17  O    5.810711   5.607695   3.132075   4.866354   3.025666
    18  C    6.304460   5.200018   2.749506   5.616473   3.827851
    19  O    6.181848   5.486568   3.193027   6.308244   4.178356
    20  C    5.507986   6.014255   3.736330   6.035089   3.630713
    21  C    5.252093   6.073647   3.698076   5.157779   2.850152
    22  O    7.057438   5.038977   2.823411   5.953286   4.581110
    23  H    5.589638   6.519833   4.453134   6.731695   4.245219
    24  H    5.012023   6.615529   4.367052   4.913485   2.663092
    25  O    5.918009   3.254398   3.123431   3.208690   4.204066
    26  C    6.848558   3.118511   3.328480   4.520814   5.211167
    27  O    7.437336   3.437331   4.407554   5.148629   6.209638
    28  C    6.917660   3.710369   4.822666   4.437285   5.984942
    29  C    5.961218   3.608875   4.171886   3.143565   4.813333
    30  O    7.323465   3.414624   3.121171   5.263898   5.448097
    31  H    7.508240   4.356710   5.785082   5.175806   6.884642
    32  H    5.453593   4.148162   4.546681   2.390215   4.479437
                   16         17         18         19         20
    16  Li   0.000000
    17  O    3.349901   0.000000
    18  C    2.648028   1.340623   0.000000
    19  O    3.548069   2.190446   1.342346   0.000000
    20  C    4.521538   2.196576   2.198297   1.393073   0.000000
    21  C    4.423751   1.386620   2.197010   2.202157   1.326491
    22  O    1.899935   2.266183   1.211440   2.269883   3.373713
    23  H    5.400812   3.261873   3.192527   2.113744   1.073526
    24  H    5.214432   2.106742   3.188794   3.266487   2.215228
    25  O    3.065539   4.879963   4.966590   5.932640   6.382487
    26  C    2.726670   5.384940   5.145513   6.088413   6.797818
    27  O    3.964203   6.692324   6.444715   7.320935   8.021784
    28  C    4.805430   7.039705   7.024031   7.885550   8.376498
    29  C    4.391646   6.071790   6.255501   7.143871   7.473581
    30  O    1.904939   4.973939   4.494124   5.446608   6.348325
    31  H    5.817115   8.095858   8.073054   8.896543   9.376768
    32  H    5.045310   6.167488   6.554167   7.405190   7.538018
                   21         22         23         24         25
    21  C    0.000000
    22  O    3.370332   0.000000
    23  H    2.215449   4.312927   0.000000
    24  H    1.072878   4.304959   2.831617   0.000000
    25  O    5.810610   4.616124   7.255341   6.127134   0.000000
    26  C    6.421408   4.520262   7.660727   6.917150   1.344384
    27  O    7.674784   5.809400   8.835189   8.133531   2.189469
    28  C    7.899418   6.579797   9.164797   8.191614   2.192645
    29  C    6.868335   5.981476   8.281091   7.054872   1.390098
    30  O    6.102734   3.670202   7.227246   6.747779   2.260395
    31  H    8.918831   7.623237  10.130552   9.185661   3.258563
    32  H    6.822874   6.457000   8.312570   6.847993   2.099390
                   26         27         28         29         30
    26  C    0.000000
    27  O    1.337739   0.000000
    28  C    2.196784   1.396430   0.000000
    29  C    2.206364   2.210656   1.327342   0.000000
    30  O    1.211163   2.274475   3.376234   3.375269   0.000000
    31  H    3.188720   2.113289   1.073594   2.216028   4.315254
    32  H    3.193186   3.279962   2.231047   1.075044   4.299748
                   31         32
    31  H    0.000000
    32  H    2.855508   0.000000
 Stoichiometry    C8H4F6LiNO10S2
 Framework group  C1[X(C8H4F6LiNO10S2)]
 Deg. of freedom    90
 Full point group                 C1      NOp   1
 RotChk:  IX=0 Diff= 6.43D-03
 Largest Abelian subgroup         C1      NOp   1
 Largest concise Abelian subgroup C1      NOp   1
                         Standard orientation:                         
 ---------------------------------------------------------------------
 Center     Atomic      Atomic             Coordinates (Angstroms)
 Number     Number       Type             X           Y           Z
 ---------------------------------------------------------------------
      1          7           0        0.030258   -1.310800    0.368313
      2         16           0        0.461659   -0.024789    1.171017
      3         16           0       -0.794006   -1.369453   -1.025476
      4          6           0       -0.953252    0.371659    2.349780
      5          6           0       -2.139781   -2.580262   -0.503813
      6          9           0       -2.955914   -2.786930   -1.541667
      7          9           0       -1.613110   -3.743747   -0.126264
      8          9           0       -1.204726   -0.674374    3.131969
      9          9           0       -0.618627    1.419534    3.108017
     10          9           0       -2.053975    0.675402    1.654892
     11          9           0       -2.848673   -2.072111    0.508261
     12          8           0        1.607196   -0.334721    2.015467
     13          8           0        0.559034    1.222396    0.366603
     14          8           0       -0.004545   -2.084387   -2.024219
     15          8           0       -1.498578   -0.148566   -1.409058
     16          3           0        2.005937    2.280696   -0.222672
     17          8           0       -0.774097    2.720711   -2.039162
     18          6           0       -0.223692    3.443141   -1.053049
     19          8           0       -1.181788    3.838480   -0.200023
     20          6           0       -2.380053    3.291525   -0.653513
     21          6           0       -2.128198    2.608615   -1.762468
     22          8           0        0.957250    3.690727   -0.945044
     23          1           0       -3.259283    3.472886   -0.064853
     24          1           0       -2.715200    1.994784   -2.417988
     25          8           0        2.666209   -0.596102   -1.050683
     26          6           0        3.598984    0.071431   -0.349471
     27          8           0        4.471103   -0.798596    0.172073
     28          6           0        4.034061   -2.075624   -0.185991
     29          6           0        2.936945   -1.953595   -0.923069
     30          8           0        3.624039    1.275443   -0.220461
     31          1           0        4.605700   -2.907581    0.179632
     32          1           0        2.235267   -2.623090   -1.386905
 ---------------------------------------------------------------------
 Rotational constants (GHZ):           0.1761408           0.1685357           0.1280998
 Leave Link  202 at Tue Apr 21 13:58:06 2026, MaxMem=  1342177280 cpu:               0.4 elap:               0.1
 (Enter /home/zhangying/bin/g16/l301.exe)
 Standard basis: 6-311++G(d,p) (5D, 7F)
 Ernie: Thresh=  0.10000D-02 Tol=  0.10000D-05 Strict=F.
 There are   688 symmetry adapted cartesian basis functions of A   symmetry.
 There are   660 symmetry adapted basis functions of A   symmetry.
   660 basis functions,  1072 primitive gaussians,   688 cartesian basis functions
   114 alpha electrons      114 beta electrons
       nuclear repulsion energy      3624.8684510497 Hartrees.
 IExCor=  402 DFT=T Ex+Corr=B3LYP ExCW=0 ScaHFX=  0.200000
 ScaDFX=  0.800000  0.720000  1.000000  0.810000 ScalE2=  1.000000  1.000000
 IRadAn=      5 IRanWt=     -1 IRanGd=            0 ICorTp=0 IEmpDi=141
 NAtoms=   32 NActive=   32 NUniq=   32 SFac= 1.00D+00 NAtFMM=   60 NAOKFM=F Big=F
 Integral buffers will be    131072 words long.
 Raffenetti 2 integral format.
 Two-electron integral symmetry is turned on.
 R6Disp:  Grimme-D3(BJ) Dispersion energy=       -0.0769083322 Hartrees.
 Nuclear repulsion after empirical dispersion term =     3624.7915427176 Hartrees.
 Leave Link  301 at Tue Apr 21 13:58:07 2026, MaxMem=  1342177280 cpu:               1.3 elap:               0.1
 (Enter /home/zhangying/bin/g16/l302.exe)
 NPDir=0 NMtPBC=     1 NCelOv=     1 NCel=       1 NClECP=     1 NCelD=      1
         NCelK=      1 NCelE2=     1 NClLst=     1 CellRange=     0.0.
 One-electron integrals computed using PRISM.
 One-electron integral symmetry used in STVInt
 NBasis=   660 RedAO= T EigKep=  1.12D-05  NBF=   660
 NBsUse=   660 1.00D-06 EigRej= -1.00D+00 NBFU=   660
 Precomputing XC quadrature grid using
 IXCGrd= 4 IRadAn=           5 IRanWt=          -1 IRanGd=           0 AccXCQ= 0.00D+00.
 Generated NRdTot=       0 NPtTot=           0 NUsed=           0 NTot=          32
 NSgBfM=   676   676   676   676   676 MxSgAt=    32 MxSgA2=    32.
 Leave Link  302 at Tue Apr 21 13:58:08 2026, MaxMem=  1342177280 cpu:              13.2 elap:               0.9
 (Enter /home/zhangying/bin/g16/l303.exe)
 DipDrv:  MaxL=1.
 Leave Link  303 at Tue Apr 21 13:58:08 2026, MaxMem=  1342177280 cpu:               1.9 elap:               0.2
 (Enter /home/zhangying/bin/g16/l401.exe)
 Initial guess from the checkpoint file:  "/home_zz/zhangying/wangchenyu/zhang/diffusion/2VC/3/new/Gau-14738.chk"
 B after Tr=     0.000000    0.000000   -0.000000
         Rot=    0.999997    0.000207    0.000244    0.002306 Ang=   0.27 deg.
 Guess basis will be translated and rotated to current coordinates.
 JPrj=2 DoOrth=T DoCkMO=T.
 Generating alternative initial guess.
 ExpMin= 7.40D-03 ExpMax= 9.34D+04 ExpMxC= 3.17D+03 IAcc=3 IRadAn=         5 AccDes= 0.00D+00
 Harris functional with IExCor=  402 and IRadAn=       5 diagonalized for initial guess.
 HarFok:  IExCor=  402 AccDes= 0.00D+00 IRadAn=         5 IDoV= 1 UseB2=F ITyADJ=14
 ICtDFT=  3500011 ScaDFX=  1.000000  1.000000  1.000000  1.000000
 FoFCou: FMM=F IPFlag=           0 FMFlag=      100000 FMFlg1=           0
         NFxFlg=           0 DoJE=T BraDBF=F KetDBF=T FulRan=T
         wScrn=  0.000000 ICntrl=       500 IOpCl=  0 I1Cent=   200000004 NGrid=           0
         NMat0=    1 NMatS0=      1 NMatT0=    0 NMatD0=    1 NMtDS0=    0 NMtDT0=    0
 Petite list used in FoFCou.
 Harris En= -2517.87750311154    
 Leave Link  401 at Tue Apr 21 13:58:12 2026, MaxMem=  1342177280 cpu:              66.0 elap:               4.2
 (Enter /home/zhangying/bin/g16/l502.exe)
 Integral symmetry usage will be decided dynamically.
 Closed shell SCF:
 Using DIIS extrapolation, IDIIS=  1040.
 NGot=  1342177280 LenX=  1341213430 LenY=  1340739398
 Requested convergence on RMS density matrix=1.00D-08 within 128 cycles.
 Requested convergence on MAX density matrix=1.00D-06.
 Requested convergence on             energy=1.00D-06.
 No special actions if energy rises.
 Fock matrices will be formed incrementally for  20 cycles.

 Cycle   1  Pass 1  IDiag  1:
 FoFJK:  IHMeth= 1 ICntrl=       0 DoSepK=F KAlg= 0 I1Cent=           0 FoldK=F
 IRaf= 780000000 NMat=       1 IRICut=       1 DoRegI=T DoRafI=F ISym2E= 0 IDoP0=0 IntGTp=1.
 FoFCou: FMM=F IPFlag=           0 FMFlag=      100000 FMFlg1=           0
         NFxFlg=           0 DoJE=F BraDBF=F KetDBF=F FulRan=T
         wScrn=  0.000000 ICntrl=         0 IOpCl=  0 I1Cent=           0 NGrid=           0
         NMat0=    1 NMatS0=      1 NMatT0=    0 NMatD0=    1 NMtDS0=    0 NMtDT0=    0
 Symmetry not used in FoFCou.
 E= -2517.77773121703    
 DIIS: error= 3.07D-04 at cycle   1 NSaved=   1.
 NSaved= 1 IEnMin= 1 EnMin= -2517.77773121703     IErMin= 1 ErrMin= 3.07D-04
 ErrMax= 3.07D-04  0.00D+00 EMaxC= 1.00D-01 BMatC= 7.77D-05 BMatP= 7.77D-05
 IDIUse=3 WtCom= 9.97D-01 WtEn= 3.07D-03
 Coeff-Com:  0.100D+01
 Coeff-En:   0.100D+01
 Coeff:      0.100D+01
 Gap=     0.408 Goal=   None    Shift=    0.000
 RMSDP=1.93D-04 MaxDP=2.75D-02              OVMax= 3.10D-03

 Cycle   2  Pass 1  IDiag  1:
 RMSU=  1.90D-04    CP:  9.98D-01
 E= -2517.77786448732     Delta-E=       -0.000133270292 Rises=F Damp=F
 DIIS: error= 4.30D-05 at cycle   2 NSaved=   2.
 NSaved= 2 IEnMin= 2 EnMin= -2517.77786448732     IErMin= 2 ErrMin= 4.30D-05
 ErrMax= 4.30D-05  0.00D+00 EMaxC= 1.00D-01 BMatC= 2.22D-06 BMatP= 7.77D-05
 IDIUse=1 WtCom= 1.00D+00 WtEn= 0.00D+00
 Coeff-Com: -0.321D-01 0.103D+01
 Coeff:     -0.321D-01 0.103D+01
 Gap=     0.261 Goal=   None    Shift=    0.000
 RMSDP=2.22D-05 MaxDP=1.52D-03 DE=-1.33D-04 OVMax= 5.90D-04

 Cycle   3  Pass 1  IDiag  1:
 RMSU=  2.16D-05    CP:  9.99D-01  1.02D+00
 E= -2517.77786257626     Delta-E=        0.000001911063 Rises=F Damp=F
 DIIS: error= 8.57D-05 at cycle   3 NSaved=   3.
 NSaved= 3 IEnMin= 2 EnMin= -2517.77786448732     IErMin= 2 ErrMin= 4.30D-05
 ErrMax= 8.57D-05  0.00D+00 EMaxC= 1.00D-01 BMatC= 5.70D-06 BMatP= 2.22D-06
 IDIUse=1 WtCom= 1.00D+00 WtEn= 0.00D+00
 Coeff-Com: -0.404D-01 0.666D+00 0.374D+00
 Coeff:     -0.404D-01 0.666D+00 0.374D+00
 Gap=     0.261 Goal=   None    Shift=    0.000
 RMSDP=1.61D-05 MaxDP=1.31D-03 DE= 1.91D-06 OVMax= 4.81D-04

 Cycle   4  Pass 1  IDiag  1:
 RMSU=  7.19D-06    CP:  9.98D-01  1.03D+00  4.13D-01
 E= -2517.77786684859     Delta-E=       -0.000004272330 Rises=F Damp=F
 DIIS: error= 1.19D-05 at cycle   4 NSaved=   4.
 NSaved= 4 IEnMin= 4 EnMin= -2517.77786684859     IErMin= 4 ErrMin= 1.19D-05
 ErrMax= 1.19D-05  0.00D+00 EMaxC= 1.00D-01 BMatC= 1.96D-07 BMatP= 2.22D-06
 IDIUse=1 WtCom= 1.00D+00 WtEn= 0.00D+00
 Coeff-Com: -0.123D-01 0.183D+00 0.185D+00 0.645D+00
 Coeff:     -0.123D-01 0.183D+00 0.185D+00 0.645D+00
 Gap=     0.261 Goal=   None    Shift=    0.000
 RMSDP=5.18D-06 MaxDP=7.61D-04 DE=-4.27D-06 OVMax= 1.02D-04

 Cycle   5  Pass 1  IDiag  1:
 RMSU=  2.16D-06    CP:  9.99D-01  1.03D+00  4.93D-01  5.88D-01
 E= -2517.77786696970     Delta-E=       -0.000000121116 Rises=F Damp=F
 DIIS: error= 3.84D-06 at cycle   5 NSaved=   5.
 NSaved= 5 IEnMin= 5 EnMin= -2517.77786696970     IErMin= 5 ErrMin= 3.84D-06
 ErrMax= 3.84D-06  0.00D+00 EMaxC= 1.00D-01 BMatC= 4.39D-08 BMatP= 1.96D-07
 IDIUse=1 WtCom= 1.00D+00 WtEn= 0.00D+00
 Coeff-Com: -0.425D-02 0.561D-01 0.843D-01 0.405D+00 0.459D+00
 Coeff:     -0.425D-02 0.561D-01 0.843D-01 0.405D+00 0.459D+00
 Gap=     0.261 Goal=   None    Shift=    0.000
 RMSDP=1.94D-06 MaxDP=2.94D-04 DE=-1.21D-07 OVMax= 3.60D-05

 Cycle   6  Pass 1  IDiag  1:
 RMSU=  6.48D-07    CP:  9.98D-01  1.03D+00  4.73D-01  6.85D-01  5.85D-01
 E= -2517.77786700043     Delta-E=       -0.000000030726 Rises=F Damp=F
 DIIS: error= 1.09D-06 at cycle   6 NSaved=   6.
 NSaved= 6 IEnMin= 6 EnMin= -2517.77786700043     IErMin= 6 ErrMin= 1.09D-06
 ErrMax= 1.09D-06  0.00D+00 EMaxC= 1.00D-01 BMatC= 2.12D-09 BMatP= 4.39D-08
 IDIUse=1 WtCom= 1.00D+00 WtEn= 0.00D+00
 Coeff-Com: -0.214D-03-0.415D-02 0.111D-01 0.964D-01 0.213D+00 0.683D+00
 Coeff:     -0.214D-03-0.415D-02 0.111D-01 0.964D-01 0.213D+00 0.683D+00
 Gap=     0.261 Goal=   None    Shift=    0.000
 RMSDP=4.61D-07 MaxDP=3.61D-05 DE=-3.07D-08 OVMax= 1.09D-05

 Cycle   7  Pass 1  IDiag  1:
 RMSU=  2.56D-07    CP:  9.98D-01  1.03D+00  4.83D-01  6.92D-01  5.82D-01
                    CP:  5.72D-01
 E= -2517.77786700143     Delta-E=       -0.000000000995 Rises=F Damp=F
 DIIS: error= 8.67D-07 at cycle   7 NSaved=   7.
 NSaved= 7 IEnMin= 7 EnMin= -2517.77786700143     IErMin= 7 ErrMin= 8.67D-07
 ErrMax= 8.67D-07  0.00D+00 EMaxC= 1.00D-01 BMatC= 9.09D-10 BMatP= 2.12D-09
 IDIUse=1 WtCom= 1.00D+00 WtEn= 0.00D+00
 Coeff-Com:  0.330D-03-0.962D-02-0.216D-02 0.195D-01 0.942D-01 0.473D+00
 Coeff-Com:  0.425D+00
 Coeff:      0.330D-03-0.962D-02-0.216D-02 0.195D-01 0.942D-01 0.473D+00
 Coeff:      0.425D+00
 Gap=     0.261 Goal=   None    Shift=    0.000
 RMSDP=2.00D-07 MaxDP=1.39D-05 DE=-9.95D-10 OVMax= 5.16D-06

 Cycle   8  Pass 1  IDiag  1:
 RMSU=  6.86D-08    CP:  9.98D-01  1.03D+00  4.81D-01  6.97D-01  6.05D-01
                    CP:  6.78D-01  4.30D-01
 E= -2517.77786700201     Delta-E=       -0.000000000579 Rises=F Damp=F
 DIIS: error= 1.79D-07 at cycle   8 NSaved=   8.
 NSaved= 8 IEnMin= 8 EnMin= -2517.77786700201     IErMin= 8 ErrMin= 1.79D-07
 ErrMax= 1.79D-07  0.00D+00 EMaxC= 1.00D-01 BMatC= 3.52D-11 BMatP= 9.09D-10
 IDIUse=1 WtCom= 1.00D+00 WtEn= 0.00D+00
 Coeff-Com:  0.195D-03-0.481D-02-0.212D-02 0.203D-02 0.330D-01 0.201D+00
 Coeff-Com:  0.230D+00 0.540D+00
 Coeff:      0.195D-03-0.481D-02-0.212D-02 0.203D-02 0.330D-01 0.201D+00
 Coeff:      0.230D+00 0.540D+00
 Gap=     0.261 Goal=   None    Shift=    0.000
 RMSDP=5.32D-08 MaxDP=4.20D-06 DE=-5.79D-10 OVMax= 1.09D-06

 Cycle   9  Pass 1  IDiag  1:
 RMSU=  3.51D-08    CP:  9.98D-01  1.03D+00  4.82D-01  6.97D-01  6.10D-01
                    CP:  6.89D-01  4.62D-01  5.39D-01
 E= -2517.77786700211     Delta-E=       -0.000000000101 Rises=F Damp=F
 DIIS: error= 8.55D-08 at cycle   9 NSaved=   9.
 NSaved= 9 IEnMin= 9 EnMin= -2517.77786700211     IErMin= 9 ErrMin= 8.55D-08
 ErrMax= 8.55D-08  0.00D+00 EMaxC= 1.00D-01 BMatC= 5.50D-12 BMatP= 3.52D-11
 IDIUse=1 WtCom= 1.00D+00 WtEn= 0.00D+00
 Coeff-Com:  0.534D-04-0.103D-02-0.848D-03-0.242D-02 0.258D-02 0.364D-01
 Coeff-Com:  0.620D-01 0.311D+00 0.592D+00
 Coeff:      0.534D-04-0.103D-02-0.848D-03-0.242D-02 0.258D-02 0.364D-01
 Coeff:      0.620D-01 0.311D+00 0.592D+00
 Gap=     0.261 Goal=   None    Shift=    0.000
 RMSDP=2.43D-08 MaxDP=2.25D-06 DE=-1.01D-10 OVMax= 4.24D-07

 Cycle  10  Pass 1  IDiag  1:
 RMSU=  1.11D-08    CP:  9.98D-01  1.03D+00  4.82D-01  6.96D-01  6.12D-01
                    CP:  6.90D-01  4.43D-01  6.59D-01  5.72D-01
 E= -2517.77786700209     Delta-E=        0.000000000012 Rises=F Damp=F
 DIIS: error= 3.00D-08 at cycle  10 NSaved=  10.
 NSaved=10 IEnMin= 9 EnMin= -2517.77786700211     IErMin=10 ErrMin= 3.00D-08
 ErrMax= 3.00D-08  0.00D+00 EMaxC= 1.00D-01 BMatC= 1.02D-12 BMatP= 5.50D-12
 IDIUse=1 WtCom= 1.00D+00 WtEn= 0.00D+00
 Coeff-Com:  0.484D-05 0.691D-04-0.228D-03-0.187D-02-0.319D-02-0.585D-02
 Coeff-Com:  0.672D-02 0.117D+00 0.368D+00 0.519D+00
 Coeff:      0.484D-05 0.691D-04-0.228D-03-0.187D-02-0.319D-02-0.585D-02
 Coeff:      0.672D-02 0.117D+00 0.368D+00 0.519D+00
 Gap=     0.261 Goal=   None    Shift=    0.000
 RMSDP=8.23D-09 MaxDP=8.24D-07 DE= 1.18D-11 OVMax= 1.74D-07

 SCF Done:  E(RB3LYP) =  -2517.77786700     A.U. after   10 cycles
            NFock= 10  Conv=0.82D-08     -V/T= 2.0024
 KE= 2.511633854769D+03 PE=-1.320628361907D+04 EE= 4.552080354578D+03
 Leave Link  502 at Tue Apr 21 14:00:28 2026, MaxMem=  1342177280 cpu:            2155.0 elap:             134.8
 (Enter /home/zhangying/bin/g16/l701.exe)
 ... and contract with generalized density number  0.
 Compute integral first derivatives.
 R6Disp: Adding Grimme-D3(BJ) dispersion energy 1st derivatives to the gradient.
 Leave Link  701 at Tue Apr 21 14:00:29 2026, MaxMem=  1342177280 cpu:               6.2 elap:               0.5
 (Enter /home/zhangying/bin/g16/l702.exe)
 L702 exits ... SP integral derivatives will be done elsewhere.
 Leave Link  702 at Tue Apr 21 14:00:29 2026, MaxMem=  1342177280 cpu:               0.6 elap:               0.1
 (Enter /home/zhangying/bin/g16/l703.exe)
 Integral derivatives from FoFJK, PRISM(SPDF).
 Compute integral first derivatives, UseDBF=F ICtDFT=           0.
 Calling FoFJK, ICntrl=      2127 FMM=F ISym2X=0 I1Cent= 0 IOpClX= 0 NMat=1 NMatS=1 NMatT=0.
 FoFJK:  IHMeth= 1 ICntrl=    2127 DoSepK=F KAlg= 0 I1Cent=           0 FoldK=F
 IRaf=         0 NMat=       1 IRICut=       1 DoRegI=T DoRafI=F ISym2E= 0 IDoP0=0 IntGTp=1.
 FoFCou: FMM=F IPFlag=           0 FMFlag=      100000 FMFlg1=         800
         NFxFlg=           0 DoJE=F BraDBF=F KetDBF=F FulRan=T
         wScrn=  0.000000 ICntrl=      2127 IOpCl=  0 I1Cent=           0 NGrid=           0
         NMat0=    1 NMatS0=      1 NMatT0=    0 NMatD0=    1 NMtDS0=    0 NMtDT0=    0
 Symmetry not used in FoFCou.
 Leave Link  703 at Tue Apr 21 14:01:31 2026, MaxMem=  1342177280 cpu:             984.5 elap:              61.6
 (Enter /home/zhangying/bin/g16/l716.exe)
 Dipole        = 7.81563101D-02 7.42602308D-01-4.81225025D-01
 ***** Axes restored to original set *****
 -------------------------------------------------------------------
 Center     Atomic                   Forces (Hartrees/Bohr)
 Number     Number              X              Y              Z
 -------------------------------------------------------------------
      1        7          -0.000052509    0.000026333   -0.000044235
      2       16          -0.000000396   -0.000065320    0.000014611
      3       16          -0.000045553   -0.000042922    0.000052375
      4        6          -0.000024833    0.000040411   -0.000039541
      5        6           0.000005353   -0.000024406    0.000019164
      6        9          -0.000006891    0.000003407   -0.000005662
      7        9          -0.000001886    0.000010140    0.000004176
      8        9          -0.000001480    0.000002163    0.000007682
      9        9           0.000010525   -0.000034028    0.000020301
     10        9           0.000014314   -0.000007561    0.000007958
     11        9           0.000001078    0.000012745   -0.000008957
     12        8           0.000007084   -0.000000525    0.000003300
     13        8          -0.000012889    0.000028962    0.000035162
     14        8           0.000029599    0.000020610    0.000015287
     15        8          -0.000011350   -0.000004391    0.000003232
     16        3          -0.000039902    0.000028750    0.000001002
     17        8          -0.000015287   -0.000039402   -0.000034143
     18        6           0.000045925   -0.000130171   -0.000157703
     19        8          -0.000018007   -0.000025392    0.000019824
     20        6           0.000022749    0.000020145    0.000021533
     21        6           0.000037332    0.000067785    0.000052534
     22        8          -0.000034098    0.000112941    0.000089004
     23        1          -0.000003181   -0.000004472    0.000001753
     24        1          -0.000000268    0.000000798   -0.000017665
     25        8           0.000096416    0.000020274   -0.000068419
     26        6          -0.000047865   -0.000027406   -0.000088246
     27        8           0.000075963   -0.000029589    0.000012060
     28        6          -0.000042045    0.000010524    0.000017002
     29        6          -0.000013869    0.000019343    0.000055567
     30        8           0.000006139    0.000016460    0.000071628
     31        1           0.000005450    0.000001870   -0.000011361
     32        1           0.000014381   -0.000008074   -0.000049223
 -------------------------------------------------------------------
 Cartesian Forces:  Max     0.000157703 RMS     0.000040438
 Leave Link  716 at Tue Apr 21 14:01:31 2026, MaxMem=  1342177280 cpu:               0.5 elap:               0.1
 (Enter /home/zhangying/bin/g16/l103.exe)

 GradGradGradGradGradGradGradGradGradGradGradGradGradGradGradGradGradGrad
 Berny optimization.
 Using GEDIIS/GDIIS optimizer.
 FormGI is forming the generalized inverse of G from B-inverse, IUseBI=4.
 Internal  Forces:  Max     0.000425271 RMS     0.000075550
 Search for a local minimum.
 Step number   5 out of a maximum of  157
 All quantities printed in internal units (Hartrees-Bohrs-Radians)
 RMS Force = .75550D-04 SwitMx=.10000D-02 MixMth= 2
 Mixed Optimization -- En-DIIS/RFO-DIIS
 Swapping is turned off.
 Update second derivatives using D2CorX and points    1    2    3    4    5
 DE=  1.22D-06 DEPred=-1.49D-06 R=-8.20D-01
 Trust test=-8.20D-01 RLast= 1.11D-02 DXMaxT set to 7.50D-02
 ITU= -1  1 -1  1  0
     Eigenvalues ---    0.00168   0.00230   0.00232   0.00864   0.01745
     Eigenvalues ---    0.02083   0.02272   0.02346   0.02376   0.02404
     Eigenvalues ---    0.02429   0.02669   0.02780   0.02854   0.02878
     Eigenvalues ---    0.03045   0.03575   0.04142   0.04412   0.06167
     Eigenvalues ---    0.06960   0.08527   0.08678   0.08812   0.08892
     Eigenvalues ---    0.09569   0.09870   0.10367   0.10999   0.11131
     Eigenvalues ---    0.11172   0.11601   0.12680   0.14523   0.15982
     Eigenvalues ---    0.15994   0.15996   0.16007   0.19636   0.19801
     Eigenvalues ---    0.20482   0.20488   0.22369   0.22578   0.22607
     Eigenvalues ---    0.23150   0.24735   0.24758   0.24856   0.24926
     Eigenvalues ---    0.25000   0.25000   0.25000   0.25000   0.25000
     Eigenvalues ---    0.25000   0.25000   0.25000   0.25143   0.26465
     Eigenvalues ---    0.36602   0.36779   0.36789   0.36867   0.43187
     Eigenvalues ---    0.43765   0.45815   0.46288   0.47554   0.51135
     Eigenvalues ---    0.51270   0.53560   0.55727   0.55845   0.57817
     Eigenvalues ---    0.58000   0.58031   0.58125   0.58183   0.59061
     Eigenvalues ---    0.59096   0.59457   0.60359   0.81352   0.91433
     Eigenvalues ---    0.91562   0.93084   0.99109   0.99619   1.26130
 En-DIIS/RFO-DIIS/Sim-DIIS IScMMF=       -3 using points:     5    4    3    2    1
 RFO step:  Lambda=-3.72514373D-06.
 NNeg= 0 NGDIIS= 5 SimSw=  2.50D-03 Rises=T DC=  1.22D-06 SmlDif=  1.00D-05
 NRisDI= 1 DoIntr=F SqrtH=F CThrHd= 10.0 CDAdj=  3.0
 RMS Error=  0.1757765783D-02 NUsed= 5 OKEnD=T EnDIS=T
 InvSVX:  RCond= 1.70D-06 Info=           0 Equed=N FErr=  4.64D-13 BErr=  5.74D-17
 EnCoef did   100 forward-backward iterations
 IWarn =    2
 Energies =   -2517.77786632      -2517.77786734      -2517.77786023      -2517.77786822      -2517.77786700    
 Point number   3 has energy  -0.2517777860D+04 and has been removed
 EnCoef did     2 forward-backward iterations
 IWarn =    0
 DidBck=T Rises=T En-DIIS coefs:    0.32418    0.32540    0.00000    0.35042    0.00000
 Iteration  1 RMS(Cart)=  0.01165348 RMS(Int)=  0.00002542
 Iteration  2 RMS(Cart)=  0.00005856 RMS(Int)=  0.00000048
 Iteration  3 RMS(Cart)=  0.00000000 RMS(Int)=  0.00000048
 ITry= 1 IFail=0 DXMaxC= 5.34D-02 DCOld= 1.00D+10 DXMaxT= 7.50D-02 DXLimC= 3.00D+00 Rises=F
 Variable       Old X    -DE/DX   Delta X   Delta X   Delta X     New X
                                 (Linear)    (Quad)   (Total)
    R1        2.97850  -0.00001   0.00009  -0.00024  -0.00016   2.97835
    R2        3.06200   0.00005  -0.00003   0.00017   0.00014   3.06213
    R3        3.55983   0.00000   0.00003  -0.00008  -0.00005   3.55978
    R4        2.75240  -0.00001  -0.00000   0.00001   0.00000   2.75240
    R5        2.81057   0.00002   0.00004  -0.00007  -0.00004   2.81054
    R6        3.56017  -0.00000  -0.00001   0.00000  -0.00000   3.56016
    R7        2.75917  -0.00002   0.00003  -0.00011  -0.00008   2.75909
    R8        2.76063  -0.00001   0.00000  -0.00003  -0.00003   2.76060
    R9        2.51358  -0.00001   0.00003  -0.00010  -0.00007   2.51351
   R10        2.52471  -0.00004  -0.00007   0.00016   0.00009   2.52479
   R11        2.52596   0.00001  -0.00001   0.00004   0.00003   2.52599
   R12        2.52540  -0.00001  -0.00000  -0.00000  -0.00000   2.52540
   R13        2.51669  -0.00001  -0.00000   0.00001   0.00000   2.51669
   R14        2.52477   0.00001  -0.00000   0.00002   0.00002   2.52479
   R15        3.56592  -0.00008   0.00004  -0.00007  -0.00003   3.56588
   R16        3.59036   0.00001  -0.00025   0.00089   0.00064   3.59100
   R17        3.59981  -0.00008   0.00011  -0.00042  -0.00031   3.59950
   R18        2.53341   0.00001   0.00001  -0.00004  -0.00003   2.53338
   R19        2.62033   0.00002  -0.00004   0.00014   0.00010   2.62043
   R20        2.53667  -0.00002  -0.00008   0.00022   0.00014   2.53681
   R21        2.28929   0.00008   0.00003  -0.00005  -0.00002   2.28927
   R22        2.63253   0.00001   0.00004  -0.00009  -0.00005   2.63247
   R23        2.50670  -0.00002   0.00000  -0.00001  -0.00001   2.50669
   R24        2.02867  -0.00001  -0.00000   0.00000  -0.00000   2.02867
   R25        2.02745  -0.00001  -0.00001   0.00001  -0.00000   2.02744
   R26        2.54052   0.00002  -0.00002   0.00007   0.00004   2.54056
   R27        2.62690   0.00000  -0.00006   0.00021   0.00014   2.62705
   R28        2.52796  -0.00003  -0.00000  -0.00003  -0.00003   2.52793
   R29        2.28877   0.00001  -0.00001   0.00005   0.00004   2.28881
   R30        2.63887  -0.00003   0.00004  -0.00016  -0.00012   2.63875
   R31        2.50831   0.00001   0.00002  -0.00008  -0.00006   2.50826
   R32        2.02880   0.00000   0.00000  -0.00001  -0.00001   2.02879
   R33        2.03154  -0.00001   0.00001  -0.00006  -0.00005   2.03149
    A1        2.22288   0.00000   0.00004   0.00012   0.00016   2.22304
    A2        1.85961   0.00009  -0.00008   0.00029   0.00022   1.85982
    A3        1.91444  -0.00003  -0.00004  -0.00004  -0.00009   1.91435
    A4        2.01160  -0.00005   0.00014  -0.00020  -0.00006   2.01154
    A5        1.84702  -0.00001  -0.00002  -0.00001  -0.00002   1.84700
    A6        1.78353   0.00001  -0.00004   0.00013   0.00009   1.78362
    A7        2.02698   0.00001   0.00001  -0.00009  -0.00008   2.02689
    A8        1.71981  -0.00000   0.00003  -0.00012  -0.00010   1.71971
    A9        1.90823   0.00003   0.00015  -0.00029  -0.00014   1.90809
   A10        2.02746  -0.00001   0.00002  -0.00007  -0.00005   2.02741
   A11        1.83480   0.00000  -0.00006   0.00014   0.00008   1.83488
   A12        1.83931   0.00000  -0.00001  -0.00003  -0.00004   1.83927
   A13        2.08333  -0.00002  -0.00012   0.00033   0.00020   2.08353
   A14        1.92247  -0.00001  -0.00004   0.00008   0.00004   1.92251
   A15        1.90929   0.00001   0.00002  -0.00003  -0.00001   1.90928
   A16        1.91882  -0.00000  -0.00001   0.00002   0.00001   1.91882
   A17        1.90754   0.00000  -0.00001   0.00004   0.00003   1.90757
   A18        1.90575  -0.00000  -0.00001   0.00001   0.00000   1.90575
   A19        1.89976   0.00000   0.00005  -0.00012  -0.00007   1.89969
   A20        1.89715   0.00000   0.00001  -0.00001  -0.00001   1.89715
   A21        1.93637  -0.00001   0.00000  -0.00003  -0.00003   1.93634
   A22        1.92232  -0.00002  -0.00002   0.00001  -0.00001   1.92231
   A23        1.90347   0.00001  -0.00000   0.00005   0.00004   1.90351
   A24        1.89978   0.00001   0.00000   0.00002   0.00002   1.89980
   A25        1.90430   0.00001   0.00002  -0.00003  -0.00001   1.90429
   A26        2.33145  -0.00021   0.00011  -0.00054  -0.00043   2.33102
   A27        1.68276   0.00012   0.00005  -0.00027  -0.00022   1.68254
   A28        1.93371  -0.00041   0.00002  -0.00081  -0.00079   1.93291
   A29        2.60789   0.00024  -0.00163   0.00474   0.00310   2.61099
   A30        1.87309   0.00001   0.00003  -0.00002   0.00000   1.87310
   A31        1.91039  -0.00002  -0.00000  -0.00002  -0.00002   1.91037
   A32        2.18454   0.00001  -0.00001   0.00004   0.00003   2.18458
   A33        2.18822   0.00001   0.00002  -0.00003  -0.00001   2.18821
   A34        1.86652   0.00002   0.00005  -0.00010  -0.00006   1.86647
   A35        1.88700  -0.00001  -0.00004   0.00012   0.00008   1.88708
   A36        2.04839   0.00000  -0.00000   0.00002   0.00002   2.04841
   A37        2.34745   0.00000   0.00004  -0.00013  -0.00009   2.34736
   A38        1.88664  -0.00001   0.00002  -0.00007  -0.00005   1.88658
   A39        2.04725   0.00001   0.00005  -0.00013  -0.00008   2.04717
   A40        2.34824  -0.00001  -0.00009   0.00023   0.00014   2.34839
   A41        2.00456   0.00003   0.00096  -0.00252  -0.00155   2.00300
   A42        1.87746  -0.00002   0.00007  -0.00023  -0.00016   1.87730
   A43        1.91002   0.00000  -0.00003   0.00006   0.00003   1.91005
   A44        2.16943  -0.00009  -0.00001  -0.00002  -0.00004   2.16939
   A45        2.20374   0.00008   0.00004  -0.00003   0.00001   2.20375
   A46        1.86581   0.00002   0.00002  -0.00000   0.00002   1.86583
   A47        1.89336  -0.00001  -0.00002   0.00002  -0.00000   1.89336
   A48        2.04283   0.00000  -0.00003   0.00009   0.00006   2.04290
   A49        2.34683   0.00000   0.00004  -0.00011  -0.00006   2.34677
   A50        1.87731   0.00000  -0.00001   0.00005   0.00004   1.87735
   A51        2.02798   0.00001  -0.00004   0.00015   0.00011   2.02810
   A52        2.37723  -0.00002   0.00005  -0.00022  -0.00017   2.37706
   A53        2.10238  -0.00043   0.00030  -0.00109  -0.00079   2.10159
    D1        1.55892   0.00004  -0.00013   0.00072   0.00059   1.55952
    D2       -2.73266   0.00006  -0.00021   0.00085   0.00064  -2.73202
    D3       -0.40568  -0.00000  -0.00011   0.00048   0.00038  -0.40531
    D4       -2.24191   0.00001  -0.00006   0.00035   0.00030  -2.24161
    D5        2.13173   0.00000  -0.00005   0.00033   0.00028   2.13201
    D6       -0.28924   0.00001  -0.00005   0.00022   0.00018  -0.28907
    D7        0.99233   0.00000  -0.00018   0.00075   0.00057   0.99290
    D8        3.08939   0.00000  -0.00021   0.00083   0.00062   3.09002
    D9       -1.10854   0.00001  -0.00014   0.00067   0.00054  -1.10801
   D10       -1.04473   0.00000  -0.00009   0.00067   0.00058  -1.04415
   D11        1.05234   0.00000  -0.00011   0.00075   0.00063   1.05297
   D12        3.13759   0.00001  -0.00004   0.00059   0.00055   3.13813
   D13        3.10945  -0.00001  -0.00007   0.00072   0.00064   3.11009
   D14       -1.07667  -0.00001  -0.00010   0.00080   0.00070  -1.07598
   D15        1.00857  -0.00001  -0.00003   0.00064   0.00061   1.00918
   D16       -1.90401   0.00016  -0.00026   0.00159   0.00133  -1.90268
   D17        2.37043   0.00008  -0.00021   0.00125   0.00104   2.37147
   D18        0.36972   0.00007  -0.00017   0.00122   0.00105   0.37077
   D19       -3.13424  -0.00002  -0.00002  -0.00006  -0.00008  -3.13432
   D20       -1.04132  -0.00001  -0.00002  -0.00003  -0.00005  -1.04137
   D21        1.06901  -0.00002  -0.00001  -0.00008  -0.00009   1.06892
   D22       -1.16566   0.00002   0.00014  -0.00038  -0.00024  -1.16590
   D23        0.92725   0.00002   0.00014  -0.00035  -0.00021   0.92704
   D24        3.03758   0.00002   0.00015  -0.00040  -0.00025   3.03733
   D25        1.05019  -0.00000  -0.00005   0.00007   0.00002   1.05021
   D26       -3.14008   0.00000  -0.00005   0.00010   0.00005  -3.14003
   D27       -1.02975  -0.00000  -0.00004   0.00005   0.00001  -1.02974
   D28       -3.02326  -0.00001  -0.00100   0.00397   0.00296  -3.02029
   D29        0.36635   0.00001   0.00248  -0.00449  -0.00200   0.36435
   D30       -0.21366   0.00022   0.00088   0.00231   0.00319  -0.21047
   D31        2.45993  -0.00010  -0.00466   0.01499   0.01032   2.47026
   D32        0.46563  -0.00036  -0.00154  -0.00686  -0.00840   0.45723
   D33       -2.17587  -0.00010   0.00446  -0.02071  -0.01625  -2.19213
   D34       -0.04618   0.00002   0.00085  -0.00178  -0.00093  -0.04711
   D35        3.08621   0.00011   0.00170  -0.00196  -0.00026   3.08595
   D36        0.03472  -0.00002  -0.00054   0.00088   0.00034   0.03505
   D37       -3.06463  -0.00000  -0.00019   0.00026   0.00007  -3.06456
   D38        0.03968  -0.00002  -0.00083   0.00197   0.00114   0.04082
   D39       -3.09268  -0.00010  -0.00168   0.00215   0.00047  -3.09221
   D40       -1.38682  -0.00004   0.00124  -0.00510  -0.00386  -1.39068
   D41        1.74413   0.00006   0.00222  -0.00531  -0.00309   1.74104
   D42       -0.01745   0.00000   0.00048  -0.00140  -0.00092  -0.01837
   D43        3.10020   0.00000   0.00044  -0.00119  -0.00075   3.09945
   D44       -0.01051   0.00001   0.00003   0.00032   0.00036  -0.01015
   D45        3.07840  -0.00001  -0.00040   0.00108   0.00068   3.07908
   D46       -3.12229   0.00001   0.00008   0.00007   0.00015  -3.12214
   D47       -0.03339  -0.00001  -0.00035   0.00083   0.00047  -0.03292
   D48        0.03925  -0.00003  -0.00088   0.00243   0.00155   0.04080
   D49       -3.09926   0.00005  -0.00030   0.00025  -0.00005  -3.09932
   D50       -0.02778   0.00001   0.00056  -0.00159  -0.00104  -0.02882
   D51        3.08107  -0.00002   0.00053  -0.00187  -0.00135   3.07973
   D52       -0.03507   0.00004   0.00085  -0.00229  -0.00144  -0.03651
   D53        3.10337  -0.00005   0.00026  -0.00006   0.00020   3.10357
   D54        0.53231  -0.00017  -0.00488   0.01392   0.00904   0.54135
   D55       -2.60569  -0.00007  -0.00421   0.01137   0.00716  -2.59852
   D56        0.01732  -0.00003  -0.00049   0.00127   0.00078   0.01810
   D57       -3.10789   0.00000  -0.00032   0.00112   0.00080  -3.10709
   D58        0.00640   0.00001  -0.00004   0.00020   0.00016   0.00656
   D59       -3.09274   0.00005   0.00000   0.00055   0.00055  -3.09219
   D60        3.12755  -0.00003  -0.00026   0.00040   0.00014   3.12769
   D61        0.02841   0.00001  -0.00022   0.00075   0.00053   0.02894
         Item               Value     Threshold  Converged?
 Maximum Force            0.000425     0.000450     YES
 RMS     Force            0.000076     0.000300     YES
 Maximum Displacement     0.053375     0.001800     NO 
 RMS     Displacement     0.011663     0.001200     NO 
 Predicted change in Energy=-1.834013D-06
 GradGradGradGradGradGradGradGradGradGradGradGradGradGradGradGradGradGrad

 Leave Link  103 at Tue Apr 21 14:01:32 2026, MaxMem=  1342177280 cpu:               9.9 elap:               0.7
 (Enter /home/zhangying/bin/g16/l202.exe)
                          Input orientation:                          
 ---------------------------------------------------------------------
 Center     Atomic      Atomic             Coordinates (Angstroms)
 Number     Number       Type             X           Y           Z
 ---------------------------------------------------------------------
      1          7           0       -0.031260   -1.311014   -0.355269
      2         16           0       -0.464347   -0.026342   -1.159046
      3         16           0        0.793084   -1.367620    1.038640
      4          6           0        0.949376    0.370677   -2.339003
      5          6           0        2.140632   -2.576701    0.517551
      6          9           0        2.957165   -2.781533    1.555450
      7          9           0        1.615641   -3.741173    0.140697
      8          9           0        1.201194   -0.675487   -3.120843
      9          9           0        0.613338    1.417969   -3.097503
     10          9           0        2.050349    0.675732   -1.645057
     11          9           0        2.848649   -2.068057   -0.494898
     12          8           0       -1.609993   -0.338431   -2.002559
     13          8           0       -0.562895    1.221448   -0.355750
     14          8           0        0.004544   -2.083166    2.037612
     15          8           0        1.495895   -0.145481    1.421404
     16          3           0       -2.011431    2.277136    0.234146
     17          8           0        0.776317    2.732537    2.036338
     18          6           0        0.217610    3.448638    1.050298
     19          8           0        1.169222    3.842646    0.189320
     20          6           0        2.371589    3.300048    0.637065
     21          6           0        2.128800    2.621974    1.750990
     22          8           0       -0.964604    3.692875    0.948901
     23          1           0        3.246413    3.480306    0.041543
     24          1           0        2.721534    2.012763    2.405658
     25          8           0       -2.665396   -0.605985    1.050851
     26          6           0       -3.597675    0.063286    0.350591
     27          8           0       -4.464952   -0.805954   -0.180211
     28          6           0       -4.024124   -2.084007    0.169193
     29          6           0       -2.930188   -1.963542    0.911183
     30          8           0       -3.627042    1.268194    0.231006
     31          1           0       -4.591061   -2.915308   -0.205131
     32          1           0       -2.227392   -2.634063    1.371778
 ---------------------------------------------------------------------
                    Distance matrix (angstroms):
                    1          2          3          4          5
     1  N    0.000000
     2  S    1.576073   0.000000
     3  S    1.620410   2.865308   0.000000
     4  C    2.779376   1.883755   3.801918   0.000000
     5  C    2.660995   4.012633   1.883957   4.273878   0.000000
     6  F    3.839786   5.163944   2.636189   5.397631   1.336382
     7  F    2.977237   4.451478   2.667706   4.847694   1.331777
     8  F    3.093741   2.654065   4.236378   1.330092   4.211302
     9  F    3.922079   2.646706   4.989940   1.336063   5.599878
    10  F    3.153380   2.655712   3.599754   1.336698   3.906833
    11  F    2.981021   3.947865   2.658515   3.599359   1.336061
    12  O    2.480298   1.456509   4.010349   2.677013   5.042618
    13  O    2.587664   1.487272   3.238253   2.635160   4.743169
    14  O    2.514633   3.830014   1.460050   5.105762   2.667777
    15  O    2.616723   3.242756   1.460848   3.834810   2.672726
    16  Li   4.140448   3.104910   4.668701   4.361429   6.393722
    17  O    4.766789   4.400130   4.219831   4.975132   5.688240
    18  C    4.969089   4.173937   4.850531   4.636452   6.347168
    19  O    5.319581   4.410862   5.292419   4.300618   6.500722
    20  C    5.293421   4.725825   4.943690   4.411450   5.882500
    21  C    4.956872   4.712356   4.267136   4.815332   5.343008
    22  O    5.254608   4.304216   5.357811   5.050805   7.009717
    23  H    5.818707   5.244782   5.524076   4.540173   6.175489
    24  H    5.123289   5.197586   4.124882   5.324359   4.996556
    25  O    3.068047   3.172420   3.541373   5.050896   5.221689
    26  C    3.886677   3.479193   4.669011   5.291887   6.318668
    27  O    4.465799   4.191748   5.426602   5.946409   6.874312
    28  C    4.100676   4.320905   4.947186   6.087054   6.194217
    29  C    3.230090   3.757522   3.772814   5.573447   5.122902
    30  O    4.463820   3.689270   5.209348   5.324856   6.937679
    31  H    4.836123   5.126973   5.738582   6.785835   6.778836
    32  H    3.091302   4.039011   3.292132   5.734999   4.451138
                    6          7          8          9         10
     6  F    0.000000
     7  F    2.173045   0.000000
     8  F    5.420939   4.495313   0.000000
     9  F    6.691735   6.173111   2.174552   0.000000
    10  F    4.797733   4.784029   2.173661   2.173825   0.000000
    11  F    2.173650   2.173386   3.398374   4.891068   3.080345
    12  O    6.283877   5.155280   3.044165   3.037606   3.815028
    13  O    5.662806   5.442434   3.788946   2.989875   2.964652
    14  O    3.072161   2.990470   5.479342   6.244836   5.035760
    15  O    3.016961   3.818842   4.582550   4.862490   3.222576
    16  Li   7.212693   7.027406   5.504079   4.327524   4.753310
    17  O    5.949145   6.797562   6.196100   5.301978   4.405255
    18  C    6.824615   7.380735   5.947626   4.635134   4.279355
    19  O    6.995913   7.597102   5.601046   4.122046   3.764394
    20  C    6.178346   7.099059   5.594334   4.536592   3.492608
    21  C    5.470130   6.583770   5.955540   5.220549   3.914990
    22  O    7.593822   7.910495   6.351069   4.902906   4.992165
    23  H    6.448737   7.403986   5.608406   4.586930   3.484369
    24  H    4.874798   6.281786   6.330903   5.923094   4.318151
    25  O    6.049862   5.383778   5.688442   5.661742   5.581125
    26  C    7.246420   6.457293   5.968733   5.608667   6.021450
    27  O    7.874215   6.759594   6.385103   6.264619   6.840344
    28  C    7.151689   5.878262   6.333420   6.666424   6.914252
    29  C    5.978722   4.941476   5.914781   6.329358   6.189174
    30  O    7.842591   7.251734   6.190691   5.392795   6.008610
    31  H    7.751984   6.270949   6.860641   7.364026   7.686175
    32  H    5.189905   4.184514   5.981209   6.668072   6.193149
                   11         12         13         14         15
    11  F    0.000000
    12  O    5.014393   0.000000
    13  O    4.741186   2.498323   0.000000
    14  O    3.808251   4.687623   4.119544   0.000000
    15  O    3.032896   4.626802   3.043910   2.521599   0.000000
    16  Li   6.559923   3.464851   1.886985   5.131167   4.424929
    17  O    5.809253   5.606961   3.130330   4.877154   3.029674
    18  C    6.304278   5.196341   2.747095   5.623259   3.832678
    19  O    6.182640   5.478118   3.188731   6.315687   4.186873
    20  C    5.506858   6.004927   3.730611   6.045116   3.640563
    21  C    5.249628   6.068913   3.693921   5.170393   2.857972
    22  O    7.057889   5.037765   2.823373   5.957112   4.583698
    23  H    5.588410   6.507364   4.446471   6.741382   4.256133
    24  H    5.008241   6.612308   4.363373   4.928908   2.670012
    25  O    5.910304   3.241723   3.120665   3.206920   4.203060
    26  C    6.841971   3.106375   3.324176   4.519875   5.209095
    27  O    7.428371   3.419111   4.400820   5.150378   6.207503
    28  C    6.904802   3.686675   4.814739   4.440851   5.983020
    29  C    5.948357   3.588007   4.165737   3.145759   4.812056
    30  O    7.320662   3.411531   3.120171   5.261545   5.446100
    31  H    7.493403   4.331029   5.775947   5.180920   6.882484
    32  H    5.437926   4.127621   4.540911   2.393399   4.478657
                   16         17         18         19         20
    16  Li   0.000000
    17  O    3.350646   0.000000
    18  C    2.647101   1.340607   0.000000
    19  O    3.545333   2.190477   1.342420   0.000000
    20  C    4.518801   2.196571   2.198287   1.393045   0.000000
    21  C    4.422810   1.386671   2.197041   2.202190   1.326484
    22  O    1.900274   2.266180   1.211430   2.269936   3.373683
    23  H    5.397188   3.261861   3.192528   2.113729   1.073525
    24  H    5.214050   2.106737   3.188789   3.266542   2.215284
    25  O    3.067093   4.895131   4.975107   5.936063   6.387451
    26  C    2.725960   5.394298   5.148455   6.085464   6.796382
    27  O    3.961931   6.701112   6.445315   7.313682   8.016575
    28  C    4.803616   7.051920   7.027006   7.880131   8.373297
    29  C    4.391565   6.087472   6.262562   7.144093   7.475919
    30  O    1.904776   4.979267   4.495211   5.443683   6.346408
    31  H    5.814545   8.107471   8.074604   8.888554   9.371150
    32  H    5.045862   6.185815   6.563584   7.408303   7.543481
                   21         22         23         24         25
    21  C    0.000000
    22  O    3.370359   0.000000
    23  H    2.215401   4.312904   0.000000
    24  H    1.072876   4.304942   2.831646   0.000000
    25  O    5.821875   4.624206   7.257131   6.141039   0.000000
    26  C    6.426548   4.523821   7.655917   6.925039   1.344407
    27  O    7.678398   5.810920   8.825324   8.141097   2.189498
    28  C    7.906126   6.583387   9.156342   8.203000   2.192718
    29  C    6.879360   5.988322   8.279019   7.070108   1.390174
    30  O    6.105144   3.671924   7.223138   6.751882   2.260411
    31  H    8.924373   7.625685  10.118830   9.196529   3.258627
    32  H    6.837115   6.465571   8.313698   6.866860   2.099510
                   26         27         28         29         30
    26  C    0.000000
    27  O    1.337721   0.000000
    28  C    2.196732   1.396364   0.000000
    29  C    2.206317   2.210578   1.327313   0.000000
    30  O    1.211184   2.274485   3.376204   3.375258   0.000000
    31  H    3.188678   2.113268   1.073590   2.215968   4.315234
    32  H    3.193147   3.279837   2.230923   1.075020   4.299767
                   31         32
    31  H    0.000000
    32  H    2.855288   0.000000
 Stoichiometry    C8H4F6LiNO10S2
 Framework group  C1[X(C8H4F6LiNO10S2)]
 Deg. of freedom    90
 Full point group                 C1      NOp   1
 RotChk:  IX=0 Diff= 3.07D-02
 Largest Abelian subgroup         C1      NOp   1
 Largest concise Abelian subgroup C1      NOp   1
                         Standard orientation:                         
 ---------------------------------------------------------------------
 Center     Atomic      Atomic             Coordinates (Angstroms)
 Number     Number       Type             X           Y           Z
 ---------------------------------------------------------------------
      1          7           0        0.062072   -1.309174    0.364148
      2         16           0        0.467584   -0.012417    1.162890
      3         16           0       -0.765673   -1.389077   -1.026601
      4          6           0       -0.950896    0.354412    2.346901
      5          6           0       -2.082444   -2.628160   -0.497372
      6          9           0       -2.897613   -2.855077   -1.531745
      7          9           0       -1.528776   -3.778874   -0.119297
      8          9           0       -1.175164   -0.695228    3.132460
      9          9           0       -0.636966    1.411441    3.101356
     10          9           0       -2.061230    0.631484    1.656139
     11          9           0       -2.798652   -2.133554    0.516270
     12          8           0        1.623278   -0.295052    2.003072
     13          8           0        0.533791    1.235117    0.355888
     14          8           0        0.035966   -2.088590   -2.026502
     15          8           0       -1.498492   -0.184924   -1.410095
     16          3           0        1.954895    2.323043   -0.242101
     17          8           0       -0.849235    2.707551   -2.035375
     18          6           0       -0.304070    3.439365   -1.053300
     19          8           0       -1.261639    3.813202   -0.189935
     20          6           0       -2.452455    3.241151   -0.631850
     21          6           0       -2.197705    2.565905   -1.744821
     22          8           0        0.872404    3.711704   -0.956855
     23          1           0       -3.329159    3.402372   -0.033641
     24          1           0       -2.778228    1.941067   -2.395692
     25          8           0        2.673803   -0.546103   -1.053419
     26          6           0        3.592519    0.146914   -0.358352
     27          8           0        4.481957   -0.700148    0.171633
     28          6           0        4.070171   -1.989210   -0.172730
     29          6           0        2.971057   -1.896644   -0.911064
     30          8           0        3.593868    1.352508   -0.242116
     31          1           0        4.657901   -2.805863    0.201766
     32          1           0        2.282643   -2.584832   -1.367299
 ---------------------------------------------------------------------
 Rotational constants (GHZ):           0.1762111           0.1688943           0.1281002
 Leave Link  202 at Tue Apr 21 14:01:33 2026, MaxMem=  1342177280 cpu:               0.4 elap:               0.1
 (Enter /home/zhangying/bin/g16/l301.exe)
 Standard basis: 6-311++G(d,p) (5D, 7F)
 Ernie: Thresh=  0.10000D-02 Tol=  0.10000D-05 Strict=F.
 There are   688 symmetry adapted cartesian basis functions of A   symmetry.
 There are   660 symmetry adapted basis functions of A   symmetry.
   660 basis functions,  1072 primitive gaussians,   688 cartesian basis functions
   114 alpha electrons      114 beta electrons
       nuclear repulsion energy      3625.9997645863 Hartrees.
 IExCor=  402 DFT=T Ex+Corr=B3LYP ExCW=0 ScaHFX=  0.200000
 ScaDFX=  0.800000  0.720000  1.000000  0.810000 ScalE2=  1.000000  1.000000
 IRadAn=      5 IRanWt=     -1 IRanGd=            0 ICorTp=0 IEmpDi=141
 NAtoms=   32 NActive=   32 NUniq=   32 SFac= 1.00D+00 NAtFMM=   60 NAOKFM=F Big=F
 Integral buffers will be    131072 words long.
 Raffenetti 2 integral format.
 Two-electron integral symmetry is turned on.
 R6Disp:  Grimme-D3(BJ) Dispersion energy=       -0.0770030523 Hartrees.
 Nuclear repulsion after empirical dispersion term =     3625.9227615341 Hartrees.
 Leave Link  301 at Tue Apr 21 14:01:33 2026, MaxMem=  1342177280 cpu:               1.2 elap:               0.1
 (Enter /home/zhangying/bin/g16/l302.exe)
 NPDir=0 NMtPBC=     1 NCelOv=     1 NCel=       1 NClECP=     1 NCelD=      1
         NCelK=      1 NCelE2=     1 NClLst=     1 CellRange=     0.0.
 One-electron integrals computed using PRISM.
 One-electron integral symmetry used in STVInt
 NBasis=   660 RedAO= T EigKep=  1.11D-05  NBF=   660
 NBsUse=   660 1.00D-06 EigRej= -1.00D+00 NBFU=   660
 Precomputing XC quadrature grid using
 IXCGrd= 4 IRadAn=           5 IRanWt=          -1 IRanGd=           0 AccXCQ= 0.00D+00.
 Generated NRdTot=       0 NPtTot=           0 NUsed=           0 NTot=          32
 NSgBfM=   676   676   676   676   676 MxSgAt=    32 MxSgA2=    32.
 Leave Link  302 at Tue Apr 21 14:01:34 2026, MaxMem=  1342177280 cpu:              13.2 elap:               0.9
 (Enter /home/zhangying/bin/g16/l303.exe)
 DipDrv:  MaxL=1.
 Leave Link  303 at Tue Apr 21 14:01:34 2026, MaxMem=  1342177280 cpu:               1.7 elap:               0.2
 (Enter /home/zhangying/bin/g16/l401.exe)
 Initial guess from the checkpoint file:  "/home_zz/zhangying/wangchenyu/zhang/diffusion/2VC/3/new/Gau-14738.chk"
 B after Tr=     0.000000    0.000000    0.000000
         Rot=    0.999940    0.000469   -0.001423   -0.010870 Ang=   1.26 deg.
 Guess basis will be translated and rotated to current coordinates.
 JPrj=2 DoOrth=T DoCkMO=T.
 Generating alternative initial guess.
 ExpMin= 7.40D-03 ExpMax= 9.34D+04 ExpMxC= 3.17D+03 IAcc=3 IRadAn=         5 AccDes= 0.00D+00
 Harris functional with IExCor=  402 and IRadAn=       5 diagonalized for initial guess.
 HarFok:  IExCor=  402 AccDes= 0.00D+00 IRadAn=         5 IDoV= 1 UseB2=F ITyADJ=14
 ICtDFT=  3500011 ScaDFX=  1.000000  1.000000  1.000000  1.000000
 FoFCou: FMM=F IPFlag=           0 FMFlag=      100000 FMFlg1=           0
         NFxFlg=           0 DoJE=T BraDBF=F KetDBF=T FulRan=T
         wScrn=  0.000000 ICntrl=       500 IOpCl=  0 I1Cent=   200000004 NGrid=           0
         NMat0=    1 NMatS0=      1 NMatT0=    0 NMatD0=    1 NMtDS0=    0 NMtDT0=    0
 Petite list used in FoFCou.
 Harris En= -2517.87741813287    
 Leave Link  401 at Tue Apr 21 14:01:39 2026, MaxMem=  1342177280 cpu:              66.6 elap:               4.2
 (Enter /home/zhangying/bin/g16/l502.exe)
 Integral symmetry usage will be decided dynamically.
 Closed shell SCF:
 Using DIIS extrapolation, IDIIS=  1040.
 NGot=  1342177280 LenX=  1341213430 LenY=  1340739398
 Requested convergence on RMS density matrix=1.00D-08 within 128 cycles.
 Requested convergence on MAX density matrix=1.00D-06.
 Requested convergence on             energy=1.00D-06.
 No special actions if energy rises.
 Fock matrices will be formed incrementally for  20 cycles.

 Cycle   1  Pass 1  IDiag  1:
 FoFJK:  IHMeth= 1 ICntrl=       0 DoSepK=F KAlg= 0 I1Cent=           0 FoldK=F
 IRaf= 780000000 NMat=       1 IRICut=       1 DoRegI=T DoRafI=F ISym2E= 0 IDoP0=0 IntGTp=1.
 FoFCou: FMM=F IPFlag=           0 FMFlag=      100000 FMFlg1=           0
         NFxFlg=           0 DoJE=F BraDBF=F KetDBF=F FulRan=T
         wScrn=  0.000000 ICntrl=         0 IOpCl=  0 I1Cent=           0 NGrid=           0
         NMat0=    1 NMatS0=      1 NMatT0=    0 NMatD0=    1 NMtDS0=    0 NMtDT0=    0
 Symmetry not used in FoFCou.
 E= -2517.77743332167    
 DIIS: error= 7.62D-04 at cycle   1 NSaved=   1.
 NSaved= 1 IEnMin= 1 EnMin= -2517.77743332167     IErMin= 1 ErrMin= 7.62D-04
 ErrMax= 7.62D-04  0.00D+00 EMaxC= 1.00D-01 BMatC= 2.87D-04 BMatP= 2.87D-04
 IDIUse=3 WtCom= 9.92D-01 WtEn= 7.62D-03
 Coeff-Com:  0.100D+01
 Coeff-En:   0.100D+01
 Coeff:      0.100D+01
 Gap=     0.408 Goal=   None    Shift=    0.000
 RMSDP=3.23D-04 MaxDP=4.01D-02              OVMax= 4.68D-03

 Cycle   2  Pass 1  IDiag  1:
 RMSU=  2.95D-04    CP:  1.01D+00
 E= -2517.77786540888     Delta-E=       -0.000432087200 Rises=F Damp=F
 DIIS: error= 8.92D-05 at cycle   2 NSaved=   2.
 NSaved= 2 IEnMin= 2 EnMin= -2517.77786540888     IErMin= 2 ErrMin= 8.92D-05
 ErrMax= 8.92D-05  0.00D+00 EMaxC= 1.00D-01 BMatC= 4.31D-06 BMatP= 2.87D-04
 IDIUse=1 WtCom= 1.00D+00 WtEn= 0.00D+00
 Coeff-Com: -0.492D-01 0.105D+01
 Coeff:     -0.492D-01 0.105D+01
 Gap=     0.261 Goal=   None    Shift=    0.000
 RMSDP=2.47D-05 MaxDP=2.64D-03 DE=-4.32D-04 OVMax= 1.13D-03

 Cycle   3  Pass 1  IDiag  1:
 RMSU=  2.32D-05    CP:  1.01D+00  1.03D+00
 E= -2517.77786444721     Delta-E=        0.000000961664 Rises=F Damp=F
 DIIS: error= 1.37D-04 at cycle   3 NSaved=   3.
 NSaved= 3 IEnMin= 2 EnMin= -2517.77786540888     IErMin= 2 ErrMin= 8.92D-05
 ErrMax= 1.37D-04  0.00D+00 EMaxC= 1.00D-01 BMatC= 7.82D-06 BMatP= 4.31D-06
 IDIUse=3 WtCom= 4.61D-01 WtEn= 5.39D-01
 Coeff-Com: -0.384D-01 0.642D+00 0.397D+00
 Coeff-En:   0.000D+00 0.555D+00 0.445D+00
 Coeff:     -0.177D-01 0.595D+00 0.423D+00
 Gap=     0.261 Goal=   None    Shift=    0.000
 RMSDP=1.86D-05 MaxDP=1.46D-03 DE= 9.62D-07 OVMax= 1.00D-03

 Cycle   4  Pass 1  IDiag  1:
 RMSU=  1.01D-05    CP:  1.01D+00  1.02D+00  3.87D-01
 E= -2517.77787008006     Delta-E=       -0.000005632851 Rises=F Damp=F
 DIIS: error= 4.71D-05 at cycle   4 NSaved=   4.
 NSaved= 4 IEnMin= 4 EnMin= -2517.77787008006     IErMin= 4 ErrMin= 4.71D-05
 ErrMax= 4.71D-05  0.00D+00 EMaxC= 1.00D-01 BMatC= 1.02D-06 BMatP= 4.31D-06
 IDIUse=1 WtCom= 1.00D+00 WtEn= 0.00D+00
 Coeff-Com: -0.991D-02 0.141D+00 0.274D+00 0.595D+00
 Coeff:     -0.991D-02 0.141D+00 0.274D+00 0.595D+00
 Gap=     0.261 Goal=   None    Shift=    0.000
 RMSDP=5.29D-06 MaxDP=4.17D-04 DE=-5.63D-06 OVMax= 2.22D-04

 Cycle   5  Pass 1  IDiag  1:
 RMSU=  2.25D-06    CP:  1.01D+00  1.03D+00  5.02D-01  6.48D-01
 E= -2517.77787085975     Delta-E=       -0.000000779692 Rises=F Damp=F
 DIIS: error= 5.82D-06 at cycle   5 NSaved=   5.
 NSaved= 5 IEnMin= 5 EnMin= -2517.77787085975     IErMin= 5 ErrMin= 5.82D-06
 ErrMax= 5.82D-06  0.00D+00 EMaxC= 1.00D-01 BMatC= 6.70D-08 BMatP= 1.02D-06
 IDIUse=1 WtCom= 1.00D+00 WtEn= 0.00D+00
 Coeff-Com: -0.300D-02 0.333D-01 0.134D+00 0.352D+00 0.484D+00
 Coeff:     -0.300D-02 0.333D-01 0.134D+00 0.352D+00 0.484D+00
 Gap=     0.261 Goal=   None    Shift=    0.000
 RMSDP=1.26D-06 MaxDP=8.75D-05 DE=-7.80D-07 OVMax= 3.96D-05

 Cycle   6  Pass 1  IDiag  1:
 RMSU=  8.66D-07    CP:  1.01D+00  1.03D+00  4.91D-01  6.74D-01  6.51D-01
 E= -2517.77787090780     Delta-E=       -0.000000048050 Rises=F Damp=F
 DIIS: error= 1.32D-06 at cycle   6 NSaved=   6.
 NSaved= 6 IEnMin= 6 EnMin= -2517.77787090780     IErMin= 6 ErrMin= 1.32D-06
 ErrMax= 1.32D-06  0.00D+00 EMaxC= 1.00D-01 BMatC= 3.74D-09 BMatP= 6.70D-08
 IDIUse=1 WtCom= 1.00D+00 WtEn= 0.00D+00
 Coeff-Com: -0.294D-04-0.676D-02 0.240D-01 0.855D-01 0.226D+00 0.671D+00
 Coeff:     -0.294D-04-0.676D-02 0.240D-01 0.855D-01 0.226D+00 0.671D+00
 Gap=     0.261 Goal=   None    Shift=    0.000
 RMSDP=7.14D-07 MaxDP=6.78D-05 DE=-4.80D-08 OVMax= 1.86D-05

 Cycle   7  Pass 1  IDiag  1:
 RMSU=  2.90D-07    CP:  1.01D+00  1.03D+00  5.12D-01  6.82D-01  6.80D-01
                    CP:  5.29D-01
 E= -2517.77787090965     Delta-E=       -0.000000001847 Rises=F Damp=F
 DIIS: error= 9.40D-07 at cycle   7 NSaved=   7.
 NSaved= 7 IEnMin= 7 EnMin= -2517.77787090965     IErMin= 7 ErrMin= 9.40D-07
 ErrMax= 9.40D-07  0.00D+00 EMaxC= 1.00D-01 BMatC= 1.55D-09 BMatP= 3.74D-09
 IDIUse=1 WtCom= 1.00D+00 WtEn= 0.00D+00
 Coeff-Com:  0.259D-03-0.803D-02 0.498D-02 0.296D-01 0.115D+00 0.463D+00
 Coeff-Com:  0.395D+00
 Coeff:      0.259D-03-0.803D-02 0.498D-02 0.296D-01 0.115D+00 0.463D+00
 Coeff:      0.395D+00
 Gap=     0.261 Goal=   None    Shift=    0.000
 RMSDP=2.73D-07 MaxDP=2.95D-05 DE=-1.85D-09 OVMax= 6.82D-06

 Cycle   8  Pass 1  IDiag  1:
 RMSU=  9.83D-08    CP:  1.01D+00  1.03D+00  5.06D-01  6.87D-01  6.76D-01
                    CP:  6.53D-01  4.65D-01
 E= -2517.77787091076     Delta-E=       -0.000000001109 Rises=F Damp=F
 DIIS: error= 2.55D-07 at cycle   8 NSaved=   8.
 NSaved= 8 IEnMin= 8 EnMin= -2517.77787091076     IErMin= 8 ErrMin= 2.55D-07
 ErrMax= 2.55D-07  0.00D+00 EMaxC= 1.00D-01 BMatC= 5.51D-11 BMatP= 1.55D-09
 IDIUse=1 WtCom= 1.00D+00 WtEn= 0.00D+00
 Coeff-Com:  0.127D-03-0.326D-02 0.174D-03 0.652D-02 0.347D-01 0.167D+00
 Coeff-Com:  0.205D+00 0.589D+00
 Coeff:      0.127D-03-0.326D-02 0.174D-03 0.652D-02 0.347D-01 0.167D+00
 Coeff:      0.205D+00 0.589D+00
 Gap=     0.261 Goal=   None    Shift=    0.000
 RMSDP=6.04D-08 MaxDP=8.27D-06 DE=-1.11D-09 OVMax= 1.32D-06

 Cycle   9  Pass 1  IDiag  1:
 RMSU=  3.34D-08    CP:  1.01D+00  1.03D+00  5.05D-01  6.86D-01  6.84D-01
                    CP:  6.58D-01  4.90D-01  6.50D-01
 E= -2517.77787091084     Delta-E=       -0.000000000079 Rises=F Damp=F
 DIIS: error= 9.70D-08 at cycle   9 NSaved=   9.
 NSaved= 9 IEnMin= 9 EnMin= -2517.77787091084     IErMin= 9 ErrMin= 9.70D-08
 ErrMax= 9.70D-08  0.00D+00 EMaxC= 1.00D-01 BMatC= 1.01D-11 BMatP= 5.51D-11
 IDIUse=1 WtCom= 1.00D+00 WtEn= 0.00D+00
 Coeff-Com:  0.307D-04-0.578D-03-0.601D-03-0.710D-03 0.204D-02 0.241D-01
 Coeff-Com:  0.583D-01 0.346D+00 0.572D+00
 Coeff:      0.307D-04-0.578D-03-0.601D-03-0.710D-03 0.204D-02 0.241D-01
 Coeff:      0.583D-01 0.346D+00 0.572D+00
 Gap=     0.261 Goal=   None    Shift=    0.000
 RMSDP=1.75D-08 MaxDP=1.12D-06 DE=-7.91D-11 OVMax= 5.07D-07

 Cycle  10  Pass 1  IDiag  1:
 RMSU=  1.29D-08    CP:  1.01D+00  1.03D+00  5.05D-01  6.87D-01  6.84D-01
                    CP:  6.59D-01  4.81D-01  6.91D-01  7.38D-01
 E= -2517.77787091090     Delta-E=       -0.000000000059 Rises=F Damp=F
 DIIS: error= 2.88D-08 at cycle  10 NSaved=  10.
 NSaved=10 IEnMin=10 EnMin= -2517.77787091090     IErMin=10 ErrMin= 2.88D-08
 ErrMax= 2.88D-08  0.00D+00 EMaxC= 1.00D-01 BMatC= 9.11D-13 BMatP= 1.01D-11
 IDIUse=1 WtCom= 1.00D+00 WtEn= 0.00D+00
 Coeff-Com:  0.411D-05 0.205D-04-0.350D-03-0.111D-02-0.249D-02-0.404D-02
 Coeff-Com:  0.105D-01 0.129D+00 0.309D+00 0.560D+00
 Coeff:      0.411D-05 0.205D-04-0.350D-03-0.111D-02-0.249D-02-0.404D-02
 Coeff:      0.105D-01 0.129D+00 0.309D+00 0.560D+00
 Gap=     0.261 Goal=   None    Shift=    0.000
 RMSDP=1.05D-08 MaxDP=8.90D-07 DE=-5.91D-11 OVMax= 2.04D-07

 Cycle  11  Pass 1  IDiag  1:
 RMSU=  5.20D-09    CP:  1.01D+00  1.03D+00  5.05D-01  6.87D-01  6.83D-01
                    CP:  6.58D-01  4.90D-01  7.02D-01  7.74D-01  4.97D-01
 E= -2517.77787091089     Delta-E=        0.000000000010 Rises=F Damp=F
 DIIS: error= 1.47D-08 at cycle  11 NSaved=  11.
 NSaved=11 IEnMin=10 EnMin= -2517.77787091090     IErMin=11 ErrMin= 1.47D-08
 ErrMax= 1.47D-08  0.00D+00 EMaxC= 1.00D-01 BMatC= 2.36D-13 BMatP= 9.11D-13
 IDIUse=1 WtCom= 1.00D+00 WtEn= 0.00D+00
 Coeff-Com: -0.189D-05 0.107D-03-0.161D-03-0.707D-03-0.214D-02-0.679D-02
 Coeff-Com: -0.166D-02 0.390D-01 0.130D+00 0.375D+00 0.467D+00
 Coeff:     -0.189D-05 0.107D-03-0.161D-03-0.707D-03-0.214D-02-0.679D-02
 Coeff:     -0.166D-02 0.390D-01 0.130D+00 0.375D+00 0.467D+00
 Gap=     0.261 Goal=   None    Shift=    0.000
 RMSDP=4.11D-09 MaxDP=4.42D-07 DE= 1.00D-11 OVMax= 8.63D-08

 SCF Done:  E(RB3LYP) =  -2517.77787091     A.U. after   11 cycles
            NFock= 11  Conv=0.41D-08     -V/T= 2.0024
 KE= 2.511634497663D+03 PE=-1.320853581838D+04 EE= 4.553200688270D+03
 Leave Link  502 at Tue Apr 21 14:04:07 2026, MaxMem=  1342177280 cpu:            2365.6 elap:             147.9
 (Enter /home/zhangying/bin/g16/l701.exe)
 ... and contract with generalized density number  0.
 Compute integral first derivatives.
 R6Disp: Adding Grimme-D3(BJ) dispersion energy 1st derivatives to the gradient.
 Leave Link  701 at Tue Apr 21 14:04:08 2026, MaxMem=  1342177280 cpu:               6.0 elap:               0.5
 (Enter /home/zhangying/bin/g16/l702.exe)
 L702 exits ... SP integral derivatives will be done elsewhere.
 Leave Link  702 at Tue Apr 21 14:04:09 2026, MaxMem=  1342177280 cpu:               0.5 elap:               0.1
 (Enter /home/zhangying/bin/g16/l703.exe)
 Integral derivatives from FoFJK, PRISM(SPDF).
 Compute integral first derivatives, UseDBF=F ICtDFT=           0.
 Calling FoFJK, ICntrl=      2127 FMM=F ISym2X=0 I1Cent= 0 IOpClX= 0 NMat=1 NMatS=1 NMatT=0.
 FoFJK:  IHMeth= 1 ICntrl=    2127 DoSepK=F KAlg= 0 I1Cent=           0 FoldK=F
 IRaf=         0 NMat=       1 IRICut=       1 DoRegI=T DoRafI=F ISym2E= 0 IDoP0=0 IntGTp=1.
 FoFCou: FMM=F IPFlag=           0 FMFlag=      100000 FMFlg1=         800
         NFxFlg=           0 DoJE=F BraDBF=F KetDBF=F FulRan=T
         wScrn=  0.000000 ICntrl=      2127 IOpCl=  0 I1Cent=           0 NGrid=           0
         NMat0=    1 NMatS0=      1 NMatT0=    0 NMatD0=    1 NMtDS0=    0 NMtDT0=    0
 Symmetry not used in FoFCou.
 Leave Link  703 at Tue Apr 21 14:05:10 2026, MaxMem=  1342177280 cpu:             984.1 elap:              61.5
 (Enter /home/zhangying/bin/g16/l716.exe)
 Dipole        = 4.98686276D-02 7.43789955D-01-4.51127585D-01
 ***** Axes restored to original set *****
 -------------------------------------------------------------------
 Center     Atomic                   Forces (Hartrees/Bohr)
 Number     Number              X              Y              Z
 -------------------------------------------------------------------
      1        7          -0.000009221    0.000005904   -0.000135089
      2       16           0.000123652   -0.000073234    0.000091282
      3       16           0.000062949    0.000032176    0.000107047
      4        6          -0.000018263    0.000072024   -0.000064388
      5        6           0.000008017    0.000001075    0.000049198
      6        9          -0.000014287   -0.000002535   -0.000025562
      7        9          -0.000005435   -0.000010232   -0.000002205
      8        9          -0.000005559   -0.000005735    0.000004964
      9        9           0.000015963   -0.000057569    0.000034959
     10        9           0.000004164   -0.000005750    0.000011079
     11        9           0.000009923    0.000003085   -0.000016009
     12        8          -0.000044933   -0.000002646   -0.000050947
     13        8          -0.000001057    0.000037617    0.000008523
     14        8           0.000022179    0.000003374   -0.000037296
     15        8          -0.000032283    0.000034531   -0.000001154
     16        3          -0.000065227    0.000074900    0.000056020
     17        8          -0.000007507   -0.000088892   -0.000066345
     18        6           0.000082306   -0.000012991   -0.000065820
     19        8          -0.000015311   -0.000109615   -0.000004979
     20        6           0.000035541    0.000054831    0.000011002
     21        6          -0.000040687    0.000019564    0.000051126
     22        8          -0.000037589    0.000065934    0.000045797
     23        1          -0.000000785    0.000005042    0.000002529
     24        1           0.000009269   -0.000023217   -0.000018615
     25        8           0.000026585   -0.000018780   -0.000157306
     26        6          -0.000221712   -0.000120625    0.000159755
     27        8           0.000118759    0.000014803   -0.000055433
     28        6          -0.000037394    0.000009590    0.000051505
     29        6          -0.000014785    0.000026298    0.000086205
     30        8           0.000063755    0.000056727   -0.000047245
     31        1           0.000009944    0.000006094   -0.000019914
     32        1          -0.000020971    0.000008253   -0.000002683
 -------------------------------------------------------------------
 Cartesian Forces:  Max     0.000221712 RMS     0.000057275
 Leave Link  716 at Tue Apr 21 14:05:10 2026, MaxMem=  1342177280 cpu:               0.6 elap:               0.1
 (Enter /home/zhangying/bin/g16/l103.exe)

 GradGradGradGradGradGradGradGradGradGradGradGradGradGradGradGradGradGrad
 Berny optimization.
 Using GEDIIS/GDIIS optimizer.
 FormGI is forming the generalized inverse of G from B-inverse, IUseBI=4.
 Internal  Forces:  Max     0.000607738 RMS     0.000101779
 Search for a local minimum.
 Step number   6 out of a maximum of  157
 All quantities printed in internal units (Hartrees-Bohrs-Radians)
 RMS Force = .10178D-03 SwitMx=.10000D-02 MixMth= 2
 Mixed Optimization -- En-DIIS/RFO-DIIS
 Swapping is turned off.
 Update second derivatives using D2CorX and points    1    2    3    4    5
                                                      6
 DE= -3.91D-06 DEPred=-1.83D-06 R= 2.13D+00
 TightC=F SS=  1.41D+00  RLast= 2.57D-02 DXNew= 1.2613D-01 7.7001D-02
 Trust test= 2.13D+00 RLast= 2.57D-02 DXMaxT set to 7.70D-02
 ITU=  1 -1  1 -1  1  0
     Eigenvalues ---    0.00222   0.00230   0.00247   0.00968   0.01747
     Eigenvalues ---    0.02042   0.02273   0.02351   0.02377   0.02427
     Eigenvalues ---    0.02469   0.02689   0.02853   0.02859   0.02910
     Eigenvalues ---    0.03146   0.03896   0.04412   0.04640   0.06615
     Eigenvalues ---    0.06973   0.08527   0.08681   0.08817   0.08892
     Eigenvalues ---    0.09569   0.09872   0.10405   0.10999   0.11163
     Eigenvalues ---    0.11215   0.11661   0.12834   0.14588   0.15987
     Eigenvalues ---    0.15994   0.15997   0.16018   0.19624   0.19801
     Eigenvalues ---    0.20482   0.20489   0.22385   0.22576   0.22655
     Eigenvalues ---    0.23197   0.24735   0.24757   0.24887   0.24935
     Eigenvalues ---    0.25000   0.25000   0.25000   0.25000   0.25000
     Eigenvalues ---    0.25000   0.25000   0.25144   0.25655   0.27407
     Eigenvalues ---    0.36600   0.36779   0.36790   0.36868   0.43290
     Eigenvalues ---    0.43780   0.45848   0.46289   0.47565   0.51226
     Eigenvalues ---    0.51317   0.53859   0.55727   0.55887   0.57944
     Eigenvalues ---    0.58027   0.58062   0.58146   0.58362   0.59091
     Eigenvalues ---    0.59097   0.59456   0.60903   0.81569   0.91471
     Eigenvalues ---    0.91618   0.93221   0.99262   0.99789   1.50533
 En-DIIS/RFO-DIIS/Sim-DIIS IScMMF=       -3 using points:     6    5    4    3    2    1
 RFO step:  Lambda=-3.22155597D-06.
 NNeg= 0 NGDIIS= 6 SimSw=  2.50D-03 Rises=F DC= -3.91D-06 SmlDif=  1.00D-05
 NRisDI= 0 DoIntr=F SqrtH=F CThrHd= 10.0 CDAdj=  3.0
 RMS Error=  0.1334237205D-02 NUsed= 6 OKEnD=F EnDIS=F
 InvSVX:  RCond= 7.85D-07 Info=           0 Equed=N FErr=  4.62D-13 BErr=  7.58D-17
 DidBck=T Rises=F RFO-DIIS coefs:    0.53827    0.08100    0.33827   -0.04621    0.44252
                  RFO-DIIS coefs:   -0.35385
 Iteration  1 RMS(Cart)=  0.00565926 RMS(Int)=  0.00000824
 Iteration  2 RMS(Cart)=  0.00001828 RMS(Int)=  0.00000070
 Iteration  3 RMS(Cart)=  0.00000000 RMS(Int)=  0.00000070
 ITry= 1 IFail=0 DXMaxC= 2.88D-02 DCOld= 1.00D+10 DXMaxT= 7.70D-02 DXLimC= 3.00D+00 Rises=F
 Variable       Old X    -DE/DX   Delta X   Delta X   Delta X     New X
                                 (Linear)    (Quad)   (Total)
    R1        2.97835  -0.00008   0.00011  -0.00005   0.00006   2.97841
    R2        3.06213   0.00009  -0.00009   0.00008  -0.00001   3.06212
    R3        3.55978   0.00001   0.00003   0.00001   0.00004   3.55982
    R4        2.75240   0.00007  -0.00000   0.00002   0.00002   2.75242
    R5        2.81054   0.00003   0.00003   0.00002   0.00005   2.81058
    R6        3.56016   0.00000   0.00000  -0.00000  -0.00000   3.56016
    R7        2.75909  -0.00004   0.00005  -0.00002   0.00003   2.75912
    R8        2.76060   0.00001   0.00002  -0.00000   0.00001   2.76061
    R9        2.51351   0.00000   0.00004  -0.00001   0.00004   2.51355
   R10        2.52479  -0.00007  -0.00006  -0.00004  -0.00010   2.52470
   R11        2.52599   0.00001  -0.00002   0.00001  -0.00001   2.52598
   R12        2.52540  -0.00003   0.00000  -0.00002  -0.00001   2.52538
   R13        2.51669   0.00001  -0.00001   0.00000  -0.00000   2.51669
   R14        2.52479   0.00002  -0.00001   0.00002   0.00001   2.52480
   R15        3.56588   0.00008   0.00000   0.00015   0.00015   3.56603
   R16        3.59100  -0.00007  -0.00035  -0.00010  -0.00044   3.59055
   R17        3.59950   0.00008   0.00016   0.00007   0.00023   3.59974
   R18        2.53338   0.00000   0.00003  -0.00002   0.00001   2.53339
   R19        2.62043  -0.00002  -0.00005  -0.00001  -0.00006   2.62037
   R20        2.53681  -0.00003  -0.00010   0.00000  -0.00010   2.53671
   R21        2.28927   0.00008   0.00002   0.00003   0.00005   2.28932
   R22        2.63247   0.00000   0.00003   0.00001   0.00004   2.63252
   R23        2.50669   0.00002  -0.00000   0.00001   0.00001   2.50670
   R24        2.02867  -0.00000  -0.00000  -0.00000  -0.00000   2.02866
   R25        2.02744   0.00001  -0.00000  -0.00000  -0.00001   2.02744
   R26        2.54056  -0.00004  -0.00002  -0.00002  -0.00004   2.54052
   R27        2.62705  -0.00004  -0.00009  -0.00001  -0.00010   2.62695
   R28        2.52793  -0.00006   0.00002  -0.00004  -0.00002   2.52790
   R29        2.28881   0.00008  -0.00003   0.00003   0.00000   2.28881
   R30        2.63875  -0.00001   0.00008  -0.00003   0.00005   2.63879
   R31        2.50826  -0.00001   0.00004  -0.00001   0.00003   2.50829
   R32        2.02879  -0.00000   0.00000  -0.00000   0.00000   2.02879
   R33        2.03149  -0.00002   0.00003  -0.00002   0.00001   2.03150
    A1        2.22304  -0.00027  -0.00002  -0.00017  -0.00020   2.22284
    A2        1.85982  -0.00006  -0.00011  -0.00003  -0.00014   1.85968
    A3        1.91435   0.00008  -0.00000   0.00008   0.00008   1.91443
    A4        2.01154  -0.00004   0.00011  -0.00007   0.00004   2.01158
    A5        1.84700  -0.00003   0.00001  -0.00005  -0.00004   1.84696
    A6        1.78362  -0.00000  -0.00005  -0.00004  -0.00009   1.78353
    A7        2.02689   0.00004   0.00002   0.00009   0.00010   2.02700
    A8        1.71971   0.00003   0.00006   0.00001   0.00007   1.71978
    A9        1.90809  -0.00001   0.00011  -0.00002   0.00010   1.90819
   A10        2.02741  -0.00003   0.00004  -0.00006  -0.00003   2.02738
   A11        1.83488  -0.00002  -0.00006   0.00001  -0.00004   1.83484
   A12        1.83927   0.00004   0.00001   0.00004   0.00005   1.83933
   A13        2.08353   0.00000  -0.00015   0.00003  -0.00012   2.08341
   A14        1.92251  -0.00002  -0.00003  -0.00002  -0.00005   1.92246
   A15        1.90928   0.00001   0.00001   0.00002   0.00003   1.90931
   A16        1.91882  -0.00001  -0.00001  -0.00001  -0.00002   1.91880
   A17        1.90757   0.00000  -0.00002   0.00000  -0.00001   1.90756
   A18        1.90575   0.00001  -0.00000  -0.00001  -0.00001   1.90574
   A19        1.89969   0.00001   0.00005   0.00002   0.00007   1.89976
   A20        1.89715   0.00001   0.00001   0.00001   0.00002   1.89717
   A21        1.93634  -0.00000   0.00002  -0.00001   0.00000   1.93634
   A22        1.92231   0.00000   0.00000  -0.00001  -0.00001   1.92230
   A23        1.90351  -0.00001  -0.00002   0.00001  -0.00002   1.90349
   A24        1.89980  -0.00001  -0.00001   0.00001  -0.00000   1.89979
   A25        1.90429  -0.00000   0.00001  -0.00000   0.00001   1.90430
   A26        2.33102   0.00061   0.00015   0.00043   0.00059   2.33161
   A27        1.68254  -0.00052   0.00019  -0.00053  -0.00033   1.68220
   A28        1.93291   0.00050   0.00027   0.00014   0.00042   1.93333
   A29        2.61099   0.00003  -0.00204   0.00027  -0.00177   2.60922
   A30        1.87310   0.00001  -0.00001   0.00005   0.00004   1.87314
   A31        1.91037  -0.00001   0.00001  -0.00002  -0.00001   1.91036
   A32        2.18458  -0.00007   0.00002  -0.00010  -0.00008   2.18449
   A33        2.18821   0.00008  -0.00003   0.00012   0.00009   2.18830
   A34        1.86647   0.00002   0.00005   0.00002   0.00007   1.86653
   A35        1.88708  -0.00001  -0.00006   0.00000  -0.00006   1.88703
   A36        2.04841   0.00000  -0.00001  -0.00000  -0.00001   2.04840
   A37        2.34736   0.00001   0.00006  -0.00001   0.00005   2.34741
   A38        1.88658  -0.00000   0.00004  -0.00002   0.00002   1.88660
   A39        2.04717   0.00002   0.00005   0.00002   0.00007   2.04724
   A40        2.34839  -0.00001  -0.00011  -0.00001  -0.00011   2.34827
   A41        2.00300  -0.00043   0.00115  -0.00049   0.00066   2.00367
   A42        1.87730   0.00002   0.00010   0.00001   0.00012   1.87741
   A43        1.91005  -0.00001  -0.00001  -0.00001  -0.00003   1.91002
   A44        2.16939  -0.00001   0.00001  -0.00009  -0.00008   2.16931
   A45        2.20375   0.00002  -0.00000   0.00011   0.00011   2.20386
   A46        1.86583   0.00001  -0.00001   0.00004   0.00002   1.86586
   A47        1.89336  -0.00001   0.00000  -0.00002  -0.00001   1.89335
   A48        2.04290  -0.00000  -0.00004   0.00000  -0.00004   2.04285
   A49        2.34677   0.00001   0.00004   0.00001   0.00005   2.34682
   A50        1.87735  -0.00002  -0.00003  -0.00000  -0.00003   1.87732
   A51        2.02810   0.00001  -0.00007   0.00004  -0.00003   2.02806
   A52        2.37706   0.00000   0.00010  -0.00004   0.00006   2.37712
   A53        2.10159   0.00034   0.00041   0.00007   0.00048   2.10206
    D1        1.55952   0.00001  -0.00027   0.00041   0.00014   1.55966
    D2       -2.73202  -0.00002  -0.00031   0.00037   0.00006  -2.73196
    D3       -0.40531   0.00008  -0.00019   0.00052   0.00032  -0.40498
    D4       -2.24161   0.00002  -0.00019   0.00038   0.00019  -2.24142
    D5        2.13201   0.00003  -0.00018   0.00037   0.00018   2.13219
    D6       -0.28907   0.00007  -0.00012   0.00041   0.00028  -0.28878
    D7        0.99290   0.00004  -0.00039   0.00022  -0.00017   0.99273
    D8        3.09002   0.00004  -0.00043   0.00023  -0.00020   3.08982
    D9       -1.10801   0.00005  -0.00036   0.00025  -0.00011  -1.10812
   D10       -1.04415  -0.00001  -0.00035   0.00017  -0.00018  -1.04432
   D11        1.05297  -0.00001  -0.00038   0.00017  -0.00021   1.05277
   D12        3.13813  -0.00000  -0.00032   0.00020  -0.00012   3.13802
   D13        3.11009  -0.00004  -0.00034   0.00011  -0.00023   3.10985
   D14       -1.07598  -0.00004  -0.00038   0.00012  -0.00026  -1.07624
   D15        1.00918  -0.00003  -0.00031   0.00014  -0.00017   1.00901
   D16       -1.90268  -0.00017  -0.00054  -0.00016  -0.00070  -1.90338
   D17        2.37147  -0.00008  -0.00043  -0.00006  -0.00049   2.37098
   D18        0.37077  -0.00005  -0.00042  -0.00002  -0.00044   0.37033
   D19       -3.13432  -0.00000   0.00003  -0.00006  -0.00002  -3.13434
   D20       -1.04137  -0.00000   0.00002  -0.00005  -0.00003  -1.04140
   D21        1.06892  -0.00001   0.00004  -0.00007  -0.00002   1.06889
   D22       -1.16590  -0.00000   0.00016  -0.00007   0.00009  -1.16581
   D23        0.92704  -0.00001   0.00014  -0.00006   0.00009   0.92713
   D24        3.03733  -0.00001   0.00017  -0.00008   0.00009   3.03742
   D25        1.05021   0.00001  -0.00004  -0.00000  -0.00004   1.05017
   D26       -3.14003   0.00001  -0.00005   0.00001  -0.00004  -3.14007
   D27       -1.02974   0.00001  -0.00003  -0.00001  -0.00004  -1.02978
   D28       -3.02029  -0.00010  -0.00102  -0.00096  -0.00198  -3.02227
   D29        0.36435  -0.00011   0.00263  -0.00078   0.00185   0.36619
   D30       -0.21047  -0.00004  -0.00034   0.00091   0.00058  -0.20990
   D31        2.47026   0.00005  -0.00585   0.00036  -0.00549   2.46476
   D32        0.45723   0.00010   0.00315   0.00002   0.00317   0.46040
   D33       -2.19213   0.00014   0.00915   0.00068   0.00984  -2.18229
   D34       -0.04711   0.00005   0.00067   0.00061   0.00129  -0.04582
   D35        3.08595  -0.00000   0.00062   0.00097   0.00159   3.08754
   D36        0.03505  -0.00002  -0.00028  -0.00039  -0.00067   0.03439
   D37       -3.06456  -0.00000  -0.00007  -0.00016  -0.00023  -3.06479
   D38        0.04082  -0.00006  -0.00080  -0.00060  -0.00139   0.03942
   D39       -3.09221  -0.00001  -0.00074  -0.00096  -0.00170  -3.09391
   D40       -1.39068   0.00010   0.00226  -0.00013   0.00213  -1.38855
   D41        1.74104   0.00004   0.00220   0.00028   0.00248   1.74352
   D42       -0.01837   0.00005   0.00062   0.00035   0.00096  -0.01741
   D43        3.09945   0.00002   0.00050   0.00021   0.00071   3.10016
   D44       -0.01015  -0.00002  -0.00021   0.00003  -0.00018  -0.01034
   D45        3.07908  -0.00004  -0.00046  -0.00026  -0.00072   3.07836
   D46       -3.12214   0.00001  -0.00006   0.00019   0.00013  -3.12202
   D47       -0.03292  -0.00000  -0.00031  -0.00009  -0.00040  -0.03332
   D48        0.04080  -0.00007  -0.00124  -0.00032  -0.00156   0.03924
   D49       -3.09932  -0.00006   0.00031  -0.00101  -0.00071  -3.10002
   D50       -0.02882   0.00005   0.00081   0.00024   0.00105  -0.02777
   D51        3.07973   0.00003   0.00091  -0.00002   0.00089   3.08062
   D52       -0.03651   0.00006   0.00117   0.00027   0.00144  -0.03507
   D53        3.10357   0.00005  -0.00041   0.00098   0.00057   3.10414
   D54        0.54135   0.00001  -0.00624   0.00079  -0.00545   0.53590
   D55       -2.59852   0.00003  -0.00443  -0.00003  -0.00446  -2.60298
   D56        0.01810  -0.00003  -0.00065  -0.00012  -0.00077   0.01733
   D57       -3.10709  -0.00001  -0.00058   0.00007  -0.00050  -3.10760
   D58        0.00656  -0.00002  -0.00010  -0.00007  -0.00017   0.00639
   D59       -3.09219   0.00001  -0.00023   0.00026   0.00004  -3.09215
   D60        3.12769  -0.00004  -0.00019  -0.00031  -0.00051   3.12718
   D61        0.02894  -0.00000  -0.00032   0.00002  -0.00030   0.02864
         Item               Value     Threshold  Converged?
 Maximum Force            0.000608     0.000450     NO 
 RMS     Force            0.000102     0.000300     YES
 Maximum Displacement     0.028794     0.001800     NO 
 RMS     Displacement     0.005662     0.001200     NO 
 Predicted change in Energy=-1.606084D-06
 Lowest energy point so far.  Saving SCF results.
 GradGradGradGradGradGradGradGradGradGradGradGradGradGradGradGradGradGrad

 Leave Link  103 at Tue Apr 21 14:05:11 2026, MaxMem=  1342177280 cpu:              12.9 elap:               0.9
 (Enter /home/zhangying/bin/g16/l202.exe)
                          Input orientation:                          
 ---------------------------------------------------------------------
 Center     Atomic      Atomic             Coordinates (Angstroms)
 Number     Number       Type             X           Y           Z
 ---------------------------------------------------------------------
      1          7           0       -0.029493   -1.311109   -0.359878
      2         16           0       -0.462514   -0.026644   -1.164084
      3         16           0        0.793023   -1.366936    1.035137
      4          6           0        0.952530    0.371296   -2.342178
      5          6           0        2.142594   -2.574560    0.515911
      6          9           0        2.957916   -2.778537    1.554920
      7          9           0        1.619382   -3.739597    0.138328
      8          9           0        1.206115   -0.674809   -3.123558
      9          9           0        0.616792    1.418208   -3.101244
     10          9           0        2.052343    0.677134   -1.646749
     11          9           0        2.851460   -2.065135   -0.495556
     12          8           0       -1.606834   -0.339396   -2.009164
     13          8           0       -0.562727    1.221099   -0.360873
     14          8           0        0.003977   -2.083350    2.033107
     15          8           0        1.493921   -0.144021    1.418953
     16          3           0       -2.011871    2.277128    0.227166
     17          8           0        0.772739    2.725488    2.034689
     18          6           0        0.216746    3.445523    1.049976
     19          8           0        1.170703    3.842986    0.193271
     20          6           0        2.372199    3.300170    0.643158
     21          6           0        2.126287    2.617508    1.753596
     22          8           0       -0.965197    3.690337    0.946516
     23          1           0        3.248832    3.483635    0.051292
     24          1           0        2.717415    2.006089    2.407653
     25          8           0       -2.665132   -0.603457    1.049464
     26          6           0       -3.599157    0.063783    0.349639
     27          8           0       -4.468526   -0.806906   -0.175303
     28          6           0       -4.028398   -2.083870    0.179031
     29          6           0       -2.932190   -1.961272    0.917338
     30          8           0       -3.627643    1.268213    0.225102
     31          1           0       -4.597380   -2.916187   -0.189894
     32          1           0       -2.228924   -2.630446    1.379180
 ---------------------------------------------------------------------
                    Distance matrix (angstroms):
                    1          2          3          4          5
     1  N    0.000000
     2  S    1.576104   0.000000
     3  S    1.620406   2.865192   0.000000
     4  C    2.779275   1.883776   3.801729   0.000000
     5  C    2.661067   4.012586   1.883957   4.273522   0.000000
     6  F    3.839845   5.163840   2.636201   5.397258   1.336375
     7  F    2.977340   4.451583   2.667707   4.847375   1.331777
     8  F    3.093466   2.654050   4.236086   1.330111   4.210912
     9  F    3.921982   2.646712   4.989762   1.336011   5.599471
    10  F    3.153282   2.655706   3.599531   1.336693   3.906246
    11  F    2.981084   3.947759   2.658509   3.598909   1.336065
    12  O    2.480398   1.456517   4.010351   2.676999   5.042833
    13  O    2.587743   1.487297   3.238027   2.635097   4.742840
    14  O    2.514727   3.830102   1.460064   5.105698   2.667743
    15  O    2.616702   3.242452   1.460854   3.834679   2.672785
    16  Li   4.141242   3.105390   4.668987   4.361353   6.393890
    17  O    4.761475   4.396843   4.212772   4.973079   5.680994
    18  C    4.967280   4.173655   4.846862   4.636697   6.343147
    19  O    5.320821   4.414050   5.290998   4.304501   6.498735
    20  C    5.295102   4.729631   4.942603   4.416560   5.880592
    21  C    4.954614   4.712355   4.262578   4.816487   5.337575
    22  O    5.253253   4.303867   5.354923   5.050666   7.006620
    23  H    5.822890   5.251027   5.525123   4.548446   6.175869
    24  H    5.119427   5.196273   4.118784   5.324309   4.989133
    25  O    3.071418   3.175537   3.541460   5.053797   5.223423
    26  C    3.890532   3.483972   4.669915   5.297008   6.321091
    27  O    4.471386   4.199360   5.427954   5.955783   6.878174
    28  C    4.108384   4.330320   4.949041   6.098687   6.199629
    29  C    3.237227   3.764891   3.774165   5.581789   5.127445
    30  O    4.465623   3.691143   5.209842   5.326667   6.938812
    31  H    4.844663   5.137668   5.740847   6.800101   6.785434
    32  H    3.098785   4.045761   3.293477   5.742875   4.456291
                    6          7          8          9         10
     6  F    0.000000
     7  F    2.173026   0.000000
     8  F    5.420575   4.494843   0.000000
     9  F    6.691292   6.172760   2.174516   0.000000
    10  F    4.797125   4.783457   2.173664   2.173834   0.000000
    11  F    2.173643   2.173395   3.398024   4.890505   3.079590
    12  O    6.284031   5.155731   3.044185   3.037486   3.815004
    13  O    5.662356   5.442362   3.788891   2.989941   2.964451
    14  O    3.072084   2.990464   5.479080   6.244838   5.035614
    15  O    3.017025   3.818888   4.582464   4.862314   3.222524
    16  Li   7.212590   7.028149   5.504245   4.327346   4.752828
    17  O    5.941335   6.790458   6.193331   5.301991   4.402969
    18  C    6.819670   7.377292   5.947636   4.637097   4.278519
    19  O    6.992337   7.596044   5.604737   4.127977   3.766375
    20  C    6.174549   7.097881   5.598961   4.543543   3.496614
    21  C    5.463367   6.578665   5.955897   5.223636   3.915721
    22  O    7.589947   7.908043   6.350953   4.904042   4.990989
    23  H    6.446730   7.405252   5.616495   4.596968   3.491616
    24  H    4.865967   6.274426   6.329734   5.925046   4.318173
    25  O    6.050217   5.387263   5.692606   5.664498   5.582477
    26  C    7.247530   6.460921   5.974885   5.614026   6.025049
    27  O    7.876105   6.764737   6.396187   6.274768   6.847573
    28  C    7.154314   5.885619   6.347651   6.678514   6.923296
    29  C    5.980617   4.948344   5.925318   6.337599   6.195264
    30  O    7.843098   7.253756   6.193067   5.394655   6.009613
    31  H    7.755374   6.279640   6.878279   7.379060   7.697611
    32  H    5.191929   4.192779   5.991549   6.675620   6.198837
                   11         12         13         14         15
    11  F    0.000000
    12  O    5.014537   0.000000
    13  O    4.740691   2.498432   0.000000
    14  O    3.808231   4.687861   4.119669   0.000000
    15  O    3.032975   4.626537   3.043211   2.521530   0.000000
    16  Li   6.559693   3.465750   1.887063   5.132137   4.424127
    17  O    5.802869   5.604340   3.128159   4.869899   3.022138
    18  C    6.300614   5.197056   2.747023   5.619631   3.827812
    19  O    6.181045   5.482494   3.191574   6.314087   4.183657
    20  C    5.505712   6.009489   3.734221   6.043403   3.638088
    21  C    5.245161   6.069418   3.694826   5.165307   2.852703
    22  O    7.054921   5.038500   2.822833   5.954447   4.579603
    23  H    5.589794   6.514487   4.451622   6.741513   4.255596
    24  H    5.002145   6.611255   4.363517   4.922046   2.664101
    25  O    5.912392   3.247295   3.120603   3.206521   4.200634
    26  C    6.845225   3.113816   3.326277   4.519604   5.208269
    27  O    7.434238   3.430873   4.404827   5.148754   6.207402
    28  C    6.912877   3.700724   4.819252   4.438203   5.983012
    29  C    5.954634   3.598814   4.168412   3.143393   4.810871
    30  O    7.321840   3.414677   3.120785   5.262179   5.445192
    31  H    7.503529   4.346604   5.781418   5.177629   6.883113
    32  H    5.444678   4.137243   4.542950   2.390143   4.476994
                   16         17         18         19         20
    16  Li   0.000000
    17  O    3.349958   0.000000
    18  C    2.647432   1.340612   0.000000
    19  O    3.547088   2.190433   1.342369   0.000000
    20  C    4.521032   2.196563   2.198319   1.393069   0.000000
    21  C    4.423822   1.386638   2.197052   2.202170   1.326489
    22  O    1.900039   2.266159   1.211457   2.269967   3.373792
    23  H    5.400147   3.261854   3.192549   2.113744   1.073523
    24  H    5.214799   2.106751   3.188825   3.266496   2.215234
    25  O    3.066056   4.885847   4.969855   5.934438   6.385773
    26  C    2.726422   5.388650   5.146626   6.087560   6.798342
    27  O    3.963383   6.695725   6.444861   7.318349   8.020815
    28  C    4.804894   7.044453   7.025239   7.884064   8.376810
    29  C    4.391738   6.077885   6.258340   7.144747   7.476262
    30  O    1.904898   4.976105   4.494488   5.445603   6.348364
    31  H    5.816298   8.100337   8.073689   8.894044   9.376146
    32  H    5.045645   6.174602   6.557978   7.407372   7.542167
                   21         22         23         24         25
    21  C    0.000000
    22  O    3.370403   0.000000
    23  H    2.215428   4.313026   0.000000
    24  H    1.072873   4.305026   2.831605   0.000000
    25  O    5.816195   4.619204   7.257799   6.134021   0.000000
    26  C    6.424432   4.521715   7.660245   6.921492   1.344384
    27  O    7.677163   5.810076   8.832763   8.137711   2.189446
    28  C    7.903314   6.581314   9.163597   8.197592   2.192663
    29  C    6.874063   5.984195   8.282637   7.062508   1.390121
    30  O    6.104475   3.670932   7.226633   6.750389   2.260343
    31  H    8.922256   7.624326  10.128127   9.191424   3.258575
    32  H    6.830013   6.460379   8.315714   6.857221   2.099446
                   26         27         28         29         30
    26  C    0.000000
    27  O    1.337709   0.000000
    28  C    2.196763   1.396389   0.000000
    29  C    2.206348   2.210600   1.327328   0.000000
    30  O    1.211187   2.274539   3.376269   3.375266   0.000000
    31  H    3.188693   2.113264   1.073591   2.216007   4.315300
    32  H    3.193174   3.279867   2.230965   1.075023   4.299750
                   31         32
    31  H    0.000000
    32  H    2.855385   0.000000
 Stoichiometry    C8H4F6LiNO10S2
 Framework group  C1[X(C8H4F6LiNO10S2)]
 Deg. of freedom    90
 Full point group                 C1      NOp   1
 RotChk:  IX=0 Diff= 5.35D-03
 Largest Abelian subgroup         C1      NOp   1
 Largest concise Abelian subgroup C1      NOp   1
                         Standard orientation:                         
 ---------------------------------------------------------------------
 Center     Atomic      Atomic             Coordinates (Angstroms)
 Number     Number       Type             X           Y           Z
 ---------------------------------------------------------------------
      1          7           0        0.055708   -1.309534    0.367629
      2         16           0        0.464475   -0.014292    1.167230
      3         16           0       -0.768434   -1.385939   -1.025449
      4          6           0       -0.955823    0.358516    2.347221
      5          6           0       -2.092343   -2.618957   -0.499876
      6          9           0       -2.905567   -2.842305   -1.536544
      7          9           0       -1.545006   -3.772134   -0.120093
      8          9           0       -1.186672   -0.690208    3.132129
      9          9           0       -0.639632    1.414167    3.102570
     10          9           0       -2.063019    0.640151    1.653287
     11          9           0       -2.809200   -2.120964    0.511652
     12          8           0        1.616622   -0.301510    2.010738
     13          8           0        0.537881    1.232880    0.360245
     14          8           0        0.032779   -2.089227   -2.023062
     15          8           0       -1.494600   -0.178489   -1.411251
     16          3           0        1.964249    2.316138   -0.233922
     17          8           0       -0.832593    2.703149   -2.036730
     18          6           0       -0.289143    3.437075   -1.055275
     19          8           0       -1.249111    3.817749   -0.197660
     20          6           0       -2.440380    3.249572   -0.643412
     21          6           0       -2.183104    2.568779   -1.752421
     22          8           0        0.887848    3.705914   -0.955055
     23          1           0       -3.319287    3.417081   -0.050189
     24          1           0       -2.763175    1.943698   -2.403457
     25          8           0        2.673620   -0.553096   -1.049390
     26          6           0        3.595491    0.134824   -0.353483
     27          8           0        4.483300   -0.716674    0.172075
     28          6           0        4.068217   -2.003256   -0.177663
     29          6           0        2.968222   -1.904875   -0.913960
     30          8           0        3.599997    1.339940   -0.232449
     31          1           0        4.654602   -2.822886    0.192414
     32          1           0        2.277600   -2.589397   -1.372376
 ---------------------------------------------------------------------
 Rotational constants (GHZ):           0.1762047           0.1687716           0.1281108
 Leave Link  202 at Tue Apr 21 14:05:12 2026, MaxMem=  1342177280 cpu:               0.3 elap:               0.1
 (Enter /home/zhangying/bin/g16/l301.exe)
 Standard basis: 6-311++G(d,p) (5D, 7F)
 Ernie: Thresh=  0.10000D-02 Tol=  0.10000D-05 Strict=F.
 There are   688 symmetry adapted cartesian basis functions of A   symmetry.
 There are   660 symmetry adapted basis functions of A   symmetry.
   660 basis functions,  1072 primitive gaussians,   688 cartesian basis functions
   114 alpha electrons      114 beta electrons
       nuclear repulsion energy      3625.7044308637 Hartrees.
 IExCor=  402 DFT=T Ex+Corr=B3LYP ExCW=0 ScaHFX=  0.200000
 ScaDFX=  0.800000  0.720000  1.000000  0.810000 ScalE2=  1.000000  1.000000
 IRadAn=      5 IRanWt=     -1 IRanGd=            0 ICorTp=0 IEmpDi=141
 NAtoms=   32 NActive=   32 NUniq=   32 SFac= 1.00D+00 NAtFMM=   60 NAOKFM=F Big=F
 Integral buffers will be    131072 words long.
 Raffenetti 2 integral format.
 Two-electron integral symmetry is turned on.
 R6Disp:  Grimme-D3(BJ) Dispersion energy=       -0.0769687349 Hartrees.
 Nuclear repulsion after empirical dispersion term =     3625.6274621288 Hartrees.
 Leave Link  301 at Tue Apr 21 14:05:12 2026, MaxMem=  1342177280 cpu:               1.2 elap:               0.1
 (Enter /home/zhangying/bin/g16/l302.exe)
 NPDir=0 NMtPBC=     1 NCelOv=     1 NCel=       1 NClECP=     1 NCelD=      1
         NCelK=      1 NCelE2=     1 NClLst=     1 CellRange=     0.0.
 One-electron integrals computed using PRISM.
 One-electron integral symmetry used in STVInt
 NBasis=   660 RedAO= T EigKep=  1.11D-05  NBF=   660
 NBsUse=   660 1.00D-06 EigRej= -1.00D+00 NBFU=   660
 Precomputing XC quadrature grid using
 IXCGrd= 4 IRadAn=           5 IRanWt=          -1 IRanGd=           0 AccXCQ= 0.00D+00.
 Generated NRdTot=       0 NPtTot=           0 NUsed=           0 NTot=          32
 NSgBfM=   676   676   676   676   676 MxSgAt=    32 MxSgA2=    32.
 Leave Link  302 at Tue Apr 21 14:05:13 2026, MaxMem=  1342177280 cpu:              13.2 elap:               0.9
 (Enter /home/zhangying/bin/g16/l303.exe)
 DipDrv:  MaxL=1.
 Leave Link  303 at Tue Apr 21 14:05:14 2026, MaxMem=  1342177280 cpu:               1.8 elap:               0.2
 (Enter /home/zhangying/bin/g16/l401.exe)
 Initial guess from the checkpoint file:  "/home_zz/zhangying/wangchenyu/zhang/diffusion/2VC/3/new/Gau-14738.chk"
 B after Tr=     0.000000   -0.000000    0.000000
         Rot=    0.999998    0.000138    0.000839    0.001815 Ang=   0.23 deg.
 Guess basis will be translated and rotated to current coordinates.
 JPrj=2 DoOrth=T DoCkMO=T.
 Generating alternative initial guess.
 ExpMin= 7.40D-03 ExpMax= 9.34D+04 ExpMxC= 3.17D+03 IAcc=3 IRadAn=         5 AccDes= 0.00D+00
 Harris functional with IExCor=  402 and IRadAn=       5 diagonalized for initial guess.
 HarFok:  IExCor=  402 AccDes= 0.00D+00 IRadAn=         5 IDoV= 1 UseB2=F ITyADJ=14
 ICtDFT=  3500011 ScaDFX=  1.000000  1.000000  1.000000  1.000000
 FoFCou: FMM=F IPFlag=           0 FMFlag=      100000 FMFlg1=           0
         NFxFlg=           0 DoJE=T BraDBF=F KetDBF=T FulRan=T
         wScrn=  0.000000 ICntrl=       500 IOpCl=  0 I1Cent=   200000004 NGrid=           0
         NMat0=    1 NMatS0=      1 NMatT0=    0 NMatD0=    1 NMtDS0=    0 NMtDT0=    0
 Petite list used in FoFCou.
 Harris En= -2517.87744694465    
 Leave Link  401 at Tue Apr 21 14:05:18 2026, MaxMem=  1342177280 cpu:              66.3 elap:               4.2
 (Enter /home/zhangying/bin/g16/l502.exe)
 Integral symmetry usage will be decided dynamically.
 Closed shell SCF:
 Using DIIS extrapolation, IDIIS=  1040.
 NGot=  1342177280 LenX=  1341213430 LenY=  1340739398
 Requested convergence on RMS density matrix=1.00D-08 within 128 cycles.
 Requested convergence on MAX density matrix=1.00D-06.
 Requested convergence on             energy=1.00D-06.
 No special actions if energy rises.
 Fock matrices will be formed incrementally for  20 cycles.

 Cycle   1  Pass 1  IDiag  1:
 FoFJK:  IHMeth= 1 ICntrl=       0 DoSepK=F KAlg= 0 I1Cent=           0 FoldK=F
 IRaf= 780000000 NMat=       1 IRICut=       1 DoRegI=T DoRafI=F ISym2E= 0 IDoP0=0 IntGTp=1.
 FoFCou: FMM=F IPFlag=           0 FMFlag=      100000 FMFlg1=           0
         NFxFlg=           0 DoJE=F BraDBF=F KetDBF=F FulRan=T
         wScrn=  0.000000 ICntrl=         0 IOpCl=  0 I1Cent=           0 NGrid=           0
         NMat0=    1 NMatS0=      1 NMatT0=    0 NMatD0=    1 NMtDS0=    0 NMtDT0=    0
 Symmetry not used in FoFCou.
 E= -2517.77773788664    
 DIIS: error= 3.29D-04 at cycle   1 NSaved=   1.
 NSaved= 1 IEnMin= 1 EnMin= -2517.77773788664     IErMin= 1 ErrMin= 3.29D-04
 ErrMax= 3.29D-04  0.00D+00 EMaxC= 1.00D-01 BMatC= 8.20D-05 BMatP= 8.20D-05
 IDIUse=3 WtCom= 9.97D-01 WtEn= 3.29D-03
 Coeff-Com:  0.100D+01
 Coeff-En:   0.100D+01
 Coeff:      0.100D+01
 Gap=     0.408 Goal=   None    Shift=    0.000
 RMSDP=1.81D-04 MaxDP=2.27D-02              OVMax= 2.19D-03

 Cycle   2  Pass 1  IDiag  1:
 RMSU=  1.69D-04    CP:  9.97D-01
 E= -2517.77786952102     Delta-E=       -0.000131634390 Rises=F Damp=F
 DIIS: error= 3.87D-05 at cycle   2 NSaved=   2.
 NSaved= 2 IEnMin= 2 EnMin= -2517.77786952102     IErMin= 2 ErrMin= 3.87D-05
 ErrMax= 3.87D-05  0.00D+00 EMaxC= 1.00D-01 BMatC= 1.97D-06 BMatP= 8.20D-05
 IDIUse=1 WtCom= 1.00D+00 WtEn= 0.00D+00
 Coeff-Com: -0.375D-01 0.104D+01
 Coeff:     -0.375D-01 0.104D+01
 Gap=     0.261 Goal=   None    Shift=    0.000
 RMSDP=1.65D-05 MaxDP=1.73D-03 DE=-1.32D-04 OVMax= 8.58D-04

 Cycle   3  Pass 1  IDiag  1:
 RMSU=  1.57D-05    CP:  9.97D-01  1.03D+00
 E= -2517.77786758857     Delta-E=        0.000001932460 Rises=F Damp=F
 DIIS: error= 9.99D-05 at cycle   3 NSaved=   3.
 NSaved= 3 IEnMin= 2 EnMin= -2517.77786952102     IErMin= 2 ErrMin= 3.87D-05
 ErrMax= 9.99D-05  0.00D+00 EMaxC= 1.00D-01 BMatC= 5.37D-06 BMatP= 1.97D-06
 IDIUse=1 WtCom= 1.00D+00 WtEn= 0.00D+00
 Coeff-Com: -0.414D-01 0.677D+00 0.364D+00
 Coeff:     -0.414D-01 0.677D+00 0.364D+00
 Gap=     0.261 Goal=   None    Shift=    0.000
 RMSDP=1.08D-05 MaxDP=1.07D-03 DE= 1.93D-06 OVMax= 6.54D-04

 Cycle   4  Pass 1  IDiag  1:
 RMSU=  5.65D-06    CP:  9.97D-01  1.02D+00  4.19D-01
 E= -2517.77787168338     Delta-E=       -0.000004094812 Rises=F Damp=F
 DIIS: error= 1.17D-05 at cycle   4 NSaved=   4.
 NSaved= 4 IEnMin= 4 EnMin= -2517.77787168338     IErMin= 4 ErrMin= 1.17D-05
 ErrMax= 1.17D-05  0.00D+00 EMaxC= 1.00D-01 BMatC= 1.36D-07 BMatP= 1.97D-06
 IDIUse=1 WtCom= 1.00D+00 WtEn= 0.00D+00
 Coeff-Com: -0.112D-01 0.166D+00 0.167D+00 0.678D+00
 Coeff:     -0.112D-01 0.166D+00 0.167D+00 0.678D+00
 Gap=     0.261 Goal=   None    Shift=    0.000
 RMSDP=2.66D-06 MaxDP=2.47D-04 DE=-4.09D-06 OVMax= 6.85D-05

 Cycle   5  Pass 1  IDiag  1:
 RMSU=  1.42D-06    CP:  9.97D-01  1.02D+00  4.90D-01  6.60D-01
 E= -2517.77787176946     Delta-E=       -0.000000086079 Rises=F Damp=F
 DIIS: error= 3.64D-06 at cycle   5 NSaved=   5.
 NSaved= 5 IEnMin= 5 EnMin= -2517.77787176946     IErMin= 5 ErrMin= 3.64D-06
 ErrMax= 3.64D-06  0.00D+00 EMaxC= 1.00D-01 BMatC= 2.97D-08 BMatP= 1.36D-07
 IDIUse=1 WtCom= 1.00D+00 WtEn= 0.00D+00
 Coeff-Com: -0.349D-02 0.450D-01 0.717D-01 0.411D+00 0.476D+00
 Coeff:     -0.349D-02 0.450D-01 0.717D-01 0.411D+00 0.476D+00
 Gap=     0.261 Goal=   None    Shift=    0.000
 RMSDP=1.14D-06 MaxDP=9.41D-05 DE=-8.61D-08 OVMax= 3.14D-05

 Cycle   6  Pass 1  IDiag  1:
 RMSU=  5.55D-07    CP:  9.97D-01  1.02D+00  4.58D-01  7.48D-01  5.80D-01
 E= -2517.77787178991     Delta-E=       -0.000000020455 Rises=F Damp=F
 DIIS: error= 1.27D-06 at cycle   6 NSaved=   6.
 NSaved= 6 IEnMin= 6 EnMin= -2517.77787178991     IErMin= 6 ErrMin= 1.27D-06
 ErrMax= 1.27D-06  0.00D+00 EMaxC= 1.00D-01 BMatC= 1.95D-09 BMatP= 2.97D-08
 IDIUse=1 WtCom= 1.00D+00 WtEn= 0.00D+00
 Coeff-Com: -0.366D-03-0.107D-02 0.145D-01 0.126D+00 0.244D+00 0.616D+00
 Coeff:     -0.366D-03-0.107D-02 0.145D-01 0.126D+00 0.244D+00 0.616D+00
 Gap=     0.261 Goal=   None    Shift=    0.000
 RMSDP=4.48D-07 MaxDP=4.00D-05 DE=-2.05D-08 OVMax= 1.25D-05

 Cycle   7  Pass 1  IDiag  1:
 RMSU=  2.29D-07    CP:  9.97D-01  1.02D+00  4.76D-01  7.40D-01  6.41D-01
                    CP:  5.96D-01
 E= -2517.77787179084     Delta-E=       -0.000000000929 Rises=F Damp=F
 DIIS: error= 8.43D-07 at cycle   7 NSaved=   7.
 NSaved= 7 IEnMin= 7 EnMin= -2517.77787179084     IErMin= 7 ErrMin= 8.43D-07
 ErrMax= 8.43D-07  0.00D+00 EMaxC= 1.00D-01 BMatC= 8.60D-10 BMatP= 1.95D-09
 IDIUse=1 WtCom= 1.00D+00 WtEn= 0.00D+00
 Coeff-Com:  0.292D-03-0.840D-02-0.861D-03 0.281D-01 0.103D+00 0.444D+00
 Coeff-Com:  0.434D+00
 Coeff:      0.292D-03-0.840D-02-0.861D-03 0.281D-01 0.103D+00 0.444D+00
 Coeff:      0.434D+00
 Gap=     0.261 Goal=   None    Shift=    0.000
 RMSDP=1.75D-07 MaxDP=2.52D-05 DE=-9.29D-10 OVMax= 5.61D-06

 Cycle   8  Pass 1  IDiag  1:
 RMSU=  6.09D-08    CP:  9.97D-01  1.02D+00  4.72D-01  7.52D-01  6.32D-01
                    CP:  6.75D-01  4.64D-01
 E= -2517.77787179148     Delta-E=       -0.000000000638 Rises=F Damp=F
 DIIS: error= 1.18D-07 at cycle   8 NSaved=   8.
 NSaved= 8 IEnMin= 8 EnMin= -2517.77787179148     IErMin= 8 ErrMin= 1.18D-07
 ErrMax= 1.18D-07  0.00D+00 EMaxC= 1.00D-01 BMatC= 2.52D-11 BMatP= 8.60D-10
 IDIUse=1 WtCom= 1.00D+00 WtEn= 0.00D+00
 Coeff-Com:  0.168D-03-0.415D-02-0.135D-02 0.605D-02 0.363D-01 0.188D+00
 Coeff-Com:  0.226D+00 0.549D+00
 Coeff:      0.168D-03-0.415D-02-0.135D-02 0.605D-02 0.363D-01 0.188D+00
 Coeff:      0.226D+00 0.549D+00
 Gap=     0.261 Goal=   None    Shift=    0.000
 RMSDP=4.62D-08 MaxDP=5.14D-06 DE=-6.38D-10 OVMax= 7.76D-07

 Cycle   9  Pass 1  IDiag  1:
 RMSU=  2.68D-08    CP:  9.97D-01  1.02D+00  4.72D-01  7.52D-01  6.38D-01
                    CP:  6.89D-01  4.60D-01  5.61D-01
 E= -2517.77787179150     Delta-E=       -0.000000000027 Rises=F Damp=F
 DIIS: error= 7.61D-08 at cycle   9 NSaved=   9.
 NSaved= 9 IEnMin= 9 EnMin= -2517.77787179150     IErMin= 9 ErrMin= 7.61D-08
 ErrMax= 7.61D-08  0.00D+00 EMaxC= 1.00D-01 BMatC= 3.56D-12 BMatP= 2.52D-11
 IDIUse=1 WtCom= 1.00D+00 WtEn= 0.00D+00
 Coeff-Com:  0.357D-04-0.642D-03-0.535D-03-0.182D-02 0.983D-03 0.229D-01
 Coeff-Com:  0.446D-01 0.297D+00 0.637D+00
 Coeff:      0.357D-04-0.642D-03-0.535D-03-0.182D-02 0.983D-03 0.229D-01
 Coeff:      0.446D-01 0.297D+00 0.637D+00
 Gap=     0.261 Goal=   None    Shift=    0.000
 RMSDP=1.40D-08 MaxDP=1.38D-06 DE=-2.73D-11 OVMax= 3.90D-07

 Cycle  10  Pass 1  IDiag  1:
 RMSU=  7.72D-09    CP:  9.97D-01  1.02D+00  4.72D-01  7.51D-01  6.38D-01
                    CP:  6.91D-01  4.66D-01  6.52D-01  6.97D-01
 E= -2517.77787179152     Delta-E=       -0.000000000015 Rises=F Damp=F
 DIIS: error= 2.24D-08 at cycle  10 NSaved=  10.
 NSaved=10 IEnMin=10 EnMin= -2517.77787179152     IErMin=10 ErrMin= 2.24D-08
 ErrMax= 2.24D-08  0.00D+00 EMaxC= 1.00D-01 BMatC= 5.11D-13 BMatP= 3.56D-12
 IDIUse=1 WtCom= 1.00D+00 WtEn= 0.00D+00
 Coeff-Com:  0.375D-05 0.528D-04-0.179D-03-0.172D-02-0.313D-02-0.537D-02
 Coeff-Com:  0.352D-02 0.120D+00 0.367D+00 0.520D+00
 Coeff:      0.375D-05 0.528D-04-0.179D-03-0.172D-02-0.313D-02-0.537D-02
 Coeff:      0.352D-02 0.120D+00 0.367D+00 0.520D+00
 Gap=     0.261 Goal=   None    Shift=    0.000
 RMSDP=4.49D-09 MaxDP=4.06D-07 DE=-1.55D-11 OVMax= 1.15D-07

 SCF Done:  E(RB3LYP) =  -2517.77787179     A.U. after   10 cycles
            NFock= 10  Conv=0.45D-08     -V/T= 2.0024
 KE= 2.511634512580D+03 PE=-1.320795090958D+04 EE= 4.552911063084D+03
 Leave Link  502 at Tue Apr 21 14:07:34 2026, MaxMem=  1342177280 cpu:            2159.1 elap:             135.0
 (Enter /home/zhangying/bin/g16/l701.exe)
 ... and contract with generalized density number  0.
 Compute integral first derivatives.
 R6Disp: Adding Grimme-D3(BJ) dispersion energy 1st derivatives to the gradient.
 Leave Link  701 at Tue Apr 21 14:07:35 2026, MaxMem=  1342177280 cpu:               6.1 elap:               0.5
 (Enter /home/zhangying/bin/g16/l702.exe)
 L702 exits ... SP integral derivatives will be done elsewhere.
 Leave Link  702 at Tue Apr 21 14:07:35 2026, MaxMem=  1342177280 cpu:               0.6 elap:               0.1
 (Enter /home/zhangying/bin/g16/l703.exe)
 Integral derivatives from FoFJK, PRISM(SPDF).
 Compute integral first derivatives, UseDBF=F ICtDFT=           0.
 Calling FoFJK, ICntrl=      2127 FMM=F ISym2X=0 I1Cent= 0 IOpClX= 0 NMat=1 NMatS=1 NMatT=0.
 FoFJK:  IHMeth= 1 ICntrl=    2127 DoSepK=F KAlg= 0 I1Cent=           0 FoldK=F
 IRaf=         0 NMat=       1 IRICut=       1 DoRegI=T DoRafI=F ISym2E= 0 IDoP0=0 IntGTp=1.
 FoFCou: FMM=F IPFlag=           0 FMFlag=      100000 FMFlg1=         800
         NFxFlg=           0 DoJE=F BraDBF=F KetDBF=F FulRan=T
         wScrn=  0.000000 ICntrl=      2127 IOpCl=  0 I1Cent=           0 NGrid=           0
         NMat0=    1 NMatS0=      1 NMatT0=    0 NMatD0=    1 NMtDS0=    0 NMtDT0=    0
 Symmetry not used in FoFCou.
 Leave Link  703 at Tue Apr 21 14:08:37 2026, MaxMem=  1342177280 cpu:             987.0 elap:              61.7
 (Enter /home/zhangying/bin/g16/l716.exe)
 Dipole        = 5.79315066D-02 7.43583880D-01-4.63984310D-01
 ***** Axes restored to original set *****
 -------------------------------------------------------------------
 Center     Atomic                   Forces (Hartrees/Bohr)
 Number     Number              X              Y              Z
 -------------------------------------------------------------------
      1        7          -0.000015520    0.000001448   -0.000062422
      2       16           0.000043472   -0.000040728    0.000032997
      3       16           0.000026583    0.000020661    0.000054192
      4        6          -0.000028987    0.000022222   -0.000038137
      5        6           0.000000051   -0.000015373    0.000029527
      6        9          -0.000005842    0.000000721   -0.000011629
      7        9          -0.000001300    0.000001727   -0.000000113
      8        9           0.000001218   -0.000002839    0.000001296
      9        9           0.000013808   -0.000026773    0.000019474
     10        9           0.000013523    0.000005080    0.000008271
     11        9           0.000005729    0.000003215   -0.000008588
     12        8          -0.000011222    0.000005925   -0.000011816
     13        8          -0.000017681    0.000016991   -0.000010285
     14        8           0.000026201    0.000003599   -0.000009603
     15        8          -0.000013831   -0.000028281   -0.000001469
     16        3          -0.000047751    0.000042217    0.000049148
     17        8           0.000007104    0.000000989   -0.000038999
     18        6           0.000069414   -0.000058369   -0.000016713
     19        8          -0.000010351   -0.000032075   -0.000007485
     20        6           0.000013646    0.000014645   -0.000003407
     21        6          -0.000040049    0.000012900    0.000036773
     22        8          -0.000016814    0.000061546    0.000013733
     23        1          -0.000000030    0.000004581    0.000001307
     24        1           0.000000743   -0.000004788   -0.000006765
     25        8           0.000025821   -0.000014520   -0.000056652
     26        6          -0.000082854   -0.000052907    0.000032878
     27        8           0.000055035    0.000013415   -0.000012930
     28        6          -0.000022771    0.000003792    0.000018668
     29        6          -0.000006709    0.000015076    0.000031461
     30        8           0.000022149    0.000021434   -0.000016225
     31        1           0.000002125    0.000003238   -0.000007492
     32        1          -0.000004910    0.000001233   -0.000008995
 -------------------------------------------------------------------
 Cartesian Forces:  Max     0.000082854 RMS     0.000026766
 Leave Link  716 at Tue Apr 21 14:08:37 2026, MaxMem=  1342177280 cpu:               0.5 elap:               0.1
 (Enter /home/zhangying/bin/g16/l103.exe)

 GradGradGradGradGradGradGradGradGradGradGradGradGradGradGradGradGradGrad
 Berny optimization.
 Using GEDIIS/GDIIS optimizer.
 FormGI is forming the generalized inverse of G from B-inverse, IUseBI=4.
 Internal  Forces:  Max     0.000141355 RMS     0.000025480
 Search for a local minimum.
 Step number   7 out of a maximum of  157
 All quantities printed in internal units (Hartrees-Bohrs-Radians)
 RMS Force = .25480D-04 SwitMx=.10000D-02 MixMth= 2
 Mixed Optimization -- En-DIIS/RFO-DIIS
 Swapping is turned off.
 Update second derivatives using D2CorX and points    1    2    3    4    5
                                                      6    7
 DE= -8.81D-07 DEPred=-1.61D-06 R= 5.48D-01
 TightC=F SS=  1.41D+00  RLast= 1.52D-02 DXNew= 1.2950D-01 4.5648D-02
 Trust test= 5.48D-01 RLast= 1.52D-02 DXMaxT set to 7.70D-02
 ITU=  1  1 -1  1 -1  1  0
     Eigenvalues ---    0.00229   0.00230   0.00301   0.01102   0.01758
     Eigenvalues ---    0.02155   0.02273   0.02297   0.02367   0.02429
     Eigenvalues ---    0.02478   0.02673   0.02780   0.02854   0.02869
     Eigenvalues ---    0.03197   0.03787   0.04368   0.04818   0.06470
     Eigenvalues ---    0.07629   0.08526   0.08675   0.08827   0.08893
     Eigenvalues ---    0.09588   0.09896   0.10339   0.10998   0.11101
     Eigenvalues ---    0.11375   0.11724   0.12386   0.14719   0.15984
     Eigenvalues ---    0.15990   0.15996   0.16003   0.19273   0.19817
     Eigenvalues ---    0.20483   0.20487   0.22271   0.22571   0.22639
     Eigenvalues ---    0.22930   0.24724   0.24751   0.24791   0.24916
     Eigenvalues ---    0.24952   0.25000   0.25000   0.25000   0.25000
     Eigenvalues ---    0.25000   0.25000   0.25160   0.25739   0.27765
     Eigenvalues ---    0.36595   0.36779   0.36789   0.36863   0.43297
     Eigenvalues ---    0.43796   0.45832   0.46341   0.47347   0.51090
     Eigenvalues ---    0.51366   0.54429   0.55717   0.55845   0.57928
     Eigenvalues ---    0.58021   0.58063   0.58099   0.58635   0.59089
     Eigenvalues ---    0.59101   0.59460   0.63844   0.81565   0.91465
     Eigenvalues ---    0.91671   0.93183   0.99113   0.99461   1.36487
 En-DIIS/RFO-DIIS/Sim-DIIS IScMMF=       -3 using points:     7    6    5    4    3    2    1
 RFO step:  Lambda=-7.16338724D-07.
 NNeg= 0 NGDIIS= 7 SimSw=  2.50D-03 Rises=F DC= -8.81D-07 SmlDif=  1.00D-05
 NRisDI= 0 DoIntr=F SqrtH=F CThrHd= 10.0 CDAdj=  3.0
 RMS Error=  0.4963268158D-03 NUsed= 7 OKEnD=F EnDIS=F
 InvSVX:  RCond= 7.36D-07 Info=           0 Equed=N FErr=  1.98D-13 BErr=  9.42D-17
 DidBck=T Rises=F RFO-DIIS coefs:    0.77449    0.17861    0.05606    0.00328   -0.03311
                  RFO-DIIS coefs:   -0.31326    0.33393
 Iteration  1 RMS(Cart)=  0.00208940 RMS(Int)=  0.00000214
 Iteration  2 RMS(Cart)=  0.00000436 RMS(Int)=  0.00000063
 Iteration  3 RMS(Cart)=  0.00000000 RMS(Int)=  0.00000063
 ITry= 1 IFail=0 DXMaxC= 1.09D-02 DCOld= 1.00D+10 DXMaxT= 7.70D-02 DXLimC= 3.00D+00 Rises=F
 Variable       Old X    -DE/DX   Delta X   Delta X   Delta X     New X
                                 (Linear)    (Quad)   (Total)
    R1        2.97841   0.00001  -0.00001  -0.00001  -0.00002   2.97838
    R2        3.06212   0.00007   0.00000   0.00016   0.00016   3.06229
    R3        3.55982   0.00001   0.00000   0.00003   0.00003   3.55985
    R4        2.75242   0.00001  -0.00000   0.00003   0.00003   2.75245
    R5        2.81058   0.00004  -0.00000   0.00006   0.00006   2.81065
    R6        3.56016   0.00000  -0.00000   0.00002   0.00002   3.56018
    R7        2.75912  -0.00002  -0.00000  -0.00004  -0.00004   2.75908
    R8        2.76061  -0.00003  -0.00000  -0.00003  -0.00003   2.76058
    R9        2.51355   0.00000  -0.00000  -0.00000  -0.00000   2.51354
   R10        2.52470  -0.00004   0.00000  -0.00007  -0.00007   2.52462
   R11        2.52598   0.00002  -0.00000   0.00003   0.00003   2.52601
   R12        2.52538  -0.00001  -0.00000  -0.00003  -0.00003   2.52535
   R13        2.51669  -0.00000   0.00000  -0.00000   0.00000   2.51669
   R14        2.52480   0.00001   0.00000   0.00003   0.00003   2.52483
   R15        3.56603   0.00005  -0.00002   0.00046   0.00044   3.56647
   R16        3.59055   0.00000  -0.00005   0.00008   0.00003   3.59058
   R17        3.59974   0.00002  -0.00002   0.00010   0.00008   3.59981
   R18        2.53339  -0.00003  -0.00001  -0.00006  -0.00007   2.53332
   R19        2.62037  -0.00004  -0.00001  -0.00007  -0.00008   2.62028
   R20        2.53671  -0.00001   0.00001  -0.00003  -0.00002   2.53669
   R21        2.28932   0.00004  -0.00000   0.00006   0.00006   2.28938
   R22        2.63252  -0.00000   0.00001  -0.00001   0.00001   2.63252
   R23        2.50670   0.00001   0.00001   0.00002   0.00003   2.50673
   R24        2.02866  -0.00000   0.00000  -0.00000  -0.00000   2.02866
   R25        2.02744  -0.00000   0.00000  -0.00001  -0.00001   2.02743
   R26        2.54052  -0.00000  -0.00000  -0.00001  -0.00001   2.54050
   R27        2.62695  -0.00001   0.00001  -0.00005  -0.00004   2.62691
   R28        2.52790  -0.00004   0.00000  -0.00008  -0.00008   2.52782
   R29        2.28881   0.00004   0.00000   0.00005   0.00005   2.28886
   R30        2.63879  -0.00001  -0.00001  -0.00003  -0.00003   2.63876
   R31        2.50829  -0.00000  -0.00000   0.00001   0.00001   2.50829
   R32        2.02879  -0.00000  -0.00000  -0.00000  -0.00000   2.02879
   R33        2.03150  -0.00001  -0.00000  -0.00002  -0.00002   2.03148
    A1        2.22284   0.00002  -0.00002   0.00011   0.00009   2.22293
    A2        1.85968  -0.00004   0.00001  -0.00009  -0.00008   1.85961
    A3        1.91443   0.00001   0.00001   0.00001   0.00001   1.91444
    A4        2.01158   0.00003  -0.00005   0.00033   0.00028   2.01187
    A5        1.84696  -0.00000   0.00000  -0.00012  -0.00012   1.84685
    A6        1.78353  -0.00000   0.00001  -0.00008  -0.00006   1.78347
    A7        2.02700  -0.00001   0.00002  -0.00011  -0.00009   2.02691
    A8        1.71978   0.00000  -0.00002   0.00006   0.00004   1.71983
    A9        1.90819   0.00001  -0.00000  -0.00001  -0.00001   1.90817
   A10        2.02738   0.00000  -0.00001   0.00002   0.00001   2.02740
   A11        1.83484  -0.00002   0.00001  -0.00008  -0.00007   1.83476
   A12        1.83933  -0.00000  -0.00000   0.00002   0.00001   1.83934
   A13        2.08341  -0.00000   0.00002  -0.00000   0.00001   2.08343
   A14        1.92246  -0.00000   0.00001  -0.00002  -0.00001   1.92245
   A15        1.90931   0.00001   0.00000   0.00005   0.00005   1.90936
   A16        1.91880  -0.00000   0.00001  -0.00003  -0.00002   1.91878
   A17        1.90756  -0.00000  -0.00000   0.00002   0.00001   1.90758
   A18        1.90574  -0.00000  -0.00000  -0.00001  -0.00001   1.90573
   A19        1.89976  -0.00000  -0.00001  -0.00001  -0.00002   1.89974
   A20        1.89717   0.00001  -0.00000   0.00004   0.00003   1.89720
   A21        1.93634  -0.00000  -0.00000  -0.00001  -0.00001   1.93633
   A22        1.92230  -0.00000  -0.00001   0.00001  -0.00000   1.92230
   A23        1.90349  -0.00000   0.00001  -0.00000   0.00001   1.90350
   A24        1.89979  -0.00000   0.00000  -0.00002  -0.00002   1.89978
   A25        1.90430   0.00000   0.00000  -0.00001  -0.00001   1.90428
   A26        2.33161   0.00014  -0.00001   0.00055   0.00054   2.33215
   A27        1.68220  -0.00011  -0.00003  -0.00039  -0.00041   1.68179
   A28        1.93333   0.00006  -0.00000   0.00013   0.00013   1.93347
   A29        2.60922   0.00005   0.00002   0.00054   0.00056   2.60978
   A30        1.87314   0.00001   0.00002   0.00002   0.00004   1.87318
   A31        1.91036   0.00001   0.00000   0.00003   0.00003   1.91039
   A32        2.18449  -0.00003  -0.00006  -0.00011  -0.00017   2.18432
   A33        2.18830   0.00002   0.00006   0.00009   0.00014   2.18844
   A34        1.86653  -0.00001  -0.00002   0.00001  -0.00001   1.86652
   A35        1.88703  -0.00001   0.00001  -0.00003  -0.00002   1.88701
   A36        2.04840   0.00000  -0.00000  -0.00000  -0.00001   2.04840
   A37        2.34741   0.00001  -0.00001   0.00003   0.00002   2.34743
   A38        1.88660  -0.00000  -0.00002   0.00002  -0.00000   1.88660
   A39        2.04724   0.00000  -0.00001   0.00003   0.00002   2.04726
   A40        2.34827  -0.00000   0.00002  -0.00005  -0.00003   2.34824
   A41        2.00367  -0.00008  -0.00009  -0.00044  -0.00053   2.00313
   A42        1.87741   0.00000  -0.00001   0.00004   0.00003   1.87745
   A43        1.91002  -0.00000  -0.00001   0.00001  -0.00000   1.91001
   A44        2.16931   0.00001  -0.00001  -0.00010  -0.00011   2.16920
   A45        2.20386  -0.00001   0.00003   0.00008   0.00011   2.20397
   A46        1.86586   0.00001   0.00001   0.00004   0.00004   1.86590
   A47        1.89335  -0.00001  -0.00001   0.00000  -0.00001   1.89334
   A48        2.04285   0.00000   0.00001  -0.00002  -0.00002   2.04284
   A49        2.34682   0.00001   0.00001   0.00001   0.00002   2.34684
   A50        1.87732  -0.00000   0.00001  -0.00002  -0.00001   1.87731
   A51        2.02806   0.00001   0.00001   0.00005   0.00005   2.02812
   A52        2.37712  -0.00000  -0.00001  -0.00005  -0.00006   2.37706
   A53        2.10206   0.00010  -0.00003   0.00008   0.00005   2.10211
    D1        1.55966  -0.00001  -0.00007   0.00042   0.00035   1.56001
    D2       -2.73196  -0.00002  -0.00006   0.00024   0.00018  -2.73178
    D3       -0.40498   0.00000  -0.00007   0.00040   0.00033  -0.40465
    D4       -2.24142  -0.00000  -0.00005   0.00020   0.00015  -2.24127
    D5        2.13219   0.00001  -0.00005   0.00027   0.00022   2.13241
    D6       -0.28878  -0.00000  -0.00007   0.00027   0.00020  -0.28858
    D7        0.99273  -0.00001   0.00010  -0.00042  -0.00033   0.99240
    D8        3.08982  -0.00001   0.00010  -0.00038  -0.00029   3.08953
    D9       -1.10812  -0.00001   0.00009  -0.00038  -0.00030  -1.10841
   D10       -1.04432  -0.00001   0.00008  -0.00033  -0.00025  -1.04457
   D11        1.05277  -0.00000   0.00008  -0.00029  -0.00021   1.05255
   D12        3.13802  -0.00000   0.00008  -0.00030  -0.00022   3.13780
   D13        3.10985   0.00001   0.00005  -0.00012  -0.00007   3.10978
   D14       -1.07624   0.00001   0.00005  -0.00008  -0.00003  -1.07627
   D15        1.00901   0.00001   0.00004  -0.00008  -0.00004   1.00897
   D16       -1.90338  -0.00006  -0.00002  -0.00015  -0.00017  -1.90356
   D17        2.37098  -0.00003  -0.00002  -0.00016  -0.00017   2.37080
   D18        0.37033  -0.00001  -0.00004   0.00009   0.00004   0.37038
   D19       -3.13434  -0.00000   0.00001  -0.00008  -0.00006  -3.13440
   D20       -1.04140  -0.00000   0.00002  -0.00006  -0.00004  -1.04144
   D21        1.06889  -0.00000   0.00002  -0.00008  -0.00006   1.06883
   D22       -1.16581   0.00001   0.00001  -0.00009  -0.00008  -1.16589
   D23        0.92713   0.00001   0.00001  -0.00007  -0.00006   0.92707
   D24        3.03742   0.00001   0.00001  -0.00009  -0.00008   3.03734
   D25        1.05017  -0.00001   0.00003  -0.00013  -0.00010   1.05008
   D26       -3.14007  -0.00000   0.00003  -0.00011  -0.00007  -3.14015
   D27       -1.02978  -0.00001   0.00003  -0.00013  -0.00010  -1.02988
   D28       -3.02227  -0.00002  -0.00048   0.00161   0.00113  -3.02114
   D29        0.36619  -0.00004  -0.00047   0.00091   0.00044   0.36663
   D30       -0.20990  -0.00003  -0.00145  -0.00104  -0.00249  -0.21239
   D31        2.46476  -0.00001  -0.00148  -0.00007  -0.00155   2.46321
   D32        0.46040  -0.00002  -0.00078  -0.00031  -0.00109   0.45931
   D33       -2.18229  -0.00002  -0.00075  -0.00131  -0.00206  -2.18435
   D34       -0.04582   0.00001  -0.00002   0.00083   0.00081  -0.04501
   D35        3.08754   0.00002   0.00004   0.00119   0.00123   3.08877
   D36        0.03439  -0.00001  -0.00007  -0.00033  -0.00040   0.03399
   D37       -3.06479  -0.00000  -0.00002  -0.00019  -0.00021  -3.06500
   D38        0.03942  -0.00001   0.00010  -0.00099  -0.00089   0.03853
   D39       -3.09391  -0.00002   0.00004  -0.00135  -0.00131  -3.09522
   D40       -1.38855  -0.00001  -0.00013  -0.00039  -0.00052  -1.38907
   D41        1.74352   0.00000  -0.00006   0.00003  -0.00004   1.74348
   D42       -0.01741   0.00001  -0.00014   0.00077   0.00063  -0.01677
   D43        3.10016   0.00001  -0.00005   0.00049   0.00044   3.10060
   D44       -0.01034  -0.00000   0.00013  -0.00027  -0.00014  -0.01048
   D45        3.07836  -0.00001   0.00007  -0.00045  -0.00038   3.07798
   D46       -3.12202   0.00000   0.00002   0.00009   0.00010  -3.12191
   D47       -0.03332  -0.00000  -0.00004  -0.00010  -0.00014  -0.03346
   D48        0.03924  -0.00003   0.00055  -0.00171  -0.00115   0.03809
   D49       -3.10002  -0.00001  -0.00046  -0.00008  -0.00054  -3.10057
   D50       -0.02777   0.00002  -0.00038   0.00111   0.00073  -0.02704
   D51        3.08062   0.00001  -0.00027   0.00054   0.00027   3.08089
   D52       -0.03507   0.00002  -0.00050   0.00162   0.00112  -0.03395
   D53        3.10414   0.00001   0.00054  -0.00005   0.00049   3.10463
   D54        0.53590  -0.00003   0.00050  -0.00082  -0.00032   0.53557
   D55       -2.60298  -0.00001  -0.00069   0.00109   0.00040  -2.60258
   D56        0.01733  -0.00001   0.00026  -0.00091  -0.00065   0.01668
   D57       -3.10760  -0.00000   0.00020  -0.00040  -0.00021  -3.10780
   D58        0.00639  -0.00000   0.00008  -0.00012  -0.00005   0.00634
   D59       -3.09215   0.00001  -0.00008   0.00062   0.00054  -3.09161
   D60        3.12718  -0.00001   0.00015  -0.00076  -0.00060   3.12658
   D61        0.02864  -0.00000  -0.00000  -0.00002  -0.00002   0.02862
         Item               Value     Threshold  Converged?
 Maximum Force            0.000141     0.000450     YES
 RMS     Force            0.000025     0.000300     YES
 Maximum Displacement     0.010931     0.001800     NO 
 RMS     Displacement     0.002089     0.001200     NO 
 Predicted change in Energy=-3.527758D-07
 Lowest energy point so far.  Saving SCF results.
 GradGradGradGradGradGradGradGradGradGradGradGradGradGradGradGradGradGrad

 Leave Link  103 at Tue Apr 21 14:08:38 2026, MaxMem=  1342177280 cpu:               9.9 elap:               0.7
 (Enter /home/zhangying/bin/g16/l202.exe)
                          Input orientation:                          
 ---------------------------------------------------------------------
 Center     Atomic      Atomic             Coordinates (Angstroms)
 Number     Number       Type             X           Y           Z
 ---------------------------------------------------------------------
      1          7           0       -0.028844   -1.311082   -0.360285
      2         16           0       -0.462578   -0.026796   -1.164371
      3         16           0        0.793684   -1.366719    1.034830
      4          6           0        0.952101    0.371617   -2.342768
      5          6           0        2.144132   -2.573307    0.515435
      6          9           0        2.959568   -2.776933    1.554405
      7          9           0        1.621739   -3.738625    0.137587
      8          9           0        1.206158   -0.674565   -3.123890
      9          9           0        0.615765    1.418133   -3.102047
     10          9           0        2.051845    0.678218   -1.647533
     11          9           0        2.852693   -2.063190   -0.495919
     12          8           0       -1.606847   -0.340054   -2.009360
     13          8           0       -0.563249    1.221132   -0.361446
     14          8           0        0.005105   -2.083988    2.032521
     15          8           0        1.493691   -0.143437    1.419036
     16          3           0       -2.012308    2.277527    0.226898
     17          8           0        0.771098    2.727014    2.035266
     18          6           0        0.216861    3.445077    1.048178
     19          8           0        1.171988    3.838921    0.191123
     20          6           0        2.372605    3.296703    0.644077
     21          6           0        2.124869    2.617317    1.756136
     22          8           0       -0.964684    3.691442    0.943513
     23          1           0        3.250055    3.477851    0.052712
     24          1           0        2.714757    2.007183    2.412503
     25          8           0       -2.664654   -0.603296    1.048688
     26          6           0       -3.599685    0.064192    0.350457
     27          8           0       -4.469421   -0.806329   -0.174047
     28          6           0       -4.029399   -2.083371    0.180067
     29          6           0       -2.932361   -1.961021    0.917187
     30          8           0       -3.628181    1.268696    0.226379
     31          1           0       -4.598849   -2.915550   -0.188445
     32          1           0       -2.228665   -2.630392    1.378058
 ---------------------------------------------------------------------
                    Distance matrix (angstroms):
                    1          2          3          4          5
     1  N    0.000000
     2  S    1.576093   0.000000
     3  S    1.620492   2.865322   0.000000
     4  C    2.779202   1.883792   3.801983   0.000000
     5  C    2.661188   4.012655   1.883968   4.273503   0.000000
     6  F    3.839968   5.163920   2.636231   5.397336   1.336360
     7  F    2.977460   4.451645   2.667707   4.847129   1.331777
     8  F    3.093201   2.654054   4.236055   1.330110   4.210665
     9  F    3.921912   2.646741   4.990071   1.335973   5.599435
    10  F    3.153345   2.655714   3.599973   1.336709   3.906323
    11  F    2.981160   3.947753   2.658530   3.598803   1.336081
    12  O    2.480411   1.456533   4.010447   2.676911   5.043000
    13  O    2.587991   1.487329   3.238491   2.635071   4.743058
    14  O    2.514768   3.830259   1.460041   5.105874   2.667663
    15  O    2.616770   3.242620   1.460836   3.835331   2.672796
    16  Li   4.142104   3.105994   4.669783   4.361582   6.394516
    17  O    4.762854   4.398079   4.214265   4.974720   5.682298
    18  C    4.966405   4.172638   4.846264   4.635218   6.341855
    19  O    5.316820   4.410549   5.287121   4.300134   6.493606
    20  C    5.292199   4.728043   4.938945   4.415337   5.875863
    21  C    4.954798   4.713340   4.262027   4.818668   5.336880
    22  O    5.253659   4.303555   5.355856   5.049252   7.006788
    23  H    5.818558   5.248571   5.519798   4.546164   6.168767
    24  H    5.121189   5.198707   4.119674   5.328661   4.990527
    25  O    3.071427   3.174762   3.541625   5.053053   5.223957
    26  C    3.891971   3.484885   4.670928   5.297804   6.322583
    27  O    4.473051   4.200380   5.429152   5.956828   6.880166
    28  C    4.110092   4.331192   4.950388   6.099754   6.202016
    29  C    3.238019   3.764828   3.774976   5.581894   5.129043
    30  O    4.467063   3.692360   5.210748   5.327687   6.940039
    31  H    4.846524   5.138682   5.742359   6.801442   6.788252
    32  H    3.098650   4.044962   3.293823   5.742288   4.457436
                    6          7          8          9         10
     6  F    0.000000
     7  F    2.173019   0.000000
     8  F    5.420409   4.494263   0.000000
     9  F    6.691378   6.172469   2.174494   0.000000
    10  F    4.797336   4.783319   2.173669   2.173801   0.000000
    11  F    2.173632   2.173398   3.397880   4.890334   3.079430
    12  O    6.284182   5.155912   3.044187   3.037301   3.814947
    13  O    5.662618   5.442646   3.788874   2.989947   2.964370
    14  O    3.072071   2.990336   5.478830   6.245122   5.036043
    15  O    3.017021   3.818885   4.582897   4.863070   3.223429
    16  Li   7.213140   7.029108   5.504648   4.327494   4.752748
    17  O    5.942563   6.791852   6.194909   5.303705   4.404644
    18  C    6.818512   7.376207   5.946117   4.635946   4.276627
    19  O    6.987382   7.591070   5.600182   4.124872   3.760964
    20  C    6.169463   7.093389   5.597244   4.544112   3.494399
    21  C    5.462174   6.578057   5.957782   5.226603   3.917958
    22  O    7.590311   7.908540   6.349672   4.902276   4.989237
    23  H    6.439082   7.398388   5.613455   4.597220   3.487762
    24  H    4.866623   6.275686   6.333978   5.929841   4.323134
    25  O    6.050811   5.388280   5.691983   5.663562   5.581868
    26  C    7.248812   6.462972   5.976033   5.614532   6.025677
    27  O    7.877861   6.767400   6.397744   6.275391   6.848499
    28  C    7.156500   5.888721   6.349167   6.679099   6.924451
    29  C    5.982189   4.950503   5.925589   6.337359   6.195617
    30  O    7.844055   7.255536   6.194465   5.395538   6.010233
    31  H    7.757989   6.283269   6.880185   7.379843   7.699080
    32  H    5.193297   4.194349   5.990893   6.674780   6.198699
                   11         12         13         14         15
    11  F    0.000000
    12  O    5.014698   0.000000
    13  O    4.740624   2.498404   0.000000
    14  O    3.808175   4.687909   4.120428   0.000000
    15  O    3.033050   4.626650   3.043545   2.521506   0.000000
    16  Li   6.559918   3.466552   1.887297   5.133521   4.424284
    17  O    5.803963   5.605402   3.129279   4.871600   3.023469
    18  C    6.298639   5.196313   2.746186   5.619994   3.826913
    19  O    6.175089   5.479771   3.188918   6.311356   4.179766
    20  C    5.500776   6.008558   3.733404   6.040254   3.634228
    21  C    5.244866   6.070478   3.695870   5.164500   2.851979
    22  O    7.054086   5.038333   2.822499   5.956679   4.579960
    23  H    5.582296   6.512914   4.450348   6.736720   4.250339
    24  H    5.004586   6.613520   4.365545   4.921817   2.665172
    25  O    5.912548   3.246522   3.119763   3.207490   4.200055
    26  C    6.846553   3.115053   3.326449   4.520899   5.208402
    27  O    7.436172   3.432217   4.404985   5.150023   6.207740
    28  C    6.915241   3.701554   4.819458   4.439460   5.983553
    29  C    5.956018   3.598499   4.168176   3.144486   4.810966
    30  O    7.322903   3.416489   3.121155   5.263402   5.445192
    31  H    7.506433   4.347526   5.781707   5.178858   6.883868
    32  H    5.445522   4.136050   4.542436   2.390943   4.476892
                   16         17         18         19         20
    16  Li   0.000000
    17  O    3.349564   0.000000
    18  C    2.647048   1.340573   0.000000
    19  O    3.546684   2.190414   1.342358   0.000000
    20  C    4.521085   2.196538   2.198305   1.393072   0.000000
    21  C    4.423828   1.386594   2.197017   2.202173   1.326504
    22  O    1.900055   2.266051   1.211486   2.270067   3.373867
    23  H    5.400332   3.261826   3.192538   2.113740   1.073520
    24  H    5.214891   2.106721   3.188794   3.266486   2.215234
    25  O    3.065948   4.885559   4.969149   5.931992   6.383391
    26  C    2.726516   5.388223   5.146185   6.086282   6.797322
    27  O    3.963373   6.695417   6.444340   7.316911   8.019820
    28  C    4.805027   7.044596   7.024818   7.882137   8.375330
    29  C    4.391843   6.078106   6.257846   7.142280   7.474015
    30  O    1.904938   4.975180   4.494033   5.445082   6.347969
    31  H    5.816421   8.100601   8.073281   8.892103   9.374772
    32  H    5.045756   6.175135   6.557495   7.404409   7.539288
                   21         22         23         24         25
    21  C    0.000000
    22  O    3.370377   0.000000
    23  H    2.215449   4.313140   0.000000
    24  H    1.072870   4.304991   2.831611   0.000000
    25  O    5.814839   4.620145   7.254758   6.132916   0.000000
    26  C    6.423776   4.522377   7.659025   6.920941   1.344377
    27  O    7.676692   5.810513   8.831530   8.137475   2.189403
    28  C    7.902877   6.582081   9.161543   8.197563   2.192636
    29  C    6.873178   5.985214   8.279548   7.062050   1.390099
    30  O    6.103811   3.671266   7.226386   6.749619   2.260294
    31  H    8.922017   7.625013  10.126155   9.191684   3.258547
    32  H    6.828957   6.461584   8.311652   6.856719   2.099450
                   26         27         28         29         30
    26  C    0.000000
    27  O    1.337666   0.000000
    28  C    2.196750   1.396371   0.000000
    29  C    2.206352   2.210579   1.327331   0.000000
    30  O    1.211213   2.274588   3.376310   3.375270   0.000000
    31  H    3.188668   2.113237   1.073590   2.216017   4.315343
    32  H    3.193187   3.279821   2.230932   1.075011   4.299755
                   31         32
    31  H    0.000000
    32  H    2.855349   0.000000
 Stoichiometry    C8H4F6LiNO10S2
 Framework group  C1[X(C8H4F6LiNO10S2)]
 Deg. of freedom    90
 Full point group                 C1      NOp   1
 RotChk:  IX=0 Diff= 9.38D-03
 Largest Abelian subgroup         C1      NOp   1
 Largest concise Abelian subgroup C1      NOp   1
                         Standard orientation:                         
 ---------------------------------------------------------------------
 Center     Atomic      Atomic             Coordinates (Angstroms)
 Number     Number       Type             X           Y           Z
 ---------------------------------------------------------------------
      1          7           0        0.046479   -1.309979    0.367890
      2         16           0        0.464473   -0.017587    1.167309
      3         16           0       -0.778041   -1.380834   -1.025359
      4          6           0       -0.953069    0.365202    2.347444
      5          6           0       -2.111037   -2.603978   -0.499644
      6          9           0       -2.925749   -2.821656   -1.536330
      7          9           0       -1.572209   -3.761022   -0.119456
      8          9           0       -1.191411   -0.681992    3.132154
      9          9           0       -0.629348    1.418402    3.102956
     10          9           0       -2.058251    0.654886    1.653580
     11          9           0       -2.824370   -2.100470    0.511666
     12          8           0        1.614568   -0.312883    2.010854
     13          8           0        0.546676    1.229203    0.360521
     14          8           0        0.018125   -2.090356   -2.022564
     15          8           0       -1.495261   -0.168245   -1.411708
     16          3           0        1.980161    2.303294   -0.233904
     17          8           0       -0.812703    2.709851   -2.037844
     18          6           0       -0.266210    3.438242   -1.054012
     19          8           0       -1.224829    3.821708   -0.196149
     20          6           0       -2.418935    3.262011   -0.645036
     21          6           0       -2.164304    2.582737   -1.755605
     22          8           0        0.912113    3.700826   -0.952504
     23          1           0       -3.297553    3.433061   -0.052398
     24          1           0       -2.747233    1.962763   -2.408962
     25          8           0        2.669649   -0.570892   -1.048581
     26          6           0        3.596999    0.111208   -0.354240
     27          8           0        4.479457   -0.745949    0.171023
     28          6           0        4.055988   -2.029851   -0.178436
     29          6           0        2.955912   -1.924488   -0.913650
     30          8           0        3.609494    1.316349   -0.233755
     31          1           0        4.637356   -2.853181    0.191342
     32          1           0        2.260380   -2.604649   -1.371104
 ---------------------------------------------------------------------
 Rotational constants (GHZ):           0.1762519           0.1687272           0.1281217
 Leave Link  202 at Tue Apr 21 14:08:39 2026, MaxMem=  1342177280 cpu:               0.4 elap:               0.1
 (Enter /home/zhangying/bin/g16/l301.exe)
 Standard basis: 6-311++G(d,p) (5D, 7F)
 Ernie: Thresh=  0.10000D-02 Tol=  0.10000D-05 Strict=F.
 There are   688 symmetry adapted cartesian basis functions of A   symmetry.
 There are   660 symmetry adapted basis functions of A   symmetry.
   660 basis functions,  1072 primitive gaussians,   688 cartesian basis functions
   114 alpha electrons      114 beta electrons
       nuclear repulsion energy      3625.7205218807 Hartrees.
 IExCor=  402 DFT=T Ex+Corr=B3LYP ExCW=0 ScaHFX=  0.200000
 ScaDFX=  0.800000  0.720000  1.000000  0.810000 ScalE2=  1.000000  1.000000
 IRadAn=      5 IRanWt=     -1 IRanGd=            0 ICorTp=0 IEmpDi=141
 NAtoms=   32 NActive=   32 NUniq=   32 SFac= 1.00D+00 NAtFMM=   60 NAOKFM=F Big=F
 Integral buffers will be    131072 words long.
 Raffenetti 2 integral format.
 Two-electron integral symmetry is turned on.
 R6Disp:  Grimme-D3(BJ) Dispersion energy=       -0.0769663035 Hartrees.
 Nuclear repulsion after empirical dispersion term =     3625.6435555773 Hartrees.
 Leave Link  301 at Tue Apr 21 14:08:39 2026, MaxMem=  1342177280 cpu:               1.2 elap:               0.1
 (Enter /home/zhangying/bin/g16/l302.exe)
 NPDir=0 NMtPBC=     1 NCelOv=     1 NCel=       1 NClECP=     1 NCelD=      1
         NCelK=      1 NCelE2=     1 NClLst=     1 CellRange=     0.0.
 One-electron integrals computed using PRISM.
 One-electron integral symmetry used in STVInt
 NBasis=   660 RedAO= T EigKep=  1.11D-05  NBF=   660
 NBsUse=   660 1.00D-06 EigRej= -1.00D+00 NBFU=   660
 Precomputing XC quadrature grid using
 IXCGrd= 4 IRadAn=           5 IRanWt=          -1 IRanGd=           0 AccXCQ= 0.00D+00.
 Generated NRdTot=       0 NPtTot=           0 NUsed=           0 NTot=          32
 NSgBfM=   676   676   676   676   676 MxSgAt=    32 MxSgA2=    32.
 Leave Link  302 at Tue Apr 21 14:08:40 2026, MaxMem=  1342177280 cpu:              13.2 elap:               0.9
 (Enter /home/zhangying/bin/g16/l303.exe)
 DipDrv:  MaxL=1.
 Leave Link  303 at Tue Apr 21 14:08:40 2026, MaxMem=  1342177280 cpu:               1.7 elap:               0.2
 (Enter /home/zhangying/bin/g16/l401.exe)
 Initial guess from the checkpoint file:  "/home_zz/zhangying/wangchenyu/zhang/diffusion/2VC/3/new/Gau-14738.chk"
 B after Tr=    -0.000000    0.000000    0.000000
         Rot=    0.999994    0.000011   -0.000009    0.003368 Ang=   0.39 deg.
 Guess basis will be translated and rotated to current coordinates.
 JPrj=2 DoOrth=T DoCkMO=T.
 Leave Link  401 at Tue Apr 21 14:08:41 2026, MaxMem=  1342177280 cpu:              15.3 elap:               1.0
 (Enter /home/zhangying/bin/g16/l502.exe)
 Integral symmetry usage will be decided dynamically.
 Closed shell SCF:
 Using DIIS extrapolation, IDIIS=  1040.
 NGot=  1342177280 LenX=  1341213430 LenY=  1340739398
 Requested convergence on RMS density matrix=1.00D-08 within 128 cycles.
 Requested convergence on MAX density matrix=1.00D-06.
 Requested convergence on             energy=1.00D-06.
 No special actions if energy rises.
 Fock matrices will be formed incrementally for  20 cycles.

 Cycle   1  Pass 1  IDiag  1:
 FoFJK:  IHMeth= 1 ICntrl=       0 DoSepK=F KAlg= 0 I1Cent=           0 FoldK=F
 IRaf= 780000000 NMat=       1 IRICut=       1 DoRegI=T DoRafI=F ISym2E= 0 IDoP0=0 IntGTp=1.
 FoFCou: FMM=F IPFlag=           0 FMFlag=      100000 FMFlg1=           0
         NFxFlg=           0 DoJE=F BraDBF=F KetDBF=F FulRan=T
         wScrn=  0.000000 ICntrl=         0 IOpCl=  0 I1Cent=           0 NGrid=           0
         NMat0=    1 NMatS0=      1 NMatT0=    0 NMatD0=    1 NMtDS0=    0 NMtDT0=    0
 Symmetry not used in FoFCou.
 E= -2517.77784312347    
 DIIS: error= 1.36D-04 at cycle   1 NSaved=   1.
 NSaved= 1 IEnMin= 1 EnMin= -2517.77784312347     IErMin= 1 ErrMin= 1.36D-04
 ErrMax= 1.36D-04  0.00D+00 EMaxC= 1.00D-01 BMatC= 1.90D-05 BMatP= 1.90D-05
 IDIUse=3 WtCom= 9.99D-01 WtEn= 1.36D-03
 Coeff-Com:  0.100D+01
 Coeff-En:   0.100D+01
 Coeff:      0.100D+01
 Gap=     0.408 Goal=   None    Shift=    0.000
 RMSDP=5.43D-05 MaxDP=3.99D-03              OVMax= 1.15D-03

 Cycle   2  Pass 1  IDiag  1:
 RMSU=  5.40D-05    CP:  1.00D+00
 E= -2517.77787034945     Delta-E=       -0.000027225981 Rises=F Damp=F
 DIIS: error= 1.65D-05 at cycle   2 NSaved=   2.
 NSaved= 2 IEnMin= 2 EnMin= -2517.77787034945     IErMin= 2 ErrMin= 1.65D-05
 ErrMax= 1.65D-05  0.00D+00 EMaxC= 1.00D-01 BMatC= 3.79D-07 BMatP= 1.90D-05
 IDIUse=1 WtCom= 1.00D+00 WtEn= 0.00D+00
 Coeff-Com: -0.376D-01 0.104D+01
 Coeff:     -0.376D-01 0.104D+01
 Gap=     0.261 Goal=   None    Shift=    0.000
 RMSDP=7.29D-06 MaxDP=5.04D-04 DE=-2.72D-05 OVMax= 2.13D-04

 Cycle   3  Pass 1  IDiag  1:
 RMSU=  6.91D-06    CP:  1.00D+00  1.02D+00
 E= -2517.77787015611     Delta-E=        0.000000193347 Rises=F Damp=F
 DIIS: error= 4.18D-05 at cycle   3 NSaved=   3.
 NSaved= 3 IEnMin= 2 EnMin= -2517.77787034945     IErMin= 2 ErrMin= 1.65D-05
 ErrMax= 4.18D-05  0.00D+00 EMaxC= 1.00D-01 BMatC= 8.27D-07 BMatP= 3.79D-07
 IDIUse=1 WtCom= 1.00D+00 WtEn= 0.00D+00
 Coeff-Com: -0.357D-01 0.649D+00 0.387D+00
 Coeff:     -0.357D-01 0.649D+00 0.387D+00
 Gap=     0.261 Goal=   None    Shift=    0.000
 RMSDP=5.30D-06 MaxDP=5.74D-04 DE= 1.93D-07 OVMax= 1.51D-04

 Cycle   4  Pass 1  IDiag  1:
 RMSU=  2.50D-06    CP:  1.00D+00  1.03D+00  4.31D-01
 E= -2517.77787070563     Delta-E=       -0.000000549527 Rises=F Damp=F
 DIIS: error= 6.29D-06 at cycle   4 NSaved=   4.
 NSaved= 4 IEnMin= 4 EnMin= -2517.77787070563     IErMin= 4 ErrMin= 6.29D-06
 ErrMax= 6.29D-06  0.00D+00 EMaxC= 1.00D-01 BMatC= 3.52D-08 BMatP= 3.79D-07
 IDIUse=1 WtCom= 1.00D+00 WtEn= 0.00D+00
 Coeff-Com: -0.993D-02 0.164D+00 0.195D+00 0.651D+00
 Coeff:     -0.993D-02 0.164D+00 0.195D+00 0.651D+00
 Gap=     0.261 Goal=   None    Shift=    0.000
 RMSDP=1.85D-06 MaxDP=2.38D-04 DE=-5.50D-07 OVMax= 5.52D-05

 Cycle   5  Pass 1  IDiag  1:
 RMSU=  5.85D-07    CP:  1.00D+00  1.03D+00  5.34D-01  5.46D-01
 E= -2517.77787072677     Delta-E=       -0.000000021136 Rises=F Damp=F
 DIIS: error= 1.95D-06 at cycle   5 NSaved=   5.
 NSaved= 5 IEnMin= 5 EnMin= -2517.77787072677     IErMin= 5 ErrMin= 1.95D-06
 ErrMax= 1.95D-06  0.00D+00 EMaxC= 1.00D-01 BMatC= 7.55D-09 BMatP= 3.52D-08
 IDIUse=1 WtCom= 1.00D+00 WtEn= 0.00D+00
 Coeff-Com: -0.350D-02 0.525D-01 0.925D-01 0.413D+00 0.445D+00
 Coeff:     -0.350D-02 0.525D-01 0.925D-01 0.413D+00 0.445D+00
 Gap=     0.261 Goal=   None    Shift=    0.000
 RMSDP=6.76D-07 MaxDP=8.81D-05 DE=-2.11D-08 OVMax= 2.04D-05

 Cycle   6  Pass 1  IDiag  1:
 RMSU=  1.78D-07    CP:  1.00D+00  1.03D+00  5.02D-01  6.90D-01  6.32D-01
 E= -2517.77787073231     Delta-E=       -0.000000005536 Rises=F Damp=F
 DIIS: error= 5.33D-07 at cycle   6 NSaved=   6.
 NSaved= 6 IEnMin= 6 EnMin= -2517.77787073231     IErMin= 6 ErrMin= 5.33D-07
 ErrMax= 5.33D-07  0.00D+00 EMaxC= 1.00D-01 BMatC= 2.76D-10 BMatP= 7.55D-09
 IDIUse=1 WtCom= 1.00D+00 WtEn= 0.00D+00
 Coeff-Com: -0.160D-03-0.293D-02 0.134D-01 0.959D-01 0.195D+00 0.699D+00
 Coeff:     -0.160D-03-0.293D-02 0.134D-01 0.959D-01 0.195D+00 0.699D+00
 Gap=     0.261 Goal=   None    Shift=    0.000
 RMSDP=1.35D-07 MaxDP=1.14D-05 DE=-5.54D-09 OVMax= 4.76D-06

 Cycle   7  Pass 1  IDiag  1:
 RMSU=  5.89D-08    CP:  1.00D+00  1.03D+00  5.14D-01  6.80D-01  6.75D-01
                    CP:  6.91D-01
 E= -2517.77787073247     Delta-E=       -0.000000000162 Rises=F Damp=F
 DIIS: error= 3.80D-07 at cycle   7 NSaved=   7.
 NSaved= 7 IEnMin= 7 EnMin= -2517.77787073247     IErMin= 7 ErrMin= 3.80D-07
 ErrMax= 3.80D-07  0.00D+00 EMaxC= 1.00D-01 BMatC= 1.14D-10 BMatP= 2.76D-10
 IDIUse=1 WtCom= 1.00D+00 WtEn= 0.00D+00
 Coeff-Com:  0.245D-03-0.763D-02-0.291D-03 0.227D-01 0.860D-01 0.473D+00
 Coeff-Com:  0.426D+00
 Coeff:      0.245D-03-0.763D-02-0.291D-03 0.227D-01 0.860D-01 0.473D+00
 Coeff:      0.426D+00
 Gap=     0.261 Goal=   None    Shift=    0.000
 RMSDP=5.01D-08 MaxDP=4.18D-06 DE=-1.62D-10 OVMax= 2.76D-06

 Cycle   8  Pass 1  IDiag  1:
 RMSU=  2.14D-08    CP:  1.00D+00  1.03D+00  5.13D-01  6.91D-01  6.53D-01
                    CP:  7.51D-01  5.14D-01
 E= -2517.77787073251     Delta-E=       -0.000000000041 Rises=F Damp=F
 DIIS: error= 4.23D-08 at cycle   8 NSaved=   8.
 NSaved= 8 IEnMin= 8 EnMin= -2517.77787073251     IErMin= 8 ErrMin= 4.23D-08
 ErrMax= 4.23D-08  0.00D+00 EMaxC= 1.00D-01 BMatC= 3.58D-12 BMatP= 1.14D-10
 IDIUse=1 WtCom= 1.00D+00 WtEn= 0.00D+00
 Coeff-Com:  0.129D-03-0.336D-02-0.123D-02 0.246D-02 0.242D-01 0.168D+00
 Coeff-Com:  0.210D+00 0.600D+00
 Coeff:      0.129D-03-0.336D-02-0.123D-02 0.246D-02 0.242D-01 0.168D+00
 Coeff:      0.210D+00 0.600D+00
 Gap=     0.261 Goal=   None    Shift=    0.000
 RMSDP=1.63D-08 MaxDP=1.96D-06 DE=-4.09D-11 OVMax= 5.90D-07

 Cycle   9  Pass 1  IDiag  1:
 RMSU=  9.04D-09    CP:  1.00D+00  1.03D+00  5.13D-01  6.89D-01  6.65D-01
                    CP:  7.50D-01  5.03D-01  6.11D-01
 E= -2517.77787073254     Delta-E=       -0.000000000033 Rises=F Damp=F
 DIIS: error= 1.52D-08 at cycle   9 NSaved=   9.
 NSaved= 9 IEnMin= 9 EnMin= -2517.77787073254     IErMin= 9 ErrMin= 1.52D-08
 ErrMax= 1.52D-08  0.00D+00 EMaxC= 1.00D-01 BMatC= 5.08D-13 BMatP= 3.58D-12
 IDIUse=1 WtCom= 1.00D+00 WtEn= 0.00D+00
 Coeff-Com:  0.234D-04-0.383D-03-0.577D-03-0.270D-02-0.217D-02 0.862D-02
 Coeff-Com:  0.389D-01 0.308D+00 0.650D+00
 Coeff:      0.234D-04-0.383D-03-0.577D-03-0.270D-02-0.217D-02 0.862D-02
 Coeff:      0.389D-01 0.308D+00 0.650D+00
 Gap=     0.261 Goal=   None    Shift=    0.000
 RMSDP=4.62D-09 MaxDP=5.60D-07 DE=-3.27D-11 OVMax= 1.69D-07

 SCF Done:  E(RB3LYP) =  -2517.77787073     A.U. after    9 cycles
            NFock=  9  Conv=0.46D-08     -V/T= 2.0024
 KE= 2.511634403265D+03 PE=-1.320798296342D+04 EE= 4.552927133846D+03
 Leave Link  502 at Tue Apr 21 14:10:43 2026, MaxMem=  1342177280 cpu:            1935.3 elap:             121.0
 (Enter /home/zhangying/bin/g16/l701.exe)
 ... and contract with generalized density number  0.
 Compute integral first derivatives.
 R6Disp: Adding Grimme-D3(BJ) dispersion energy 1st derivatives to the gradient.
 Leave Link  701 at Tue Apr 21 14:10:44 2026, MaxMem=  1342177280 cpu:               6.2 elap:               0.5
 (Enter /home/zhangying/bin/g16/l702.exe)
 L702 exits ... SP integral derivatives will be done elsewhere.
 Leave Link  702 at Tue Apr 21 14:10:44 2026, MaxMem=  1342177280 cpu:               0.6 elap:               0.1
 (Enter /home/zhangying/bin/g16/l703.exe)
 Integral derivatives from FoFJK, PRISM(SPDF).
 Compute integral first derivatives, UseDBF=F ICtDFT=           0.
 Calling FoFJK, ICntrl=      2127 FMM=F ISym2X=0 I1Cent= 0 IOpClX= 0 NMat=1 NMatS=1 NMatT=0.
 FoFJK:  IHMeth= 1 ICntrl=    2127 DoSepK=F KAlg= 0 I1Cent=           0 FoldK=F
 IRaf=         0 NMat=       1 IRICut=       1 DoRegI=T DoRafI=F ISym2E= 0 IDoP0=0 IntGTp=1.
 FoFCou: FMM=F IPFlag=           0 FMFlag=      100000 FMFlg1=         800
         NFxFlg=           0 DoJE=F BraDBF=F KetDBF=F FulRan=T
         wScrn=  0.000000 ICntrl=      2127 IOpCl=  0 I1Cent=           0 NGrid=           0
         NMat0=    1 NMatS0=      1 NMatT0=    0 NMatD0=    1 NMtDS0=    0 NMtDT0=    0
 Symmetry not used in FoFCou.
 Leave Link  703 at Tue Apr 21 14:11:46 2026, MaxMem=  1342177280 cpu:             983.5 elap:              61.5
 (Enter /home/zhangying/bin/g16/l716.exe)
 Dipole        = 6.48220557D-02 7.41457050D-01-4.67208121D-01
 ***** Axes restored to original set *****
 -------------------------------------------------------------------
 Center     Atomic                   Forces (Hartrees/Bohr)
 Number     Number              X              Y              Z
 -------------------------------------------------------------------
      1        7           0.000005837    0.000001216    0.000001144
      2       16           0.000023627    0.000008301   -0.000013987
      3       16           0.000003806    0.000001562   -0.000002269
      4        6          -0.000029567    0.000014831   -0.000019815
      5        6           0.000002148   -0.000012648    0.000002967
      6        9          -0.000005294    0.000001972   -0.000002330
      7        9          -0.000001353    0.000005147    0.000002584
      8        9           0.000004493   -0.000005751   -0.000002229
      9        9           0.000005410   -0.000015913    0.000009745
     10        9           0.000023478    0.000000574    0.000014067
     11        9           0.000000896    0.000004177   -0.000002680
     12        8          -0.000011221    0.000002808    0.000003304
     13        8          -0.000018231   -0.000034376    0.000008824
     14        8          -0.000002918    0.000001018    0.000004395
     15        8          -0.000011092   -0.000002990    0.000000565
     16        3          -0.000034556    0.000031960    0.000025559
     17        8           0.000015282   -0.000012646    0.000006466
     18        6           0.000033254   -0.000016454   -0.000034638
     19        8          -0.000017256    0.000008313    0.000043103
     20        6           0.000001134   -0.000017253   -0.000006337
     21        6          -0.000004590    0.000020044   -0.000000409
     22        8           0.000003060    0.000029819   -0.000015555
     23        1          -0.000000593   -0.000000216   -0.000000626
     24        1           0.000007574    0.000001142   -0.000005536
     25        8          -0.000016471   -0.000019824    0.000027966
     26        6           0.000025767   -0.000014940   -0.000049531
     27        8          -0.000014860    0.000026332    0.000035857
     28        6           0.000001621   -0.000009172   -0.000009477
     29        6           0.000013988    0.000014064   -0.000016665
     30        8           0.000000878   -0.000009638   -0.000018010
     31        1          -0.000004350    0.000001872    0.000002509
     32        1           0.000000101   -0.000003330    0.000011037
 -------------------------------------------------------------------
 Cartesian Forces:  Max     0.000049531 RMS     0.000015889
 Leave Link  716 at Tue Apr 21 14:11:46 2026, MaxMem=  1342177280 cpu:               0.5 elap:               0.1
 (Enter /home/zhangying/bin/g16/l103.exe)

 GradGradGradGradGradGradGradGradGradGradGradGradGradGradGradGradGradGrad
 Berny optimization.
 Using GEDIIS/GDIIS optimizer.
 FormGI is forming the generalized inverse of G from B-inverse, IUseBI=4.
 Internal  Forces:  Max     0.000048452 RMS     0.000012938
 Search for a local minimum.
 Step number   8 out of a maximum of  157
 All quantities printed in internal units (Hartrees-Bohrs-Radians)
 RMS Force = .12938D-04 SwitMx=.10000D-02 MixMth= 2
 Mixed Optimization -- En-DIIS/RFO-DIIS
 Swapping is turned off.
 Update second derivatives using D2CorX and points    1    2    3    4    5
                                                      6    7    8
 DE=  1.06D-06 DEPred=-3.53D-07 R=-3.00D+00
 Trust test=-3.00D+00 RLast= 5.39D-03 DXMaxT set to 5.00D-02
 ITU= -1  1  1 -1  1 -1  1  0
     Eigenvalues ---    0.00230   0.00231   0.00279   0.01288   0.01823
     Eigenvalues ---    0.02177   0.02274   0.02325   0.02384   0.02467
     Eigenvalues ---    0.02475   0.02668   0.02705   0.02858   0.02875
     Eigenvalues ---    0.03176   0.03741   0.04413   0.04834   0.06404
     Eigenvalues ---    0.08038   0.08527   0.08664   0.08827   0.08893
     Eigenvalues ---    0.09588   0.09945   0.10177   0.10934   0.11043
     Eigenvalues ---    0.11394   0.11647   0.12464   0.14873   0.15968
     Eigenvalues ---    0.15996   0.15998   0.16014   0.18936   0.19851
     Eigenvalues ---    0.20484   0.20486   0.21949   0.22556   0.22622
     Eigenvalues ---    0.22794   0.24554   0.24744   0.24772   0.24930
     Eigenvalues ---    0.24966   0.25000   0.25000   0.25000   0.25000
     Eigenvalues ---    0.25000   0.25034   0.25216   0.26202   0.28956
     Eigenvalues ---    0.36629   0.36780   0.36789   0.36863   0.43322
     Eigenvalues ---    0.43978   0.45830   0.46359   0.47408   0.51014
     Eigenvalues ---    0.51401   0.54869   0.55672   0.56128   0.57720
     Eigenvalues ---    0.58036   0.58078   0.58103   0.58786   0.59102
     Eigenvalues ---    0.59134   0.59476   0.67290   0.81979   0.91468
     Eigenvalues ---    0.91873   0.93136   0.98808   0.99360   1.33776
 En-DIIS/RFO-DIIS/Sim-DIIS IScMMF=       -3 using points:     8    7    6    5    4    3    2    1
 RFO step:  Lambda=-2.97574122D-07.
 NNeg= 0 NGDIIS= 8 SimSw=  2.50D-03 Rises=T DC=  1.06D-06 SmlDif=  1.00D-05
 NRisDI= 1 DoIntr=F SqrtH=F CThrHd= 10.0 CDAdj=  3.0
 RMS Error=  0.4723347846D-03 NUsed= 8 OKEnD=T EnDIS=T
 InvSVX:  RCond= 4.96D-07 Info=           0 Equed=N FErr=  2.75D-13 BErr=  9.56D-17
 EnCoef did   100 forward-backward iterations
 IWarn =    2
 Energies =   -2517.77786632      -2517.77786734      -2517.77786023      -2517.77786822      -2517.77786700    
 Energies =   -2517.77787091      -2517.77787179      -2517.77787073    
 Point number   3 has energy  -0.2517777860D+04 and has been removed
 EnCoef did   100 forward-backward iterations
 IWarn =    2
 Energies =   -2517.77786632      -2517.77786734      -2517.77786822      -2517.77786700      -2517.77787091    
 Energies =   -2517.77787179      -2517.77787073    
 Point number   1 has energy  -0.2517777866D+04 and has been removed
 EnCoef did   100 forward-backward iterations
 IWarn =    2
 Energies =   -2517.77786734      -2517.77786822      -2517.77786700      -2517.77787091      -2517.77787179    
 Energies =   -2517.77787073    
 Point number   3 has energy  -0.2517777867D+04 and has been removed
 EnCoef did   100 forward-backward iterations
 IWarn =    2
 Energies =   -2517.77786734      -2517.77786822      -2517.77787091      -2517.77787179      -2517.77787073    
 Point number   1 has energy  -0.2517777867D+04 and has been removed
 EnCoef did   100 forward-backward iterations
 IWarn =    2
 Energies =   -2517.77786822      -2517.77787091      -2517.77787179      -2517.77787073    
 Point number   1 has energy  -0.2517777868D+04 and has been removed
 EnCoef did   100 forward-backward iterations
 IWarn =    2
 Energies =   -2517.77787091      -2517.77787179      -2517.77787073    
 Point number   1 has energy  -0.2517777871D+04 and has been removed
 IWarn =    0
 DidBck=F Rises=T En-DIIS coefs:    1.00000    0.00000    0.00000    0.00000    0.00000
                  En-DIIS coefs:    0.00000    0.00000    0.00000
 Iteration  1 RMS(Cart)=  0.00341819 RMS(Int)=  0.00000195
 Iteration  2 RMS(Cart)=  0.00000413 RMS(Int)=  0.00000007
 Iteration  3 RMS(Cart)=  0.00000000 RMS(Int)=  0.00000007
 ITry= 1 IFail=0 DXMaxC= 1.46D-02 DCOld= 1.00D+10 DXMaxT= 5.00D-02 DXLimC= 3.00D+00 Rises=F
 Variable       Old X    -DE/DX   Delta X   Delta X   Delta X     New X
                                 (Linear)    (Quad)   (Total)
    R1        2.97838  -0.00000   0.00000  -0.00005  -0.00005   2.97834
    R2        3.06229  -0.00000   0.00000   0.00011   0.00011   3.06239
    R3        3.55985   0.00000   0.00000   0.00001   0.00001   3.55986
    R4        2.75245   0.00001   0.00000   0.00002   0.00002   2.75247
    R5        2.81065  -0.00000   0.00000   0.00002   0.00002   2.81066
    R6        3.56018  -0.00000   0.00000   0.00001   0.00001   3.56020
    R7        2.75908   0.00000   0.00000  -0.00003  -0.00003   2.75905
    R8        2.76058  -0.00001   0.00000  -0.00003  -0.00003   2.76055
    R9        2.51354   0.00001   0.00000  -0.00000  -0.00000   2.51354
   R10        2.52462  -0.00002   0.00000  -0.00005  -0.00005   2.52457
   R11        2.52601   0.00003   0.00000   0.00007   0.00007   2.52608
   R12        2.52535  -0.00001   0.00000  -0.00002  -0.00002   2.52533
   R13        2.51669  -0.00001   0.00000  -0.00001  -0.00001   2.51669
   R14        2.52483   0.00001   0.00000   0.00003   0.00003   2.52485
   R15        3.56647   0.00001   0.00000   0.00032   0.00032   3.56680
   R16        3.59058   0.00002   0.00000   0.00030   0.00030   3.59088
   R17        3.59981   0.00000   0.00000   0.00004   0.00004   3.59985
   R18        2.53332   0.00002   0.00000  -0.00002  -0.00002   2.53330
   R19        2.62028   0.00000   0.00000  -0.00003  -0.00003   2.62025
   R20        2.53669  -0.00003   0.00000  -0.00004  -0.00004   2.53665
   R21        2.28938   0.00003   0.00000   0.00005   0.00005   2.28943
   R22        2.63252  -0.00001   0.00000  -0.00003  -0.00003   2.63249
   R23        2.50673  -0.00001   0.00000  -0.00000  -0.00000   2.50673
   R24        2.02866  -0.00000   0.00000  -0.00000  -0.00000   2.02866
   R25        2.02743  -0.00000   0.00000   0.00000   0.00000   2.02743
   R26        2.54050   0.00001   0.00000   0.00002   0.00002   2.54053
   R27        2.62691  -0.00001   0.00000  -0.00002  -0.00002   2.62689
   R28        2.52782  -0.00002   0.00000  -0.00008  -0.00008   2.52775
   R29        2.28886   0.00001   0.00000   0.00004   0.00004   2.28891
   R30        2.63876   0.00001   0.00000  -0.00002  -0.00002   2.63874
   R31        2.50829   0.00001   0.00000   0.00001   0.00001   2.50830
[truncated: 690,664 more chars]
