# Supplementary material for: Tailoring electrolyte phase separation for high-rate solid-state lithium metal batteries
Source: Nat Commun. 2026 Jun 8;17:7310. doi: 10.1038/s41467-026-74094-w (PMC13402737; doi:10.1038/s41467-026-74094-w)
Supplement: Supplementary file 3 — Supplementary Data [file 41467_2026_74094_MOESM3_ESM.zip › Supplementary Data/Supplementary Data 4/Oligomer phase-MD/Oligomer/Oligomer.txt]

0	0	0	0	0	0	0	0
0.02	0	0.02	0	0.02	0	0.02	0
0.04	0	0.04	0	0.04	0	0.04	0
0.06	0	0.06	0	0.06	0	0.06	0
0.08	0	0.08	0	0.08	0	0.08	0
0.1	0	0.1	0	0.1	0	0.1	0
0.12	0	0.12	0	0.12	0	0.12	0
0.14	0	0.14	0	0.14	0	0.14	0
0.16	0	0.16	0	0.16	0	0.16	0
0.18	0	0.18	0	0.18	0	0.18	0
0.2	0	0.2	0	0.2	0	0.2	0
0.22	0	0.22	0	0.22	0	0.22	0
0.24	0	0.24	0	0.24	0	0.24	0
0.26	0	0.26	0	0.26	0	0.26	0
0.28	0	0.28	0	0.28	0	0.28	0
0.3	0	0.3	0	0.3	0	0.3	0
0.32	0	0.32	0	0.32	0	0.32	0
0.34	0	0.34	0	0.34	0	0.34	0
0.36	0	0.36	0	0.36	0	0.36	0
0.38	0	0.38	0	0.38	0	0.38	0
0.4	0	0.4	0	0.4	0	0.4	0
0.42	0	0.42	0	0.42	0	0.42	0
0.44	0	0.44	0	0.44	0	0.44	0
0.46	0	0.46	0	0.46	0	0.46	0
0.48	0	0.48	0	0.48	0	0.48	0
0.5	0	0.5	0	0.5	0	0.5	0
0.52	0	0.52	0	0.52	0	0.52	0
0.54	0	0.54	0	0.54	0	0.54	0
0.56	0	0.56	0	0.56	0	0.56	0
0.58	0	0.58	0	0.58	0	0.58	0
0.6	0	0.6	0	0.6	0	0.6	0
0.62	0	0.62	0	0.62	0	0.62	0
0.64	0	0.64	0	0.64	0	0.64	0
0.66	0	0.66	0	0.66	0	0.66	0
0.68	0	0.68	0	0.68	0	0.68	0
0.7	0	0.7	0	0.7	0	0.7	0
0.72	0	0.72	0	0.72	0	0.72	0
0.74	0	0.74	0	0.74	0	0.74	0
0.76	0	0.76	0	0.76	0	0.76	0
0.78	0	0.78	0	0.78	0	0.78	0
0.8	0	0.8	0	0.8	0	0.8	0
0.82	0	0.82	0	0.82	0	0.82	0
0.84	0	0.84	0	0.84	0	0.84	0
0.86	0	0.86	0	0.86	0	0.86	0
0.88	0	0.88	0	0.88	0	0.88	0
0.9	0	0.9	0	0.9	0	0.9	0
0.92	0	0.92	0	0.92	0	0.92	0
0.94	0	0.94	0	0.94	0	0.94	0
0.96	0	0.96	0	0.96	0	0.96	0
0.98	0	0.98	0	0.98	0	0.98	0
1	0	1	0	1	0	1	0
1.02	0	1.02	0	1.02	0	1.02	0
1.04	0	1.04	0	1.04	0	1.04	0
1.06	0	1.06	0	1.06	0	1.06	0
1.08	0	1.08	0	1.08	0	1.08	0
1.1	0	1.1	0	1.1	0	1.1	0
1.12	0	1.12	0	1.12	0	1.12	0
1.14	0	1.14	0	1.14	0	1.14	0
1.16	0	1.16	0	1.16	0	1.16	0
1.18	0	1.18	0	1.18	0	1.18	0
1.2	0	1.2	0	1.2	0	1.2	0
1.22	0	1.22	0	1.22	0	1.22	0
1.24	0	1.24	0	1.24	0	1.24	0
1.26	0	1.26	0	1.26	0	1.26	0
1.28	0	1.28	0	1.28	0	1.28	0
1.3	0	1.3	0	1.3	0	1.3	0
1.32	0	1.32	0	1.32	0	1.32	0
1.34	0	1.34	0	1.34	0	1.34	0
1.36	0	1.36	0	1.36	0	1.36	0
1.38	0	1.38	0	1.38	0	1.38	0
1.4	0	1.4	0	1.4	0	1.4	0
1.42	0	1.42	0	1.42	0	1.42	0
1.44	0	1.44	0	1.44	0	1.44	0
1.46	0	1.46	0	1.46	0	1.46	0
1.48	0	1.48	0	1.48	0	1.48	0
1.5	0	1.5	0	1.5	0	1.5	0
1.52	0	1.52	0	1.52	0	1.52	0
1.54	0	1.54	0	1.54	0	1.54	0
1.56	0	1.56	0	1.56	0	1.56	0
1.58	0	1.58	0	1.58	0	1.58	0
1.6	0	1.6	0	1.6	0	1.6	0
1.62	0	1.62	0	1.62	0	1.62	0
1.64	0	1.64	0	1.64	0	1.64	0
1.66	0	1.66	0	1.66	0	1.66	0
1.68	0	1.68	0	1.68	0	1.68	0
1.7	0	1.7	0	1.7	0	1.7	0
1.72	0	1.72	0	1.72	0	1.72	0
1.74	0	1.74	0	1.74	0	1.74	0
1.76	0	1.76	0	1.76	0	1.76	0
1.78	0	1.78	0	1.78	0	1.78	0
1.8	0.001	1.8	0	1.8	0	1.8	0
1.82	0.008	1.82	0	1.82	0	1.82	0
1.84	0.039	1.84	0.001	1.84	0.001	1.84	0
1.86	0.134	1.86	0.014	1.86	0.005	1.86	0
1.88	0.372	1.88	0.068	1.88	0.013	1.88	0
1.9	0.848	1.9	0.243	1.9	0.031	1.9	0
1.92	1.641	1.92	0.698	1.92	0.064	1.92	0
1.94	2.844	1.94	1.728	1.94	0.118	1.94	0
1.96	4.277	1.96	3.484	1.96	0.197	1.96	0
1.98	5.733	1.98	6.033	1.98	0.301	1.98	0
2	7.244	2	9.331	2	0.43	2	0
2.02	8.424	2.02	12.94	2.02	0.579	2.02	0
2.04	9.253	2.04	16.616	2.04	0.741	2.04	0
2.06	9.676	2.06	19.796	2.06	0.91	2.06	0
2.08	9.669	2.08	21.992	2.08	1.078	2.08	0
2.1	9.25	2.1	23.219	2.1	1.24	2.1	0
2.12	8.67	2.12	23.559	2.12	1.393	2.12	0
2.14	7.866	2.14	23.044	2.14	1.532	2.14	0
2.16	6.999	2.16	21.803	2.16	1.658	2.16	0
2.18	6.176	2.18	19.992	2.18	1.769	2.18	0
2.2	5.308	2.2	17.917	2.2	1.866	2.2	0
2.22	4.545	2.22	16.133	2.22	1.951	2.22	0
2.24	3.906	2.24	14.059	2.24	2.024	2.24	0
2.26	3.213	2.26	12.175	2.26	2.086	2.26	0
2.28	2.749	2.28	10.556	2.28	2.14	2.28	0
2.3	2.299	2.3	9.035	2.3	2.185	2.3	0
2.32	1.911	2.32	7.668	2.32	2.223	2.32	0
2.34	1.613	2.34	6.515	2.34	2.256	2.34	0
2.36	1.329	2.36	5.45	2.36	2.284	2.36	0
2.38	1.132	2.38	4.697	2.38	2.308	2.38	0.001
2.4	0.955	2.4	3.993	2.4	2.329	2.4	0.001
2.42	0.788	2.42	3.354	2.42	2.346	2.42	0.001
2.44	0.678	2.44	2.822	2.44	2.361	2.44	0.001
2.46	0.559	2.46	2.342	2.46	2.374	2.46	0.001
2.48	0.485	2.48	2.045	2.48	2.385	2.48	0.001
2.5	0.424	2.5	1.771	2.5	2.395	2.5	0.001
2.52	0.362	2.52	1.526	2.52	2.404	2.52	0.001
2.54	0.318	2.54	1.316	2.54	2.412	2.54	0.001
2.56	0.271	2.56	1.128	2.56	2.419	2.56	0.001
2.58	0.243	2.58	0.966	2.58	2.425	2.58	0.001
2.6	0.221	2.6	0.842	2.6	2.431	2.6	0.001
2.62	0.197	2.62	0.736	2.62	2.436	2.62	0.002
2.64	0.186	2.64	0.643	2.64	2.441	2.64	0.002
2.66	0.174	2.66	0.578	2.66	2.446	2.66	0.002
2.68	0.16	2.68	0.504	2.68	2.451	2.68	0.002
2.7	0.153	2.7	0.449	2.7	2.455	2.7	0.002
2.72	0.151	2.72	0.408	2.72	2.46	2.72	0.002
2.74	0.139	2.74	0.353	2.74	2.464	2.74	0.002
2.76	0.137	2.76	0.317	2.76	2.468	2.76	0.003
2.78	0.135	2.78	0.288	2.78	2.472	2.78	0.003
2.8	0.13	2.8	0.269	2.8	2.476	2.8	0.003
2.82	0.132	2.82	0.246	2.82	2.481	2.82	0.003
2.84	0.131	2.84	0.218	2.84	2.485	2.84	0.003
2.86	0.128	2.86	0.19	2.86	2.489	2.86	0.003
2.88	0.128	2.88	0.193	2.88	2.494	2.88	0.004
2.9	0.132	2.9	0.165	2.9	2.498	2.9	0.004
2.92	0.135	2.92	0.159	2.92	2.503	2.92	0.004
2.94	0.137	2.94	0.148	2.94	2.508	2.94	0.004
2.96	0.142	2.96	0.144	2.96	2.513	2.96	0.005
2.98	0.144	2.98	0.133	2.98	2.518	2.98	0.005
3	0.147	3	0.121	3	2.524	3	0.005
3.02	0.15	3.02	0.117	3.02	2.529	3.02	0.006
3.04	0.158	3.04	0.114	3.04	2.535	3.04	0.006
3.06	0.165	3.06	0.109	3.06	2.542	3.06	0.006
3.08	0.176	3.08	0.102	3.08	2.549	3.08	0.007
3.1	0.186	3.1	0.094	3.1	2.556	3.1	0.007
3.12	0.189	3.12	0.099	3.12	2.564	3.12	0.008
3.14	0.202	3.14	0.094	3.14	2.572	3.14	0.009
3.16	0.205	3.16	0.094	3.16	2.581	3.16	0.009
3.18	0.225	3.18	0.089	3.18	2.591	3.18	0.01
3.2	0.239	3.2	0.088	3.2	2.601	3.2	0.011
3.22	0.252	3.22	0.088	3.22	2.612	3.22	0.012
3.24	0.269	3.24	0.087	3.24	2.624	3.24	0.012
3.26	0.29	3.26	0.085	3.26	2.637	3.26	0.014
3.28	0.31	3.28	0.099	3.28	2.651	3.28	0.015
3.3	0.327	3.3	0.1	3.3	2.666	3.3	0.016
3.32	0.35	3.32	0.103	3.32	2.682	3.32	0.018
3.34	0.371	3.34	0.112	3.34	2.699	3.34	0.02
3.36	0.396	3.36	0.108	3.36	2.718	3.36	0.023
3.38	0.428	3.38	0.12	3.38	2.739	3.38	0.026
3.4	0.462	3.4	0.121	3.4	2.761	3.4	0.03
3.42	0.487	3.42	0.136	3.42	2.786	3.42	0.034
3.44	0.534	3.44	0.156	3.44	2.812	3.44	0.04
3.46	0.554	3.46	0.166	3.46	2.84	3.46	0.047
3.48	0.587	3.48	0.181	3.48	2.87	3.48	0.055
3.5	0.629	3.5	0.196	3.5	2.902	3.5	0.066
3.52	0.669	3.52	0.222	3.52	2.937	3.52	0.079
3.54	0.704	3.54	0.244	3.54	2.974	3.54	0.095
3.56	0.75	3.56	0.263	3.56	3.014	3.56	0.115
3.58	0.79	3.58	0.29	3.58	3.056	3.58	0.137
3.6	0.848	3.6	0.324	3.6	3.102	3.6	0.164
3.62	0.874	3.62	0.348	3.62	3.15	3.62	0.194
3.64	0.937	3.64	0.382	3.64	3.201	3.64	0.229
3.66	0.969	3.66	0.432	3.66	3.256	3.66	0.266
3.68	1.025	3.68	0.47	3.68	3.314	3.68	0.306
3.7	1.065	3.7	0.512	3.7	3.374	3.7	0.348
3.72	1.102	3.72	0.536	3.72	3.438	3.72	0.392
3.74	1.16	3.74	0.606	3.74	3.505	3.74	0.436
3.76	1.201	3.76	0.644	3.76	3.576	3.76	0.48
3.78	1.242	3.78	0.699	3.78	3.649	3.78	0.522
3.8	1.284	3.8	0.77	3.8	3.726	3.8	0.564
3.82	1.332	3.82	0.806	3.82	3.807	3.82	0.604
3.84	1.393	3.84	0.858	3.84	3.892	3.84	0.642
3.86	1.429	3.86	0.922	3.86	3.98	3.86	0.679
3.88	1.474	3.88	0.987	3.88	4.072	3.88	0.713
3.9	1.506	3.9	1.058	3.9	4.166	3.9	0.747
3.92	1.553	3.92	1.112	3.92	4.265	3.92	0.779
3.94	1.594	3.94	1.196	3.94	4.366	3.94	0.811
3.96	1.635	3.96	1.258	3.96	4.473	3.96	0.841
3.98	1.692	3.98	1.321	3.98	4.583	3.98	0.871
4	1.737	4	1.421	4	4.698	4	0.901
4.02	1.787	4.02	1.491	4.02	4.818	4.02	0.929
4.04	1.837	4.04	1.534	4.04	4.941	4.04	0.959
4.06	1.882	4.06	1.607	4.06	5.069	4.06	0.988
4.08	1.936	4.08	1.687	4.08	5.202	4.08	1.018
4.1	1.987	4.1	1.758	4.1	5.34	4.1	1.048
4.12	2.045	4.12	1.822	4.12	5.483	4.12	1.079
4.14	2.091	4.14	1.881	4.14	5.632	4.14	1.111
4.16	2.178	4.16	1.962	4.16	5.787	4.16	1.143
4.18	2.217	4.18	2.048	4.18	5.947	4.18	1.176
4.2	2.27	4.2	2.131	4.2	6.112	4.2	1.209
4.22	2.331	4.22	2.186	4.22	6.282	4.22	1.244
4.24	2.33	4.24	2.275	4.24	6.453	4.24	1.28
4.26	2.357	4.26	2.346	4.26	6.626	4.26	1.318
4.28	2.309	4.28	2.424	4.28	6.796	4.28	1.356
4.3	2.259	4.3	2.512	4.3	6.964	4.3	1.395
4.32	2.188	4.32	2.562	4.32	7.126	4.32	1.435
4.34	2.081	4.34	2.635	4.34	7.281	4.34	1.477
4.36	1.952	4.36	2.699	4.36	7.428	4.36	1.519
4.38	1.819	4.38	2.757	4.38	7.563	4.38	1.564
4.4	1.657	4.4	2.802	4.4	7.688	4.4	1.609
4.42	1.519	4.42	2.829	4.42	7.803	4.42	1.655
4.44	1.366	4.44	2.796	4.44	7.908	4.44	1.702
4.46	1.241	4.46	2.783	4.46	8.003	4.46	1.748
4.48	1.111	4.48	2.693	4.48	8.089	4.48	1.795
4.5	1.023	4.5	2.619	4.5	8.169	4.5	1.842
4.52	0.921	4.52	2.499	4.52	8.242	4.52	1.888
4.54	0.832	4.54	2.358	4.54	8.309	4.54	1.931
4.56	0.766	4.56	2.194	4.56	8.371	4.56	1.973
4.58	0.71	4.58	2.051	4.58	8.43	4.58	2.012
4.6	0.664	4.6	1.84	4.6	8.485	4.6	2.048
4.62	0.622	4.62	1.671	4.62	8.538	4.62	2.081
4.64	0.591	4.64	1.521	4.64	8.588	4.64	2.111
4.66	0.566	4.66	1.371	4.66	8.638	4.66	2.138
4.68	0.547	4.68	1.228	4.68	8.685	4.68	2.161
4.7	0.525	4.7	1.092	4.7	8.733	4.7	2.181
4.72	0.516	4.72	0.981	4.72	8.779	4.72	2.199
4.74	0.508	4.74	0.895	4.74	8.824	4.74	2.213
4.76	0.495	4.76	0.807	4.76	8.87	4.76	2.226
4.78	0.491	4.78	0.739	4.78	8.916	4.78	2.236
4.8	0.496	4.8	0.69	4.8	8.962	4.8	2.245
4.82	0.493	4.82	0.645	4.82	9.008	4.82	2.253
4.84	0.48	4.84	0.602	4.84	9.054	4.84	2.259
4.86	0.487	4.86	0.57	4.86	9.101	4.86	2.265
4.88	0.488	4.88	0.535	4.88	9.149	4.88	2.269
4.9	0.494	4.9	0.511	4.9	9.197	4.9	2.273
4.92	0.49	4.92	0.504	4.92	9.245	4.92	2.276
4.94	0.493	4.94	0.48	4.94	9.294	4.94	2.279
4.96	0.494	4.96	0.47	4.96	9.344	4.96	2.282
4.98	0.497	4.98	0.46	4.98	9.394	4.98	2.284
5	0.501	5	0.457	5	9.445	5	2.286
5.02	0.497	5.02	0.447	5.02	9.496	5.02	2.288
5.04	0.502	5.04	0.446	5.04	9.548	5.04	2.289
5.06	0.504	5.06	0.439	5.06	9.601	5.06	2.291
5.08	0.517	5.08	0.435	5.08	9.655	5.08	2.292
5.1	0.508	5.1	0.434	5.1	9.709	5.1	2.293
5.12	0.512	5.12	0.429	5.12	9.764	5.12	2.295
5.14	0.522	5.14	0.43	5.14	9.82	5.14	2.296
5.16	0.52	5.16	0.43	5.16	9.877	5.16	2.297
5.18	0.526	5.18	0.435	5.18	9.934	5.18	2.298
5.2	0.525	5.2	0.436	5.2	9.993	5.2	2.299
5.22	0.539	5.22	0.437	5.22	10.052	5.22	2.3
5.24	0.537	5.24	0.459	5.24	10.113	5.24	2.301
5.26	0.543	5.26	0.457	5.26	10.174	5.26	2.302
5.28	0.549	5.28	0.456	5.28	10.236	5.28	2.303
5.3	0.548	5.3	0.463	5.3	10.299	5.3	2.304
5.32	0.552	5.32	0.481	5.32	10.363	5.32	2.305
5.34	0.554	5.34	0.486	5.34	10.427	5.34	2.306
5.36	0.559	5.36	0.499	5.36	10.493	5.36	2.307
5.38	0.566	5.38	0.493	5.38	10.559	5.38	2.308
5.4	0.559	5.4	0.507	5.4	10.626	5.4	2.309
5.42	0.572	5.42	0.515	5.42	10.695	5.42	2.31
5.44	0.574	5.44	0.518	5.44	10.764	5.44	2.311
5.46	0.576	5.46	0.537	5.46	10.834	5.46	2.312
5.48	0.577	5.48	0.556	5.48	10.905	5.48	2.314
5.5	0.581	5.5	0.567	5.5	10.976	5.5	2.315
5.52	0.587	5.52	0.575	5.52	11.05	5.52	2.316
5.54	0.595	5.54	0.586	5.54	11.124	5.54	2.317
5.56	0.601	5.56	0.603	5.56	11.2	5.56	2.318
5.58	0.599	5.58	0.606	5.58	11.276	5.58	2.319
5.6	0.603	5.6	0.627	5.6	11.353	5.6	2.32
5.62	0.61	5.62	0.647	5.62	11.432	5.62	2.322
5.64	0.612	5.64	0.665	5.64	11.511	5.64	2.323
5.66	0.62	5.66	0.669	5.66	11.592	5.66	2.324
5.68	0.613	5.68	0.678	5.68	11.673	5.68	2.326
5.7	0.616	5.7	0.689	5.7	11.755	5.7	2.327
5.72	0.626	5.72	0.719	5.72	11.838	5.72	2.328
5.74	0.628	5.74	0.707	5.74	11.922	5.74	2.33
5.76	0.629	5.76	0.731	5.76	12.007	5.76	2.331
5.78	0.634	5.78	0.744	5.78	12.094	5.78	2.333
5.8	0.638	5.8	0.746	5.8	12.181	5.8	2.334
5.82	0.645	5.82	0.768	5.82	12.27	5.82	2.336
5.84	0.644	5.84	0.775	5.84	12.36	5.84	2.337
5.86	0.65	5.86	0.783	5.86	12.451	5.86	2.339
5.88	0.653	5.88	0.788	5.88	12.544	5.88	2.341
5.9	0.662	5.9	0.81	5.9	12.637	5.9	2.343
5.92	0.669	5.92	0.81	5.92	12.733	5.92	2.344
5.94	0.667	5.94	0.832	5.94	12.829	5.94	2.346
5.96	0.674	5.96	0.833	5.96	12.927	5.96	2.348
5.98	0.678	5.98	0.845	5.98	13.025	5.98	2.35
6	0.68	6	0.857	6	13.126	6	2.352
6.02	0.688	6.02	0.867	6.02	13.228	6.02	2.354
6.04	0.693	6.04	0.876	6.04	13.33	6.04	2.357
6.06	0.694	6.06	0.886	6.06	13.434	6.06	2.359
6.08	0.702	6.08	0.897	6.08	13.54	6.08	2.361
6.1	0.706	6.1	0.909	6.1	13.647	6.1	2.364
6.12	0.714	6.12	0.913	6.12	13.756	6.12	2.367
6.14	0.714	6.14	0.918	6.14	13.866	6.14	2.369
6.16	0.721	6.16	0.921	6.16	13.979	6.16	2.372
6.18	0.731	6.18	0.943	6.18	14.091	6.18	2.375
6.2	0.729	6.2	0.945	6.2	14.207	6.2	2.378
6.22	0.744	6.22	0.946	6.22	14.324	6.22	2.381
6.24	0.747	6.24	0.958	6.24	14.443	6.24	2.384
6.26	0.754	6.26	0.963	6.26	14.563	6.26	2.387
6.28	0.762	6.28	0.96	6.28	14.687	6.28	2.39
6.3	0.769	6.3	0.969	6.3	14.811	6.3	2.393
6.32	0.771	6.32	0.969	6.32	14.936	6.32	2.397
6.34	0.773	6.34	0.974	6.34	15.064	6.34	2.4
6.36	0.786	6.36	0.99	6.36	15.193	6.36	2.404
6.38	0.789	6.38	0.977	6.38	15.324	6.38	2.408
6.4	0.798	6.4	0.976	6.4	15.458	6.4	2.411
6.42	0.804	6.42	0.984	6.42	15.593	6.42	2.415
6.44	0.817	6.44	0.985	6.44	15.732	6.44	2.419
6.46	0.819	6.46	0.995	6.46	15.871	6.46	2.423
6.48	0.821	6.48	0.984	6.48	16.012	6.48	2.427
6.5	0.836	6.5	0.988	6.5	16.156	6.5	2.431
6.52	0.842	6.52	0.989	6.52	16.302	6.52	2.435
6.54	0.849	6.54	0.968	6.54	16.45	6.54	2.439
6.56	0.855	6.56	0.959	6.56	16.6	6.56	2.444
6.58	0.863	6.58	0.953	6.58	16.753	6.58	2.448
6.6	0.869	6.6	0.934	6.6	16.907	6.6	2.453
6.62	0.873	6.62	0.934	6.62	17.064	6.62	2.458
6.64	0.891	6.64	0.908	6.64	17.223	6.64	2.463
6.66	0.89	6.66	0.9	6.66	17.385	6.66	2.468
6.68	0.9	6.68	0.882	6.68	17.549	6.68	2.473
6.7	0.908	6.7	0.864	6.7	17.716	6.7	2.479
6.72	0.921	6.72	0.848	6.72	17.886	6.72	2.484
6.74	0.927	6.74	0.836	6.74	18.057	6.74	2.489
6.76	0.934	6.76	0.813	6.76	18.231	6.76	2.495
6.78	0.938	6.78	0.81	6.78	18.408	6.78	2.501
6.8	0.949	6.8	0.796	6.8	18.587	6.8	2.507
6.82	0.959	6.82	0.783	6.82	18.769	6.82	2.514
6.84	0.965	6.84	0.776	6.84	18.953	6.84	2.52
6.86	0.973	6.86	0.759	6.86	19.139	6.86	2.527
6.88	0.974	6.88	0.752	6.88	19.329	6.88	2.534
6.9	0.99	6.9	0.753	6.9	19.52	6.9	2.541
6.92	0.997	6.92	0.744	6.92	19.716	6.92	2.548
6.94	1.005	6.94	0.743	6.94	19.912	6.94	2.556
6.96	1.008	6.96	0.734	6.96	20.112	6.96	2.564
6.98	1.019	6.98	0.736	6.98	20.315	6.98	2.572
7	1.028	7	0.737	7	20.52	7	2.581
7.02	1.032	7.02	0.729	7.02	20.728	7.02	2.589
7.04	1.042	7.04	0.727	7.04	20.938	7.04	2.598
7.06	1.051	7.06	0.728	7.06	21.153	7.06	2.607
7.08	1.063	7.08	0.73	7.08	21.369	7.08	2.617
7.1	1.063	7.1	0.729	7.1	21.589	7.1	2.627
7.12	1.077	7.12	0.737	7.12	21.811	7.12	2.637
7.14	1.081	7.14	0.734	7.14	22.034	7.14	2.647
7.16	1.082	7.16	0.739	7.16	22.261	7.16	2.658
7.18	1.085	7.18	0.742	7.18	22.488	7.18	2.669
7.2	1.096	7.2	0.735	7.2	22.72	7.2	2.68
7.22	1.101	7.22	0.738	7.22	22.953	7.22	2.692
7.24	1.102	7.24	0.743	7.24	23.19	7.24	2.704
7.26	1.108	7.26	0.747	7.26	23.427	7.26	2.717
7.28	1.115	7.28	0.737	7.28	23.668	7.28	2.729
7.3	1.121	7.3	0.743	7.3	23.91	7.3	2.742
7.32	1.115	7.32	0.753	7.32	24.153	7.32	2.756
7.34	1.122	7.34	0.75	7.34	24.4	7.34	2.77
7.36	1.122	7.36	0.756	7.36	24.646	7.36	2.784
7.38	1.123	7.38	0.75	7.38	24.895	7.38	2.799
7.4	1.126	7.4	0.749	7.4	25.145	7.4	2.814
7.42	1.125	7.42	0.751	7.42	25.397	7.42	2.829
7.44	1.13	7.44	0.753	7.44	25.652	7.44	2.845
7.46	1.128	7.46	0.753	7.46	25.907	7.46	2.861
7.48	1.128	7.48	0.756	7.48	26.165	7.48	2.878
7.5	1.138	7.5	0.753	7.5	26.424	7.5	2.895
7.52	1.129	7.52	0.757	7.52	26.683	7.52	2.912
7.54	1.127	7.54	0.758	7.54	26.943	7.54	2.93
7.56	1.128	7.56	0.755	7.56	27.206	7.56	2.948
7.58	1.128	7.58	0.763	7.58	27.469	7.58	2.967
7.6	1.126	7.6	0.754	7.6	27.733	7.6	2.986
7.62	1.129	7.62	0.757	7.62	27.999	7.62	3.005
7.64	1.125	7.64	0.758	7.64	28.265	7.64	3.025
7.66	1.119	7.66	0.763	7.66	28.532	7.66	3.045
7.68	1.124	7.68	0.765	7.68	28.801	7.68	3.066
7.7	1.123	7.7	0.766	7.7	29.072	7.7	3.086
7.72	1.128	7.72	0.769	7.72	29.346	7.72	3.108
7.74	1.124	7.74	0.767	7.74	29.619	7.74	3.13
7.76	1.123	7.76	0.778	7.76	29.894	7.76	3.152
7.78	1.123	7.78	0.765	7.78	30.17	7.78	3.175
7.8	1.126	7.8	0.774	7.8	30.449	7.8	3.197
7.82	1.126	7.82	0.772	7.82	30.729	7.82	3.221
7.84	1.129	7.84	0.783	7.84	31.011	7.84	3.244
7.86	1.128	7.86	0.783	7.86	31.294	7.86	3.268
7.88	1.126	7.88	0.781	7.88	31.579	7.88	3.293
7.9	1.131	7.9	0.793	7.9	31.865	7.9	3.317
7.92	1.129	7.92	0.787	7.92	32.154	7.92	3.343
7.94	1.134	7.94	0.794	7.94	32.444	7.94	3.368
7.96	1.142	7.96	0.795	7.96	32.74	7.96	3.394
7.98	1.14	7.98	0.8	7.98	33.034	7.98	3.421
8	1.139	8	0.798	8	33.329	8	3.448
8.02	1.14	8.02	0.814	8.02	33.629	8.02	3.475
8.04	1.145	8.04	0.814	8.04	33.928	8.04	3.502
8.06	1.142	8.06	0.81	8.06	34.231	8.06	3.53
8.08	1.149	8.08	0.82	8.08	34.536	8.08	3.558
8.1	1.152	8.1	0.822	8.1	34.843	8.1	3.587
8.12	1.147	8.12	0.828	8.12	35.151	8.12	3.617
8.14	1.161	8.14	0.832	8.14	35.464	8.14	3.646
8.16	1.157	8.16	0.84	8.16	35.776	8.16	3.676
8.18	1.156	8.18	0.838	8.18	36.091	8.18	3.706
8.2	1.163	8.2	0.84	8.2	36.409	8.2	3.736
8.22	1.168	8.22	0.851	8.22	36.731	8.22	3.767
8.24	1.168	8.24	0.859	8.24	37.053	8.24	3.798
8.26	1.172	8.26	0.852	8.26	37.378	8.26	3.83
8.28	1.171	8.28	0.859	8.28	37.704	8.28	3.862
8.3	1.174	8.3	0.866	8.3	38.033	8.3	3.894
8.32	1.175	8.32	0.87	8.32	38.362	8.32	3.927
8.34	1.173	8.34	0.873	8.34	38.696	8.34	3.96
8.36	1.178	8.36	0.875	8.36	39.03	8.36	3.994
8.38	1.178	8.38	0.876	8.38	39.366	8.38	4.028
8.4	1.177	8.4	0.885	8.4	39.704	8.4	4.062
8.42	1.178	8.42	0.888	8.42	40.044	8.42	4.097
8.44	1.18	8.44	0.889	8.44	40.385	8.44	4.131
8.46	1.185	8.46	0.887	8.46	40.73	8.46	4.167
8.48	1.185	8.48	0.893	8.48	41.076	8.48	4.203
8.5	1.186	8.5	0.896	8.5	41.426	8.5	4.239
8.52	1.192	8.52	0.901	8.52	41.776	8.52	4.275
8.54	1.19	8.54	0.903	8.54	42.129	8.54	4.312
8.56	1.187	8.56	0.903	8.56	42.483	8.56	4.349
8.58	1.19	8.58	0.909	8.58	42.839	8.58	4.386
8.6	1.187	8.6	0.904	8.6	43.194	8.6	4.424
8.62	1.189	8.62	0.916	8.62	43.555	8.62	4.462
8.64	1.192	8.64	0.908	8.64	43.915	8.64	4.499
8.66	1.187	8.66	0.915	8.66	44.277	8.66	4.538
8.68	1.186	8.68	0.911	8.68	44.641	8.68	4.577
8.7	1.189	8.7	0.916	8.7	45.004	8.7	4.616
8.72	1.184	8.72	0.905	8.72	45.372	8.72	4.656
8.74	1.186	8.74	0.908	8.74	45.739	8.74	4.694
8.76	1.185	8.76	0.908	8.76	46.107	8.76	4.734
8.78	1.18	8.78	0.909	8.78	46.476	8.78	4.774
8.8	1.175	8.8	0.908	8.8	46.847	8.8	4.815
8.82	1.176	8.82	0.912	8.82	47.217	8.82	4.855
8.84	1.173	8.84	0.911	8.84	47.589	8.84	4.895
8.86	1.17	8.86	0.906	8.86	47.963	8.86	4.936
8.88	1.172	8.88	0.907	8.88	48.336	8.88	4.976
8.9	1.164	8.9	0.914	8.9	48.71	8.9	5.017
8.92	1.163	8.92	0.918	8.92	49.086	8.92	5.058
8.94	1.156	8.94	0.914	8.94	49.46	8.94	5.1
8.96	1.151	8.96	0.916	8.96	49.836	8.96	5.141
8.98	1.152	8.98	0.915	8.98	50.213	8.98	5.182
9	1.149	9	0.918	9	50.59	9	5.224
9.02	1.147	9.02	0.919	9.02	50.968	9.02	5.266
9.04	1.137	9.04	0.923	9.04	51.345	9.04	5.308
9.06	1.136	9.06	0.923	9.06	51.725	9.06	5.351
9.08	1.136	9.08	0.923	9.08	52.102	9.08	5.393
9.1	1.128	9.1	0.929	9.1	52.481	9.1	5.436
9.12	1.125	9.12	0.929	9.12	52.861	9.12	5.479
9.14	1.122	9.14	0.931	9.14	53.241	9.14	5.522
9.16	1.12	9.16	0.927	9.16	53.622	9.16	5.565
9.18	1.113	9.18	0.929	9.18	54.003	9.18	5.608
9.2	1.111	9.2	0.931	9.2	54.384	9.2	5.652
9.22	1.108	9.22	0.941	9.22	54.764	9.22	5.697
9.24	1.096	9.24	0.945	9.24	55.145	9.24	5.741
9.26	1.1	9.26	0.937	9.26	55.528	9.26	5.785
9.28	1.096	9.28	0.949	9.28	55.911	9.28	5.83
9.3	1.092	9.3	0.949	9.3	56.293	9.3	5.876
9.32	1.088	9.32	0.954	9.32	56.675	9.32	5.921
9.34	1.083	9.34	0.959	9.34	57.06	9.34	5.966
9.36	1.082	9.36	0.961	9.36	57.444	9.36	6.011
9.38	1.078	9.38	0.965	9.38	57.828	9.38	6.057
9.4	1.071	9.4	0.968	9.4	58.212	9.4	6.103
9.42	1.068	9.42	0.973	9.42	58.596	9.42	6.148
9.44	1.064	9.44	0.976	9.44	58.981	9.44	6.195
9.46	1.062	9.46	0.982	9.46	59.367	9.46	6.24
9.48	1.056	9.48	0.979	9.48	59.751	9.48	6.286
9.5	1.057	9.5	0.978	9.5	60.138	9.5	6.332
9.52	1.053	9.52	0.983	9.52	60.525	9.52	6.377
9.54	1.045	9.54	0.99	9.54	60.91	9.54	6.423
9.56	1.04	9.56	0.999	9.56	61.295	9.56	6.469
9.58	1.038	9.58	0.995	9.58	61.682	9.58	6.515
9.6	1.035	9.6	0.988	9.6	62.069	9.6	6.561
9.62	1.033	9.62	1.001	9.62	62.454	9.62	6.607
9.64	1.024	9.64	0.999	9.64	62.842	9.64	6.654
9.66	1.026	9.66	0.998	9.66	63.23	9.66	6.7
9.68	1.021	9.68	1.004	9.68	63.617	9.68	6.746
9.7	1.017	9.7	1.006	9.7	64.007	9.7	6.792
9.72	1.019	9.72	1.007	9.72	64.396	9.72	6.839
9.74	1.014	9.74	1.009	9.74	64.787	9.74	6.886
9.76	1.007	9.76	1.008	9.76	65.176	9.76	6.931
9.78	1.007	9.78	1.018	9.78	65.566	9.78	6.978
9.8	1.003	9.8	1.006	9.8	65.957	9.8	7.024
9.82	1.001	9.82	1.018	9.82	66.349	9.82	7.07
9.84	1	9.84	1.013	9.84	66.741	9.84	7.116
9.86	0.999	9.86	1.019	9.86	67.135	9.86	7.162
9.88	0.991	9.88	1.013	9.88	67.527	9.88	7.208
9.9	0.994	9.9	1.02	9.9	67.922	9.9	7.254
9.92	0.989	9.92	1.019	9.92	68.316	9.92	7.301
9.94	0.986	9.94	1.022	9.94	68.713	9.94	7.347
9.96	0.988	9.96	1.02	9.96	69.109	9.96	7.394
9.98	0.982	9.98	1.019	9.98	69.506	9.98	7.44
10	0.981	10	1.023	10	69.904	10	7.487
10.02	0.976	10.02	1.022	10.02	70.302	10.02	7.534
10.04	0.978	10.04	1.022	10.04	70.702	10.04	7.581
10.06	0.975	10.06	1.026	10.06	71.103	10.06	7.627
10.08	0.973	10.08	1.022	10.08	71.503	10.08	7.674
10.1	0.969	10.1	1.028	10.1	71.905	10.1	7.721
10.12	0.973	10.12	1.033	10.12	72.308	10.12	7.768
10.14	0.965	10.14	1.027	10.14	72.711	10.14	7.815
10.16	0.965	10.16	1.015	10.16	73.117	10.16	7.862
10.18	0.969	10.18	1.025	10.18	73.523	10.18	7.908
10.2	0.963	10.2	1.03	10.2	73.929	10.2	7.955
10.22	0.963	10.22	1.036	10.22	74.337	10.22	8.002
10.24	0.961	10.24	1.029	10.24	74.748	10.24	8.05
10.26	0.962	10.26	1.026	10.26	75.158	10.26	8.097
10.28	0.958	10.28	1.039	10.28	75.567	10.28	8.144
10.3	0.955	10.3	1.03	10.3	75.979	10.3	8.192
10.32	0.957	10.32	1.033	10.32	76.394	10.32	8.24
10.34	0.957	10.34	1.035	10.34	76.808	10.34	8.288
10.36	0.955	10.36	1.033	10.36	77.225	10.36	8.335
10.38	0.954	10.38	1.039	10.38	77.641	10.38	8.383
10.4	0.953	10.4	1.037	10.4	78.061	10.4	8.431
10.42	0.957	10.42	1.042	10.42	78.482	10.42	8.479
10.44	0.951	10.44	1.045	10.44	78.902	10.44	8.528
10.46	0.951	10.46	1.041	10.46	79.326	10.46	8.576
10.48	0.954	10.48	1.047	10.48	79.749	10.48	8.626
10.5	0.947	10.5	1.04	10.5	80.174	10.5	8.674
10.52	0.948	10.52	1.042	10.52	80.598	10.52	8.724
10.54	0.945	10.54	1.044	10.54	81.024	10.54	8.773
10.56	0.943	10.56	1.047	10.56	81.453	10.56	8.822
10.58	0.948	10.58	1.046	10.58	81.883	10.58	8.872
10.6	0.946	10.6	1.05	10.6	82.314	10.6	8.923
10.62	0.944	10.62	1.045	10.62	82.748	10.62	8.974
10.64	0.945	10.64	1.055	10.64	83.183	10.64	9.024
10.66	0.949	10.66	1.05	10.66	83.618	10.66	9.075
10.68	0.943	10.68	1.049	10.68	84.055	10.68	9.127
10.7	0.942	10.7	1.053	10.7	84.492	10.7	9.178
10.72	0.94	10.72	1.045	10.72	84.931	10.72	9.23
10.74	0.941	10.74	1.047	10.74	85.372	10.74	9.282
10.76	0.942	10.76	1.047	10.76	85.817	10.76	9.334
10.78	0.943	10.78	1.045	10.78	86.261	10.78	9.386
10.8	0.948	10.8	1.045	10.8	86.709	10.8	9.439
10.82	0.943	10.82	1.049	10.82	87.157	10.82	9.491
10.84	0.941	10.84	1.044	10.84	87.605	10.84	9.544
10.86	0.94	10.86	1.044	10.86	88.056	10.86	9.598
10.88	0.939	10.88	1.046	10.88	88.508	10.88	9.651
10.9	0.942	10.9	1.051	10.9	88.962	10.9	9.705
10.92	0.94	10.92	1.037	10.92	89.417	10.92	9.76
10.94	0.946	10.94	1.041	10.94	89.876	10.94	9.814
10.96	0.942	10.96	1.041	10.96	90.336	10.96	9.868
10.98	0.944	10.98	1.039	10.98	90.799	10.98	9.923
11	0.942	11	1.039	11	91.26	11	9.977
11.02	0.939	11.02	1.041	11.02	91.723	11.02	10.032
11.04	0.938	11.04	1.038	11.04	92.188	11.04	10.087
11.06	0.94	11.06	1.034	11.06	92.655	11.06	10.142
11.08	0.941	11.08	1.034	11.08	93.123	11.08	10.197
11.1	0.938	11.1	1.033	11.1	93.593	11.1	10.253
11.12	0.941	11.12	1.035	11.12	94.065	11.12	10.309
11.14	0.943	11.14	1.031	11.14	94.541	11.14	10.366
11.16	0.945	11.16	1.033	11.16	95.018	11.16	10.422
11.18	0.941	11.18	1.03	11.18	95.495	11.18	10.478
11.2	0.94	11.2	1.029	11.2	95.975	11.2	10.535
11.22	0.944	11.22	1.022	11.22	96.458	11.22	10.591
11.24	0.946	11.24	1.026	11.24	96.942	11.24	10.649
11.26	0.944	11.26	1.022	11.26	97.43	11.26	10.706
11.28	0.943	11.28	1.022	11.28	97.917	11.28	10.764
11.3	0.949	11.3	1.024	11.3	98.409	11.3	10.822
11.32	0.944	11.32	1.021	11.32	98.9	11.32	10.88
11.34	0.945	11.34	1.019	11.34	99.393	11.34	10.938
11.36	0.947	11.36	1.016	11.36	99.888	11.36	10.996
11.38	0.944	11.38	1.017	11.38	100.386	11.38	11.055
11.4	0.95	11.4	1.021	11.4	100.887	11.4	11.114
11.42	0.95	11.42	1.018	11.42	101.391	11.42	11.175
11.44	0.954	11.44	1.014	11.44	101.896	11.44	11.234
11.46	0.948	11.46	1.015	11.46	102.403	11.46	11.293
11.48	0.951	11.48	1.009	11.48	102.913	11.48	11.354
11.5	0.954	11.5	1.01	11.5	103.424	11.5	11.415
11.52	0.954	11.52	1.005	11.52	103.939	11.52	11.476
11.54	0.954	11.54	1.009	11.54	104.455	11.54	11.537
11.56	0.959	11.56	1.01	11.56	104.976	11.56	11.599
11.58	0.957	11.58	1.012	11.58	105.498	11.58	11.66
11.6	0.958	11.6	1.015	11.6	106.021	11.6	11.722
11.62	0.958	11.62	1.012	11.62	106.546	11.62	11.784
11.64	0.958	11.64	1.012	11.64	107.073	11.64	11.846
11.66	0.96	11.66	1.011	11.66	107.603	11.66	11.908
11.68	0.962	11.68	1.005	11.68	108.137	11.68	11.969
11.7	0.965	11.7	1.011	11.7	108.674	11.7	12.032
11.72	0.967	11.72	1.008	11.72	109.213	11.72	12.095
11.74	0.964	11.74	1.012	11.74	109.753	11.74	12.158
11.76	0.965	11.76	1.011	11.76	110.294	11.76	12.222
11.78	0.969	11.78	1.015	11.78	110.84	11.78	12.285
11.8	0.966	11.8	1.018	11.8	111.387	11.8	12.348
11.82	0.971	11.82	1.012	11.82	111.938	11.82	12.413
11.84	0.969	11.84	1.01	11.84	112.491	11.84	12.476
11.86	0.973	11.86	1.015	11.86	113.046	11.86	12.54
11.88	0.972	11.88	1.016	11.88	113.603	11.88	12.604
11.9	0.974	11.9	1.014	11.9	114.163	11.9	12.669
11.92	0.978	11.92	1.013	11.92	114.729	11.92	12.734
11.94	0.976	11.94	1.014	11.94	115.294	11.94	12.798
11.96	0.98	11.96	1.018	11.96	115.863	11.96	12.862
11.98	0.981	11.98	1.015	11.98	116.434	11.98	12.926
12	0.982	12	1.015	12	117.009	12	12.99
12.02	0.985	12.02	1.018	12.02	117.588	12.02	13.054
12.04	0.987	12.04	1.015	12.04	118.17	12.04	13.119
12.06	0.988	12.06	1.018	12.06	118.753	12.06	13.184
12.08	0.989	12.08	1.017	12.08	119.341	12.08	13.249
12.1	0.992	12.1	1.02	12.1	119.929	12.1	13.315
12.12	0.99	12.12	1.021	12.12	120.52	12.12	13.38
12.14	0.991	12.14	1.022	12.14	121.113	12.14	13.445
12.16	0.996	12.16	1.018	12.16	121.71	12.16	13.511
12.18	0.995	12.18	1.02	12.18	122.312	12.18	13.577
12.2	1	12.2	1.015	12.2	122.916	12.2	13.642
12.22	0.998	12.22	1.018	12.22	123.522	12.22	13.709
12.24	1.004	12.24	1.017	12.24	124.135	12.24	13.775
12.26	1.007	12.26	1.021	12.26	124.747	12.26	13.841
12.28	1.004	12.28	1.019	12.28	125.362	12.28	13.907
12.3	1.002	12.3	1.017	12.3	125.979	12.3	13.974
12.32	1.008	12.32	1.022	12.32	126.599	12.32	14.041
12.34	1.007	12.34	1.023	12.34	127.222	12.34	14.108
12.36	1.011	12.36	1.016	12.36	127.851	12.36	14.176
12.38	1.013	12.38	1.017	12.38	128.482	12.38	14.244
12.4	1.015	12.4	1.021	12.4	129.117	12.4	14.312
12.42	1.019	12.42	1.022	12.42	129.754	12.42	14.38
12.44	1.017	12.44	1.017	12.44	130.392	12.44	14.448
12.46	1.015	12.46	1.019	12.46	131.033	12.46	14.517
12.48	1.019	12.48	1.022	12.48	131.678	12.48	14.586
12.5	1.019	12.5	1.017	12.5	132.325	12.5	14.655
12.52	1.021	12.52	1.018	12.52	132.974	12.52	14.724
12.54	1.021	12.54	1.016	12.54	133.628	12.54	14.794
12.56	1.026	12.56	1.014	12.56	134.284	12.56	14.865
12.58	1.022	12.58	1.017	12.58	134.941	12.58	14.935
12.6	1.026	12.6	1.017	12.6	135.604	12.6	15.006
12.62	1.026	12.62	1.012	12.62	136.265	12.62	15.077
12.64	1.024	12.64	1.016	12.64	136.93	12.64	15.149
12.66	1.028	12.66	1.012	12.66	137.6	12.66	15.221
12.68	1.029	12.68	1.01	12.68	138.27	12.68	15.293
12.7	1.027	12.7	1.014	12.7	138.943	12.7	15.366
12.72	1.028	12.72	1.012	12.72	139.619	12.72	15.44
12.74	1.03	12.74	1.011	12.74	140.298	12.74	15.513
12.76	1.028	12.76	1.011	12.76	140.977	12.76	15.587
12.78	1.028	12.78	1.011	12.78	141.657	12.78	15.661
12.8	1.029	12.8	1.013	12.8	142.343	12.8	15.735
12.82	1.029	12.82	1.008	12.82	143.028	12.82	15.81
12.84	1.029	12.84	1.007	12.84	143.719	12.84	15.884
12.86	1.032	12.86	1.011	12.86	144.411	12.86	15.96
12.88	1.033	12.88	1.008	12.88	145.107	12.88	16.036
12.9	1.03	12.9	1.009	12.9	145.803	12.9	16.113
12.92	1.031	12.92	1.011	12.92	146.5	12.92	16.189
12.94	1.027	12.94	1.012	12.94	147.199	12.94	16.266
12.96	1.031	12.96	1.013	12.96	147.902	12.96	16.343
12.98	1.031	12.98	1.014	12.98	148.606	12.98	16.42
13	1.029	13	1.014	13	149.312	13	16.498
13.02	1.03	13.02	1.007	13.02	150.021	13.02	16.576
13.04	1.029	13.04	1.011	13.04	150.732	13.04	16.655
13.06	1.03	13.06	1.016	13.06	151.443	13.06	16.734
13.08	1.026	13.08	1.013	13.08	152.156	13.08	16.813
13.1	1.028	13.1	1.011	13.1	152.871	13.1	16.893
13.12	1.028	13.12	1.016	13.12	153.591	13.12	16.972
13.14	1.028	13.14	1.015	13.14	154.309	13.14	17.053
13.16	1.026	13.16	1.013	13.16	155.032	13.16	17.134
13.18	1.027	13.18	1.016	13.18	155.755	13.18	17.214
13.2	1.023	13.2	1.02	13.2	156.48	13.2	17.296
13.22	1.026	13.22	1.021	13.22	157.209	13.22	17.378
13.24	1.029	13.24	1.022	13.24	157.939	13.24	17.459
13.26	1.023	13.26	1.022	13.26	158.669	13.26	17.541
13.28	1.024	13.28	1.023	13.28	159.402	13.28	17.624
13.3	1.025	13.3	1.027	13.3	160.138	13.3	17.707
13.32	1.027	13.32	1.025	13.32	160.878	13.32	17.79
13.34	1.025	13.34	1.027	13.34	161.618	13.34	17.874
13.36	1.025	13.36	1.023	13.36	162.358	13.36	17.959
13.38	1.022	13.38	1.026	13.38	163.1	13.38	18.044
13.4	1.018	13.4	1.031	13.4	163.844	13.4	18.13
13.42	1.021	13.42	1.028	13.42	164.588	13.42	18.215
13.44	1.019	13.44	1.029	13.44	165.336	13.44	18.3
13.46	1.019	13.46	1.029	13.46	166.086	13.46	18.387
13.48	1.018	13.48	1.035	13.48	166.837	13.48	18.474
13.5	1.019	13.5	1.031	13.5	167.59	13.5	18.561
13.52	1.018	13.52	1.032	13.52	168.346	13.52	18.649
13.54	1.018	13.54	1.03	13.54	169.104	13.54	18.738
13.56	1.018	13.56	1.033	13.56	169.862	13.56	18.826
13.58	1.017	13.58	1.031	13.58	170.624	13.58	18.914
13.6	1.016	13.6	1.034	13.6	171.386	13.6	19.003
13.62	1.016	13.62	1.03	13.62	172.15	13.62	19.093
13.64	1.012	13.64	1.031	13.64	172.917	13.64	19.183
13.66	1.017	13.66	1.035	13.66	173.685	13.66	19.273
13.68	1.014	13.68	1.031	13.68	174.455	13.68	19.364
13.7	1.012	13.7	1.027	13.7	175.225	13.7	19.455
13.72	1.01	13.72	1.033	13.72	175.998	13.72	19.546
13.74	1.013	13.74	1.026	13.74	176.773	13.74	19.638
13.76	1.009	13.76	1.03	13.76	177.548	13.76	19.73
13.78	1.007	13.78	1.029	13.78	178.324	13.78	19.822
13.8	1.006	13.8	1.035	13.8	179.102	13.8	19.914
13.82	1.008	13.82	1.028	13.82	179.884	13.82	20.007
13.84	1.008	13.84	1.034	13.84	180.666	13.84	20.101
13.86	1.005	13.86	1.032	13.86	181.449	13.86	20.194
13.88	1.004	13.88	1.023	13.88	182.234	13.88	20.287
13.9	1.003	13.9	1.023	13.9	183.021	13.9	20.38
13.92	1.003	13.92	1.029	13.92	183.811	13.92	20.474
13.94	1.004	13.94	1.026	13.94	184.601	13.94	20.569
13.96	1.001	13.96	1.026	13.96	185.391	13.96	20.665
13.98	0.999	13.98	1.027	13.98	186.185	13.98	20.759
14	1.001	14	1.028	14	186.98	14	20.854
14.02	0.999	14.02	1.028	14.02	187.778	14.02	20.95
14.04	1	14.04	1.024	14.04	188.577	14.04	21.046
14.06	1	14.06	1.024	14.06	189.379	14.06	21.141
14.08	0.998	14.08	1.023	14.08	190.183	14.08	21.238
14.1	0.997	14.1	1.022	14.1	190.987	14.1	21.334
14.12	0.999	14.12	1.023	14.12	191.794	14.12	21.431
14.14	0.996	14.14	1.024	14.14	192.603	14.14	21.528
14.16	0.999	14.16	1.02	14.16	193.414	14.16	21.624
14.18	0.995	14.18	1.024	14.18	194.227	14.18	21.721
14.2	0.994	14.2	1.025	14.2	195.041	14.2	21.819
14.22	0.996	14.22	1.022	14.22	195.856	14.22	21.916
14.24	0.992	14.24	1.017	14.24	196.674	14.24	22.013
14.26	0.993	14.26	1.021	14.26	197.493	14.26	22.11
14.28	0.993	14.28	1.019	14.28	198.314	14.28	22.208
14.3	0.99	14.3	1.017	14.3	199.134	14.3	22.305
14.32	0.988	14.32	1.016	14.32	199.958	14.32	22.402
14.34	0.991	14.34	1.016	14.34	200.785	14.34	22.5
14.36	0.992	14.36	1.014	14.36	201.615	14.36	22.598
14.38	0.991	14.38	1.015	14.38	202.445	14.38	22.696
14.4	0.989	14.4	1.014	14.4	203.28	14.4	22.793
14.42	0.991	14.42	1.015	14.42	204.115	14.42	22.892
14.44	0.99	14.44	1.015	14.44	204.951	14.44	22.989
14.46	0.987	14.46	1.013	14.46	205.789	14.46	23.087
14.48	0.988	14.48	1.009	14.48	206.63	14.48	23.185
14.5	0.987	14.5	1.015	14.5	207.474	14.5	23.283
14.52	0.99	14.52	1.006	14.52	208.321	14.52	23.382
14.54	0.99	14.54	1.013	14.54	209.169	14.54	23.481
14.56	0.989	14.56	1.008	14.56	210.021	14.56	23.58
14.58	0.987	14.58	1.012	14.58	210.872	14.58	23.679
14.6	0.988	14.6	1.008	14.6	211.727	14.6	23.778
14.62	0.989	14.62	1.007	14.62	212.585	14.62	23.877
14.64	0.988	14.64	1.01	14.64	213.443	14.64	23.976
14.66	0.987	14.66	1.008	14.66	214.303	14.66	24.075
14.68	0.985	14.68	1.006	14.68	215.166	14.68	24.174
14.7	0.987	14.7	1.005	14.7	216.029	14.7	24.274
14.72	0.986	14.72	1.006	14.72	216.896	14.72	24.374
14.74	0.984	14.74	1.005	14.74	217.765	14.74	24.473
14.76	0.987	14.76	1.005	14.76	218.638	14.76	24.572
14.78	0.985	14.78	1.006	14.78	219.509	14.78	24.672
14.8	0.984	14.8	1.005	14.8	220.383	14.8	24.772
14.82	0.984	14.82	1.009	14.82	221.263	14.82	24.871
14.84	0.984	14.84	1.009	14.84	222.143	14.84	24.972
14.86	0.986	14.86	1.009	14.86	223.024	14.86	25.072
14.88	0.982	14.88	1.007	14.88	223.907	14.88	25.172
14.9	0.984	14.9	1.006	14.9	224.793	14.9	25.272
14.92	0.982	14.92	1.006	14.92	225.681	14.92	25.373
14.94	0.986	14.94	1.009	14.94	226.573	14.94	25.473
14.96	0.984	14.96	1.005	14.96	227.467	14.96	25.573
14.98	0.984	14.98	1.007	14.98	228.364	14.98	25.674
15	0.985	15	1.007	15	229.264	15	25.774
15.02	0.984	15.02	1.006	15.02	230.164	15.02	25.874
15.04	0.985	15.04	1.004	15.04	231.069	15.04	25.976
15.06	0.985	15.06	1.001	15.06	231.975	15.06	26.077
15.08	0.986	15.08	1.001	15.08	232.884	15.08	26.179
15.1	0.983	15.1	1.003	15.1	233.792	15.1	26.28
15.12	0.98	15.12	1.002	15.12	234.702	15.12	26.382
15.14	0.979	15.14	1	15.14	235.609	15.14	26.482
15.16	0.976	15.16	0.995	15.16	236.519	15.16	26.583
15.18	0.975	15.18	0.996	15.18	237.43	15.18	26.684
15.2	0.973	15.2	0.993	15.2	238.339	15.2	26.785
15.22	0.966	15.22	0.986	15.22	239.248	15.22	26.884
15.24	0.967	15.24	0.983	15.24	240.156	15.24	26.982
15.26	0.96	15.26	0.977	15.26	241.062	15.26	27.081
15.28	0.957	15.28	0.975	15.28	241.966	15.28	27.178
15.3	0.953	15.3	0.974	15.3	242.87	15.3	27.276
15.32	0.949	15.32	0.962	15.32	243.773	15.32	27.372
15.34	0.947	15.34	0.961	15.34	244.674	15.34	27.467
15.36	0.942	15.36	0.956	15.36	245.576	15.36	27.562
15.38	0.939	15.38	0.956	15.38	246.475	15.38	27.657
15.4	0.937	15.4	0.954	15.4	247.376	15.4	27.752
15.42	0.934	15.42	0.944	15.42	248.274	15.42	27.846
15.44	0.927	15.44	0.944	15.44	249.17	15.44	27.94
15.46	0.926	15.46	0.938	15.46	250.065	15.46	28.034
15.48	0.92	15.48	0.936	15.48	250.959	15.48	28.128
15.5	0.918	15.5	0.935	15.5	251.851	15.5	28.221
15.52	0.913	15.52	0.927	15.52	252.743	15.52	28.314
15.54	0.912	15.54	0.924	15.54	253.634	15.54	28.408
15.56	0.909	15.56	0.922	15.56	254.526	15.56	28.501
15.58	0.904	15.58	0.914	15.58	255.415	15.58	28.593
15.6	0.902	15.6	0.909	15.6	256.305	15.6	28.686
15.62	0.9	15.62	0.908	15.62	257.193	15.62	28.778
15.64	0.893	15.64	0.904	15.64	258.076	15.64	28.871
15.66	0.887	15.66	0.901	15.66	258.958	15.66	28.964
15.68	0.887	15.68	0.896	15.68	259.841	15.68	29.057
15.7	0.883	15.7	0.895	15.7	260.723	15.7	29.149
15.72	0.88	15.72	0.889	15.72	261.604	15.72	29.241
15.74	0.878	15.74	0.884	15.74	262.485	15.74	29.333
15.76	0.873	15.76	0.883	15.76	263.365	15.76	29.425
15.78	0.871	15.78	0.875	15.78	264.241	15.78	29.517
15.8	0.864	15.8	0.875	15.8	265.117	15.8	29.608
15.82	0.864	15.82	0.869	15.82	265.99	15.82	29.699
15.84	0.856	15.84	0.869	15.84	266.861	15.84	29.789
15.86	0.859	15.86	0.864	15.86	267.736	15.86	29.881
15.88	0.852	15.88	0.861	15.88	268.606	15.88	29.972
15.9	0.849	15.9	0.857	15.9	269.477	15.9	30.063
15.92	0.848	15.92	0.853	15.92	270.347	15.92	30.153
15.94	0.844	15.94	0.85	15.94	271.215	15.94	30.245
15.96	0.84	15.96	0.847	15.96	272.082	15.96	30.336
15.98	0.837	15.98	0.845	15.98	272.949	15.98	30.426
16	0.836	16	0.839	16	273.814	16	30.517
16.02	0.83	16.02	0.835	16.02	274.678	16.02	30.607
16.04	0.828	16.04	0.834	16.04	275.541	16.04	30.697
16.06	0.824	16.06	0.831	16.06	276.401	16.06	30.788
16.08	0.823	16.08	0.827	16.08	277.264	16.08	30.878
16.1	0.82	16.1	0.825	16.1	278.124	16.1	30.969
16.12	0.815	16.12	0.819	16.12	278.981	16.12	31.06
16.14	0.811	16.14	0.815	16.14	279.838	16.14	31.149
16.16	0.809	16.16	0.814	16.16	280.691	16.16	31.24
16.18	0.806	16.18	0.811	16.18	281.548	16.18	31.329
16.2	0.804	16.2	0.812	16.2	282.401	16.2	31.42
16.22	0.8	16.22	0.806	16.22	283.255	16.22	31.509
16.24	0.797	16.24	0.804	16.24	284.105	16.24	31.599
16.26	0.793	16.26	0.801	16.26	284.955	16.26	31.689
16.28	0.791	16.28	0.793	16.28	285.806	16.28	31.78
16.3	0.788	16.3	0.796	16.3	286.653	16.3	31.871
16.32	0.788	16.32	0.791	16.32	287.501	16.32	31.961
16.34	0.781	16.34	0.789	16.34	288.346	16.34	32.051
16.36	0.78	16.36	0.787	16.36	289.192	16.36	32.141
16.38	0.777	16.38	0.784	16.38	290.037	16.38	32.232
16.4	0.774	16.4	0.78	16.4	290.878	16.4	32.322
16.42	0.768	16.42	0.777	16.42	291.718	16.42	32.412
16.44	0.768	16.44	0.777	16.44	292.558	16.44	32.502
16.46	0.764	16.46	0.772	16.46	293.397	16.46	32.592
16.48	0.761	16.48	0.767	16.48	294.234	16.48	32.682
16.5	0.759	16.5	0.766	16.5	295.071	16.5	32.772
16.52	0.757	16.52	0.763	16.52	295.907	16.52	32.862
16.54	0.753	16.54	0.759	16.54	296.743	16.54	32.952
16.56	0.751	16.56	0.755	16.56	297.576	16.56	33.042
16.58	0.747	16.58	0.756	16.58	298.404	16.58	33.133
16.6	0.742	16.6	0.75	16.6	299.236	16.6	33.224
16.62	0.743	16.62	0.749	16.62	300.066	16.62	33.314
16.64	0.738	16.64	0.741	16.64	300.894	16.64	33.404
16.66	0.736	16.66	0.743	16.66	301.721	16.66	33.494
16.68	0.732	16.68	0.738	16.68	302.546	16.68	33.585
16.7	0.731	16.7	0.736	16.7	303.371	16.7	33.674
16.72	0.727	16.72	0.734	16.72	304.194	16.72	33.764
16.74	0.724	16.74	0.726	16.74	305.016	16.74	33.854
16.76	0.722	16.76	0.725	16.76	305.838	16.76	33.945
16.78	0.72	16.78	0.72	16.78	306.658	16.78	34.035
16.8	0.716	16.8	0.72	16.8	307.476	16.8	34.126
16.82	0.713	16.82	0.716	16.82	308.293	16.82	34.217
16.84	0.71	16.84	0.714	16.84	309.107	16.84	34.307
16.86	0.706	16.86	0.707	16.86	309.921	16.86	34.397
16.88	0.704	16.88	0.709	16.88	310.731	16.88	34.487
16.9	0.7	16.9	0.702	16.9	311.543	16.9	34.578
16.92	0.697	16.92	0.702	16.92	312.35	16.92	34.668
16.94	0.694	16.94	0.697	16.94	313.159	16.94	34.758
16.96	0.693	16.96	0.693	16.96	313.965	16.96	34.849
16.98	0.691	16.98	0.691	16.98	314.77	16.98	34.939
17	0.687	17	0.687	17	315.575	17	35.03
17.02	0.684	17.02	0.683	17.02	316.377	17.02	35.121
17.04	0.68	17.04	0.68	17.04	317.175	17.04	35.211
17.06	0.675	17.06	0.677	17.06	317.972	17.06	35.302
17.08	0.674	17.08	0.672	17.08	318.768	17.08	35.393
17.1	0.67	17.1	0.673	17.1	319.559	17.1	35.483
17.12	0.666	17.12	0.667	17.12	320.351	17.12	35.574
17.14	0.665	17.14	0.665	17.14	321.143	17.14	35.664
17.16	0.662	17.16	0.658	17.16	321.93	17.16	35.754
17.18	0.656	17.18	0.657	17.18	322.714	17.18	35.844
17.2	0.653	17.2	0.658	17.2	323.495	17.2	35.934
17.22	0.651	17.22	0.653	17.22	324.278	17.22	36.024
17.24	0.649	17.24	0.646	17.24	325.059	17.24	36.113
17.26	0.646	17.26	0.644	17.26	325.838	17.26	36.202
17.28	0.642	17.28	0.643	17.28	326.614	17.28	36.29
17.3	0.64	17.3	0.639	17.3	327.389	17.3	36.379
17.32	0.637	17.32	0.635	17.32	328.162	17.32	36.468
17.34	0.632	17.34	0.632	17.34	328.931	17.34	36.556
17.36	0.629	17.36	0.631	17.36	329.698	17.36	36.644
17.38	0.627	17.38	0.624	17.38	330.464	17.38	36.732
17.4	0.622	17.4	0.626	17.4	331.227	17.4	36.82
17.42	0.619	17.42	0.62	17.42	331.987	17.42	36.907
17.44	0.614	17.44	0.617	17.44	332.744	17.44	36.994
17.46	0.613	17.46	0.615	17.46	333.5	17.46	37.08
17.48	0.609	17.48	0.61	17.48	334.254	17.48	37.166
17.5	0.606	17.5	0.604	17.5	335.004	17.5	37.252
17.52	0.603	17.52	0.603	17.52	335.754	17.52	37.337
17.54	0.6	17.54	0.604	17.54	336.503	17.54	37.423
17.56	0.6	17.56	0.596	17.56	337.249	17.56	37.507
17.58	0.594	17.58	0.596	17.58	337.994	17.58	37.591
17.6	0.593	17.6	0.591	17.6	338.735	17.6	37.675
17.62	0.588	17.62	0.589	17.62	339.475	17.62	37.759
17.64	0.585	17.64	0.582	17.64	340.212	17.64	37.843
17.66	0.583	17.66	0.582	17.66	340.948	17.66	37.927
17.68	0.581	17.68	0.577	17.68	341.682	17.68	38.01
17.7	0.577	17.7	0.575	17.7	342.414	17.7	38.092
17.72	0.574	17.72	0.572	17.72	343.142	17.72	38.176
17.74	0.571	17.74	0.57	17.74	343.869	17.74	38.257
17.76	0.567	17.76	0.563	17.76	344.592	17.76	38.338
17.78	0.564	17.78	0.561	17.78	345.316	17.78	38.42
17.8	0.563	17.8	0.558	17.8	346.038	17.8	38.5
17.82	0.56	17.82	0.552	17.82	346.756	17.82	38.581
17.84	0.556	17.84	0.552	17.84	347.473	17.84	38.662
17.86	0.554	17.86	0.546	17.86	348.189	17.86	38.742
17.88	0.551	17.88	0.542	17.88	348.902	17.88	38.821
17.9	0.548	17.9	0.54	17.9	349.609	17.9	38.901
17.92	0.542	17.92	0.534	17.92	350.315	17.92	38.98
17.94	0.541	17.94	0.531	17.94	351.02	17.94	39.059
17.96	0.539	17.96	0.527	17.96	351.724	17.96	39.136
17.98	0.536	17.98	0.524	17.98	352.424	17.98	39.214
18	0.532	18	0.52	18	353.122	18	39.291
18.02	0.529	18.02	0.519	18.02	353.817	18.02	39.368
18.04	0.527	18.04	0.514	18.04	354.51	18.04	39.445
18.06	0.523	18.06	0.509	18.06	355.203	18.06	39.521
18.08	0.521	18.08	0.509	18.08	355.894	18.08	39.596
18.1	0.519	18.1	0.503	18.1	356.579	18.1	39.672
18.12	0.514	18.12	0.499	18.12	357.263	18.12	39.747
18.14	0.512	18.14	0.498	18.14	357.945	18.14	39.822
18.16	0.509	18.16	0.491	18.16	358.624	18.16	39.896
18.18	0.507	18.18	0.491	18.18	359.302	18.18	39.97
18.2	0.503	18.2	0.484	18.2	359.976	18.2	40.044
18.22	0.501	18.22	0.482	18.22	360.651	18.22	40.117
18.24	0.499	18.24	0.479	18.24	361.319	18.24	40.19
18.26	0.493	18.26	0.477	18.26	361.987	18.26	40.262
18.28	0.492	18.28	0.472	18.28	362.651	18.28	40.334
18.3	0.489	18.3	0.47	18.3	363.312	18.3	40.405
18.32	0.486	18.32	0.467	18.32	363.973	18.32	40.477
18.34	0.484	18.34	0.463	18.34	364.631	18.34	40.548
18.36	0.482	18.36	0.461	18.36	365.286	18.36	40.619
18.38	0.476	18.38	0.456	18.38	365.937	18.38	40.689
18.4	0.473	18.4	0.453	18.4	366.585	18.4	40.76
18.42	0.47	18.42	0.45	18.42	367.23	18.42	40.83
18.44	0.468	18.44	0.449	18.44	367.875	18.44	40.9
18.46	0.465	18.46	0.444	18.46	368.516	18.46	40.969
18.48	0.462	18.48	0.443	18.48	369.153	18.48	41.037
18.5	0.46	18.5	0.438	18.5	369.79	18.5	41.105
18.52	0.456	18.52	0.437	18.52	370.424	18.52	41.174
18.54	0.454	18.54	0.435	18.54	371.056	18.54	41.242
18.56	0.451	18.56	0.43	18.56	371.683	18.56	41.31
18.58	0.448	18.58	0.429	18.58	372.309	18.58	41.378
18.6	0.445	18.6	0.425	18.6	372.93	18.6	41.445
18.62	0.441	18.62	0.423	18.62	373.551	18.62	41.512
18.64	0.44	18.64	0.42	18.64	374.168	18.64	41.578
18.66	0.437	18.66	0.417	18.66	374.784	18.66	41.645
18.68	0.433	18.68	0.415	18.68	375.397	18.68	41.711
18.7	0.432	18.7	0.414	18.7	376.006	18.7	41.778
18.72	0.428	18.72	0.411	18.72	376.614	18.72	41.844
18.74	0.426	18.74	0.41	18.74	377.217	18.74	41.91
18.76	0.422	18.76	0.407	18.76	377.818	18.76	41.975
18.78	0.42	18.78	0.406	18.78	378.416	18.78	42.039
18.8	0.416	18.8	0.403	18.8	379.011	18.8	42.104
18.82	0.414	18.82	0.401	18.82	379.604	18.82	42.17
18.84	0.412	18.84	0.399	18.84	380.196	18.84	42.234
18.86	0.409	18.86	0.396	18.86	380.784	18.86	42.298
18.88	0.407	18.88	0.395	18.88	381.369	18.88	42.362
18.9	0.403	18.9	0.391	18.9	381.952	18.9	42.426
18.92	0.399	18.92	0.39	18.92	382.528	18.92	42.49
18.94	0.397	18.94	0.387	18.94	383.105	18.94	42.553
18.96	0.394	18.96	0.384	18.96	383.677	18.96	42.616
18.98	0.392	18.98	0.384	18.98	384.248	18.98	42.678
19	0.388	19	0.381	19	384.814	19	42.74
19.02	0.384	19.02	0.38	19.02	385.378	19.02	42.803
19.04	0.385	19.04	0.376	19.04	385.94	19.04	42.865
19.06	0.381	19.06	0.374	19.06	386.501	19.06	42.926
19.08	0.379	19.08	0.372	19.08	387.059	19.08	42.987
19.1	0.377	19.1	0.37	19.1	387.614	19.1	43.049
19.12	0.374	19.12	0.367	19.12	388.168	19.12	43.111
19.14	0.372	19.14	0.366	19.14	388.717	19.14	43.171
19.16	0.369	19.16	0.364	19.16	389.265	19.16	43.232
19.18	0.366	19.18	0.363	19.18	389.809	19.18	43.291
19.2	0.364	19.2	0.361	19.2	390.351	19.2	43.351
19.22	0.361	19.22	0.359	19.22	390.892	19.22	43.41
19.24	0.36	19.24	0.355	19.24	391.43	19.24	43.47
19.26	0.357	19.26	0.353	19.26	391.965	19.26	43.528
19.28	0.353	19.28	0.352	19.28	392.496	19.28	43.587
19.3	0.351	19.3	0.351	19.3	393.023	19.3	43.646
19.32	0.349	19.32	0.347	19.32	393.551	19.32	43.704
19.34	0.347	19.34	0.345	19.34	394.075	19.34	43.762
19.36	0.345	19.36	0.342	19.36	394.599	19.36	43.819
19.38	0.343	19.38	0.341	19.38	395.119	19.38	43.877
19.4	0.339	19.4	0.337	19.4	395.635	19.4	43.934
19.42	0.337	19.42	0.336	19.42	396.148	19.42	43.991
19.44	0.334	19.44	0.334	19.44	396.661	19.44	44.048
19.46	0.332	19.46	0.332	19.46	397.169	19.46	44.104
19.48	0.331	19.48	0.33	19.48	397.676	19.48	44.159
19.5	0.328	19.5	0.327	19.5	398.179	19.5	44.215
19.52	0.325	19.52	0.324	19.52	398.681	19.52	44.271
19.54	0.324	19.54	0.325	19.54	399.181	19.54	44.326
19.56	0.321	19.56	0.32	19.56	399.678	19.56	44.381
19.58	0.319	19.58	0.317	19.58	400.172	19.58	44.436
19.6	0.316	19.6	0.314	19.6	400.663	19.6	44.489
19.62	0.314	19.62	0.314	19.62	401.154	19.62	44.544
19.64	0.313	19.64	0.312	19.64	401.642	19.64	44.598
19.66	0.31	19.66	0.307	19.66	402.127	19.66	44.651
19.68	0.308	19.68	0.305	19.68	402.608	19.68	44.704
19.7	0.305	19.7	0.303	19.7	403.086	19.7	44.757
19.72	0.303	19.72	0.299	19.72	403.562	19.72	44.81
19.74	0.301	19.74	0.297	19.74	404.039	19.74	44.862
19.76	0.3	19.76	0.295	19.76	404.511	19.76	44.914
19.78	0.298	19.78	0.292	19.78	404.981	19.78	44.966
19.8	0.294	19.8	0.29	19.8	405.447	19.8	45.018
19.82	0.293	19.82	0.286	19.82	405.911	19.82	45.07
19.84	0.29	19.84	0.285	19.84	406.372	19.84	45.121
19.86	0.287	19.86	0.284	19.86	406.831	19.86	45.171
19.88	0.286	19.88	0.279	19.88	407.288	19.88	45.221
19.9	0.284	19.9	0.278	19.9	407.742	19.9	45.271
19.92	0.28	19.92	0.274	19.92	408.191	19.92	45.322
19.94	0.28	19.94	0.272	19.94	408.641	19.94	45.371
19.96	0.277	19.96	0.269	19.96	409.086	19.96	45.421
19.98	0.274	19.98	0.267	19.98	409.53	19.98	45.47
20	0.273	20	0.265	20	409.971	20	45.519
20.02	0.27	20.02	0.263	20.02	410.409	20.02	45.567
20.04	0.268	20.04	0.259	20.04	410.844	20.04	45.615
20.06	0.266	20.06	0.257	20.06	411.276	20.06	45.664
20.08	0.264	20.08	0.255	20.08	411.707	20.08	45.712
20.1	0.261	20.1	0.252	20.1	412.132	20.1	45.759
20.12	0.259	20.12	0.25	20.12	412.555	20.12	45.807
20.14	0.257	20.14	0.246	20.14	412.976	20.14	45.855
20.16	0.255	20.16	0.243	20.16	413.395	20.16	45.901
20.18	0.254	20.18	0.241	20.18	413.812	20.18	45.948
20.2	0.25	20.2	0.241	20.2	414.225	20.2	45.994
20.22	0.249	20.22	0.237	20.22	414.634	20.22	46.04
20.24	0.245	20.24	0.235	20.24	415.041	20.24	46.086
20.26	0.243	20.26	0.233	20.26	415.444	20.26	46.131
20.28	0.241	20.28	0.232	20.28	415.843	20.28	46.177
20.3	0.239	20.3	0.229	20.3	416.241	20.3	46.222
20.32	0.237	20.32	0.228	20.32	416.636	20.32	46.267
20.34	0.235	20.34	0.224	20.34	417.029	20.34	46.311
20.36	0.234	20.36	0.223	20.36	417.421	20.36	46.355
20.38	0.231	20.38	0.22	20.38	417.807	20.38	46.399
20.4	0.228	20.4	0.218	20.4	418.19	20.4	46.443
20.42	0.226	20.42	0.215	20.42	418.572	20.42	46.486
20.44	0.224	20.44	0.213	20.44	418.95	20.44	46.529
20.46	0.222	20.46	0.212	20.46	419.325	20.46	46.571
20.48	0.221	20.48	0.208	20.48	419.698	20.48	46.614
20.5	0.218	20.5	0.207	20.5	420.066	20.5	46.656
20.52	0.215	20.52	0.204	20.52	420.432	20.52	46.697
20.54	0.213	20.54	0.203	20.54	420.795	20.54	46.739
20.56	0.211	20.56	0.199	20.56	421.155	20.56	46.78
20.58	0.209	20.58	0.197	20.58	421.513	20.58	46.82
20.6	0.207	20.6	0.196	20.6	421.867	20.6	46.861
20.62	0.205	20.62	0.194	20.62	422.219	20.62	46.9
20.64	0.203	20.64	0.194	20.64	422.567	20.64	46.939
20.66	0.201	20.66	0.19	20.66	422.913	20.66	46.978
20.68	0.198	20.68	0.188	20.68	423.256	20.68	47.017
20.7	0.197	20.7	0.187	20.7	423.594	20.7	47.055
20.72	0.194	20.72	0.184	20.72	423.931	20.72	47.092
20.74	0.192	20.74	0.181	20.74	424.264	20.74	47.129
20.76	0.19	20.76	0.179	20.76	424.594	20.76	47.166
20.78	0.187	20.78	0.177	20.78	424.92	20.78	47.203
20.8	0.186	20.8	0.176	20.8	425.246	20.8	47.239
20.82	0.185	20.82	0.175	20.82	425.568	20.82	47.275
20.84	0.182	20.84	0.172	20.84	425.886	20.84	47.31
20.86	0.179	20.86	0.171	20.86	426.201	20.86	47.345
20.88	0.177	20.88	0.168	20.88	426.513	20.88	47.379
20.9	0.175	20.9	0.165	20.9	426.822	20.9	47.413
20.92	0.173	20.92	0.163	20.92	427.128	20.92	47.446
20.94	0.172	20.94	0.162	20.94	427.432	20.94	47.479
20.96	0.17	20.96	0.161	20.96	427.734	20.96	47.511
20.98	0.168	20.98	0.158	20.98	428.032	20.98	47.543
21	0.166	21	0.155	21	428.326	21	47.575
21.02	0.163	21.02	0.154	21.02	428.619	21.02	47.607
21.04	0.162	21.04	0.152	21.04	428.907	21.04	47.638
21.06	0.16	21.06	0.15	21.06	429.194	21.06	47.669
21.08	0.158	21.08	0.148	21.08	429.478	21.08	47.699
21.1	0.157	21.1	0.146	21.1	429.757	21.1	47.729
21.12	0.154	21.12	0.143	21.12	430.034	21.12	47.758
21.14	0.152	21.14	0.142	21.14	430.31	21.14	47.787
21.16	0.151	21.16	0.14	21.16	430.582	21.16	47.815
21.18	0.149	21.18	0.138	21.18	430.852	21.18	47.843
21.2	0.147	21.2	0.137	21.2	431.116	21.2	47.87
21.22	0.144	21.22	0.135	21.22	431.379	21.22	47.898
21.24	0.143	21.24	0.133	21.24	431.638	21.24	47.924
21.26	0.141	21.26	0.131	21.26	431.896	21.26	47.95
21.28	0.139	21.28	0.129	21.28	432.149	21.28	47.976
21.3	0.137	21.3	0.127	21.3	432.4	21.3	48.001
21.32	0.136	21.32	0.125	21.32	432.648	21.32	48.026
21.34	0.133	21.34	0.124	21.34	432.891	21.34	48.05
21.36	0.131	21.36	0.122	21.36	433.133	21.36	48.074
21.38	0.13	21.38	0.12	21.38	433.373	21.38	48.097
21.4	0.128	21.4	0.118	21.4	433.608	21.4	48.12
21.42	0.127	21.42	0.116	21.42	433.843	21.42	48.142
21.44	0.124	21.44	0.114	21.44	434.073	21.44	48.164
21.46	0.122	21.46	0.113	21.46	434.3	21.46	48.186
21.48	0.121	21.48	0.112	21.48	434.526	21.48	48.208
21.5	0.119	21.5	0.11	21.5	434.749	21.5	48.228
21.52	0.118	21.52	0.109	21.52	434.969	21.52	48.249
21.54	0.116	21.54	0.106	21.54	435.185	21.54	48.269
21.56	0.114	21.56	0.105	21.56	435.4	21.56	48.289
21.58	0.113	21.58	0.105	21.58	435.613	21.58	48.308
21.6	0.112	21.6	0.104	21.6	435.823	21.6	48.327
21.62	0.111	21.62	0.103	21.62	436.033	21.62	48.345
21.64	0.11	21.64	0.101	21.64	436.24	21.64	48.363
21.66	0.109	21.66	0.1	21.66	436.446	21.66	48.381
21.68	0.108	21.68	0.098	21.68	436.649	21.68	48.399
21.7	0.105	21.7	0.097	21.7	436.849	21.7	48.417
21.72	0.104	21.72	0.096	21.72	437.048	21.72	48.434
21.74	0.104	21.74	0.095	21.74	437.244	21.74	48.45
21.76	0.101	21.76	0.094	21.76	437.438	21.76	48.467
21.78	0.1	21.78	0.094	21.78	437.63	21.78	48.484
21.8	0.099	21.8	0.092	21.8	437.819	21.8	48.5
21.82	0.098	21.82	0.092	21.82	438.007	21.82	48.516
21.84	0.096	21.84	0.091	21.84	438.192	21.84	48.532
21.86	0.095	21.86	0.09	21.86	438.375	21.86	48.548
21.88	0.095	21.88	0.089	21.88	438.557	21.88	48.564
21.9	0.093	21.9	0.088	21.9	438.737	21.9	48.579
21.92	0.092	21.92	0.086	21.92	438.914	21.92	48.594
21.94	0.091	21.94	0.086	21.94	439.09	21.94	48.61
21.96	0.089	21.96	0.086	21.96	439.264	21.96	48.625
21.98	0.088	21.98	0.084	21.98	439.434	21.98	48.64
22	0.087	22	0.084	22	439.602	22	48.655
22.02	0.085	22.02	0.083	22.02	439.77	22.02	48.67
22.04	0.084	22.04	0.081	22.04	439.935	22.04	48.684
22.06	0.084	22.06	0.081	22.06	440.098	22.06	48.699
22.08	0.082	22.08	0.081	22.08	440.259	22.08	48.713
22.1	0.081	22.1	0.079	22.1	440.417	22.1	48.727
22.12	0.08	22.12	0.078	22.12	440.575	22.12	48.742
22.14	0.078	22.14	0.078	22.14	440.73	22.14	48.756
22.16	0.077	22.16	0.077	22.16	440.882	22.16	48.77
22.18	0.076	22.18	0.077	22.18	441.034	22.18	48.784
22.2	0.075	22.2	0.075	22.2	441.182	22.2	48.798
22.22	0.074	22.22	0.074	22.22	441.329	22.22	48.812
22.24	0.073	22.24	0.074	22.24	441.475	22.24	48.825
22.26	0.072	22.26	0.073	22.26	441.618	22.26	48.839
22.28	0.071	22.28	0.071	22.28	441.759	22.28	48.853
22.3	0.07	22.3	0.071	22.3	441.898	22.3	48.866
22.32	0.069	22.32	0.07	22.32	442.036	22.32	48.88
22.34	0.067	22.34	0.069	22.34	442.172	22.34	48.893
22.36	0.066	22.36	0.068	22.36	442.305	22.36	48.906
22.38	0.065	22.38	0.067	22.38	442.436	22.38	48.919
22.4	0.064	22.4	0.067	22.4	442.565	22.4	48.933
22.42	0.063	22.42	0.066	22.42	442.692	22.42	48.946
22.44	0.062	22.44	0.065	22.44	442.819	22.44	48.959
22.46	0.061	22.46	0.065	22.46	442.944	22.46	48.972
22.48	0.06	22.48	0.063	22.48	443.066	22.48	48.985
22.5	0.059	22.5	0.062	22.5	443.187	22.5	48.998
22.52	0.058	22.52	0.061	22.52	443.306	22.52	49.011
22.54	0.058	22.54	0.061	22.54	443.425	22.54	49.023
22.56	0.056	22.56	0.06	22.56	443.54	22.56	49.036
22.58	0.055	22.58	0.059	22.58	443.653	22.58	49.049
22.6	0.055	22.6	0.058	22.6	443.766	22.6	49.061
22.62	0.054	22.62	0.057	22.62	443.877	22.62	49.074
22.64	0.053	22.64	0.058	22.64	443.986	22.64	49.086
22.66	0.052	22.66	0.056	22.66	444.094	22.66	49.099
22.68	0.051	22.68	0.055	22.68	444.2	22.68	49.111
22.7	0.05	22.7	0.054	22.7	444.304	22.7	49.123
22.72	0.05	22.72	0.053	22.72	444.407	22.72	49.136
22.74	0.049	22.74	0.053	22.74	444.508	22.74	49.148
22.76	0.048	22.76	0.052	22.76	444.607	22.76	49.161
22.78	0.047	22.78	0.051	22.78	444.704	22.78	49.173
22.8	0.046	22.8	0.05	22.8	444.801	22.8	49.185
22.82	0.045	22.82	0.049	22.82	444.895	22.82	49.196
22.84	0.044	22.84	0.049	22.84	444.989	22.84	49.208
22.86	0.044	22.86	0.048	22.86	445.081	22.86	49.22
22.88	0.043	22.88	0.047	22.88	445.171	22.88	49.232
22.9	0.042	22.9	0.046	22.9	445.26	22.9	49.243
22.92	0.041	22.92	0.046	22.92	445.348	22.92	49.255
22.94	0.041	22.94	0.045	22.94	445.434	22.94	49.266
22.96	0.04	22.96	0.044	22.96	445.518	22.96	49.278
22.98	0.039	22.98	0.044	22.98	445.602	22.98	49.289
23	0.039	23	0.043	23	445.684	23	49.301
23.02	0.038	23.02	0.042	23.02	445.765	23.02	49.312
23.04	0.037	23.04	0.042	23.04	445.844	23.04	49.324
23.06	0.036	23.06	0.041	23.06	445.922	23.06	49.335
23.08	0.036	23.08	0.041	23.08	445.999	23.08	49.346
23.1	0.035	23.1	0.04	23.1	446.075	23.1	49.357
23.12	0.034	23.12	0.04	23.12	446.149	23.12	49.368
23.14	0.034	23.14	0.039	23.14	446.223	23.14	49.379
23.16	0.034	23.16	0.039	23.16	446.294	23.16	49.39
23.18	0.033	23.18	0.038	23.18	446.365	23.18	49.401
23.2	0.032	23.2	0.037	23.2	446.435	23.2	49.411
23.22	0.032	23.22	0.037	23.22	446.503	23.22	49.422
23.24	0.031	23.24	0.036	23.24	446.571	23.24	49.432
23.26	0.03	23.26	0.036	23.26	446.637	23.26	49.442
23.28	0.03	23.28	0.035	23.28	446.701	23.28	49.453
23.3	0.029	23.3	0.035	23.3	446.765	23.3	49.463
23.32	0.029	23.32	0.034	23.32	446.828	23.32	49.473
23.34	0.028	23.34	0.034	23.34	446.889	23.34	49.482
23.36	0.027	23.36	0.033	23.36	446.948	23.36	49.492
23.38	0.027	23.38	0.032	23.38	447.008	23.38	49.502
23.4	0.026	23.4	0.032	23.4	447.065	23.4	49.512
23.42	0.026	23.42	0.031	23.42	447.123	23.42	49.521
23.44	0.026	23.44	0.031	23.44	447.18	23.44	49.53
23.46	0.025	23.46	0.031	23.46	447.235	23.46	49.539
23.48	0.025	23.48	0.031	23.48	447.289	23.48	49.548
23.5	0.024	23.5	0.03	23.5	447.344	23.5	49.557
23.52	0.024	23.52	0.03	23.52	447.397	23.52	49.566
23.54	0.023	23.54	0.03	23.54	447.449	23.54	49.575
23.56	0.023	23.56	0.029	23.56	447.5	23.56	49.583
23.58	0.023	23.58	0.028	23.58	447.551	23.58	49.592
23.6	0.022	23.6	0.028	23.6	447.6	23.6	49.6
23.62	0.022	23.62	0.028	23.62	447.649	23.62	49.608
23.64	0.021	23.64	0.027	23.64	447.698	23.64	49.616
23.66	0.021	23.66	0.027	23.66	447.744	23.66	49.624
23.68	0.02	23.68	0.027	23.68	447.79	23.68	49.632
23.7	0.02	23.7	0.026	23.7	447.836	23.7	49.64
23.72	0.02	23.72	0.026	23.72	447.881	23.72	49.648
23.74	0.019	23.74	0.026	23.74	447.925	23.74	49.655
23.76	0.019	23.76	0.025	23.76	447.967	23.76	49.662
23.78	0.019	23.78	0.024	23.78	448.01	23.78	49.669
23.8	0.018	23.8	0.025	23.8	448.051	23.8	49.676
23.82	0.018	23.82	0.024	23.82	448.092	23.82	49.683
23.84	0.017	23.84	0.024	23.84	448.133	23.84	49.69
23.86	0.017	23.86	0.024	23.86	448.172	23.86	49.697
23.88	0.017	23.88	0.023	23.88	448.211	23.88	49.703
23.9	0.017	23.9	0.023	23.9	448.249	23.9	49.71
23.92	0.016	23.92	0.022	23.92	448.286	23.92	49.716
23.94	0.016	23.94	0.022	23.94	448.323	23.94	49.722
23.96	0.016	23.96	0.022	23.96	448.36	23.96	49.728
23.98	0.015	23.98	0.022	23.98	448.396	23.98	49.734
24	0.015	24	0.021	24	448.43	24	49.74
24.02	0.015	24.02	0.021	24.02	448.465	24.02	49.746
24.04	0.015	24.04	0.02	24.04	448.498	24.04	49.752
24.06	0.014	24.06	0.02	24.06	448.531	24.06	49.757
24.08	0.014	24.08	0.02	24.08	448.564	24.08	49.763
24.1	0.014	24.1	0.02	24.1	448.596	24.1	49.768
24.12	0.014	24.12	0.019	24.12	448.627	24.12	49.773
24.14	0.013	24.14	0.019	24.14	448.658	24.14	49.778
24.16	0.013	24.16	0.019	24.16	448.688	24.16	49.783
24.18	0.012	24.18	0.018	24.18	448.717	24.18	49.789
24.2	0.012	24.2	0.018	24.2	448.746	24.2	49.793
24.22	0.012	24.22	0.018	24.22	448.774	24.22	49.798
24.24	0.012	24.24	0.018	24.24	448.802	24.24	49.803
24.26	0.012	24.26	0.017	24.26	448.829	24.26	49.808
24.28	0.011	24.28	0.017	24.28	448.856	24.28	49.812
24.3	0.011	24.3	0.017	24.3	448.882	24.3	49.817
24.32	0.011	24.32	0.016	24.32	448.907	24.32	49.821
24.34	0.01	24.34	0.016	24.34	448.932	24.34	49.825
24.36	0.01	24.36	0.016	24.36	448.956	24.36	49.83
24.38	0.01	24.38	0.015	24.38	448.98	24.38	49.834
24.4	0.01	24.4	0.015	24.4	449.003	24.4	49.838
24.42	0.009	24.42	0.014	24.42	449.026	24.42	49.842
24.44	0.009	24.44	0.014	24.44	449.048	24.44	49.846
24.46	0.009	24.46	0.014	24.46	449.07	24.46	49.85
24.48	0.009	24.48	0.014	24.48	449.091	24.48	49.854
24.5	0.009	24.5	0.013	24.5	449.112	24.5	49.857
24.52	0.008	24.52	0.013	24.52	449.132	24.52	49.861
24.54	0.008	24.54	0.013	24.54	449.152	24.54	49.865
24.56	0.008	24.56	0.013	24.56	449.171	24.56	49.868
24.58	0.008	24.58	0.012	24.58	449.19	24.58	49.872
24.6	0.008	24.6	0.012	24.6	449.208	24.6	49.875
24.62	0.007	24.62	0.011	24.62	449.226	24.62	49.878
24.64	0.007	24.64	0.011	24.64	449.243	24.64	49.881
24.66	0.007	24.66	0.011	24.66	449.26	24.66	49.885
24.68	0.007	24.68	0.011	24.68	449.276	24.68	49.888
24.7	0.007	24.7	0.01	24.7	449.292	24.7	49.891
24.72	0.006	24.72	0.01	24.72	449.308	24.72	49.894
24.74	0.006	24.74	0.01	24.74	449.323	24.74	49.896
24.76	0.006	24.76	0.01	24.76	449.337	24.76	49.899
24.78	0.006	24.78	0.009	24.78	449.352	24.78	49.902
24.8	0.006	24.8	0.009	24.8	449.365	24.8	49.905
24.82	0.005	24.82	0.009	24.82	449.379	24.82	49.907
24.84	0.005	24.84	0.009	24.84	449.392	24.84	49.91
24.86	0.005	24.86	0.009	24.86	449.404	24.86	49.912
24.88	0.005	24.88	0.009	24.88	449.416	24.88	49.914
24.9	0.005	24.9	0.008	24.9	449.428	24.9	49.917
24.92	0.005	24.92	0.008	24.92	449.44	24.92	49.919
24.94	0.004	24.94	0.008	24.94	449.451	24.94	49.921
24.96	0.004	24.96	0.007	24.96	449.461	24.96	49.923
24.98	0.004	24.98	0.007	24.98	449.471	24.98	49.925
25	0.004	25	0.007	25	449.481	25	49.927
25.02	0.004	25.02	0.007	25.02	449.491	25.02	49.929
25.04	0.004	25.04	0.007	25.04	449.501	25.04	49.93
25.06	0.004	25.06	0.006	25.06	449.51	25.06	49.932
25.08	0.003	25.08	0.006	25.08	449.518	25.08	49.934
25.1	0.003	25.1	0.006	25.1	449.527	25.1	49.935
25.12	0.003	25.12	0.006	25.12	449.535	25.12	49.937
25.14	0.003	25.14	0.006	25.14	449.543	25.14	49.939
25.16	0.003	25.16	0.006	25.16	449.55	25.16	49.94
25.18	0.003	25.18	0.006	25.18	449.558	25.18	49.941
25.2	0.003	25.2	0.005	25.2	449.565	25.2	49.943
25.22	0.003	25.22	0.005	25.22	449.571	25.22	49.944
25.24	0.003	25.24	0.005	25.24	449.578	25.24	49.945
25.26	0.002	25.26	0.005	25.26	449.584	25.26	49.947
25.28	0.002	25.28	0.005	25.28	449.59	25.28	49.948
25.3	0.002	25.3	0.004	25.3	449.596	25.3	49.949
25.32	0.002	25.32	0.004	25.32	449.601	25.32	49.95
25.34	0.002	25.34	0.004	25.34	449.606	25.34	49.951
25.36	0.002	25.36	0.004	25.36	449.611	25.36	49.952
25.38	0.002	25.38	0.004	25.38	449.616	25.38	49.953
25.4	0.002	25.4	0.004	25.4	449.621	25.4	49.954
25.42	0.002	25.42	0.004	25.42	449.625	25.42	49.955
25.44	0.002	25.44	0.003	25.44	449.629	25.44	49.955
25.46	0.002	25.46	0.003	25.46	449.633	25.46	49.956
25.48	0.001	25.48	0.003	25.48	449.637	25.48	49.957
25.5	0.001	25.5	0.003	25.5	449.641	25.5	49.957
25.52	0.001	25.52	0.003	25.52	449.644	25.52	49.958
25.54	0.001	25.54	0.003	25.54	449.647	25.54	49.959
25.56	0.001	25.56	0.003	25.56	449.651	25.56	49.959
25.58	0.001	25.58	0.002	25.58	449.653	25.58	49.96
25.6	0.001	25.6	0.002	25.6	449.656	25.6	49.96
25.62	0.001	25.62	0.002	25.62	449.659	25.62	49.961
25.64	0.001	25.64	0.002	25.64	449.662	25.64	49.961
25.66	0.001	25.66	0.002	25.66	449.664	25.66	49.962
25.68	0.001	25.68	0.002	25.68	449.666	25.68	49.962
25.7	0.001	25.7	0.002	25.7	449.668	25.7	49.962
25.72	0.001	25.72	0.002	25.72	449.67	25.72	49.963
25.74	0.001	25.74	0.002	25.74	449.672	25.74	49.963
25.76	0.001	25.76	0.001	25.76	449.674	25.76	49.963
25.78	0.001	25.78	0.001	25.78	449.676	25.78	49.964
25.8	0.001	25.8	0.001	25.8	449.677	25.8	49.964
25.82	0.001	25.82	0.001	25.82	449.679	25.82	49.964
25.84	0.001	25.84	0.001	25.84	449.68	25.84	49.964
25.86	0.001	25.86	0.001	25.86	449.682	25.86	49.965
25.88	0	25.88	0.001	25.88	449.683	25.88	49.965
25.9	0	25.9	0.001	25.9	449.684	25.9	49.965
25.92	0	25.92	0.001	25.92	449.685	25.92	49.965
25.94	0	25.94	0.001	25.94	449.686	25.94	49.965
25.96	0	25.96	0.001	25.96	449.688	25.96	49.966
25.98	0	25.98	0.001	25.98	449.689	25.98	49.966
26	0	26	0.001	26	449.689	26	49.966
26.02	0	26.02	0.001	26.02	449.69	26.02	49.966
26.04	0	26.04	0.001	26.04	449.691	26.04	49.966
26.06	0	26.06	0	26.06	449.692	26.06	49.966
26.08	0	26.08	0	26.08	449.693	26.08	49.966
26.1	0	26.1	0	26.1	449.694	26.1	49.966
26.12	0	26.12	0	26.12	449.694	26.12	49.966
26.14	0	26.14	0	26.14	449.695	26.14	49.967
26.16	0	26.16	0	26.16	449.696	26.16	49.967
26.18	0	26.18	0	26.18	449.697	26.18	49.967
26.2	0	26.2	0	26.2	449.697	26.2	49.967
26.22	0	26.22	0	26.22	449.698	26.22	49.967
26.24	0	26.24	0	26.24	449.699	26.24	49.967
26.26	0	26.26	0	26.26	449.699	26.26	49.967
26.28	0	26.28	0	26.28	449.7	26.28	49.967
26.3	0	26.3	0	26.3	449.701	26.3	49.967
26.32	0	26.32	0	26.32	449.701	26.32	49.967
26.34	0	26.34	0	26.34	449.702	26.34	49.967
26.36	0	26.36	0	26.36	449.702	26.36	49.967
26.38	0	26.38	0	26.38	449.703	26.38	49.967
26.4	0	26.4	0	26.4	449.704	26.4	49.967
26.42	0	26.42	0	26.42	449.704	26.42	49.968
26.44	0	26.44	0	26.44	449.705	26.44	49.968
26.46	0	26.46	0	26.46	449.705	26.46	49.968
26.48	0	26.48	0	26.48	449.706	26.48	49.968
26.5	0	26.5	0	26.5	449.707	26.5	49.968
26.52	0	26.52	0	26.52	449.707	26.52	49.968
26.54	0	26.54	0	26.54	449.708	26.54	49.968
26.56	0	26.56	0	26.56	449.708	26.56	49.968
26.58	0	26.58	0	26.58	449.709	26.58	49.968
26.6	0	26.6	0	26.6	449.71	26.6	49.968
26.62	0	26.62	0	26.62	449.71	26.62	49.968
26.64	0	26.64	0	26.64	449.711	26.64	49.968
26.66	0	26.66	0	26.66	449.711	26.66	49.968
26.68	0	26.68	0	26.68	449.712	26.68	49.968
26.7	0	26.7	0	26.7	449.712	26.7	49.968
26.72	0	26.72	0	26.72	449.713	26.72	49.969
26.74	0	26.74	0	26.74	449.714	26.74	49.969
26.76	0	26.76	0	26.76	449.714	26.76	49.969
26.78	0	26.78	0	26.78	449.715	26.78	49.969
26.8	0	26.8	0	26.8	449.715	26.8	49.969
26.82	0	26.82	0	26.82	449.716	26.82	49.969
26.84	0	26.84	0	26.84	449.716	26.84	49.969
26.86	0	26.86	0	26.86	449.717	26.86	49.969
26.88	0	26.88	0	26.88	449.718	26.88	49.969
26.9	0	26.9	0	26.9	449.718	26.9	49.969
26.92	0	26.92	0	26.92	449.719	26.92	49.969
26.94	0	26.94	0	26.94	449.719	26.94	49.969
26.96	0	26.96	0	26.96	449.72	26.96	49.969
26.98	0	26.98	0	26.98	449.72	26.98	49.969
27	0	27	0	27	449.721	27	49.969
27.02	0	27.02	0	27.02	449.721	27.02	49.97
27.04	0	27.04	0	27.04	449.722	27.04	49.97
27.06	0	27.06	0	27.06	449.722	27.06	49.97
27.08	0	27.08	0	27.08	449.723	27.08	49.97
27.1	0	27.1	0	27.1	449.724	27.1	49.97
27.12	0	27.12	0	27.12	449.724	27.12	49.97
27.14	0	27.14	0	27.14	449.725	27.14	49.97
27.16	0	27.16	0	27.16	449.725	27.16	49.97
27.18	0	27.18	0	27.18	449.726	27.18	49.97
27.2	0	27.2	0	27.2	449.726	27.2	49.97
27.22	0	27.22	0	27.22	449.727	27.22	49.97
27.24	0	27.24	0	27.24	449.727	27.24	49.97
27.26	0	27.26	0	27.26	449.728	27.26	49.97
27.28	0	27.28	0	27.28	449.728	27.28	49.97
27.3	0	27.3	0	27.3	449.729	27.3	49.971
27.32	0	27.32	0	27.32	449.73	27.32	49.971
27.34	0	27.34	0	27.34	449.73	27.34	49.971
27.36	0	27.36	0	27.36	449.731	27.36	49.971
27.38	0	27.38	0	27.38	449.731	27.38	49.971
27.4	0	27.4	0	27.4	449.732	27.4	49.971
27.42	0	27.42	0	27.42	449.732	27.42	49.971
27.44	0	27.44	0	27.44	449.733	27.44	49.971
27.46	0	27.46	0	27.46	449.733	27.46	49.971
27.48	0	27.48	0	27.48	449.734	27.48	49.971
27.5	0	27.5	0	27.5	449.734	27.5	49.971
27.52	0	27.52	0	27.52	449.735	27.52	49.971
27.54	0	27.54	0	27.54	449.736	27.54	49.971
27.56	0	27.56	0	27.56	449.736	27.56	49.971
27.58	0	27.58	0	27.58	449.737	27.58	49.971
27.6	0	27.6	0	27.6	449.737	27.6	49.971
27.62	0	27.62	0	27.62	449.738	27.62	49.972
27.64	0	27.64	0	27.64	449.738	27.64	49.972
27.66	0	27.66	0	27.66	449.739	27.66	49.972
27.68	0	27.68	0	27.68	449.739	27.68	49.972
27.7	0	27.7	0	27.7	449.74	27.7	49.972
27.72	0	27.72	0	27.72	449.74	27.72	49.972
27.74	0	27.74	0	27.74	449.741	27.74	49.972
27.76	0	27.76	0	27.76	449.741	27.76	49.972
27.78	0	27.78	0	27.78	449.742	27.78	49.972
27.8	0	27.8	0	27.8	449.742	27.8	49.972
27.82	0	27.82	0	27.82	449.743	27.82	49.972
27.84	0	27.84	0	27.84	449.743	27.84	49.972
27.86	0	27.86	0	27.86	449.744	27.86	49.972
27.88	0	27.88	0	27.88	449.744	27.88	49.972
27.9	0	27.9	0	27.9	449.745	27.9	49.972
27.92	0	27.92	0	27.92	449.745	27.92	49.972
27.94	0	27.94	0	27.94	449.746	27.94	49.973
27.96	0	27.96	0	27.96	449.746	27.96	49.973
27.98	0	27.98	0	27.98	449.747	27.98	49.973
28	0	28	0	28	449.747	28	49.973
28.02	0	28.02	0	28.02	449.748	28.02	49.973
28.04	0	28.04	0	28.04	449.748	28.04	49.973
28.06	0	28.06	0	28.06	449.749	28.06	49.973
28.08	0	28.08	0	28.08	449.749	28.08	49.973
28.1	0	28.1	0	28.1	449.75	28.1	49.973
28.12	0	28.12	0	28.12	449.75	28.12	49.973
28.14	0	28.14	0	28.14	449.751	28.14	49.973
28.16	0	28.16	0	28.16	449.751	28.16	49.973
28.18	0	28.18	0	28.18	449.752	28.18	49.973
28.2	0	28.2	0	28.2	449.752	28.2	49.973
28.22	0	28.22	0	28.22	449.753	28.22	49.973
28.24	0	28.24	0	28.24	449.753	28.24	49.973
28.26	0	28.26	0	28.26	449.754	28.26	49.974
28.28	0	28.28	0	28.28	449.754	28.28	49.974
28.3	0	28.3	0	28.3	449.755	28.3	49.974
28.32	0	28.32	0	28.32	449.755	28.32	49.974
28.34	0	28.34	0	28.34	449.756	28.34	49.974
28.36	0	28.36	0	28.36	449.756	28.36	49.974
28.38	0	28.38	0	28.38	449.757	28.38	49.974
28.4	0	28.4	0	28.4	449.757	28.4	49.974
28.42	0	28.42	0	28.42	449.758	28.42	49.974
28.44	0	28.44	0	28.44	449.758	28.44	49.974
28.46	0	28.46	0	28.46	449.759	28.46	49.974
28.48	0	28.48	0	28.48	449.759	28.48	49.974
28.5	0	28.5	0	28.5	449.76	28.5	49.974
28.52	0	28.52	0	28.52	449.76	28.52	49.974
28.54	0	28.54	0	28.54	449.76	28.54	49.974
28.56	0	28.56	0	28.56	449.761	28.56	49.974
28.58	0	28.58	0	28.58	449.761	28.58	49.974
28.6	0	28.6	0	28.6	449.762	28.6	49.974
28.62	0	28.62	0	28.62	449.762	28.62	49.975
28.64	0	28.64	0	28.64	449.763	28.64	49.975
28.66	0	28.66	0	28.66	449.763	28.66	49.975
28.68	0	28.68	0	28.68	449.764	28.68	49.975
28.7	0	28.7	0	28.7	449.764	28.7	49.975
28.72	0	28.72	0	28.72	449.765	28.72	49.975
28.74	0	28.74	0	28.74	449.765	28.74	49.975
28.76	0	28.76	0	28.76	449.766	28.76	49.975
28.78	0	28.78	0	28.78	449.766	28.78	49.975
28.8	0	28.8	0	28.8	449.767	28.8	49.975
28.82	0	28.82	0	28.82	449.767	28.82	49.975
28.84	0	28.84	0	28.84	449.767	28.84	49.975
28.86	0	28.86	0	28.86	449.768	28.86	49.975
28.88	0	28.88	0	28.88	449.768	28.88	49.975
28.9	0	28.9	0	28.9	449.769	28.9	49.975
28.92	0	28.92	0	28.92	449.77	28.92	49.975
28.94	0	28.94	0	28.94	449.77	28.94	49.975
28.96	0	28.96	0	28.96	449.77	28.96	49.975
28.98	0	28.98	0	28.98	449.771	28.98	49.975
29	0	29	0	29	449.771	29	49.976
29.02	0	29.02	0	29.02	449.772	29.02	49.976
29.04	0	29.04	0	29.04	449.772	29.04	49.976
29.06	0	29.06	0	29.06	449.773	29.06	49.976
29.08	0	29.08	0	29.08	449.773	29.08	49.976
29.1	0	29.1	0	29.1	449.774	29.1	49.976
29.12	0	29.12	0	29.12	449.774	29.12	49.976
29.14	0	29.14	0	29.14	449.775	29.14	49.976
29.16	0	29.16	0	29.16	449.775	29.16	49.976
29.18	0	29.18	0	29.18	449.776	29.18	49.976
29.2	0	29.2	0	29.2	449.776	29.2	49.976
29.22	0	29.22	0	29.22	449.776	29.22	49.976
29.24	0	29.24	0	29.24	449.777	29.24	49.976
29.26	0	29.26	0	29.26	449.777	29.26	49.976
29.28	0	29.28	0	29.28	449.778	29.28	49.976
29.3	0	29.3	0	29.3	449.778	29.3	49.976
29.32	0	29.32	0	29.32	449.779	29.32	49.976
29.34	0	29.34	0	29.34	449.779	29.34	49.976
29.36	0	29.36	0	29.36	449.78	29.36	49.976
29.38	0	29.38	0	29.38	449.78	29.38	49.976
29.4	0	29.4	0	29.4	449.781	29.4	49.977
29.42	0	29.42	0	29.42	449.781	29.42	49.977
29.44	0	29.44	0	29.44	449.782	29.44	49.977
29.46	0	29.46	0	29.46	449.782	29.46	49.977
29.48	0	29.48	0	29.48	449.783	29.48	49.977
29.5	0	29.5	0	29.5	449.783	29.5	49.977
29.52	0	29.52	0	29.52	449.784	29.52	49.977
29.54	0	29.54	0	29.54	449.784	29.54	49.977
29.56	0	29.56	0	29.56	449.785	29.56	49.977
29.58	0	29.58	0	29.58	449.785	29.58	49.977
29.6	0	29.6	0	29.6	449.785	29.6	49.977
29.62	0	29.62	0	29.62	449.786	29.62	49.977
29.64	0	29.64	0	29.64	449.786	29.64	49.977
29.66	0	29.66	0	29.66	449.787	29.66	49.977
29.68	0	29.68	0	29.68	449.787	29.68	49.977
29.7	0	29.7	0	29.7	449.788	29.7	49.977
29.72	0	29.72	0	29.72	449.788	29.72	49.977
29.74	0	29.74	0	29.74	449.789	29.74	49.977
29.76	0	29.76	0	29.76	449.789	29.76	49.977
29.78	0	29.78	0	29.78	449.79	29.78	49.977
29.8	0	29.8	0	29.8	449.79	29.8	49.977
29.82	0	29.82	0	29.82	449.791	29.82	49.978
29.84	0	29.84	0	29.84	449.791	29.84	49.978
29.86	0	29.86	0	29.86	449.791	29.86	49.978
29.88	0	29.88	0	29.88	449.792	29.88	49.978
29.9	0	29.9	0	29.9	449.792	29.9	49.978
29.92	0	29.92	0	29.92	449.793	29.92	49.978
29.94	0	29.94	0	29.94	449.793	29.94	49.978
29.96	0	29.96	0	29.96	449.794	29.96	49.978
29.98	0	29.98	0	29.98	449.794	29.98	49.978
30	0	30	0	30	449.795	30	49.978
30.02	0	30.02	0	30.02	449.795	30.02	49.978
30.04	0	30.04	0	30.04	449.795	30.04	49.978
30.06	0	30.06	0	30.06	449.796	30.06	49.978
30.08	0	30.08	0	30.08	449.796	30.08	49.978
30.1	0	30.1	0	30.1	449.797	30.1	49.978
30.12	0	30.12	0	30.12	449.797	30.12	49.978
30.14	0	30.14	0	30.14	449.798	30.14	49.978
30.16	0	30.16	0	30.16	449.798	30.16	49.978
30.18	0	30.18	0	30.18	449.799	30.18	49.978
30.2	0	30.2	0	30.2	449.799	30.2	49.978
30.22	0	30.22	0	30.22	449.8	30.22	49.978
30.24	0	30.24	0	30.24	449.8	30.24	49.978
30.26	0	30.26	0	30.26	449.801	30.26	49.979
30.28	0	30.28	0	30.28	449.801	30.28	49.979
30.3	0	30.3	0	30.3	449.801	30.3	49.979
30.32	0	30.32	0	30.32	449.802	30.32	49.979
30.34	0	30.34	0	30.34	449.802	30.34	49.979
30.36	0	30.36	0	30.36	449.803	30.36	49.979
30.38	0	30.38	0	30.38	449.803	30.38	49.979
30.4	0	30.4	0	30.4	449.804	30.4	49.979
30.42	0	30.42	0	30.42	449.804	30.42	49.979
30.44	0	30.44	0	30.44	449.805	30.44	49.979
30.46	0	30.46	0	30.46	449.805	30.46	49.979
30.48	0	30.48	0	30.48	449.806	30.48	49.979
30.5	0	30.5	0	30.5	449.806	30.5	49.979
30.52	0	30.52	0	30.52	449.807	30.52	49.979
30.54	0	30.54	0	30.54	449.807	30.54	49.979
30.56	0	30.56	0	30.56	449.807	30.56	49.979
30.58	0	30.58	0	30.58	449.808	30.58	49.979
30.6	0	30.6	0	30.6	449.808	30.6	49.979
30.62	0	30.62	0	30.62	449.809	30.62	49.979
30.64	0	30.64	0	30.64	449.809	30.64	49.979
30.66	0	30.66	0	30.66	449.81	30.66	49.979
30.68	0	30.68	0	30.68	449.81	30.68	49.98
30.7	0	30.7	0	30.7	449.81	30.7	49.98
30.72	0	30.72	0	30.72	449.811	30.72	49.98
30.74	0	30.74	0	30.74	449.811	30.74	49.98
30.76	0	30.76	0	30.76	449.812	30.76	49.98
30.78	0	30.78	0	30.78	449.812	30.78	49.98
30.8	0	30.8	0	30.8	449.813	30.8	49.98
30.82	0	30.82	0	30.82	449.813	30.82	49.98
30.84	0	30.84	0	30.84	449.814	30.84	49.98
30.86	0	30.86	0	30.86	449.814	30.86	49.98
30.88	0	30.88	0	30.88	449.814	30.88	49.98
30.9	0	30.9	0	30.9	449.815	30.9	49.98
30.92	0	30.92	0	30.92	449.815	30.92	49.98
30.94	0	30.94	0	30.94	449.816	30.94	49.98
30.96	0	30.96	0	30.96	449.816	30.96	49.98
30.98	0	30.98	0	30.98	449.817	30.98	49.98
31	0	31	0	31	449.817	31	49.98
31.02	0	31.02	0	31.02	449.818	31.02	49.98
31.04	0	31.04	0	31.04	449.818	31.04	49.98
31.06	0	31.06	0	31.06	449.818	31.06	49.98
31.08	0	31.08	0	31.08	449.819	31.08	49.98
31.1	0	31.1	0	31.1	449.819	31.1	49.98
31.12	0	31.12	0	31.12	449.82	31.12	49.981
31.14	0	31.14	0	31.14	449.82	31.14	49.981
31.16	0	31.16	0	31.16	449.821	31.16	49.981
31.18	0	31.18	0	31.18	449.821	31.18	49.981
31.2	0	31.2	0	31.2	449.821	31.2	49.981
31.22	0	31.22	0	31.22	449.822	31.22	49.981
31.24	0	31.24	0	31.24	449.822	31.24	49.981
31.26	0	31.26	0	31.26	449.823	31.26	49.981
31.28	0	31.28	0	31.28	449.823	31.28	49.981
31.3	0	31.3	0	31.3	449.824	31.3	49.981
31.32	0	31.32	0	31.32	449.824	31.32	49.981
31.34	0	31.34	0	31.34	449.824	31.34	49.981
31.36	0	31.36	0	31.36	449.825	31.36	49.981
31.38	0	31.38	0	31.38	449.825	31.38	49.981
31.4	0	31.4	0	31.4	449.826	31.4	49.981
31.42	0	31.42	0	31.42	449.826	31.42	49.981
31.44	0	31.44	0	31.44	449.827	31.44	49.981
31.46	0	31.46	0	31.46	449.827	31.46	49.981
31.48	0	31.48	0	31.48	449.827	31.48	49.981
31.5	0	31.5	0	31.5	449.828	31.5	49.981
31.52	0	31.52	0	31.52	449.828	31.52	49.981
31.54	0	31.54	0	31.54	449.829	31.54	49.982
31.56	0	31.56	0	31.56	449.829	31.56	49.982
31.58	0	31.58	0	31.58	449.83	31.58	49.982
31.6	0	31.6	0	31.6	449.83	31.6	49.982
31.62	0	31.62	0	31.62	449.83	31.62	49.982
31.64	0	31.64	0	31.64	449.831	31.64	49.982
31.66	0	31.66	0	31.66	449.831	31.66	49.982
31.68	0	31.68	0	31.68	449.832	31.68	49.982
31.7	0	31.7	0	31.7	449.832	31.7	49.982
31.72	0	31.72	0	31.72	449.833	31.72	49.982
31.74	0	31.74	0	31.74	449.833	31.74	49.982
31.76	0	31.76	0	31.76	449.833	31.76	49.982
31.78	0	31.78	0	31.78	449.834	31.78	49.982
31.8	0	31.8	0	31.8	449.834	31.8	49.982
31.82	0	31.82	0	31.82	449.835	31.82	49.982
31.84	0	31.84	0	31.84	449.835	31.84	49.982
31.86	0	31.86	0	31.86	449.835	31.86	49.982
31.88	0	31.88	0	31.88	449.836	31.88	49.982
31.9	0	31.9	0	31.9	449.836	31.9	49.982
31.92	0	31.92	0	31.92	449.837	31.92	49.982
31.94	0	31.94	0	31.94	449.837	31.94	49.982
31.96	0	31.96	0	31.96	449.837	31.96	49.983
31.98	0	31.98	0	31.98	449.838	31.98	49.983
32	0	32	0	32	449.838	32	49.983
32.02	0	32.02	0	32.02	449.839	32.02	49.983
32.04	0	32.04	0	32.04	449.839	32.04	49.983
32.06	0	32.06	0	32.06	449.839	32.06	49.983
32.08	0	32.08	0	32.08	449.84	32.08	49.983
32.1	0	32.1	0	32.1	449.84	32.1	49.983
32.12	0	32.12	0	32.12	449.841	32.12	49.983
32.14	0	32.14	0	32.14	449.841	32.14	49.983
32.16	0	32.16	0	32.16	449.842	32.16	49.983
32.18	0	32.18	0	32.18	449.842	32.18	49.983
32.2	0	32.2	0	32.2	449.842	32.2	49.983
32.22	0	32.22	0	32.22	449.843	32.22	49.983
32.24	0	32.24	0	32.24	449.843	32.24	49.983
32.26	0	32.26	0	32.26	449.844	32.26	49.983
32.28	0	32.28	0	32.28	449.844	32.28	49.983
32.3	0	32.3	0	32.3	449.844	32.3	49.983
32.32	0	32.32	0	32.32	449.845	32.32	49.983
32.34	0	32.34	0	32.34	449.845	32.34	49.983
32.36	0	32.36	0	32.36	449.846	32.36	49.984
32.38	0	32.38	0	32.38	449.846	32.38	49.984
32.4	0	32.4	0	32.4	449.846	32.4	49.984
32.42	0	32.42	0	32.42	449.847	32.42	49.984
32.44	0	32.44	0	32.44	449.847	32.44	49.984
32.46	0	32.46	0	32.46	449.847	32.46	49.984
32.48	0	32.48	0	32.48	449.848	32.48	49.984
32.5	0	32.5	0	32.5	449.848	32.5	49.984
32.52	0	32.52	0	32.52	449.849	32.52	49.984
32.54	0	32.54	0	32.54	449.849	32.54	49.984
32.56	0	32.56	0	32.56	449.849	32.56	49.984
32.58	0	32.58	0	32.58	449.85	32.58	49.984
32.6	0	32.6	0	32.6	449.85	32.6	49.984
32.62	0	32.62	0	32.62	449.851	32.62	49.984
32.64	0	32.64	0	32.64	449.851	32.64	49.984
32.66	0	32.66	0	32.66	449.851	32.66	49.984
32.68	0	32.68	0	32.68	449.852	32.68	49.984
32.7	0	32.7	0	32.7	449.852	32.7	49.984
32.72	0	32.72	0	32.72	449.853	32.72	49.984
32.74	0	32.74	0	32.74	449.853	32.74	49.984
32.76	0	32.76	0	32.76	449.853	32.76	49.985
32.78	0	32.78	0	32.78	449.854	32.78	49.985
32.8	0	32.8	0	32.8	449.854	32.8	49.985
32.82	0	32.82	0	32.82	449.854	32.82	49.985
32.84	0	32.84	0	32.84	449.855	32.84	49.985
32.86	0	32.86	0	32.86	449.855	32.86	49.985
32.88	0	32.88	0	32.88	449.856	32.88	49.985
32.9	0	32.9	0	32.9	449.856	32.9	49.985
32.92	0	32.92	0	32.92	449.856	32.92	49.985
32.94	0	32.94	0	32.94	449.857	32.94	49.985
32.96	0	32.96	0	32.96	449.857	32.96	49.985
32.98	0	32.98	0	32.98	449.857	32.98	49.985
33	0	33	0	33	449.858	33	49.985
33.02	0	33.02	0	33.02	449.858	33.02	49.985
33.04	0	33.04	0	33.04	449.858	33.04	49.985
33.06	0	33.06	0	33.06	449.859	33.06	49.985
33.08	0	33.08	0	33.08	449.859	33.08	49.985
33.1	0	33.1	0	33.1	449.86	33.1	49.985
33.12	0	33.12	0	33.12	449.86	33.12	49.985
33.14	0	33.14	0	33.14	449.86	33.14	49.985
33.16	0	33.16	0	33.16	449.861	33.16	49.985
33.18	0	33.18	0	33.18	449.861	33.18	49.985
33.2	0	33.2	0	33.2	449.862	33.2	49.985
33.22	0	33.22	0	33.22	449.862	33.22	49.985
33.24	0	33.24	0	33.24	449.862	33.24	49.986
33.26	0	33.26	0	33.26	449.863	33.26	49.986
33.28	0	33.28	0	33.28	449.863	33.28	49.986
33.3	0	33.3	0	33.3	449.863	33.3	49.986
33.32	0	33.32	0	33.32	449.864	33.32	49.986
33.34	0	33.34	0	33.34	449.864	33.34	49.986
33.36	0	33.36	0	33.36	449.865	33.36	49.986
33.38	0	33.38	0	33.38	449.865	33.38	49.986
33.4	0	33.4	0	33.4	449.865	33.4	49.986
33.42	0	33.42	0	33.42	449.866	33.42	49.986
33.44	0	33.44	0	33.44	449.866	33.44	49.986
33.46	0	33.46	0	33.46	449.866	33.46	49.986
33.48	0	33.48	0	33.48	449.867	33.48	49.986
33.5	0	33.5	0	33.5	449.867	33.5	49.986
33.52	0	33.52	0	33.52	449.867	33.52	49.986
33.54	0	33.54	0	33.54	449.868	33.54	49.986
33.56	0	33.56	0	33.56	449.868	33.56	49.986
33.58	0	33.58	0	33.58	449.868	33.58	49.986
33.6	0	33.6	0	33.6	449.869	33.6	49.986
33.62	0	33.62	0	33.62	449.869	33.62	49.986
33.64	0	33.64	0	33.64	449.87	33.64	49.986
33.66	0	33.66	0	33.66	449.87	33.66	49.986
33.68	0	33.68	0	33.68	449.87	33.68	49.986
33.7	0	33.7	0	33.7	449.871	33.7	49.986
33.72	0	33.72	0	33.72	449.871	33.72	49.986
33.74	0	33.74	0	33.74	449.871	33.74	49.986
33.76	0	33.76	0	33.76	449.872	33.76	49.987
33.78	0	33.78	0	33.78	449.872	33.78	49.987
33.8	0	33.8	0	33.8	449.872	33.8	49.987
33.82	0	33.82	0	33.82	449.873	33.82	49.987
33.84	0	33.84	0	33.84	--	33.84	--
--	--	--	--	--	--	--	--
--	--	--	--	--	--	--	--
--	--	--	--	--	--	--	--
--	--	--	--	--	--	--	--
--	--	--	--	--	--	--	--
--	--	--	--	--	--	--	--
--	--	--	--	--	--	--	--
--	--	--	--	--	--	--	--
--	--	--	--	--	--	--	--
--	--	--	--	--	--	--	--
--	--	--	--	--	--	--	--
--	--	--	--	--	--	--	--
--	--	--	--	--	--	--	--
--	--	--	--	--	--	--	--
--	--	--	--	--	--	--	--
--	--	--	--	--	--	--	--
--	--	--	--	--	--	--	--
--	--	--	--	--	--	--	--
--	--	--	--	--	--	--	--
--	--	--	--	--	--	--	--
--	--	--	--	--	--	--	--
--	--	--	--	--	--	--	--
--	--	--	--	--	--	--	--
--	--	--	--	--	--	--	--
--	--	--	--	--	--	--	--
--	--	--	--	--	--	--	--
--	--	--	--	--	--	--	--
--	--	--	--	--	--	--	--
--	--	--	--	--	--	--	--
--	--	--	--	--	--	--	--
--	--	--	--	--	--	--	--
--	--	--	--	--	--	--	--
--	--	--	--	--	--	--	--
--	--	--	--	--	--	--	--
--	--	--	--	--	--	--	--
--	--	--	--	--	--	--	--
--	--	--	--	--	--	--	--
--	--	--	--	--	--	--	--
--	--	--	--	--	--	--	--
--	--	--	--	--	--	--	--
--	--	--	--	--	--	--	--
--	--	--	--	--	--	--	--
--	--	--	--	--	--	--	--
--	--	--	--	--	--	--	--
--	--	--	--	--	--	--	--
--	--	--	--	--	--	--	--
--	--	--	--	--	--	--	--
--	--	--	--	--	--	--	--
--	--	--	--	--	--	--	--
--	--	--	--	--	--	--	--
--	--	--	--	--	--	--	--
--	--	--	--	--	--	--	--
--	--	--	--	--	--	--	--
--	--	--	--	--	--	--	--
--	--	--	--	--	--	--	--
--	--	--	--	--	--	--	--
--	--	--	--	--	--	--	--
--	--	--	--	--	--	--	--
--	--	--	--	--	--	--	--
--	--	--	--	--	--	--	--
--	--	--	--	--	--	--	--
--	--	--	--	--	--	--	--
--	--	--	--	--	--	--	--
--	--	--	--	--	--	--	--
--	--	--	--	--	--	--	--
--	--	--	--	--	--	--	--
--	--	--	--	--	--	--	--
--	--	--	--	--	--	--	--
--	--	--	--	--	--	--	--
--	--	--	--	--	--	--	--
--	--	--	--	--	--	--	--
--	--	--	--	--	--	--	--
--	--	--	--	--	--	--	--
--	--	--	--	--	--	--	--
--	--	--	--	--	--	--	--
--	--	--	--	--	--	--	--
--	--	--	--	--	--	--	--
--	--	--	--	--	--	--	--
--	--	--	--	--	--	--	--
--	--	--	--	--	--	--	--
--	--	--	--	--	--	--	--
--	--	--	--	--	--	--	--
--	--	--	--	--	--	--	--
--	--	--	--	--	--	--	--
--	--	--	--	--	--	--	--
--	--	--	--	--	--	--	--
--	--	--	--	--	--	--	--
--	--	--	--	--	--	--	--
--	--	--	--	--	--	--	--
--	--	--	--	--	--	--	--
--	--	--	--	--	--	--	--
--	--	--	--	--	--	--	--
--	--	--	--	--	--	--	--
--	--	--	--	--	--	--	--
--	--	--	--	--	--	--	--
--	--	--	--	--	--	--	--
--	--	--	--	--	--	--	--
--	--	--	--	--	--	--	--
--	--	--	--	--	--	--	--
--	--	--	--	--	--	--	--
--	--	--	--	--	--	--	--
--	--	--	--	--	--	--	--
--	--	--	--	--	--	--	--
--	--	--	--	--	--	--	--
--	--	--	--	--	--	--	--
--	--	--	--	--	--	--	--
--	--	--	--	--	--	--	--
--	--	--	--	--	--	--	--
--	--	--	--	--	--	--	--
--	--	--	--	--	--	--	--
--	--	--	--	--	--	--	--
--	--	--	--	--	--	--	--
--	--	--	--	--	--	--	--
--	--	--	--	--	--	--	--
--	--	--	--	--	--	--	--
--	--	--	--	--	--	--	--
--	--	--	--	--	--	--	--
--	--	--	--	--	--	--	--
--	--	--	--	--	--	--	--
--	--	--	--	--	--	--	--
--	--	--	--	--	--	--	--
--	--	--	--	--	--	--	--
--	--	--	--	--	--	--	--
--	--	--	--	--	--	--	--
--	--	--	--	--	--	--	--
--	--	--	--	--	--	--	--
--	--	--	--	--	--	--	--
--	--	--	--	--	--	--	--
--	--	--	--	--	--	--	--
--	--	--	--	--	--	--	--
--	--	--	--	--	--	--	--
--	--	--	--	--	--	--	--
--	--	--	--	--	--	--	--
--	--	--	--	--	--	--	--
--	--	--	--	--	--	--	--
--	--	--	--	--	--	--	--
--	--	--	--	--	--	--	--
--	--	--	--	--	--	--	--
--	--	--	--	--	--	--	--
--	--	--	--	--	--	--	--
--	--	--	--	--	--	--	--
--	--	--	--	--	--	--	--
--	--	--	--	--	--	--	--
--	--	--	--	--	--	--	--
--	--	--	--	--	--	--	--
--	--	--	--	--	--	--	--
--	--	--	--	--	--	--	--
--	--	--	--	--	--	--	--
--	--	--	--	--	--	--	--
--	--	--	--	--	--	--	--
--	--	--	--	--	--	--	--
--	--	--	--	--	--	--	--
--	--	--	--	--	--	--	--
--	--	--	--	--	--	--	--
--	--	--	--	--	--	--	--
--	--	--	--	--	--	--	--
--	--	--	--	--	--	--	--
--	--	--	--	--	--	--	--
--	--	--	--	--	--	--	--
--	--	--	--	--	--	--	--
--	--	--	--	--	--	--	--
--	--	--	--	--	--	--	--
--	--	--	--	--	--	--	--
--	--	--	--	--	--	--	--
--	--	--	--	--	--	--	--
--	--	--	--	--	--	--	--
--	--	--	--	--	--	--	--
--	--	--	--	--	--	--	--
--	--	--	--	--	--	--	--
--	--	--	--	--	--	--	--
--	--	--	--	--	--	--	--
--	--	--	--	--	--	--	--
--	--	--	--	--	--	--	--
--	--	--	--	--	--	--	--
--	--	--	--	--	--	--	--
--	--	--	--	--	--	--	--
--	--	--	--	--	--	--	--
--	--	--	--	--	--	--	--
--	--	--	--	--	--	--	--
--	--	--	--	--	--	--	--
--	--	--	--	--	--	--	--
--	--	--	--	--	--	--	--
--	--	--	--	--	--	--	--
--	--	--	--	--	--	--	--
--	--	--	--	--	--	--	--
--	--	--	--	--	--	--	--
--	--	--	--	--	--	--	--
--	--	--	--	--	--	--	--
--	--	--	--	--	--	--	--
--	--	--	--	--	--	--	--
--	--	--	--	--	--	--	--
--	--	--	--	--	--	--	--
--	--	--	--	--	--	--	--
--	--	--	--	--	--	--	--
--	--	--	--	--	--	--	--
--	--	--	--	--	--	--	--
--	--	--	--	--	--	--	--
--	--	--	--	--	--	--	--
--	--	--	--	--	--	--	--
--	--	--	--	--	--	--	--
--	--	--	--	--	--	--	--
--	--	--	--	--	--	--	--
--	--	--	--	--	--	--	--
--	--	--	--	--	--	--	--
--	--	--	--	--	--	--	--
--	--	--	--	--	--	--	--
--	--	--	--	--	--	--	--
--	--	--	--	--	--	--	--
--	--	--	--	--	--	--	--
--	--	--	--	--	--	--	--
--	--	--	--	--	--	--	--
--	--	--	--	--	--	--	--
--	--	--	--	--	--	--	--
--	--	--	--	--	--	--	--
--	--	--	--	--	--	--	--
--	--	--	--	--	--	--	--
--	--	--	--	--	--	--	--
--	--	--	--	--	--	--	--
--	--	--	--	--	--	--	--
--	--	--	--	--	--	--	--
--	--	--	--	--	--	--	--
--	--	--	--	--	--	--	--
--	--	--	--	--	--	--	--
--	--	--	--	--	--	--	--
--	--	--	--	--	--	--	--
--	--	--	--	--	--	--	--
--	--	--	--	--	--	--	--
--	--	--	--	--	--	--	--
--	--	--	--	--	--	--	--
--	--	--	--	--	--	--	--
--	--	--	--	--	--	--	--
--	--	--	--	--	--	--	--
--	--	--	--	--	--	--	--
--	--	--	--	--	--	--	--
--	--	--	--	--	--	--	--
--	--	--	--	--	--	--	--
--	--	--	--	--	--	--	--
--	--	--	--	--	--	--	--
--	--	--	--	--	--	--	--
--	--	--	--	--	--	--	--
--	--	--	--	--	--	--	--
--	--	--	--	--	--	--	--
--	--	--	--	--	--	--	--
--	--	--	--	--	--	--	--
--	--	--	--	--	--	--	--
--	--	--	--	--	--	--	--
--	--	--	--	--	--	--	--
--	--	--	--	--	--	--	--
--	--	--	--	--	--	--	--
--	--	--	--	--	--	--	--
--	--	--	--	--	--	--	--
--	--	--	--	--	--	--	--
--	--	--	--	--	--	--	--
--	--	--	--	--	--	--	--
--	--	--	--	--	--	--	--
--	--	--	--	--	--	--	--
--	--	--	--	--	--	--	--
--	--	--	--	--	--	--	--
--	--	--	--	--	--	--	--
--	--	--	--	--	--	--	--
--	--	--	--	--	--	--	--
--	--	--	--	--	--	--	--
--	--	--	--	--	--	--	--
--	--	--	--	--	--	--	--
--	--	--	--	--	--	--	--
--	--	--	--	--	--	--	--
--	--	--	--	--	--	--	--
--	--	--	--	--	--	--	--
--	--	--	--	--	--	--	--
--	--	--	--	--	--	--	--
--	--	--	--	--	--	--	--
--	--	--	--	--	--	--	--
--	--	--	--	--	--	--	--
--	--	--	--	--	--	--	--
--	--	--	--	--	--	--	--
--	--	--	--	--	--	--	--
--	--	--	--	--	--	--	--
--	--	--	--	--	--	--	--
--	--	--	--	--	--	--	--
--	--	--	--	--	--	--	--
--	--	--	--	--	--	--	--
--	--	--	--	--	--	--	--
--	--	--	--	--	--	--	--
--	--	--	--	--	--	--	--
--	--	--	--	--	--	--	--
--	--	--	--	--	--	--	--
--	--	--	--	--	--	--	--
--	--	--	--	--	--	--	--
--	--	--	--	--	--	--	--
--	--	--	--	--	--	--	--
--	--	--	--	--	--	--	--
--	--	--	--	--	--	--	--
--	--	--	--	--	--	--	--
--	--	--	--	--	--	--	--
--	--	--	--	--	--	--	--
--	--	--	--	--	--	--	--
--	--	--	--	--	--	--	--
--	--	--	--	--	--	--	--
--	--	--	--	--	--	--	--
--	--	--	--	--	--	--	--
--	--	--	--	--	--	--	--
--	--	--	--	--	--	--	--
--	--	--	--	--	--	--	--
--	--	--	--	--	--	--	--
--	--	--	--	--	--	--	--
--	--	--	--	--	--	--	--
--	--	--	--	--	--	--	--
[truncated: 140,382 more rows]
