# Supplementary material for: Tailoring electrolyte phase separation for high-rate solid-state lithium metal batteries
Source: Nat Commun. 2026 Jun 8;17:7310. doi: 10.1038/s41467-026-74094-w (PMC13402737; doi:10.1038/s41467-026-74094-w)
Supplement: Supplementary file 3 — Supplementary Data [file 41467_2026_74094_MOESM3_ESM.zip › Supplementary Data/Supplementary Data 4/Polymer phase-MD/Polymer.txt]

0	0	0.02	0	0.02	0	0.02	0
0.02	0	0.04	0	0.04	0	0.04	0
0.04	0	0.06	0	0.06	0	0.06	0
0.06	0	0.08	0	0.08	0	0.08	0
0.08	0	0.1	0	0.1	0	0.1	0
0.1	0	0.12	0	0.12	0	0.12	0
0.12	0	0.14	0	0.14	0	0.14	0
0.14	0	0.16	0	0.16	0	0.16	0
0.16	0	0.18	0	0.18	0	0.18	0
0.18	0	0.2	0	0.2	0	0.2	0
0.2	0	0.22	0	0.22	0	0.22	0
0.22	0	0.24	0	0.24	0	0.24	0
0.24	0	0.26	0	0.26	0	0.26	0
0.26	0	0.28	0	0.28	0	0.28	0
0.28	0	0.3	0	0.3	0	0.3	0
0.3	0	0.32	0	0.32	0	0.32	0
0.32	0	0.34	0	0.34	0	0.34	0
0.34	0	0.36	0	0.36	0	0.36	0
0.36	0	0.38	0	0.38	0	0.38	0
0.38	0	0.4	0	0.4	0	0.4	0
0.4	0	0.42	0	0.42	0	0.42	0
0.42	0	0.44	0	0.44	0	0.44	0
0.44	0	0.46	0	0.46	0	0.46	0
0.46	0	0.48	0	0.48	0	0.48	0
0.48	0	0.5	0	0.5	0	0.5	0
0.5	0	0.52	0	0.52	0	0.52	0
0.52	0	0.54	0	0.54	0	0.54	0
0.54	0	0.56	0	0.56	0	0.56	0
0.56	0	0.58	0	0.58	0	0.58	0
0.58	0	0.6	0	0.6	0	0.6	0
0.6	0	0.62	0	0.62	0	0.62	0
0.62	0	0.64	0	0.64	0	0.64	0
0.64	0	0.66	0	0.66	0	0.66	0
0.66	0	0.68	0	0.68	0	0.68	0
0.68	0	0.7	0	0.7	0	0.7	0
0.7	0	0.72	0	0.72	0	0.72	0
0.72	0	0.74	0	0.74	0	0.74	0
0.74	0	0.76	0	0.76	0	0.76	0
0.76	0	0.78	0	0.78	0	0.78	0
0.78	0	0.8	0	0.8	0	0.8	0
0.8	0	0.82	0	0.82	0	0.82	0
0.82	0	0.84	0	0.84	0	0.84	0
0.84	0	0.86	0	0.86	0	0.86	0
0.86	0	0.88	0	0.88	0	0.88	0
0.88	0	0.9	0	0.9	0	0.9	0
0.9	0	0.92	0	0.92	0	0.92	0
0.92	0	0.94	0	0.94	0	0.94	0
0.94	0	0.96	0	0.96	0	0.96	0
0.96	0	0.98	0	0.98	0	0.98	0
0.98	0	1	0	1	0	1	0
1	0	1.02	0	1.02	0	1.02	0
1.02	0	1.04	0	1.04	0	1.04	0
1.04	0	1.06	0	1.06	0	1.06	0
1.06	0	1.08	0	1.08	0	1.08	0
1.08	0	1.1	0	1.1	0	1.1	0
1.1	0	1.12	0	1.12	0	1.12	0
1.12	0	1.14	0	1.14	0	1.14	0
1.14	0	1.16	0	1.16	0	1.16	0
1.16	0	1.18	0	1.18	0	1.18	0
1.18	0	1.2	0	1.2	0	1.2	0
1.2	0	1.22	0	1.22	0	1.22	0
1.22	0	1.24	0	1.24	0	1.24	0
1.24	0	1.26	0	1.26	0	1.26	0
1.26	0	1.28	0	1.28	0	1.28	0
1.28	0	1.3	0	1.3	0	1.3	0
1.3	0	1.32	0	1.32	0	1.32	0
1.32	0	1.34	0	1.34	0	1.34	0
1.34	0	1.36	0	1.36	0	1.36	0
1.36	0	1.38	0	1.38	0	1.38	0
1.38	0	1.4	0	1.4	0	1.4	0
1.4	0	1.42	0	1.42	0	1.42	0
1.42	0	1.44	0	1.44	0	1.44	0
1.44	0	1.46	0	1.46	0	1.46	0
1.46	0	1.48	0	1.48	0	1.48	0
1.48	0	1.5	0	1.5	0	1.5	0
1.5	0	1.52	0	1.52	0	1.52	0
1.52	0	1.54	0	1.54	0	1.54	0
1.54	0	1.56	0	1.56	0	1.56	0
1.56	0	1.58	0	1.58	0	1.58	0
1.58	0	1.6	0	1.6	0	1.6	0
1.6	0	1.62	0	1.62	0	1.62	0
1.62	0	1.64	0	1.64	0	1.64	0
1.64	0	1.66	0	1.66	0	1.66	0
1.66	0	1.68	0	1.68	0	1.68	0
1.68	0	1.7	0	1.7	0	1.7	0
1.7	0	1.72	0	1.72	0	1.72	0
1.72	0	1.74	0	1.74	0	1.74	0
1.74	0	1.76	0	1.76	0	1.76	0
1.76	0	1.78	0	1.78	0	1.78	0
1.78	0	1.8	0	1.8	0	1.8	0
1.8	0.002	1.82	0	1.82	0	1.82	0
1.82	0.007	1.84	0	1.84	0	1.84	0
1.84	0.037	1.86	0.009	1.86	0.002	1.86	0
1.86	0.126	1.88	0.035	1.88	0.005	1.88	0
1.88	0.354	1.9	0.154	1.9	0.015	1.9	0
1.9	0.791	1.92	0.576	1.92	0.035	1.92	0
1.92	1.477	1.94	1.619	1.94	0.07	1.94	0
1.94	2.452	1.96	3.611	1.96	0.127	1.96	0
1.96	3.576	1.98	6.813	1.98	0.206	1.98	0
1.98	4.769	2	11.083	2	0.31	2	0
2	5.832	2.02	16.188	2.02	0.435	2.02	0
2.02	6.587	2.04	21.205	2.04	0.574	2.04	0
2.04	7.043	2.06	25.598	2.06	0.722	2.06	0
2.06	7.157	2.08	28.477	2.08	0.873	2.08	0
2.08	7.028	2.1	29.813	2.1	1.019	2.1	0
2.1	6.605	2.12	29.789	2.12	1.16	2.12	0
2.12	6.111	2.14	28.579	2.14	1.29	2.14	0.001
2.14	5.544	2.16	26.132	2.16	1.409	2.16	0.001
2.16	4.902	2.18	23.637	2.18	1.515	2.18	0.001
2.18	4.309	2.2	20.863	2.2	1.611	2.2	0.002
2.2	3.724	2.22	17.971	2.22	1.694	2.22	0.002
2.22	3.208	2.24	15.516	2.24	1.767	2.24	0.003
2.24	2.761	2.26	13.022	2.26	1.83	2.26	0.003
2.26	2.327	2.28	11.051	2.28	1.885	2.28	0.004
2.28	2.018	2.3	9.176	2.3	1.934	2.3	0.005
2.3	1.729	2.32	7.744	2.32	1.976	2.32	0.006
2.32	1.478	2.34	6.444	2.34	2.013	2.34	0.007
2.34	1.289	2.36	5.413	2.36	2.045	2.36	0.007
2.36	1.106	2.38	4.53	2.38	2.074	2.38	0.008
2.38	0.967	2.4	3.804	2.4	2.099	2.4	0.009
2.4	0.843	2.42	3.261	2.42	2.122	2.42	0.01
2.42	0.751	2.44	2.748	2.44	2.143	2.44	0.011
2.44	0.67	2.46	2.329	2.46	2.161	2.46	0.012
2.46	0.582	2.48	2.064	2.48	2.178	2.48	0.013
2.48	0.529	2.5	1.759	2.5	2.193	2.5	0.014
2.5	0.47	2.52	1.534	2.52	2.207	2.52	0.015
2.52	0.422	2.54	1.353	2.54	2.22	2.54	0.016
2.54	0.397	2.56	1.22	2.56	2.232	2.56	0.017
2.56	0.347	2.58	1.069	2.58	2.243	2.58	0.018
2.58	0.321	2.6	0.946	2.6	2.253	2.6	0.019
2.6	0.295	2.62	0.869	2.62	2.262	2.62	0.02
2.62	0.283	2.64	0.781	2.64	2.272	2.64	0.021
2.64	0.262	2.66	0.723	2.66	2.28	2.66	0.022
2.66	0.236	2.68	0.647	2.68	2.288	2.68	0.023
2.68	0.23	2.7	0.591	2.7	2.297	2.7	0.025
2.7	0.222	2.72	0.57	2.72	2.305	2.72	0.026
2.72	0.215	2.74	0.516	2.74	2.312	2.74	0.027
2.74	0.209	2.76	0.493	2.76	2.32	2.76	0.028
2.76	0.206	2.78	0.464	2.78	2.328	2.78	0.029
2.78	0.194	2.8	0.441	2.8	2.335	2.8	0.031
2.8	0.194	2.82	0.416	2.82	2.343	2.82	0.032
2.82	0.189	2.84	0.399	2.84	2.35	2.84	0.033
2.84	0.193	2.86	0.378	2.86	2.358	2.86	0.035
2.86	0.193	2.88	0.381	2.88	2.366	2.88	0.036
2.88	0.2	2.9	0.357	2.9	2.374	2.9	0.038
2.9	0.2	2.92	0.341	2.92	2.383	2.92	0.039
2.92	0.207	2.94	0.325	2.94	2.391	2.94	0.041
2.94	0.214	2.96	0.333	2.96	2.4	2.96	0.042
2.96	0.212	2.98	0.313	2.98	2.41	2.98	0.044
2.98	0.223	3	0.314	3	2.42	3	0.046
3	0.237	3.02	0.321	3.02	2.431	3.02	0.048
3.02	0.246	3.04	0.304	3.04	2.442	3.04	0.05
3.04	0.249	3.06	0.291	3.06	2.454	3.06	0.052
3.06	0.259	3.08	0.289	3.08	2.466	3.08	0.054
3.08	0.265	3.1	0.273	3.1	2.479	3.1	0.057
3.1	0.284	3.12	0.276	3.12	2.493	3.12	0.059
3.12	0.292	3.14	0.278	3.14	2.507	3.14	0.062
3.14	0.306	3.16	0.279	3.16	2.522	3.16	0.065
3.16	0.316	3.18	0.262	3.18	2.538	3.18	0.068
3.18	0.33	3.2	0.273	3.2	2.555	3.2	0.072
3.2	0.347	3.22	0.275	3.22	2.573	3.22	0.075
3.22	0.36	3.24	0.264	3.24	2.592	3.24	0.079
3.24	0.377	3.26	0.265	3.26	2.612	3.26	0.084
3.26	0.392	3.28	0.276	3.28	2.633	3.28	0.089
3.28	0.407	3.3	0.271	3.3	2.656	3.3	0.094
3.3	0.441	3.32	0.283	3.32	2.68	3.32	0.099
3.32	0.457	3.34	0.29	3.34	2.706	3.34	0.106
3.34	0.476	3.36	0.29	3.36	2.732	3.36	0.113
3.36	0.499	3.38	0.283	3.38	2.761	3.38	0.121
3.38	0.527	3.4	0.315	3.4	2.792	3.4	0.13
3.4	0.552	3.42	0.31	3.42	2.824	3.42	0.14
3.42	0.581	3.44	0.329	3.44	2.859	3.44	0.151
3.44	0.603	3.46	0.355	3.46	2.895	3.46	0.164
3.46	0.641	3.48	0.362	3.48	2.934	3.48	0.179
3.48	0.669	3.5	0.389	3.5	2.975	3.5	0.195
3.5	0.696	3.52	0.411	3.52	3.018	3.52	0.213
3.52	0.728	3.54	0.442	3.54	3.064	3.54	0.232
3.54	0.764	3.56	0.47	3.56	3.112	3.56	0.254
3.56	0.795	3.58	0.493	3.58	3.163	3.58	0.277
3.58	0.819	3.6	0.523	3.6	3.216	3.6	0.302
3.6	0.852	3.62	0.576	3.62	3.272	3.62	0.329
3.62	0.883	3.64	0.618	3.64	3.33	3.64	0.356
3.64	0.915	3.66	0.657	3.66	3.392	3.66	0.385
3.66	0.951	3.68	0.701	3.68	3.455	3.68	0.415
3.68	0.957	3.7	0.742	3.7	3.521	3.7	0.446
3.7	0.995	3.72	0.811	3.72	3.589	3.72	0.476
3.72	1.015	3.74	0.882	3.74	3.659	3.74	0.506
3.74	1.045	3.76	0.938	3.76	3.733	3.76	0.536
3.76	1.064	3.78	1.012	3.78	3.808	3.78	0.565
3.78	1.091	3.8	1.057	3.8	3.886	3.8	0.593
3.8	1.103	3.82	1.12	3.82	3.966	3.82	0.621
3.82	1.144	3.84	1.208	3.84	4.049	3.84	0.647
3.84	1.156	3.86	1.28	3.86	4.135	3.86	0.673
3.86	1.189	3.88	1.345	3.88	4.223	3.88	0.697
3.88	1.205	3.9	1.419	3.9	4.314	3.9	0.721
3.9	1.224	3.92	1.503	3.92	4.407	3.92	0.744
3.92	1.249	3.94	1.587	3.94	4.503	3.94	0.767
3.94	1.263	3.96	1.679	3.96	4.601	3.96	0.79
3.96	1.29	3.98	1.745	3.98	4.702	3.98	0.813
3.98	1.319	4	1.815	4	4.807	4	0.834
4	1.339	4.02	1.922	4.02	4.914	4.02	0.857
4.02	1.358	4.04	1.966	4.04	5.024	4.04	0.879
4.04	1.391	4.06	2.053	4.06	5.137	4.06	0.901
4.06	1.426	4.08	2.121	4.08	5.255	4.08	0.924
4.08	1.457	4.1	2.184	4.1	5.376	4.1	0.946
4.1	1.489	4.12	2.242	4.12	5.502	4.12	0.969
4.12	1.525	4.14	2.329	4.14	5.632	4.14	0.993
4.14	1.554	4.16	2.4	4.16	5.765	4.16	1.017
4.16	1.586	4.18	2.478	4.18	5.902	4.18	1.042
4.18	1.598	4.2	2.545	4.2	6.04	4.2	1.067
4.2	1.612	4.22	2.599	4.22	6.181	4.22	1.094
4.22	1.595	4.24	2.68	4.24	6.321	4.24	1.121
4.24	1.578	4.26	2.752	4.26	6.46	4.26	1.149
4.26	1.524	4.28	2.832	4.28	6.594	4.28	1.178
4.28	1.469	4.3	2.918	4.3	6.724	4.3	1.209
4.3	1.392	4.32	2.984	4.32	6.847	4.32	1.241
4.32	1.298	4.34	3.084	4.34	6.964	4.34	1.274
4.34	1.215	4.36	3.176	4.36	7.072	4.36	1.309
4.36	1.111	4.38	3.256	4.38	7.173	4.38	1.346
4.38	1.029	4.4	3.326	4.4	7.266	4.4	1.383
4.4	0.925	4.42	3.443	4.42	7.351	4.42	1.422
4.42	0.859	4.44	3.446	4.44	7.43	4.44	1.462
4.44	0.784	4.46	3.443	4.46	7.503	4.46	1.503
4.46	0.711	4.48	3.423	4.48	7.571	4.48	1.544
4.48	0.658	4.5	3.336	4.5	7.634	4.5	1.585
4.5	0.619	4.52	3.211	4.52	7.693	4.52	1.624
4.52	0.574	4.54	3.054	4.54	7.75	4.54	1.662
4.54	0.543	4.56	2.894	4.56	7.804	4.56	1.7
4.56	0.512	4.58	2.669	4.58	7.855	4.58	1.734
4.58	0.492	4.6	2.446	4.6	7.906	4.6	1.766
4.6	0.477	4.62	2.269	4.62	7.955	4.62	1.795
4.62	0.462	4.64	2.004	4.64	8.003	4.64	1.821
4.64	0.452	4.66	1.825	4.66	8.051	4.66	1.845
4.66	0.441	4.68	1.666	4.68	8.098	4.68	1.866
4.68	0.439	4.7	1.503	4.7	8.145	4.7	1.884
4.7	0.441	4.72	1.366	4.72	8.194	4.72	1.9
4.72	0.442	4.74	1.234	4.74	8.243	4.74	1.915
4.74	0.443	4.76	1.131	4.76	8.292	4.76	1.927
4.76	0.443	4.78	1.056	4.78	8.342	4.78	1.938
4.78	0.44	4.8	0.992	4.8	8.392	4.8	1.947
4.8	0.444	4.82	0.949	4.82	8.443	4.82	1.956
4.82	0.45	4.84	0.882	4.84	8.495	4.84	1.963
4.84	0.457	4.86	0.851	4.86	8.548	4.86	1.971
4.86	0.457	4.88	0.834	4.88	8.602	4.88	1.977
4.88	0.465	4.9	0.8	4.9	8.656	4.9	1.982
4.9	0.463	4.92	0.78	4.92	8.712	4.92	1.988
4.92	0.467	4.94	0.769	4.94	8.768	4.94	1.993
4.94	0.475	4.96	0.762	4.96	8.826	4.96	1.997
4.96	0.481	4.98	0.763	4.98	8.885	4.98	2.002
4.98	0.485	5	0.76	5	8.944	5	2.007
5	0.487	5.02	0.753	5.02	9.005	5.02	2.011
5.02	0.491	5.04	0.747	5.04	9.066	5.04	2.015
5.04	0.49	5.06	0.751	5.06	9.128	5.06	2.019
5.06	0.505	5.08	0.762	5.08	9.192	5.08	2.023
5.08	0.503	5.1	0.762	5.1	9.257	5.1	2.028
5.1	0.51	5.12	0.768	5.12	9.322	5.12	2.032
5.12	0.508	5.14	0.774	5.14	9.389	5.14	2.036
5.14	0.51	5.16	0.79	5.16	9.456	5.16	2.041
5.16	0.516	5.18	0.799	5.18	9.524	5.18	2.045
5.18	0.516	5.2	0.809	5.2	9.592	5.2	2.049
5.2	0.518	5.22	0.827	5.22	9.662	5.22	2.054
5.22	0.52	5.24	0.823	5.24	9.732	5.24	2.058
5.24	0.521	5.26	0.829	5.26	9.803	5.26	2.063
5.26	0.526	5.28	0.85	5.28	9.875	5.28	2.068
5.28	0.524	5.3	0.864	5.3	9.948	5.3	2.072
5.3	0.536	5.32	0.859	5.32	10.023	5.32	2.077
5.32	0.538	5.34	0.856	5.34	10.098	5.34	2.082
5.34	0.537	5.36	0.871	5.36	10.174	5.36	2.086
5.36	0.538	5.38	0.878	5.38	10.251	5.38	2.091
5.38	0.539	5.4	0.89	5.4	10.329	5.4	2.096
5.4	0.547	5.42	0.899	5.42	10.408	5.42	2.1
5.42	0.551	5.44	0.905	5.44	10.488	5.44	2.105
5.44	0.555	5.46	0.896	5.46	10.57	5.46	2.11
5.46	0.559	5.48	0.894	5.48	10.652	5.48	2.114
5.48	0.567	5.5	0.918	5.5	10.737	5.5	2.119
5.5	0.566	5.52	0.933	5.52	10.822	5.52	2.124
5.52	0.574	5.54	0.922	5.54	10.909	5.54	2.128
5.54	0.576	5.56	0.948	5.56	10.996	5.56	2.133
5.56	0.579	5.58	0.954	5.58	11.085	5.58	2.137
5.58	0.582	5.6	0.944	5.6	11.176	5.6	2.142
5.6	0.589	5.62	0.962	5.62	11.267	5.62	2.147
5.62	0.591	5.64	0.972	5.64	11.36	5.64	2.151
5.64	0.602	5.66	0.975	5.66	11.456	5.66	2.156
5.66	0.608	5.68	0.988	5.68	11.552	5.68	2.16
5.68	0.606	5.7	0.999	5.7	11.649	5.7	2.165
5.7	0.613	5.72	1	5.72	11.748	5.72	2.17
5.72	0.618	5.74	1.014	5.74	11.848	5.74	2.174
5.74	0.621	5.76	1.038	5.76	11.95	5.76	2.179
5.76	0.628	5.78	1.029	5.78	12.053	5.78	2.183
5.78	0.629	5.8	1.044	5.8	12.158	5.8	2.188
5.8	0.635	5.82	1.046	5.82	12.264	5.82	2.193
5.82	0.64	5.84	1.051	5.84	12.372	5.84	2.197
5.84	0.646	5.86	1.057	5.86	12.48	5.86	2.202
5.86	0.649	5.88	1.07	5.88	12.592	5.88	2.206
5.88	0.656	5.9	1.076	5.9	12.704	5.9	2.211
5.9	0.658	5.92	1.083	5.92	12.818	5.92	2.216
5.92	0.666	5.94	1.091	5.94	12.934	5.94	2.22
5.94	0.67	5.96	1.091	5.96	13.051	5.96	2.225
5.96	0.672	5.98	1.108	5.98	13.17	5.98	2.23
5.98	0.682	6	1.112	6	13.291	6	2.234
6	0.684	6.02	1.124	6.02	13.413	6.02	2.239
6.02	0.689	6.04	1.136	6.04	13.537	6.04	2.244
6.04	0.697	6.06	1.132	6.06	13.663	6.06	2.249
6.06	0.696	6.08	1.13	6.08	13.79	6.08	2.254
6.08	0.705	6.1	1.133	6.1	13.919	6.1	2.259
6.1	0.708	6.12	1.139	6.12	14.05	6.12	2.264
6.12	0.715	6.14	1.159	6.14	14.183	6.14	2.27
6.14	0.719	6.16	1.172	6.16	14.318	6.16	2.275
6.16	0.728	6.18	1.157	6.18	14.456	6.18	2.281
6.18	0.735	6.2	1.171	6.2	14.594	6.2	2.287
6.2	0.739	6.22	1.178	6.22	14.736	6.22	2.293
6.22	0.742	6.24	1.188	6.24	14.878	6.24	2.299
6.24	0.75	6.26	1.19	6.26	15.024	6.26	2.306
6.26	0.76	6.28	1.18	6.28	15.172	6.28	2.312
6.28	0.766	6.3	1.187	6.3	15.322	6.3	2.319
6.3	0.768	6.32	1.2	6.32	15.473	6.32	2.326
6.32	0.778	6.34	1.206	6.34	15.627	6.34	2.333
6.34	0.787	6.36	1.203	6.36	15.785	6.36	2.341
6.36	0.797	6.38	1.176	6.38	15.945	6.38	2.348
6.38	0.803	6.4	1.185	6.4	16.108	6.4	2.356
6.4	0.813	6.42	1.183	6.42	16.272	6.42	2.363
6.42	0.818	6.44	1.182	6.44	16.441	6.44	2.371
6.44	0.826	6.46	1.179	6.46	16.61	6.46	2.38
6.46	0.833	6.48	1.163	6.48	16.783	6.48	2.388
6.48	0.845	6.5	1.16	6.5	16.959	6.5	2.397
6.5	0.846	6.52	1.152	6.52	17.137	6.52	2.405
6.52	0.855	6.54	1.149	6.54	17.317	6.54	2.414
6.54	0.86	6.56	1.153	6.56	17.501	6.56	2.424
6.56	0.873	6.58	1.119	6.58	17.687	6.58	2.433
6.58	0.874	6.6	1.118	6.6	17.875	6.6	2.443
6.6	0.881	6.62	1.102	6.62	18.065	6.62	2.452
6.62	0.888	6.64	1.092	6.64	18.258	6.64	2.462
6.64	0.893	6.66	1.084	6.66	18.454	6.66	2.473
6.66	0.906	6.68	1.066	6.68	18.653	6.68	2.483
6.68	0.907	6.7	1.057	6.7	18.855	6.7	2.493
6.7	0.922	6.72	1.039	6.72	19.06	6.72	2.503
6.72	0.926	6.74	1.023	6.74	19.268	6.74	2.514
6.74	0.935	6.76	1.02	6.76	19.478	6.76	2.524
6.76	0.938	6.78	1.002	6.78	19.691	6.78	2.535
6.78	0.942	6.8	0.992	6.8	19.906	6.8	2.546
6.8	0.957	6.82	0.982	6.82	20.125	6.82	2.557
6.82	0.962	6.84	0.967	6.84	20.348	6.84	2.568
6.84	0.969	6.86	0.961	6.86	20.573	6.86	2.579
6.86	0.976	6.88	0.945	6.88	20.8	6.88	2.589
6.88	0.984	6.9	0.932	6.9	21.033	6.9	2.6
6.9	0.994	6.92	0.941	6.92	21.267	6.92	2.611
6.92	1	6.94	0.921	6.94	21.505	6.94	2.621
6.94	1.006	6.96	0.908	6.96	21.745	6.96	2.632
6.96	1.011	6.98	0.909	6.98	21.988	6.98	2.642
6.98	1.018	7	0.912	7	22.234	7	2.652
7	1.029	7.02	0.901	7.02	22.485	7.02	2.661
7.02	1.042	7.04	0.889	7.04	22.739	7.04	2.671
7.04	1.043	7.06	0.891	7.06	22.997	7.06	2.681
7.06	1.058	7.08	0.881	7.08	23.258	7.08	2.69
7.08	1.063	7.1	0.881	7.1	23.522	7.1	2.699
7.1	1.073	7.12	0.865	7.12	23.791	7.12	2.708
7.12	1.076	7.14	0.874	7.14	24.061	7.14	2.717
7.14	1.086	7.16	0.859	7.16	24.335	7.16	2.725
7.16	1.09	7.18	0.851	7.18	24.613	7.18	2.734
7.18	1.103	7.2	0.864	7.2	24.894	7.2	2.742
7.2	1.104	7.22	0.866	7.22	25.177	7.22	2.751
7.22	1.103	7.24	0.853	7.24	25.463	7.24	2.76
7.24	1.114	7.26	0.862	7.26	25.753	7.26	2.768
7.26	1.123	7.28	0.861	7.28	26.045	7.28	2.776
7.28	1.122	7.3	0.854	7.3	26.341	7.3	2.785
7.3	1.137	7.32	0.866	7.32	26.641	7.32	2.793
7.32	1.139	7.34	0.864	7.34	26.943	7.34	2.802
7.34	1.143	7.36	0.869	7.36	27.248	7.36	2.81
7.36	1.144	7.38	0.859	7.38	27.555	7.38	2.819
7.38	1.151	7.4	0.866	7.4	27.866	7.4	2.828
7.4	1.151	7.42	0.878	7.42	28.177	7.42	2.837
7.42	1.155	7.44	0.867	7.44	28.492	7.44	2.846
7.44	1.157	7.46	0.874	7.46	28.808	7.46	2.855
7.46	1.156	7.48	0.874	7.48	29.127	7.48	2.865
7.48	1.166	7.5	0.88	7.5	29.45	7.5	2.875
7.5	1.162	7.52	0.871	7.52	29.774	7.52	2.886
7.52	1.17	7.54	0.882	7.54	30.101	7.54	2.896
7.54	1.178	7.56	0.886	7.56	30.432	7.56	2.907
7.56	1.169	7.58	0.889	7.58	30.762	7.58	2.918
7.58	1.174	7.6	0.883	7.6	31.096	7.6	2.93
7.6	1.172	7.62	0.884	7.62	31.431	7.62	2.943
7.62	1.177	7.64	0.887	7.64	31.768	7.64	2.955
7.64	1.171	7.66	0.887	7.66	32.107	7.66	2.968
7.66	1.173	7.68	0.875	7.68	32.447	7.68	2.982
7.68	1.174	7.7	0.889	7.7	32.789	7.7	2.996
7.7	1.171	7.72	0.884	7.72	33.132	7.72	3.01
7.72	1.176	7.74	0.884	7.74	33.478	7.74	3.025
7.74	1.167	7.76	0.901	7.76	33.824	7.76	3.04
7.76	1.166	7.78	0.888	7.78	34.171	7.78	3.056
7.78	1.17	7.8	0.893	7.8	34.521	7.8	3.072
7.8	1.166	7.82	0.9	7.82	34.871	7.82	3.088
7.82	1.163	7.84	0.897	7.84	35.222	7.84	3.104
7.84	1.159	7.86	0.897	7.86	35.574	7.86	3.121
7.86	1.158	7.88	0.908	7.88	35.926	7.88	3.138
7.88	1.153	7.9	0.9	7.9	36.28	7.9	3.155
7.9	1.15	7.92	0.9	7.92	36.635	7.92	3.173
7.92	1.154	7.94	0.906	7.94	36.993	7.94	3.191
7.94	1.153	7.96	0.911	7.96	37.352	7.96	3.208
7.96	1.148	7.98	0.917	7.98	37.711	7.98	3.227
7.98	1.147	8	0.925	8	38.074	8	3.245
8	1.152	8.02	0.928	8.02	38.436	8.02	3.264
8.02	1.145	8.04	0.921	8.04	38.8	8.04	3.282
8.04	1.149	8.06	0.929	8.06	39.166	8.06	3.3
8.06	1.144	8.08	0.936	8.08	39.534	8.08	3.319
8.08	1.142	8.1	0.929	8.1	39.904	8.1	3.337
8.1	1.147	8.12	0.933	8.12	40.275	8.12	3.355
8.12	1.141	8.14	0.93	8.14	40.648	8.14	3.374
8.14	1.148	8.16	0.943	8.16	41.023	8.16	3.393
8.16	1.143	8.18	0.928	8.18	41.398	8.18	3.411
8.18	1.143	8.2	0.937	8.2	41.777	8.2	3.43
8.2	1.143	8.22	0.938	8.22	42.157	8.22	3.449
8.22	1.146	8.24	0.935	8.24	42.54	8.24	3.468
8.24	1.144	8.26	0.936	8.26	42.923	8.26	3.486
8.26	1.137	8.28	0.927	8.28	43.304	8.28	3.505
8.28	1.13	8.3	0.931	8.3	43.687	8.3	3.524
8.3	1.127	8.32	0.935	8.32	44.07	8.32	3.544
8.32	1.126	8.34	0.926	8.34	44.456	8.34	3.563
8.34	1.124	8.36	0.929	8.36	44.841	8.36	3.583
8.36	1.115	8.38	0.918	8.38	45.225	8.38	3.602
8.38	1.11	8.4	0.922	8.4	45.609	8.4	3.622
8.4	1.105	8.42	0.93	8.42	45.994	8.42	3.643
8.42	1.102	8.44	0.92	8.44	46.38	8.44	3.663
8.44	1.1	8.46	0.92	8.46	46.766	8.46	3.683
8.46	1.094	8.48	0.921	8.48	47.153	8.48	3.703
8.48	1.089	8.5	0.919	8.5	47.538	8.5	3.725
8.5	1.082	8.52	0.921	8.52	47.923	8.52	3.746
8.52	1.077	8.54	0.916	8.54	48.309	8.54	3.768
8.54	1.071	8.56	0.917	8.56	48.695	8.56	3.789
8.56	1.066	8.58	0.913	8.58	49.08	8.58	3.811
8.58	1.061	8.6	0.912	8.6	49.464	8.6	3.834
8.6	1.058	8.62	0.909	8.62	49.85	8.62	3.857
8.62	1.052	8.64	0.918	8.64	50.236	8.64	3.88
8.64	1.05	8.66	0.916	8.66	50.623	8.66	3.904
8.66	1.043	8.68	0.905	8.68	51.008	8.68	3.928
8.68	1.043	8.7	0.911	8.7	51.396	8.7	3.953
8.7	1.037	8.72	0.914	8.72	51.783	8.72	3.979
8.72	1.032	8.74	0.907	8.74	52.17	8.74	4.005
8.74	1.029	8.76	0.912	8.76	52.558	8.76	4.031
8.76	1.029	8.78	0.911	8.78	52.949	8.78	4.058
8.78	1.026	8.8	0.903	8.8	53.338	8.8	4.085
8.8	1.024	8.82	0.905	8.82	53.729	8.82	4.113
8.82	1.021	8.84	0.917	8.84	54.123	8.84	4.141
8.84	1.024	8.86	0.901	8.86	54.517	8.86	4.17
8.86	1.021	8.88	0.9	8.88	54.912	8.88	4.199
8.88	1.021	8.9	0.902	8.9	55.311	8.9	4.228
8.9	1.021	8.92	0.903	8.92	55.711	8.92	4.258
8.92	1.021	8.94	0.891	8.94	56.113	8.94	4.288
8.94	1.024	8.96	0.894	8.96	56.517	8.96	4.318
8.96	1.02	8.98	0.891	8.98	56.92	8.98	4.348
8.98	1.019	9	0.884	9	57.328	9	4.379
9	1.025	9.02	0.881	9.02	57.739	9.02	4.41
9.02	1.028	9.04	0.877	9.04	58.152	9.04	4.441
9.04	1.026	9.06	0.876	9.06	58.565	9.06	4.472
9.06	1.025	9.08	0.876	9.08	58.983	9.08	4.503
9.08	1.033	9.1	0.871	9.1	59.405	9.1	4.534
9.1	1.033	9.12	0.869	9.12	59.828	9.12	4.565
9.12	1.038	9.14	0.874	9.14	60.254	9.14	4.597
9.14	1.035	9.16	0.868	9.16	60.681	9.16	4.628
9.16	1.039	9.18	0.863	9.18	61.113	9.18	4.659
9.18	1.042	9.2	0.863	9.2	61.547	9.2	4.691
9.2	1.043	9.22	0.866	9.22	61.983	9.22	4.723
9.22	1.042	9.24	0.869	9.24	62.422	9.24	4.755
9.24	1.045	9.26	0.859	9.26	62.861	9.26	4.787
9.26	1.041	9.28	0.863	9.28	63.303	9.28	4.818
9.28	1.043	9.3	0.873	9.3	63.747	9.3	4.851
9.3	1.044	9.32	0.869	9.32	64.193	9.32	4.883
9.32	1.044	9.34	0.879	9.34	64.64	9.34	4.916
9.34	1.041	9.36	0.879	9.36	65.091	9.36	4.949
9.36	1.045	9.38	0.881	9.38	65.542	9.38	4.983
9.38	1.041	9.4	0.876	9.4	65.994	9.4	5.016
9.4	1.041	9.42	0.889	9.42	66.449	9.42	5.05
9.42	1.044	9.44	0.888	9.44	66.907	9.44	5.083
9.44	1.044	9.46	0.892	9.46	67.366	9.46	5.117
9.46	1.041	9.48	0.902	9.48	67.827	9.48	5.151
9.48	1.041	9.5	0.907	9.5	68.287	9.5	5.185
9.5	1.038	9.52	0.912	9.52	68.75	9.52	5.219
9.52	1.036	9.54	0.924	9.54	69.214	9.54	5.253
9.54	1.033	9.56	0.93	9.56	69.678	9.56	5.287
9.56	1.029	9.58	0.927	9.58	70.143	9.58	5.321
9.58	1.032	9.6	0.937	9.6	70.608	9.6	5.355
9.6	1.02	9.62	0.946	9.62	71.073	9.62	5.389
9.62	1.022	9.64	0.954	9.64	71.538	9.64	5.424
9.64	1.015	9.66	0.96	9.66	72.004	9.66	5.458
9.66	1.014	9.68	0.965	9.68	72.471	9.68	5.492
9.68	1.007	9.7	0.963	9.7	72.935	9.7	5.526
9.7	1.003	9.72	0.966	9.72	73.401	9.72	5.559
9.72	1	9.74	0.968	9.74	73.866	9.74	5.593
9.74	0.992	9.76	0.974	9.76	74.331	9.76	5.627
9.76	0.992	9.78	0.985	9.78	74.796	9.78	5.66
9.78	0.989	9.8	0.979	9.8	75.263	9.8	5.693
9.8	0.983	9.82	0.982	9.82	75.728	9.82	5.726
9.82	0.981	9.84	0.984	9.84	76.194	9.84	5.759
9.84	0.976	9.86	0.986	9.86	76.661	9.86	5.793
9.86	0.971	9.88	0.983	9.88	77.125	9.88	5.826
9.88	0.966	9.9	0.981	9.9	77.591	9.9	5.859
9.9	0.966	9.92	0.982	9.92	78.058	9.92	5.891
9.92	0.964	9.94	0.983	9.94	78.526	9.94	5.925
9.94	0.958	9.96	0.983	9.96	78.992	9.96	5.958
9.96	0.956	9.98	0.982	9.98	79.461	9.98	5.991
9.98	0.956	10	0.985	10	79.93	10	6.025
10	0.951	10.02	0.982	10.02	80.4	10.02	6.058
10.02	0.95	10.04	0.979	10.04	80.871	10.04	6.091
10.04	0.948	10.06	0.976	10.06	81.341	10.06	6.126
10.06	0.945	10.08	0.97	10.08	81.813	10.08	6.159
10.08	0.943	10.1	0.974	10.1	82.288	10.1	6.193
10.1	0.945	10.12	0.971	10.12	82.762	10.12	6.227
10.12	0.941	10.14	0.974	10.14	83.238	10.14	6.262
10.14	0.941	10.16	0.958	10.16	83.718	10.16	6.296
10.16	0.943	10.18	0.965	10.18	84.196	10.18	6.33
10.18	0.94	10.2	0.962	10.2	84.678	10.2	6.365
10.2	0.941	10.22	0.958	10.22	85.162	10.22	6.399
10.22	0.941	10.24	0.952	10.24	85.647	10.24	6.435
10.24	0.938	10.26	0.946	10.26	86.134	10.26	6.47
10.26	0.942	10.28	0.947	10.28	86.622	10.28	6.505
10.28	0.941	10.3	0.944	10.3	87.114	10.3	6.541
10.3	0.94	10.32	0.94	10.32	87.607	10.32	6.576
10.32	0.941	10.34	0.939	10.34	88.102	10.34	6.611
10.34	0.944	10.36	0.937	10.36	88.601	10.36	6.647
10.36	0.943	10.38	0.934	10.38	89.101	10.38	6.681
10.38	0.945	10.4	0.932	10.4	89.605	10.4	6.717
10.4	0.948	10.42	0.93	10.42	90.112	10.42	6.751
10.42	0.949	10.44	0.926	10.44	90.623	10.44	6.787
10.44	0.954	10.46	0.927	10.46	91.135	10.46	6.822
10.46	0.95	10.48	0.923	10.48	91.649	10.48	6.857
10.48	0.952	10.5	0.921	10.5	92.166	10.5	6.892
10.5	0.955	10.52	0.924	10.52	92.687	10.52	6.928
10.52	0.956	10.54	0.92	10.54	93.209	10.54	6.963
10.54	0.957	10.56	0.92	10.56	93.736	10.56	6.998
10.56	0.959	10.58	0.918	10.58	94.265	10.58	7.033
10.58	0.962	10.6	0.914	10.6	94.797	10.6	7.068
10.6	0.964	10.62	0.924	10.62	95.332	10.62	7.103
10.62	0.964	10.64	0.921	10.64	95.87	10.64	7.138
10.64	0.967	10.66	0.92	10.66	96.411	10.66	7.174
10.66	0.969	10.68	0.929	10.68	96.957	10.68	7.209
10.68	0.973	10.7	0.928	10.7	97.504	10.7	7.244
10.7	0.972	10.72	0.925	10.72	98.052	10.72	7.28
10.72	0.97	10.74	0.929	10.74	98.605	10.74	7.315
10.74	0.974	10.76	0.932	10.76	99.16	10.76	7.351
10.76	0.978	10.78	0.932	10.78	99.721	10.78	7.387
10.78	0.981	10.8	0.939	10.8	100.283	10.8	7.423
10.8	0.977	10.82	0.936	10.82	100.844	10.82	7.46
10.82	0.975	10.84	0.939	10.84	101.409	10.84	7.497
10.84	0.978	10.86	0.936	10.86	101.977	10.86	7.533
10.86	0.977	10.88	0.936	10.88	102.547	10.88	7.57
10.88	0.979	10.9	0.942	10.9	103.12	10.9	7.607
10.9	0.98	10.92	0.942	10.92	103.694	10.92	7.644
10.92	0.981	10.94	0.95	10.94	104.273	10.94	7.682
10.94	0.982	10.96	0.941	10.96	104.854	10.96	7.719
10.96	0.982	10.98	0.947	10.98	105.437	10.98	7.757
10.98	0.983	11	0.948	11	106.024	11	7.795
11	0.987	11.02	0.948	11.02	106.611	11.02	7.834
11.02	0.983	11.04	0.947	11.04	107.202	11.04	7.872
11.04	0.984	11.06	0.943	11.06	107.796	11.06	7.911
11.06	0.988	11.08	0.945	11.08	108.391	11.08	7.95
11.08	0.986	11.1	0.955	11.1	108.989	11.1	7.989
11.1	0.986	11.12	0.946	11.12	109.59	11.12	8.028
11.12	0.988	11.14	0.951	11.14	110.195	11.14	8.068
11.14	0.991	11.16	0.947	11.16	110.8	11.16	8.107
11.16	0.99	11.18	0.953	11.18	111.412	11.18	8.146
11.18	0.994	11.2	0.95	11.2	112.026	11.2	8.186
11.2	0.996	11.22	0.946	11.22	112.643	11.22	8.225
11.22	0.994	11.24	0.947	11.24	113.262	11.24	8.264
11.24	0.997	11.26	0.946	11.26	113.884	11.26	8.303
11.26	0.999	11.28	0.944	11.28	114.51	11.28	8.343
11.28	1	11.3	0.949	11.3	115.139	11.3	8.382
11.3	1.002	11.32	0.941	11.32	115.771	11.32	8.422
11.32	1	11.34	0.939	11.34	116.405	11.34	8.461
11.34	1.002	11.36	0.942	11.36	117.042	11.36	8.501
11.36	1.004	11.38	0.942	11.38	117.682	11.38	8.54
11.38	1.007	11.4	0.939	11.4	118.326	11.4	8.579
11.4	1.009	11.42	0.938	11.42	118.974	11.42	8.618
11.42	1.008	11.44	0.933	11.44	119.625	11.44	8.658
11.44	1.009	11.46	0.939	11.46	120.276	11.46	8.697
11.46	1.012	11.48	0.937	11.48	120.933	11.48	8.736
11.48	1.009	11.5	0.932	11.5	121.59	11.5	8.775
11.5	1.012	11.52	0.935	11.52	122.253	11.52	8.815
11.52	1.014	11.54	0.938	11.54	122.918	11.54	8.855
11.54	1.019	11.56	0.935	11.56	123.588	11.56	8.894
11.56	1.016	11.58	0.941	11.58	124.26	11.58	8.934
11.58	1.018	11.6	0.935	11.6	124.935	11.6	8.974
11.6	1.021	11.62	0.935	11.62	125.614	11.62	9.014
11.62	1.022	11.64	0.932	11.64	126.296	11.64	9.054
11.64	1.023	11.66	0.934	11.66	126.98	11.66	9.095
11.66	1.023	11.68	0.93	11.68	127.666	11.68	9.135
11.68	1.024	11.7	0.932	11.7	128.357	11.7	9.175
11.7	1.024	11.72	0.937	11.72	129.05	11.72	9.216
11.72	1.024	11.74	0.934	11.74	129.745	11.74	9.256
11.74	1.028	11.76	0.931	11.76	130.445	11.76	9.297
11.76	1.03	11.78	0.935	11.78	131.15	11.78	9.338
11.78	1.03	11.8	0.938	11.8	131.854	11.8	9.379
11.8	1.03	11.82	0.94	11.82	132.565	11.82	9.421
11.82	1.036	11.84	0.939	11.84	133.28	11.84	9.463
11.84	1.035	11.86	0.936	11.86	133.997	11.86	9.505
11.86	1.038	11.88	0.933	11.88	134.718	11.88	9.547
11.88	1.038	11.9	0.938	11.9	135.441	11.9	9.589
11.9	1.037	11.92	0.944	11.92	136.168	11.92	9.631
11.92	1.041	11.94	0.941	11.94	136.899	11.94	9.674
11.94	1.043	11.96	0.944	11.96	137.635	11.96	9.717
11.96	1.046	11.98	0.946	11.98	138.372	11.98	9.759
11.98	1.043	12	0.94	12	139.113	12	9.802
12	1.048	12.02	0.952	12.02	139.859	12.02	9.844
12.02	1.049	12.04	0.948	12.04	140.609	12.04	9.887
12.04	1.052	12.06	0.952	12.06	141.362	12.06	9.931
12.06	1.052	12.08	0.956	12.08	142.119	12.08	9.974
12.08	1.055	12.1	0.946	12.1	142.881	12.1	10.017
12.1	1.055	12.12	0.956	12.12	143.642	12.12	10.06
12.12	1.055	12.14	0.949	12.14	144.409	12.14	10.104
12.14	1.057	12.16	0.951	12.16	145.179	12.16	10.147
12.16	1.058	12.18	0.948	12.18	145.95	12.18	10.192
12.18	1.06	12.2	0.947	12.2	146.726	12.2	10.236
12.2	1.058	12.22	0.951	12.22	147.507	12.22	10.279
12.22	1.064	12.24	0.951	12.24	148.29	12.24	10.323
12.24	1.06	12.26	0.951	12.26	149.074	12.26	10.368
12.26	1.06	12.28	0.956	12.28	149.863	12.28	10.411
12.28	1.066	12.3	0.949	12.3	150.655	12.3	10.456
12.3	1.064	12.32	0.947	12.32	151.45	12.32	10.5
12.32	1.061	12.34	0.947	12.34	152.246	12.34	10.544
12.34	1.065	12.36	0.949	12.36	153.048	12.36	10.588
12.36	1.066	12.38	0.949	12.38	153.852	12.38	10.633
12.38	1.063	12.4	0.951	12.4	154.656	12.4	10.678
12.4	1.065	12.42	0.946	12.42	155.465	12.42	10.723
12.42	1.063	12.44	0.937	12.44	156.272	12.44	10.768
12.44	1.06	12.46	0.943	12.46	157.083	12.46	10.814
12.46	1.06	12.48	0.946	12.48	157.896	12.48	10.86
12.48	1.06	12.5	0.939	12.5	158.71	12.5	10.906
12.5	1.055	12.52	0.935	12.52	159.524	12.52	10.953
12.52	1.059	12.54	0.939	12.54	160.342	12.54	10.999
12.54	1.056	12.56	0.94	12.56	161.161	12.56	11.045
12.56	1.052	12.58	0.93	12.58	161.98	12.58	11.092
12.58	1.05	12.6	0.935	12.6	162.8	12.6	11.139
12.6	1.05	12.62	0.932	12.62	163.624	12.62	11.186
12.62	1.05	12.64	0.934	12.64	164.447	12.64	11.233
12.64	1.048	12.66	0.929	12.66	165.274	12.66	11.281
12.66	1.046	12.68	0.927	12.68	166.103	12.68	11.328
12.68	1.045	12.7	0.928	12.7	166.929	12.7	11.377
12.7	1.041	12.72	0.926	12.72	167.758	12.72	11.425
12.72	1.039	12.74	0.919	12.74	168.586	12.74	11.473
12.74	1.034	12.76	0.923	12.76	169.418	12.76	11.521
12.76	1.038	12.78	0.921	12.78	170.251	12.78	11.57
12.78	1.038	12.8	0.915	12.8	171.086	12.8	11.619
12.8	1.036	12.82	0.915	12.82	171.925	12.82	11.667
12.82	1.035	12.84	0.917	12.84	172.764	12.84	11.716
12.84	1.032	12.86	0.919	12.86	173.603	12.86	11.765
12.86	1.032	12.88	0.915	12.88	174.447	12.88	11.815
12.88	1.032	12.9	0.907	12.9	175.293	12.9	11.865
12.9	1.032	12.92	0.907	12.92	176.139	12.92	11.915
12.92	1.03	12.94	0.909	12.94	176.987	12.94	11.966
12.94	1.03	12.96	0.907	12.96	177.838	12.96	12.016
12.96	1.025	12.98	0.905	12.98	178.689	12.98	12.067
12.98	1.027	13	0.903	13	179.543	13	12.118
13	1.026	13.02	0.902	13.02	180.398	13.02	12.169
13.02	1.024	13.04	0.905	13.04	181.257	13.04	12.221
13.04	1.026	13.06	0.899	13.06	182.117	13.06	12.272
13.06	1.026	13.08	0.899	13.08	182.981	13.08	12.324
13.08	1.026	13.1	0.903	13.1	183.848	13.1	12.376
13.1	1.025	13.12	0.903	13.12	184.716	13.12	12.428
13.12	1.025	13.14	0.905	13.14	185.588	13.14	12.481
13.14	1.024	13.16	0.904	13.16	186.461	13.16	12.534
13.16	1.024	13.18	0.899	13.18	187.337	13.18	12.587
13.18	1.026	13.2	0.906	13.2	188.217	13.2	12.641
13.2	1.026	13.22	0.904	13.22	189.099	13.22	12.695
13.22	1.025	13.24	0.906	13.24	189.984	13.24	12.749
13.24	1.024	13.26	0.902	13.26	190.87	13.26	12.804
13.26	1.023	13.28	0.901	13.28	191.757	13.28	12.859
13.28	1.022	13.3	0.908	13.3	192.648	13.3	12.914
13.3	1.026	13.32	0.904	13.32	193.545	13.32	12.969
13.32	1.023	13.34	0.909	13.34	194.44	13.34	13.025
13.34	1.022	13.36	0.908	13.36	195.336	13.36	13.08
13.36	1.021	13.38	0.897	13.38	196.239	13.38	13.137
13.38	1.024	13.4	0.903	13.4	197.143	13.4	13.193
13.4	1.021	13.42	0.909	13.42	198.047	13.42	13.249
13.42	1.021	13.44	0.905	13.44	198.957	13.44	13.306
13.44	1.023	13.46	0.906	13.46	199.868	13.46	13.362
13.46	1.022	13.48	0.907	13.48	200.782	13.48	13.419
13.48	1.021	13.5	0.918	13.5	201.696	13.5	13.476
13.5	1.018	13.52	0.916	13.52	202.611	13.52	13.533
13.52	1.015	13.54	0.921	13.54	203.528	13.54	13.59
13.54	1.015	13.56	0.918	13.56	204.448	13.56	13.647
13.56	1.016	13.58	0.918	13.58	205.367	13.58	13.704
13.58	1.011	13.6	0.923	13.6	206.289	13.6	13.761
13.6	1.013	13.62	0.92	13.62	207.214	13.62	13.818
13.62	1.014	13.64	0.92	13.64	208.141	13.64	13.874
13.64	1.011	13.66	0.924	13.66	209.071	13.66	13.931
13.66	1.011	13.68	0.928	13.68	210.001	13.68	13.987
13.68	1.011	13.7	0.929	13.7	210.938	13.7	14.042
13.7	1.012	13.72	0.936	13.72	211.874	13.72	14.099
13.72	1.008	13.74	0.932	13.74	212.812	13.74	14.154
13.74	1.009	13.76	0.931	13.76	213.752	13.76	14.209
13.76	1.009	13.78	0.937	13.78	214.696	13.78	14.264
13.78	1.009	13.8	0.944	13.8	215.64	13.8	14.319
13.8	1.009	13.82	0.944	13.82	216.588	13.82	14.374
13.82	1.008	13.84	0.942	13.84	217.539	13.84	14.428
13.84	1.007	13.86	0.944	13.86	218.491	13.86	14.482
13.86	1.004	13.88	0.944	13.88	219.446	13.88	14.536
13.88	1.008	13.9	0.947	13.9	220.403	13.9	14.59
13.9	1.004	13.92	0.948	13.92	221.359	13.92	14.643
13.92	1.005	13.94	0.948	13.94	222.321	13.94	14.697
13.94	1.006	13.96	0.955	13.96	223.286	13.96	14.751
13.96	1.004	13.98	0.953	13.98	224.252	13.98	14.804
13.98	1.004	14	0.956	14	225.219	14	14.857
14	1.004	14.02	0.954	14.02	226.19	14.02	14.91
14.02	1.003	14.04	0.956	14.04	227.162	14.04	14.964
14.04	1.001	14.06	0.954	14.06	228.137	14.06	15.018
14.06	1.002	14.08	0.959	14.08	229.115	14.08	15.072
14.08	1	14.1	0.965	14.1	230.094	14.1	15.126
14.1	1	14.12	0.961	14.12	231.074	14.12	15.18
14.12	0.999	14.14	0.962	14.14	232.056	14.14	15.233
14.14	0.996	14.16	0.959	14.16	233.041	14.16	15.288
14.16	0.998	14.18	0.966	14.18	234.028	14.18	15.344
14.18	0.995	14.2	0.967	14.2	235.015	14.2	15.4
14.2	0.995	14.22	0.964	14.22	236.004	14.22	15.456
14.22	0.993	14.24	0.967	14.24	236.996	14.24	15.513
14.24	0.995	14.26	0.965	14.26	237.992	14.26	15.57
14.26	0.996	14.28	0.969	14.28	238.991	14.28	15.628
14.28	0.993	14.3	0.967	14.3	239.989	14.3	15.687
14.3	0.99	14.32	0.97	14.32	240.989	14.32	15.745
14.32	0.991	14.34	0.969	14.34	241.992	14.34	15.805
14.34	0.991	14.36	0.971	14.36	242.998	14.36	15.866
14.36	0.99	14.38	0.975	14.38	244.008	14.38	15.926
14.38	0.993	14.4	0.973	14.4	245.017	14.4	15.988
14.4	0.99	14.42	0.972	14.42	246.031	14.42	16.05
14.42	0.987	14.44	0.97	14.44	247.047	14.44	16.113
14.44	0.994	14.46	0.969	14.46	248.068	14.46	16.177
14.46	0.989	14.48	0.973	14.48	249.089	14.48	16.241
14.48	0.989	14.5	0.97	14.5	250.114	14.5	16.306
14.5	0.989	14.52	0.968	14.52	251.139	14.52	16.371
14.52	0.991	14.54	0.965	14.54	252.169	14.54	16.437
14.54	0.987	14.56	0.966	14.56	253.203	14.56	16.504
14.56	0.992	14.58	0.97	14.58	254.241	14.58	16.571
14.58	0.992	14.6	0.965	14.6	255.28	14.6	16.639
14.6	0.992	14.62	0.962	14.62	256.324	14.62	16.708
14.62	0.991	14.64	0.962	14.64	257.371	14.64	16.776
14.64	0.991	14.66	0.962	14.66	258.42	14.66	16.846
14.66	0.991	14.68	0.958	14.68	259.474	14.68	16.916
14.68	0.995	14.7	0.954	14.7	260.535	14.7	16.986
14.7	0.997	14.72	0.955	14.72	261.596	14.72	17.057
14.72	0.993	14.74	0.952	14.74	262.66	14.74	17.128
14.74	0.998	14.76	0.956	14.76	263.73	14.76	17.2
14.76	0.996	14.78	0.954	14.78	264.802	14.78	17.272
14.78	0.997	14.8	0.952	14.8	265.878	14.8	17.344
14.8	0.998	14.82	0.949	14.82	266.956	14.82	17.416
14.82	1	14.84	0.951	14.84	268.041	14.84	17.489
14.84	0.997	14.86	0.949	14.86	269.124	14.86	17.561
14.86	0.999	14.88	0.951	14.88	270.215	14.88	17.634
14.88	1	14.9	0.946	14.9	271.309	14.9	17.707
14.9	1.003	14.92	0.947	14.92	272.407	14.92	17.78
14.92	1	14.94	0.951	14.94	273.509	14.94	17.853
14.94	1.005	14.96	0.951	14.96	274.616	14.96	17.926
14.96	1.005	14.98	0.949	14.98	275.728	14.98	18
14.98	1.005	15	0.948	15	276.842	15	18.074
15	1.007	15.02	0.945	15.02	277.959	15.02	18.147
15.02	1.005	15.04	0.951	15.04	279.079	15.04	18.221
15.04	1.006	15.06	0.951	15.06	280.202	15.06	18.295
15.06	1.006	15.08	0.95	15.08	281.329	15.08	18.368
15.08	1.007	15.1	0.949	15.1	282.461	15.1	18.442
15.1	1.008	15.12	0.952	15.12	283.598	15.12	18.515
15.12	1.009	15.14	0.949	15.14	284.734	15.14	18.589
15.14	1.008	15.16	0.951	15.16	285.878	15.16	18.663
15.16	1.011	15.18	0.955	15.18	287.025	15.18	18.737
15.18	1.011	15.2	0.953	15.2	288.174	15.2	18.81
15.2	1.011	15.22	0.954	15.22	289.327	15.22	18.884
15.22	1.01	15.24	0.96	15.24	290.483	15.24	18.957
15.24	1.01	15.26	0.956	15.26	291.64	15.26	19.031
15.26	1.01	15.28	0.956	15.28	292.803	15.28	19.106
15.28	1.012	15.3	0.964	15.3	293.969	15.3	19.18
15.3	1.011	15.32	0.962	15.32	295.136	15.32	19.254
15.32	1.008	15.34	0.963	15.34	296.303	15.34	19.329
15.34	1.01	15.36	0.961	15.36	297.477	15.36	19.403
15.36	1.011	15.38	0.962	15.38	298.654	15.38	19.478
15.38	1.008	15.4	0.967	15.4	299.831	15.4	19.554
15.4	1.01	15.42	0.969	15.42	301.014	15.42	19.629
15.42	1.009	15.44	0.967	15.44	302.198	15.44	19.705
15.44	1.01	15.46	0.973	15.46	303.386	15.46	19.781
15.46	1.008	15.48	0.981	15.48	304.574	15.48	19.857
15.48	1.007	15.5	0.975	15.5	305.763	15.5	19.933
15.5	1.003	15.52	0.978	15.52	306.952	15.52	20.009
15.52	1.002	15.54	0.981	15.54	308.146	15.54	20.087
15.54	1.004	15.56	0.984	15.56	309.342	15.56	20.165
15.56	1.002	15.58	0.985	15.58	310.54	15.58	20.243
15.58	1	15.6	0.988	15.6	311.736	15.6	20.322
15.6	1.002	15.62	0.994	15.62	312.942	15.62	20.401
15.62	1.001	15.64	0.992	15.64	314.148	15.64	20.481
15.64	0.999	15.66	0.993	15.66	315.35	15.66	20.561
15.66	0.997	15.68	1	15.68	316.559	15.68	20.642
15.68	0.997	15.7	1.006	15.7	317.768	15.7	20.722
15.7	0.995	15.72	1.001	15.72	318.979	15.72	20.804
15.72	0.997	15.74	1.011	15.74	320.196	15.74	20.887
15.74	0.998	15.76	1.01	15.76	321.416	15.76	20.97
15.76	0.997	15.78	1.009	15.78	322.638	15.78	21.053
15.78	0.996	15.8	1.009	15.8	323.864	15.8	21.139
15.8	0.997	15.82	1.018	15.82	325.091	15.82	21.224
15.82	0.995	15.84	1.013	15.84	326.319	15.84	21.31
15.84	0.995	15.86	1.017	15.86	327.556	15.86	21.397
15.86	0.999	15.88	1.019	15.88	328.793	15.88	21.484
15.88	0.995	15.9	1.02	15.9	330.032	15.9	21.572
15.9	0.996	15.92	1.025	15.92	331.276	15.92	21.661
15.92	0.994	15.94	1.029	15.94	332.521	15.94	21.751
15.94	0.997	15.96	1.03	15.96	333.77	15.96	21.841
15.96	0.996	15.98	1.028	15.98	335.022	15.98	21.931
15.98	0.996	16	1.031	16	336.279	16	22.022
16	0.996	16.02	1.031	16.02	337.535	16.02	22.113
16.02	0.995	16.04	1.03	16.04	338.8	16.04	22.206
16.04	1	16.06	1.034	16.06	340.068	16.06	22.299
16.06	0.998	16.08	1.043	16.08	341.341	16.08	22.392
16.08	0.998	16.1	1.039	16.1	342.614	16.1	22.486
16.1	0.999	16.12	1.039	16.12	343.893	16.12	22.579
16.12	1	16.14	1.035	16.14	345.172	16.14	22.674
16.14	1	16.16	1.039	16.16	346.461	16.16	22.769
16.16	1.001	16.18	1.042	16.18	347.753	16.18	22.864
16.18	1.003	16.2	1.044	16.2	349.05	16.2	22.96
16.2	1.004	16.22	1.041	16.22	350.35	16.22	23.055
16.22	1.004	16.24	1.043	16.24	351.653	16.24	23.152
16.24	1.003	16.26	1.041	16.26	352.962	16.26	23.249
16.26	1.008	16.28	1.04	16.28	354.278	16.28	23.345
16.28	1.01	16.3	1.042	16.3	355.599	16.3	23.442
16.3	1.009	16.32	1.048	16.32	356.92	16.32	23.54
16.32	1.008	16.34	1.045	16.34	358.247	16.34	23.638
16.34	1.007	16.36	1.042	16.36	359.574	16.36	23.737
16.36	1.008	16.38	1.047	16.38	360.907	16.38	23.835
16.38	1.009	16.4	1.047	16.4	362.244	16.4	23.933
16.4	1.01	16.42	1.047	16.42	363.586	16.42	24.032
16.42	1.011	16.44	1.047	16.44	364.932	16.44	24.131
16.44	1.011	16.46	1.048	16.46	366.281	16.46	24.23
16.46	1.011	16.48	1.041	16.48	367.634	16.48	24.329
16.48	1.012	16.5	1.044	16.5	368.99	16.5	24.429
16.5	1.013	16.52	1.048	16.52	370.351	16.52	24.528
16.52	1.012	16.54	1.049	16.54	371.716	16.54	24.628
16.54	1.013	16.56	1.047	16.56	373.079	16.56	24.728
16.56	1.01	16.58	1.046	16.58	374.449	16.58	24.826
16.58	1.013	16.6	1.047	16.6	375.822	16.6	24.925
16.6	1.011	16.62	1.045	16.62	377.199	16.62	25.023
16.62	1.013	16.64	1.043	16.64	378.579	16.64	25.123
16.64	1.011	16.66	1.038	16.66	379.962	16.66	25.221
16.66	1.011	16.68	1.041	16.68	381.348	16.68	25.32
16.68	0.773	--	0.79	--	--	--	--
--	--	--	--	--	--	--	--
--	--	--	--	--	--	--	--
--	--	--	--	--	--	--	--
--	--	--	--	--	--	--	--
--	--	--	--	--	--	--	--
--	--	--	--	--	--	--	--
--	--	--	--	--	--	--	--
--	--	--	--	--	--	--	--
--	--	--	--	--	--	--	--
--	--	--	--	--	--	--	--
--	--	--	--	--	--	--	--
--	--	--	--	--	--	--	--
--	--	--	--	--	--	--	--
--	--	--	--	--	--	--	--
--	--	--	--	--	--	--	--
--	--	--	--	--	--	--	--
--	--	--	--	--	--	--	--
--	--	--	--	--	--	--	--
--	--	--	--	--	--	--	--
--	--	--	--	--	--	--	--
--	--	--	--	--	--	--	--
--	--	--	--	--	--	--	--
--	--	--	--	--	--	--	--
--	--	--	--	--	--	--	--
--	--	--	--	--	--	--	--
--	--	--	--	--	--	--	--
--	--	--	--	--	--	--	--
--	--	--	--	--	--	--	--
--	--	--	--	--	--	--	--
--	--	--	--	--	--	--	--
--	--	--	--	--	--	--	--
--	--	--	--	--	--	--	--
--	--	--	--	--	--	--	--
--	--	--	--	--	--	--	--
--	--	--	--	--	--	--	--
--	--	--	--	--	--	--	--
--	--	--	--	--	--	--	--
--	--	--	--	--	--	--	--
--	--	--	--	--	--	--	--
--	--	--	--	--	--	--	--
--	--	--	--	--	--	--	--
--	--	--	--	--	--	--	--
--	--	--	--	--	--	--	--
--	--	--	--	--	--	--	--
--	--	--	--	--	--	--	--
--	--	--	--	--	--	--	--
--	--	--	--	--	--	--	--
--	--	--	--	--	--	--	--
--	--	--	--	--	--	--	--
--	--	--	--	--	--	--	--
--	--	--	--	--	--	--	--
--	--	--	--	--	--	--	--
--	--	--	--	--	--	--	--
--	--	--	--	--	--	--	--
--	--	--	--	--	--	--	--
--	--	--	--	--	--	--	--
--	--	--	--	--	--	--	--
--	--	--	--	--	--	--	--
--	--	--	--	--	--	--	--
--	--	--	--	--	--	--	--
--	--	--	--	--	--	--	--
--	--	--	--	--	--	--	--
--	--	--	--	--	--	--	--
--	--	--	--	--	--	--	--
--	--	--	--	--	--	--	--
--	--	--	--	--	--	--	--
--	--	--	--	--	--	--	--
--	--	--	--	--	--	--	--
--	--	--	--	--	--	--	--
--	--	--	--	--	--	--	--
--	--	--	--	--	--	--	--
--	--	--	--	--	--	--	--
--	--	--	--	--	--	--	--
--	--	--	--	--	--	--	--
--	--	--	--	--	--	--	--
--	--	--	--	--	--	--	--
--	--	--	--	--	--	--	--
--	--	--	--	--	--	--	--
--	--	--	--	--	--	--	--
--	--	--	--	--	--	--	--
--	--	--	--	--	--	--	--
--	--	--	--	--	--	--	--
--	--	--	--	--	--	--	--
--	--	--	--	--	--	--	--
--	--	--	--	--	--	--	--
--	--	--	--	--	--	--	--
--	--	--	--	--	--	--	--
--	--	--	--	--	--	--	--
--	--	--	--	--	--	--	--
--	--	--	--	--	--	--	--
--	--	--	--	--	--	--	--
--	--	--	--	--	--	--	--
--	--	--	--	--	--	--	--
--	--	--	--	--	--	--	--
--	--	--	--	--	--	--	--
--	--	--	--	--	--	--	--
--	--	--	--	--	--	--	--
--	--	--	--	--	--	--	--
--	--	--	--	--	--	--	--
--	--	--	--	--	--	--	--
--	--	--	--	--	--	--	--
--	--	--	--	--	--	--	--
--	--	--	--	--	--	--	--
--	--	--	--	--	--	--	--
--	--	--	--	--	--	--	--
--	--	--	--	--	--	--	--
--	--	--	--	--	--	--	--
--	--	--	--	--	--	--	--
--	--	--	--	--	--	--	--
--	--	--	--	--	--	--	--
--	--	--	--	--	--	--	--
--	--	--	--	--	--	--	--
--	--	--	--	--	--	--	--
--	--	--	--	--	--	--	--
--	--	--	--	--	--	--	--
--	--	--	--	--	--	--	--
--	--	--	--	--	--	--	--
--	--	--	--	--	--	--	--
--	--	--	--	--	--	--	--
--	--	--	--	--	--	--	--
--	--	--	--	--	--	--	--
--	--	--	--	--	--	--	--
--	--	--	--	--	--	--	--
--	--	--	--	--	--	--	--
--	--	--	--	--	--	--	--
--	--	--	--	--	--	--	--
--	--	--	--	--	--	--	--
--	--	--	--	--	--	--	--
--	--	--	--	--	--	--	--
--	--	--	--	--	--	--	--
--	--	--	--	--	--	--	--
--	--	--	--	--	--	--	--
--	--	--	--	--	--	--	--
--	--	--	--	--	--	--	--
--	--	--	--	--	--	--	--
--	--	--	--	--	--	--	--
--	--	--	--	--	--	--	--
--	--	--	--	--	--	--	--
--	--	--	--	--	--	--	--
--	--	--	--	--	--	--	--
--	--	--	--	--	--	--	--
--	--	--	--	--	--	--	--
--	--	--	--	--	--	--	--
--	--	--	--	--	--	--	--
--	--	--	--	--	--	--	--
--	--	--	--	--	--	--	--
--	--	--	--	--	--	--	--
--	--	--	--	--	--	--	--
--	--	--	--	--	--	--	--
--	--	--	--	--	--	--	--
--	--	--	--	--	--	--	--
--	--	--	--	--	--	--	--
--	--	--	--	--	--	--	--
--	--	--	--	--	--	--	--
--	--	--	--	--	--	--	--
--	--	--	--	--	--	--	--
--	--	--	--	--	--	--	--
--	--	--	--	--	--	--	--
--	--	--	--	--	--	--	--
--	--	--	--	--	--	--	--
--	--	--	--	--	--	--	--
--	--	--	--	--	--	--	--
--	--	--	--	--	--	--	--
--	--	--	--	--	--	--	--
--	--	--	--	--	--	--	--
--	--	--	--	--	--	--	--
--	--	--	--	--	--	--	--
--	--	--	--	--	--	--	--
--	--	--	--	--	--	--	--
--	--	--	--	--	--	--	--
--	--	--	--	--	--	--	--
--	--	--	--	--	--	--	--
--	--	--	--	--	--	--	--
--	--	--	--	--	--	--	--
--	--	--	--	--	--	--	--
--	--	--	--	--	--	--	--
--	--	--	--	--	--	--	--
--	--	--	--	--	--	--	--
--	--	--	--	--	--	--	--
--	--	--	--	--	--	--	--
--	--	--	--	--	--	--	--
--	--	--	--	--	--	--	--
--	--	--	--	--	--	--	--
--	--	--	--	--	--	--	--
--	--	--	--	--	--	--	--
--	--	--	--	--	--	--	--
--	--	--	--	--	--	--	--
--	--	--	--	--	--	--	--
--	--	--	--	--	--	--	--
--	--	--	--	--	--	--	--
--	--	--	--	--	--	--	--
--	--	--	--	--	--	--	--
--	--	--	--	--	--	--	--
--	--	--	--	--	--	--	--
--	--	--	--	--	--	--	--
--	--	--	--	--	--	--	--
--	--	--	--	--	--	--	--
--	--	--	--	--	--	--	--
--	--	--	--	--	--	--	--
--	--	--	--	--	--	--	--
--	--	--	--	--	--	--	--
--	--	--	--	--	--	--	--
--	--	--	--	--	--	--	--
--	--	--	--	--	--	--	--
--	--	--	--	--	--	--	--
--	--	--	--	--	--	--	--
--	--	--	--	--	--	--	--
--	--	--	--	--	--	--	--
--	--	--	--	--	--	--	--
--	--	--	--	--	--	--	--
--	--	--	--	--	--	--	--
--	--	--	--	--	--	--	--
--	--	--	--	--	--	--	--
--	--	--	--	--	--	--	--
--	--	--	--	--	--	--	--
--	--	--	--	--	--	--	--
--	--	--	--	--	--	--	--
--	--	--	--	--	--	--	--
--	--	--	--	--	--	--	--
--	--	--	--	--	--	--	--
--	--	--	--	--	--	--	--
--	--	--	--	--	--	--	--
--	--	--	--	--	--	--	--
--	--	--	--	--	--	--	--
--	--	--	--	--	--	--	--
--	--	--	--	--	--	--	--
--	--	--	--	--	--	--	--
--	--	--	--	--	--	--	--
--	--	--	--	--	--	--	--
--	--	--	--	--	--	--	--
--	--	--	--	--	--	--	--
--	--	--	--	--	--	--	--
--	--	--	--	--	--	--	--
--	--	--	--	--	--	--	--
--	--	--	--	--	--	--	--
--	--	--	--	--	--	--	--
--	--	--	--	--	--	--	--
--	--	--	--	--	--	--	--
--	--	--	--	--	--	--	--
--	--	--	--	--	--	--	--
--	--	--	--	--	--	--	--
--	--	--	--	--	--	--	--
--	--	--	--	--	--	--	--
--	--	--	--	--	--	--	--
--	--	--	--	--	--	--	--
--	--	--	--	--	--	--	--
--	--	--	--	--	--	--	--
--	--	--	--	--	--	--	--
--	--	--	--	--	--	--	--
--	--	--	--	--	--	--	--
--	--	--	--	--	--	--	--
--	--	--	--	--	--	--	--
--	--	--	--	--	--	--	--
--	--	--	--	--	--	--	--
--	--	--	--	--	--	--	--
--	--	--	--	--	--	--	--
--	--	--	--	--	--	--	--
--	--	--	--	--	--	--	--
--	--	--	--	--	--	--	--
--	--	--	--	--	--	--	--
--	--	--	--	--	--	--	--
--	--	--	--	--	--	--	--
--	--	--	--	--	--	--	--
--	--	--	--	--	--	--	--
--	--	--	--	--	--	--	--
--	--	--	--	--	--	--	--
--	--	--	--	--	--	--	--
--	--	--	--	--	--	--	--
--	--	--	--	--	--	--	--
--	--	--	--	--	--	--	--
--	--	--	--	--	--	--	--
--	--	--	--	--	--	--	--
--	--	--	--	--	--	--	--
--	--	--	--	--	--	--	--
--	--	--	--	--	--	--	--
--	--	--	--	--	--	--	--
--	--	--	--	--	--	--	--
--	--	--	--	--	--	--	--
--	--	--	--	--	--	--	--
--	--	--	--	--	--	--	--
--	--	--	--	--	--	--	--
--	--	--	--	--	--	--	--
--	--	--	--	--	--	--	--
--	--	--	--	--	--	--	--
--	--	--	--	--	--	--	--
--	--	--	--	--	--	--	--
--	--	--	--	--	--	--	--
--	--	--	--	--	--	--	--
--	--	--	--	--	--	--	--
--	--	--	--	--	--	--	--
--	--	--	--	--	--	--	--
--	--	--	--	--	--	--	--
--	--	--	--	--	--	--	--
--	--	--	--	--	--	--	--
--	--	--	--	--	--	--	--
--	--	--	--	--	--	--	--
--	--	--	--	--	--	--	--
--	--	--	--	--	--	--	--
--	--	--	--	--	--	--	--
--	--	--	--	--	--	--	--
--	--	--	--	--	--	--	--
--	--	--	--	--	--	--	--
--	--	--	--	--	--	--	--
--	--	--	--	--	--	--	--
--	--	--	--	--	--	--	--
--	--	--	--	--	--	--	--
--	--	--	--	--	--	--	--
--	--	--	--	--	--	--	--
--	--	--	--	--	--	--	--
--	--	--	--	--	--	--	--
--	--	--	--	--	--	--	--
--	--	--	--	--	--	--	--
--	--	--	--	--	--	--	--
--	--	--	--	--	--	--	--
--	--	--	--	--	--	--	--
--	--	--	--	--	--	--	--
--	--	--	--	--	--	--	--
--	--	--	--	--	--	--	--
--	--	--	--	--	--	--	--
--	--	--	--	--	--	--	--
--	--	--	--	--	--	--	--
--	--	--	--	--	--	--	--
--	--	--	--	--	--	--	--
--	--	--	--	--	--	--	--
--	--	--	--	--	--	--	--
--	--	--	--	--	--	--	--
--	--	--	--	--	--	--	--
--	--	--	--	--	--	--	--
--	--	--	--	--	--	--	--
--	--	--	--	--	--	--	--
--	--	--	--	--	--	--	--
--	--	--	--	--	--	--	--
--	--	--	--	--	--	--	--
--	--	--	--	--	--	--	--
--	--	--	--	--	--	--	--
--	--	--	--	--	--	--	--
--	--	--	--	--	--	--	--
--	--	--	--	--	--	--	--
--	--	--	--	--	--	--	--
--	--	--	--	--	--	--	--
--	--	--	--	--	--	--	--
--	--	--	--	--	--	--	--
--	--	--	--	--	--	--	--
--	--	--	--	--	--	--	--
--	--	--	--	--	--	--	--
--	--	--	--	--	--	--	--
--	--	--	--	--	--	--	--
--	--	--	--	--	--	--	--
--	--	--	--	--	--	--	--
--	--	--	--	--	--	--	--
--	--	--	--	--	--	--	--
--	--	--	--	--	--	--	--
--	--	--	--	--	--	--	--
--	--	--	--	--	--	--	--
--	--	--	--	--	--	--	--
--	--	--	--	--	--	--	--
--	--	--	--	--	--	--	--
--	--	--	--	--	--	--	--
--	--	--	--	--	--	--	--
--	--	--	--	--	--	--	--
--	--	--	--	--	--	--	--
--	--	--	--	--	--	--	--
--	--	--	--	--	--	--	--
--	--	--	--	--	--	--	--
--	--	--	--	--	--	--	--
--	--	--	--	--	--	--	--
--	--	--	--	--	--	--	--
--	--	--	--	--	--	--	--
--	--	--	--	--	--	--	--
--	--	--	--	--	--	--	--
--	--	--	--	--	--	--	--
--	--	--	--	--	--	--	--
--	--	--	--	--	--	--	--
--	--	--	--	--	--	--	--
--	--	--	--	--	--	--	--
--	--	--	--	--	--	--	--
--	--	--	--	--	--	--	--
--	--	--	--		--
--		--	--		--
--		--	--		--
--		--	--		--
--		--	--		--
--		--	--		--
--		--	--		--
--		--	--		--
--		--	--		--
--		--	--		--
--		--	--		--
--		--	--		--
--		--	--		--
--		--	--		--
--		--	--		--
--		--	--		--
--		--	--		--
--		--	--		--
--		--	--		--
--		--	--		--
--		--	--		--
--		--	--		--
--		--	--		--
--		--	--		--
--		--	--		--
--		--	--		--
--		--	--		--
--		--	--		--
--		--	--		--
--		--	--		--
--		--	--		--
--		--	--		--
--		--	--		--
--		--	--		--
--		--	--		--
--		--	--		--
--		--	--		--
--		--	--		--
--		--	--		--
--		--	--		--
--		--	--		--
--		--	--		--
--		--	--		--
--		--	--		--
--		--	--		--
--		--	--		--
--		--	--		--
--		--	--		--
--		--	--		--
--		--	--		--
--		--	--		--
--		--	--		--
--		--	--		--
--		--	--		--
--		--	--		--
--		--	--		--
--		--	--		--
--		--	--		--
--		--	--		--
--		--	--		--
--		--	--		--
--		--	--		--
--		--	--		--
--		--	--		--
--		--	--		--
--		--	--		--
--		--	--		--
--		--	--		--
--		--	--		--
--		--	--		--
--		--	--		--
--		--	--		--
--		--	--		--
--		--	--		--
--		--	--		--
--		--	--		--
--		--	--		--
--		--	--		--
--		--	--		--
--		--	--		--
--		--	--		--
--		--	--		--
--		--	--		--
--		--	--		--
--		--	--		--
--		--	--		--
--		--	--		--
--		--	--		--
--		--	--		--
--		--	--		--
--		--	--		--
--		--	--		--
--		--	--		--
--		--	--		--
--		--	--		--
--		--	--		--
--		--	--		--
--		--	--		--
--		--	--		--
--		--	--		--
--		--	--		--
--		--	--		--
--		--	--		--
--		--	--		--
--		--	--		--
--		--	--		--
--		--	--		--
--		--	--		--
--		--	--		--
--		--	--		--
--		--	--		--
--		--	--		--
--		--	--		--
--		--	--		--
--		--	--		--
--		--	--		--
--		--	--		--
--		--	--		--
--		--	--		--
--		--	--		--
--		--	--		--
--		--	--		--
--		--	--		--
--		--	--		--
--		--	--		--
--		--	--		--
--		--	--		--
--		--	--		--
--		--	--		--
--		--	--		--
--		--	--		--
--		--	--		--
--		--	--		--
--		--	--		--
--		--	--		--
--		--	--		--
--		--	--		--
--		--	--		--
--		--	--		--
--		--	--		--
--		--	--		--
--		--	--		--
--		--	--		--
--		--	--		--
--		--	--		--
--		--	--		--
--		--	--		--
--		--	--		--
--		--	--		--
--		--	--		--
--		--	--		--
--		--	--		--
--		--	--		--
--		--	--		--
--		--	--		--
--		--	--		--
--		--	--		--
--		--	--		--
--		--	--		--
--		--	--		--
--		--	--		--
--		--	--		--
--		--	--		--
--		--	--		--
--		--	--		--
--		--	--		--
--		--	--		--
--		--	--		--
--		--	--		--
--		--	--		--
--		--	--		--
--		--	--		--
--		--	--		--
--		--	--		--
--		--	--		--
--		--	--		--
--		--	--		--
--		--	--		--
--		--	--		--
--		--	--		--
--		--	--		--
--		--	--		--
--		--	--		--
--		--	--		--
--		--	--		--
--		--	--		--
--		--	--		--
--		--	--		--
--		--	--		--
--		--	--		--
--		--	--		--
--		--	--		--
--		--	--		--
--		--	--		--
--		--	--		--
--		--	--		--
--		--	--		--
--		--	--		--
--		--	--		--
--		--	--		--
--		--	--		--
--		--	--		--
--		--	--		--
--		--	--		--
--		--	--		--
--		--	--		--
--		--	--		--
--		--	--		--
--		--	--		--
--		--	--		--
--		--	--		--
--		--	--		--
--		--	--		--
--		--	--		--
--		--	--		--
--		--	--		--
--		--	--		--
--		--	--		--
--		--	--		--
--		--	--		--
--		--	--		--
--		--	--		--
--		--	--		--
--		--	--		--
--		--	--		--
--		--	--		--
--		--	--		--
--		--	--		--
--		--	--		--
--		--	--		--
--		--	--		--
--		--	--		--
--		--	--		--
--		--	--		--
--		--	--		--
--		--	--		--
--		--	--		--
--		--	--		--
--		--	--		--
--		--	--		--
--		--	--		--
--		--	--		--
--		--	--		--
--		--	--		--
--		--	--		--
--		--	--		--
--		--	--		--
--		--	--		--
--		--	--		--
--		--	--		--
--		--	--		--
--		--	--		--
--		--	--		--
--		--	--		--
--		--	--		--
--		--	--		--
--		--	--		--
--		--	--		--
--		--	--		--
--		--	--		--
--		--	--		--
--		--	--		--
--		--	--		--
--		--	--		--
--		--	--		--
--		--	--		--
--		--	--		--
--		--	--		--
--		--	--		--
--		--	--		--
--		--	--		--
--		--	--		--
--		--	--		--
--		--	--		--
--		--	--		--
--		--	--		--
--		--	--		--
--		--	--		--
--		--	--		--
--		--	--		--
--		--	--		--
--		--	--		--
--		--	--		--
--		--	--		--
--		--	--		--
--		--	--		--
--		--	--		--
--		--	--		--
--		--	--		--
--		--	--		--
--		--	--		--
--		--	--		--
--		--	--		--
--		--	--		--
--		--	--		--
--		--	--		--
--		--	--		--
--		--	--		--
--		--	--		--
--		--	--		--
--		--	--		--
--		--	--		--
--		--	--		--
--		--	--		--
--		--	--		--
--		--	--		--
--		--	--		--
--		--	--		--
--		--	--		--
--		--	--		--
--		--	--		--
--		--	--		--
--		--	--		--
--		--	--		--
--		--	--		--
--		--	--		--
--		--	--		--
--		--	--		--
--		--	--		--
--		--	--		--
--		--	--		--
--		--	--		--
--		--	--		--
--		--	--		--
--		--	--		--
--		--	--		--
--		--	--		--
--		--	--		--
--		--	--		--
--		--	--		--
--		--	--		--
--		--	--		--
--		--	--		--
--		--	--		--
--		--	--		--
--		--	--		--
--		--	--		--
--		--	--		--
--		--	--		--
--		--	--		--
--		--	--		--
--		--	--		--
--		--	--		--
--		--	--		--
--		--	--		--
--		--	--		--
--		--	--		--
--		--	--		--
--		--	--		--
--		--	--		--
--		--	--		--
--		--	--		--
--		--	--		--
--		--	--		--
--		--	--		--
--		--	--		--
--		--	--		--
--		--	--		--
--		--	--		--
--		--	--		--
--		--	--		--
--		--	--		--
--		--	--		--
--		--	--		--
--		--	--		--
--		--	--		--
--		--	--		--
--		--	--		--
--		--	--		--
--		--	--		--
--		--	--		--
--		--	--		--
--		--	--		--
--		--	--		--
--		--	--		--
--		--	--		--
--		--	--		--
--		--	--		--
--		--	--		--
--		--	--		--
--		--	--		--
--		--	--		--
--		--	--		--
--		--	--		--
--		--	--		--
--		--	--		--
--		--	--		--
--		--	--		--
--		--	--		--
--		--	--		--
--		--	--		--
--		--	--		--
--		--	--		--
--		--	--		--
--		--	--		--
--		--	--		--
--		--	--		--
--		--	--		--
--		--	--		--
--		--	--		--
--		--	--		--
--		--	--		--
--		--	--		--
--		--	--		--
--		--	--		--
--		--	--		--
--		--	--		--
--		--	--		--
--		--	--		--
--		--	--		--
--		--	--		--
--		--	--		--
--		--	--		--
--		--	--		--
--		--	--		--
--		--	--		--
--		--	--		--
--		--	--		--
--		--	--		--
--		--	--		--
--		--	--		--
--		--	--		--
--		--	--		--
--		--	--		--
--		--	--		--
--		--	--		--
--		--	--		--
--		--	--		--
--		--	--		--
--		--	--		--
--		--	--		--
--		--	--		--
--		--	--		--
--		--	--		--
--		--	--		--
--		--	--		--
--		--	--		--
--		--	--		--
--		--	--		--
--		--	--		--
--		--	--		--
--		--	--		--
--		--	--		--
--		--	--		--
--		--	--		--
--		--	--		--
--		--	--		--
--		--	--		--
--		--	--		--
--		--	--		--
--		--	--		--
--		--	--		--
--		--	--		--
--		--	--		--
--		--	--		--
--		--	--		--
--		--	--		--
--		--	--		--
--		--	--		--
--		--	--		--
--		--	--		--
--		--	--		--
--		--	--		--
--		--	--		--
--		--	--		--
--		--	--		--
--		--	--		--
--		--	--		--
--		--	--		--
--		--	--		--
--		--	--		--
--		--	--		--
--		--	--		--
--		--	--		--
--		--	--		--
--		--	--		--
--		--	--		--
--		--	--		--
--		--	--		--
--		--	--		--
--		--	--		--
--		--	--		--
--		--	--		--
--		--	--		--
--		--	--		--
--		--	--		--
--		--	--		--
--		--	--		--
--		--	--		--
--		--	--		--
--		--	--		--
--		--	--		--
--		--	--		--
--		--	--		--
--		--	--		--
--		--	--		--
--		--	--		--
--		--	--		--
--		--	--		--
--		--	--		--
--		--	--		--
--		--	--		--
--		--	--		--
--		--	--		--
--		--	--		--
--		--	--		--
--		--	--		--
--		--	--		--
--		--	--		--
--		--	--		--
--		--	--		--
--		--	--		--
--		--	--		--
--		--	--		--
--		--	--		--
--		--	--		--
--		--	--		--
--		--	--		--
--		--	--		--
--		--	--		--
--		--	--		--
--		--	--		--
--		--	--		--
--		--	--		--
--		--	--		--
--		--	--		--
--		--	--		--
--		--	--		--
--		--	--		--
--		--	--		--
--		--	--		--
--		--	--		--
--		--	--		--
--		--	--		--
--		--	--		--
--		--	--		--
--		--	--		--
--		--	--		--
--		--	--		--
--		--	--		--
--		--	--		--
--		--	--		--
--		--	--		--
--		--	--		--
--		--	--		--
--		--	--		--
--		--	--		--
--		--	--		--
--		--	--		--
--		--	--		--
--		--	--		--
--		--	--		--
--		--	--		--
--		--	--		--
--		--	--		--
--		--	--		--
--		--	--		--
--		--	--		--
--		--	--		--
--		--	--		--
--		--	--		--
--		--	--		--
--		--	--		--
--		--	--		--
--		--	--		--
--		--	--		--
--		--	--		--
--		--	--		--
--		--	--		--
--		--	--		--
--		--	--		--
--		--	--		--
--		--	--		--
--		--	--		--
--		--	--		--
--		--	--		--
--		--	--		--
--		--	--		--
--		--	--		--
--		--	--		--
--		--	--		--
--		--	--		--
--		--	--		--
--		--	--		--
--		--	--		--
--		--	--		--
--		--	--		--
--		--	--		--
--		--	--		--
--		--	--		--
--		--	--		--
--		--	--		--
--		--	--		--
--		--	--		--
--		--	--		--
--		--	--		--
--		--	--		--
--		--	--		--
--		--	--		--
--		--	--		--
--		--	--		--
--		--	--		--
--		--	--		--
--		--	--		--
--		--	--		--
--		--	--		--
--		--	--		--
--		--	--		--
--		--	--		--
--		--	--		--
--		--	--		--
--		--	--		--
--		--	--		--
--		--	--		--
--		--	--		--
--		--	--		--
--		--	--		--
--		--	--		--
--		--	--		--
--		--	--		--
--		--	--		--
--		--	--		--
--		--	--		--
--		--	--		--
--		--	--		--
--		--	--		--
--		--	--		--
--		--	--		--
--		--	--		--
--		--	--		--
--		--	--		--
--		--	--		--
--		--	--		--
--		--	--		--
--		--	--		--
--		--	--		--
--		--	--		--
--		--	--		--
--		--	--		--
--		--	--		--
--		--	--		--
--		--	--		--
--		--	--		--
--		--	--		--
--		--	--		--
--		--	--		--
--		--	--		--
--		--	--		--
--		--	--		--
--		--	--		--
--		--	--		--
--		--	--		--
--		--	--		--
--		--	--		--
--		--	--		--
--		--	--		--
--		--	--		--
--		--	--		--
--		--	--		--
--		--	--		--
--		--	--		--
--		--	--		--
--		--	--		--
--		--	--		--
--		--	--		--
--		--	--		--
--		--	--		--
--		--	--		--
--		--	--		--
--		--	--		--
--		--	--		--
--		--	--		--
--		--	--		--
--		--	--		--
--		--	--		--
--		--	--		--
--		--	--		--
--		--	--		--
--		--	--		--
--		--	--		--
--		--	--		--
--		--	--		--
--		--	--		--
--		--	--		--
--		--	--		--
--		--	--		--
--		--	--		--
--		--	--		--
--		--	--		--
--		--	--		--
--		--	--		--
--		--	--		--
--		--	--		--
--		--	--		--
--		--	--		--
--		--	--		--
--		--	--		--
--		--	--		--
--		--	--		--
--		--	--		--
--		--	--		--
--		--	--		--
--		--	--		--
--		--	--		--
--		--	--		--
--		--	--		--
--		--	--		--
--		--	--		--
--		--	--		--
--		--	--		--
--		--	--		--
--		--	--		--
--		--	--		--
--		--	--		--
--		--	--		--
--		--	--		--
--		--	--		--
--		--	--		--
--		--	--		--
--		--	--		--
--		--	--		--
--		--	--		--
--		--	--		--
--		--	--		--
--		--	--		--
--		--	--		--
--		--	--		--
--		--	--		--
--		--	--		--
--		--	--		--
--		--	--		--
--		--	--		--
--		--	--		--
--		--	--		--
--		--	--		--
--		--	--		--
--		--	--		--
--		--	--		--
--		--	--		--
--		--	--		--
--		--	--		--
--		--	--		--
--		--	--		--
--		--	--		--
--		--	--		--
--		--	--		--
--		--	--		--
--		--	--		--
--		--	--		--
--		--	--		--
--		--	--		--
--		--	--		--
--		--	--		--
--		--	--		--
--		--	--		--
--		--	--		--
--		--	--		--
--		--	--		--
--		--	--		--
--		--	--		--
--		--	--		--
--		--	--		--
--		--	--		--
--		--	--		--
--		--	--		--
--		--	--		--
--		--	--		--
--		--	--		--
--		--	--		--
--		--	--		--
--		--	--		--
--		--	--		--
--		--	--		--
--		--	--		--
--		--	--		--
--		--	--		--
--		--	--		--
--		--	--		--
--		--	--		--
--		--	--		--
--		--	--		--
--		--	--		--
--		--	--		--
--		--	--		--
--		--	--		--
--		--	--		--
--		--	--		--
--		--	--		--
[truncated: 140,382 more rows]
