# Supplementary material for: Tailoring electrolyte phase separation for high-rate solid-state lithium metal batteries
Source: Nat Commun. 2026 Jun 8;17:7310. doi: 10.1038/s41467-026-74094-w (PMC13402737; doi:10.1038/s41467-026-74094-w)
Supplement: Supplementary file 3 — Supplementary Data [file 41467_2026_74094_MOESM3_ESM.zip › Supplementary Data/Supplementary Data 4/PVC-MD/PVC/PVC-electrolyte.txt]

0	0	0	0	0	0	0.02	0	0.02	0	0.02	0
0.02	0	0.02	0	0.02	0	0.04	0	0.04	0	0.04	0
0.04	0	0.04	0	0.04	0	0.06	0	0.06	0	0.06	0
0.06	0	0.06	0	0.06	0	0.08	0	0.08	0	0.08	0
0.08	0	0.08	0	0.08	0	0.1	0	0.1	0	0.1	0
0.1	0	0.1	0	0.1	0	0.12	0	0.12	0	0.12	0
0.12	0	0.12	0	0.12	0	0.14	0	0.14	0	0.14	0
0.14	0	0.14	0	0.14	0	0.16	0	0.16	0	0.16	0
0.16	0	0.16	0	0.16	0	0.18	0	0.18	0	0.18	0
0.18	0	0.18	0	0.18	0	0.2	0	0.2	0	0.2	0
0.2	0	0.2	0	0.2	0	0.22	0	0.22	0	0.22	0
0.22	0	0.22	0	0.22	0	0.24	0	0.24	0	0.24	0
0.24	0	0.24	0	0.24	0	0.26	0	0.26	0	0.26	0
0.26	0	0.26	0	0.26	0	0.28	0	0.28	0	0.28	0
0.28	0	0.28	0	0.28	0	0.3	0	0.3	0	0.3	0
0.3	0	0.3	0	0.3	0	0.32	0	0.32	0	0.32	0
0.32	0	0.32	0	0.32	0	0.34	0	0.34	0	0.34	0
0.34	0	0.34	0	0.34	0	0.36	0	0.36	0	0.36	0
0.36	0	0.36	0	0.36	0	0.38	0	0.38	0	0.38	0
0.38	0	0.38	0	0.38	0	0.4	0	0.4	0	0.4	0
0.4	0	0.4	0	0.4	0	0.42	0	0.42	0	0.42	0
0.42	0	0.42	0	0.42	0	0.44	0	0.44	0	0.44	0
0.44	0	0.44	0	0.44	0	0.46	0	0.46	0	0.46	0
0.46	0	0.46	0	0.46	0	0.48	0	0.48	0	0.48	0
0.48	0	0.48	0	0.48	0	0.5	0	0.5	0	0.5	0
0.5	0	0.5	0	0.5	0	0.52	0	0.52	0	0.52	0
0.52	0	0.52	0	0.52	0	0.54	0	0.54	0	0.54	0
0.54	0	0.54	0	0.54	0	0.56	0	0.56	0	0.56	0
0.56	0	0.56	0	0.56	0	0.58	0	0.58	0	0.58	0
0.58	0	0.58	0	0.58	0	0.6	0	0.6	0	0.6	0
0.6	0	0.6	0	0.6	0	0.62	0	0.62	0	0.62	0
0.62	0	0.62	0	0.62	0	0.64	0	0.64	0	0.64	0
0.64	0	0.64	0	0.64	0	0.66	0	0.66	0	0.66	0
0.66	0	0.66	0	0.66	0	0.68	0	0.68	0	0.68	0
0.68	0	0.68	0	0.68	0	0.7	0	0.7	0	0.7	0
0.7	0	0.7	0	0.7	0	0.72	0	0.72	0	0.72	0
0.72	0	0.72	0	0.72	0	0.74	0	0.74	0	0.74	0
0.74	0	0.74	0	0.74	0	0.76	0	0.76	0	0.76	0
0.76	0	0.76	0	0.76	0	0.78	0	0.78	0	0.78	0
0.78	0	0.78	0	0.78	0	0.8	0	0.8	0	0.8	0
0.8	0	0.8	0	0.8	0	0.82	0	0.82	0	0.82	0
0.82	0	0.82	0	0.82	0	0.84	0	0.84	0	0.84	0
0.84	0	0.84	0	0.84	0	0.86	0	0.86	0	0.86	0
0.86	0	0.86	0	0.86	0	0.88	0	0.88	0	0.88	0
0.88	0	0.88	0	0.88	0	0.9	0	0.9	0	0.9	0
0.9	0	0.9	0	0.9	0	0.92	0	0.92	0	0.92	0
0.92	0	0.92	0	0.92	0	0.94	0	0.94	0	0.94	0
0.94	0	0.94	0	0.94	0	0.96	0	0.96	0	0.96	0
0.96	0	0.96	0	0.96	0	0.98	0	0.98	0	0.98	0
0.98	0	0.98	0	0.98	0	1	0	1	0	1	0
1	0	1	0	1	0	1.02	0	1.02	0	1.02	0
1.02	0	1.02	0	1.02	0	1.04	0	1.04	0	1.04	0
1.04	0	1.04	0	1.04	0	1.06	0	1.06	0	1.06	0
1.06	0	1.06	0	1.06	0	1.08	0	1.08	0	1.08	0
1.08	0	1.08	0	1.08	0	1.1	0	1.1	0	1.1	0
1.1	0	1.1	0	1.1	0	1.12	0	1.12	0	1.12	0
1.12	0	1.12	0	1.12	0	1.14	0	1.14	0	1.14	0
1.14	0	1.14	0	1.14	0	1.16	0	1.16	0	1.16	0
1.16	0	1.16	0	1.16	0	1.18	0	1.18	0	1.18	0
1.18	0	1.18	0	1.18	0	1.2	0	1.2	0	1.2	0
1.2	0	1.2	0	1.2	0	1.22	0	1.22	0	1.22	0
1.22	0	1.22	0	1.22	0	1.24	0	1.24	0	1.24	0
1.24	0	1.24	0	1.24	0	1.26	0	1.26	0	1.26	0
1.26	0	1.26	0	1.26	0	1.28	0	1.28	0	1.28	0
1.28	0	1.28	0	1.28	0	1.3	0	1.3	0	1.3	0
1.3	0	1.3	0	1.3	0	1.32	0	1.32	0	1.32	0
1.32	0	1.32	0	1.32	0	1.34	0	1.34	0	1.34	0
1.34	0	1.34	0	1.34	0	1.36	0	1.36	0	1.36	0
1.36	0	1.36	0	1.36	0	1.38	0	1.38	0	1.38	0
1.38	0	1.38	0	1.38	0	1.4	0	1.4	0	1.4	0
1.4	0	1.4	0	1.4	0	1.42	0	1.42	0	1.42	0
1.42	0	1.42	0	1.42	0	1.44	0	1.44	0	1.44	0
1.44	0	1.44	0	1.44	0	1.46	0	1.46	0	1.46	0
1.46	0	1.46	0	1.46	0	1.48	0	1.48	0	1.48	0
1.48	0	1.48	0	1.48	0	1.5	0	1.5	0	1.5	0
1.5	0	1.5	0	1.5	0	1.52	0	1.52	0	1.52	0
1.52	0	1.52	0	1.52	0	1.54	0	1.54	0	1.54	0
1.54	0	1.54	0	1.54	0	1.56	0	1.56	0	1.56	0
1.56	0	1.56	0	1.56	0	1.58	0	1.58	0	1.58	0
1.58	0	1.58	0	1.58	0	1.6	0	1.6	0	1.6	0
1.6	0	1.6	0	1.6	0	1.62	0	1.62	0	1.62	0
1.62	0	1.62	0	1.62	0	1.64	0	1.64	0	1.64	0
1.64	0	1.64	0	1.64	0	1.66	0	1.66	0	1.66	0
1.66	0	1.66	0	1.66	0	1.68	0	1.68	0	1.68	0
1.68	0	1.68	0	1.68	0	1.7	0	1.7	0	1.7	0
1.7	0	1.7	0	1.7	0	1.72	0	1.72	0	1.72	0
1.72	0	1.72	0	1.72	0	1.74	0	1.74	0	1.74	0
1.74	0	1.74	0	1.74	0	1.76	0	1.76	0	1.76	0
1.76	0	1.76	0	1.76	0	1.78	0	1.78	0	1.78	0
1.78	0	1.78	0	1.78	0	1.8	0	1.8	0	1.8	0
1.8	0.004	1.8	0	1.8	0.001	1.82	0	1.82	0	1.82	0
1.82	0.016	1.82	0.001	1.82	0.005	1.84	0	1.84	0	1.84	0
1.84	0.078	1.84	0.004	1.84	0.028	1.86	0.001	1.86	0	1.86	0.001
1.86	0.266	1.86	0.023	1.86	0.096	1.88	0.002	1.88	0	1.88	0.004
1.88	0.671	1.88	0.126	1.88	0.265	1.9	0.005	1.9	0	1.9	0.01
1.9	1.564	1.9	0.441	1.9	0.588	1.92	0.012	1.92	0	1.92	0.023
1.92	2.863	1.92	1.28	1.92	1.161	1.94	0.024	1.94	0	1.94	0.048
1.94	4.658	1.94	3.006	1.94	1.945	1.96	0.043	1.96	0	1.96	0.09
1.96	6.728	1.96	5.83	1.96	2.943	1.98	0.07	1.98	0	1.98	0.149
1.98	8.761	1.98	9.927	1.98	4.005	2	0.104	2	0	2	0.228
2	10.54	2	14.804	2	5.043	2.02	0.144	2.02	0	2.02	0.325
2.02	11.773	2.02	19.848	2.02	5.851	2.04	0.189	2.04	0	2.04	0.438
2.04	12.746	2.04	24.368	2.04	6.451	2.06	0.236	2.06	0	2.06	0.561
2.06	12.831	2.06	27.762	2.06	6.736	2.08	0.284	2.08	0	2.08	0.688
2.08	12.475	2.08	29.725	2.08	6.757	2.1	0.331	2.1	0	2.1	0.816
2.1	11.734	2.1	30.623	2.1	6.467	2.12	0.375	2.12	0	2.12	0.941
2.12	10.616	2.12	29.646	2.12	6.172	2.14	0.415	2.14	0	2.14	1.059
2.14	9.43	2.14	27.686	2.14	5.636	2.16	0.452	2.16	0	2.16	1.168
2.16	8.493	2.16	25.478	2.16	5.048	2.18	0.484	2.18	0	2.18	1.268
2.18	7.237	2.18	22.729	2.18	4.583	2.2	0.513	2.2	0	2.2	1.358
2.2	6.166	2.2	19.955	2.2	3.976	2.22	0.537	2.22	0	2.22	1.438
2.22	5.113	2.22	17.116	2.22	3.488	2.24	0.557	2.24	0	2.24	1.51
2.24	4.393	2.24	14.78	2.24	3.014	2.26	0.575	2.26	0	2.26	1.572
2.26	3.667	2.26	12.434	2.26	2.594	2.28	0.591	2.28	0	2.28	1.626
2.28	3.13	2.28	10.457	2.28	2.207	2.3	0.604	2.3	0	2.3	1.674
2.3	2.641	2.3	8.746	2.3	1.912	2.32	0.615	2.32	0	2.32	1.715
2.32	2.223	2.32	7.436	2.32	1.653	2.34	0.625	2.34	0	2.34	1.752
2.34	1.906	2.34	6.173	2.34	1.417	2.36	0.634	2.36	0	2.36	1.784
2.36	1.661	2.36	5.203	2.36	1.213	2.38	0.641	2.38	0	2.38	1.812
2.38	1.36	2.38	4.367	2.38	1.053	2.4	0.648	2.4	0	2.4	1.837
2.4	1.2	2.4	3.639	2.4	0.898	2.42	0.653	2.42	0	2.42	1.858
2.42	1.045	2.42	3.093	2.42	0.785	2.44	0.659	2.44	0	2.44	1.877
2.44	0.873	2.44	2.627	2.44	0.692	2.46	0.663	2.46	0	2.46	1.894
2.46	0.787	2.46	2.248	2.46	0.616	2.48	0.667	2.48	0	2.48	1.91
2.48	0.653	2.48	1.954	2.48	0.536	2.5	0.67	2.5	0	2.5	1.924
2.5	0.615	2.5	1.653	2.5	0.481	2.52	0.673	2.52	0	2.52	1.936
2.52	0.553	2.52	1.457	2.52	0.442	2.54	0.676	2.54	0	2.54	1.948
2.54	0.523	2.54	1.288	2.54	0.389	2.56	0.679	2.56	0.001	2.56	1.959
2.56	0.456	2.56	1.135	2.56	0.352	2.58	0.682	2.58	0.001	2.58	1.968
2.58	0.422	2.58	1.02	2.58	0.313	2.6	0.684	2.6	0.001	2.6	1.977
2.6	0.377	2.6	0.894	2.6	0.284	2.62	0.686	2.62	0.001	2.62	1.985
2.62	0.365	2.62	0.795	2.62	0.264	2.64	0.689	2.64	0.001	2.64	1.993
2.64	0.342	2.64	0.739	2.64	0.246	2.66	0.691	2.66	0.001	2.66	2.001
2.66	0.32	2.66	0.644	2.66	0.232	2.68	0.692	2.68	0.001	2.68	2.008
2.68	0.303	2.68	0.587	2.68	0.22	2.7	0.694	2.7	0.001	2.7	2.014
2.7	0.293	2.7	0.55	2.7	0.207	2.72	0.696	2.72	0.001	2.72	2.021
2.72	0.28	2.72	0.525	2.72	0.198	2.74	0.698	2.74	0.001	2.74	2.027
2.74	0.284	2.74	0.495	2.74	0.196	2.76	0.7	2.76	0.001	2.76	2.034
2.76	0.24	2.76	0.453	2.76	0.191	2.78	0.701	2.78	0.002	2.78	2.04
2.78	0.266	2.78	0.431	2.78	0.187	2.8	0.703	2.8	0.002	2.8	2.047
2.8	0.242	2.8	0.423	2.8	0.186	2.82	0.705	2.82	0.002	2.82	2.053
2.82	0.245	2.82	0.395	2.82	0.178	2.84	0.707	2.84	0.002	2.84	2.059
2.84	0.265	2.84	0.364	2.84	0.177	2.86	0.709	2.86	0.002	2.86	2.066
2.86	0.262	2.86	0.363	2.86	0.182	2.88	0.711	2.88	0.003	2.88	2.072
2.88	0.27	2.88	0.348	2.88	0.184	2.9	0.713	2.9	0.003	2.9	2.079
2.9	0.283	2.9	0.345	2.9	0.19	2.92	0.715	2.92	0.003	2.92	2.086
2.92	0.273	2.92	0.333	2.92	0.194	2.94	0.717	2.94	0.003	2.94	2.094
2.94	0.278	2.94	0.329	2.94	0.199	2.96	0.719	2.96	0.004	2.96	2.102
2.96	0.28	2.96	0.316	2.96	0.206	2.98	0.721	2.98	0.004	2.98	2.11
2.98	0.294	2.98	0.322	2.98	0.214	3	0.723	3	0.005	3	2.118
3	0.293	3	0.332	3	0.218	3.02	0.726	3.02	0.005	3.02	2.127
3.02	0.313	3.02	0.311	3.02	0.24	3.04	0.728	3.04	0.005	3.04	2.137
3.04	0.302	3.04	0.316	3.04	0.251	3.06	0.731	3.06	0.006	3.06	2.148
3.06	0.321	3.06	0.315	3.06	0.269	3.08	0.734	3.08	0.007	3.08	2.16
3.08	0.337	3.08	0.323	3.08	0.281	3.1	0.737	3.1	0.007	3.1	2.172
3.1	0.379	3.1	0.345	3.1	0.293	3.12	0.74	3.12	0.008	3.12	2.185
3.12	0.387	3.12	0.32	3.12	0.317	3.14	0.743	3.14	0.009	3.14	2.199
3.14	0.387	3.14	0.324	3.14	0.326	3.16	0.747	3.16	0.009	3.16	2.213
3.16	0.431	3.16	0.357	3.16	0.353	3.18	0.751	3.18	0.01	3.18	2.229
3.18	0.456	3.18	0.352	3.18	0.365	3.2	0.755	3.2	0.011	3.2	2.246
3.2	0.474	3.2	0.34	3.2	0.39	3.22	0.759	3.22	0.012	3.22	2.264
3.22	0.5	3.22	0.37	3.22	0.405	3.24	0.764	3.24	0.013	3.24	2.283
3.24	0.522	3.24	0.357	3.24	0.425	3.26	0.769	3.26	0.015	3.26	2.303
3.26	0.531	3.26	0.393	3.26	0.435	3.28	0.774	3.28	0.016	3.28	2.324
3.28	0.58	3.28	0.407	3.28	0.458	3.3	0.78	3.3	0.017	3.3	2.347
3.3	0.619	3.3	0.395	3.3	0.483	3.32	0.786	3.32	0.019	3.32	2.371
3.32	0.669	3.32	0.42	3.32	0.505	3.34	0.793	3.34	0.021	3.34	2.396
3.34	0.69	3.34	0.433	3.34	0.516	3.36	0.8	3.36	0.024	3.36	2.422
3.36	0.713	3.36	0.439	3.36	0.541	3.38	0.807	3.38	0.027	3.38	2.449
3.38	0.741	3.38	0.46	3.38	0.56	3.4	0.815	3.4	0.03	3.4	2.478
3.4	0.793	3.4	0.482	3.4	0.575	3.42	0.823	3.42	0.034	3.42	2.508
3.42	0.856	3.42	0.488	3.42	0.591	3.44	0.832	3.44	0.038	3.44	2.539
3.44	0.899	3.44	0.532	3.44	0.613	3.46	0.842	3.46	0.044	3.46	2.572
3.46	0.934	3.46	0.529	3.46	0.629	3.48	0.852	3.48	0.05	3.48	2.606
3.48	1.017	3.48	0.544	3.48	0.649	3.5	0.863	3.5	0.057	3.5	2.641
3.5	1.05	3.5	0.564	3.5	0.663	3.52	0.875	3.52	0.066	3.52	2.677
3.52	1.096	3.52	0.597	3.52	0.679	3.54	0.887	3.54	0.076	3.54	2.715
3.54	1.153	3.54	0.623	3.54	0.699	3.56	0.9	3.56	0.087	3.56	2.754
3.56	1.205	3.56	0.657	3.56	0.706	3.58	0.914	3.58	0.1	3.58	2.795
3.58	1.246	3.58	0.691	3.58	0.73	3.6	0.929	3.6	0.115	3.6	2.837
3.6	1.325	3.6	0.717	3.6	0.741	3.62	0.944	3.62	0.132	3.62	2.879
3.62	1.36	3.62	0.754	3.62	0.747	3.64	0.96	3.64	0.149	3.64	2.923
3.64	1.426	3.64	0.801	3.64	0.765	3.66	0.978	3.66	0.169	3.66	2.968
3.66	1.496	3.66	0.833	3.66	0.776	3.68	0.996	3.68	0.19	3.68	3.015
3.68	1.566	3.68	0.874	3.68	0.813	3.7	1.015	3.7	0.212	3.7	3.065
3.7	1.589	3.7	0.911	3.7	0.815	3.72	1.034	3.72	0.234	3.72	3.114
3.72	1.664	3.72	0.955	3.72	0.83	3.74	1.055	3.74	0.257	3.74	3.165
3.74	1.706	3.74	1.008	3.74	0.852	3.76	1.076	3.76	0.28	3.76	3.219
3.76	1.764	3.76	1.069	3.76	0.881	3.78	1.099	3.78	0.304	3.78	3.275
3.78	1.839	3.78	1.099	3.78	0.901	3.8	1.123	3.8	0.327	3.8	3.333
3.8	1.878	3.8	1.183	3.8	0.918	3.82	1.147	3.82	0.349	3.82	3.392
3.82	1.926	3.82	1.235	3.82	0.944	3.84	1.173	3.84	0.371	3.84	3.454
3.84	2.01	3.84	1.29	3.84	0.974	3.86	1.199	3.86	0.393	3.86	3.518
3.86	2.012	3.86	1.39	3.86	0.997	3.88	1.226	3.88	0.414	3.88	3.585
3.88	2.07	3.88	1.461	3.88	1.03	3.9	1.254	3.9	0.434	3.9	3.655
3.9	2.102	3.9	1.518	3.9	1.065	3.92	1.283	3.92	0.455	3.92	3.729
3.92	2.195	3.92	1.61	3.92	1.112	3.94	1.312	3.94	0.475	3.94	3.806
3.94	2.194	3.94	1.682	3.94	1.148	3.96	1.343	3.96	0.495	3.96	3.886
3.96	2.267	3.96	1.794	3.96	1.201	3.98	1.375	3.98	0.515	3.98	3.971
3.98	2.327	3.98	1.875	3.98	1.239	4	1.407	4	0.535	4	4.059
4	2.3	4	1.945	4	1.278	4.02	1.441	4.02	0.556	4.02	4.152
4.02	2.4	4.02	2.056	4.02	1.343	4.04	1.475	4.04	0.577	4.04	4.25
4.04	2.38	4.04	2.144	4.04	1.385	4.06	1.51	4.06	0.599	4.06	4.351
4.06	2.42	4.06	2.225	4.06	1.424	4.08	1.546	4.08	0.622	4.08	4.457
4.08	2.493	4.08	2.303	4.08	1.49	4.1	1.583	4.1	0.645	4.1	4.569
4.1	2.52	4.1	2.399	4.1	1.535	4.12	1.62	4.12	0.669	4.12	4.685
4.12	2.563	4.12	2.487	4.12	1.583	4.14	1.659	4.14	0.695	4.14	4.806
4.14	2.589	4.14	2.56	4.14	1.626	4.16	1.699	4.16	0.721	4.16	4.931
4.16	2.64	4.16	2.673	4.16	1.672	4.18	1.739	4.18	0.749	4.18	5.06
4.18	2.644	4.18	2.754	4.18	1.707	4.2	1.78	4.2	0.778	4.2	5.193
4.2	2.66	4.2	2.811	4.2	1.71	4.22	1.822	4.22	0.809	4.22	5.327
4.22	2.665	4.22	2.877	4.22	1.711	4.24	1.863	4.24	0.842	4.24	5.461
4.24	2.586	4.24	2.954	4.24	1.684	4.26	1.904	4.26	0.877	4.26	5.594
4.26	2.554	4.26	3.036	4.26	1.651	4.28	1.945	4.28	0.913	4.28	5.725
4.28	2.488	4.28	3.156	4.28	1.589	4.3	1.984	4.3	0.951	4.3	5.85
4.3	2.353	4.3	3.272	4.3	1.497	4.32	2.022	4.32	0.99	4.32	5.969
4.32	2.265	4.32	3.369	4.32	1.423	4.34	2.058	4.34	1.032	4.34	6.083
4.34	2.086	4.34	3.418	4.34	1.324	4.36	2.092	4.36	1.075	4.36	6.189
4.36	1.937	4.36	3.529	4.36	1.215	4.38	2.123	4.38	1.12	4.38	6.287
4.38	1.765	4.38	3.647	4.38	1.114	4.4	2.151	4.4	1.167	4.4	6.377
4.4	1.613	4.4	3.684	4.4	1.007	4.42	2.178	4.42	1.216	4.42	6.46
4.42	1.451	4.42	3.745	4.42	0.925	4.44	2.201	4.44	1.266	4.44	6.535
4.44	1.26	4.44	3.765	4.44	0.837	4.46	2.222	4.46	1.316	4.46	6.605
4.46	1.125	4.46	3.707	4.46	0.766	4.48	2.241	4.48	1.367	4.48	6.67
4.48	1.023	4.48	3.602	4.48	0.707	4.5	2.258	4.5	1.418	4.5	6.73
4.5	0.922	4.5	3.452	4.5	0.646	4.52	2.274	4.52	1.469	4.52	6.786
4.52	0.815	4.52	3.269	4.52	0.598	4.54	2.288	4.54	1.518	4.54	6.838
4.54	0.729	4.54	3.045	4.54	0.555	4.56	2.3	4.56	1.567	4.56	6.887
4.56	0.681	4.56	2.835	4.56	0.53	4.58	2.312	4.58	1.613	4.58	6.934
4.58	0.629	4.58	2.572	4.58	0.491	4.6	2.324	4.6	1.656	4.6	6.979
4.6	0.582	4.6	2.347	4.6	0.47	4.62	2.334	4.62	1.696	4.62	7.022
4.62	0.531	4.62	2.105	4.62	0.452	4.64	2.344	4.64	1.733	4.64	7.064
4.64	0.522	4.64	1.899	4.64	0.436	4.66	2.354	4.66	1.767	4.66	7.105
4.66	0.504	4.66	1.752	4.66	0.424	4.68	2.363	4.68	1.797	4.68	7.145
4.68	0.481	4.68	1.55	4.68	0.408	4.7	2.372	4.7	1.823	4.7	7.184
4.7	0.455	4.7	1.423	4.7	0.408	4.72	2.381	4.72	1.846	4.72	7.223
4.72	0.454	4.72	1.316	4.72	0.396	4.74	2.39	4.74	1.866	4.74	7.262
4.74	0.444	4.74	1.203	4.74	0.395	4.76	2.399	4.76	1.883	4.76	7.302
4.76	0.435	4.76	1.133	4.76	0.395	4.78	2.407	4.78	1.897	4.78	7.341
4.78	0.424	4.78	1.038	4.78	0.388	4.8	2.416	4.8	1.91	4.8	7.381
4.8	0.431	4.8	0.964	4.8	0.391	4.82	2.425	4.82	1.92	4.82	7.42
4.82	0.423	4.82	0.94	4.82	0.385	4.84	2.434	4.84	1.929	4.84	7.46
4.84	0.439	4.84	0.882	4.84	0.389	4.86	2.443	4.86	1.936	4.86	7.501
4.86	0.427	4.86	0.84	4.86	0.396	4.88	2.452	4.88	1.943	4.88	7.542
4.88	0.44	4.88	0.817	4.88	0.396	4.9	2.461	4.9	1.948	4.9	7.584
4.9	0.43	4.9	0.798	4.9	0.405	4.92	2.47	4.92	1.953	4.92	7.627
4.92	0.427	4.92	0.784	4.92	0.403	4.94	2.479	4.94	1.957	4.94	7.67
4.94	0.437	4.94	0.784	4.94	0.411	4.96	2.489	4.96	1.96	4.96	7.715
4.96	0.445	4.96	0.747	4.96	0.411	4.98	2.499	4.98	1.963	4.98	7.76
4.98	0.453	4.98	0.749	4.98	0.421	5	2.508	5	1.966	5	7.806
5	0.444	5	0.729	5	0.423	5.02	2.518	5.02	1.969	5.02	7.854
5.02	0.43	5.02	0.746	5.02	0.435	5.04	2.528	5.04	1.971	5.04	7.903
5.04	0.442	5.04	0.74	5.04	0.44	5.06	2.538	5.06	1.973	5.06	7.952
5.06	0.447	5.06	0.737	5.06	0.441	5.08	2.548	5.08	1.975	5.08	8.003
5.08	0.459	5.08	0.723	5.08	0.455	5.1	2.558	5.1	1.977	5.1	8.055
5.1	0.459	5.1	0.748	5.1	0.462	5.12	2.569	5.12	1.979	5.12	8.109
5.12	0.463	5.12	0.738	5.12	0.466	5.14	2.58	5.14	1.981	5.14	8.163
5.14	0.462	5.14	0.733	5.14	0.475	5.16	2.591	5.16	1.983	5.16	8.22
5.16	0.46	5.16	0.739	5.16	0.485	5.18	2.601	5.18	1.985	5.18	8.277
5.18	0.462	5.18	0.745	5.18	0.493	5.2	2.612	5.2	1.987	5.2	8.336
5.2	0.47	5.2	0.751	5.2	0.5	5.22	2.624	5.22	1.989	5.22	8.396
5.22	0.472	5.22	0.752	5.22	0.504	5.24	2.635	5.24	1.991	5.24	8.457
5.24	0.477	5.24	0.768	5.24	0.511	5.26	2.647	5.26	1.993	5.26	8.52
5.26	0.478	5.26	0.757	5.26	0.529	5.28	2.659	5.28	1.995	5.28	8.586
5.28	0.474	5.28	0.766	5.28	0.535	5.3	2.67	5.3	1.997	5.3	8.652
5.3	0.482	5.3	0.788	5.3	0.54	5.32	2.682	5.32	1.999	5.32	8.719
5.32	0.487	5.32	0.782	5.32	0.545	5.34	2.694	5.34	2.001	5.34	8.788
5.34	0.482	5.34	0.786	5.34	0.553	5.36	2.707	5.36	2.004	5.36	8.858
5.36	0.482	5.36	0.792	5.36	0.558	5.38	2.719	5.38	2.006	5.38	8.93
5.38	0.488	5.38	0.781	5.38	0.571	5.4	2.731	5.4	2.009	5.4	9.002
5.4	0.491	5.4	0.795	5.4	0.569	5.42	2.744	5.42	2.011	5.42	9.076
5.42	0.488	5.42	0.798	5.42	0.572	5.44	2.757	5.44	2.014	5.44	9.152
5.44	0.488	5.44	0.814	5.44	0.59	5.46	2.77	5.46	2.016	5.46	9.229
5.46	0.506	5.46	0.8	5.46	0.586	5.48	2.783	5.48	2.019	5.48	9.306
5.48	0.497	5.48	0.813	5.48	0.584	5.5	2.796	5.5	2.022	5.5	9.384
5.5	0.513	5.5	0.822	5.5	0.592	5.52	2.81	5.52	2.026	5.52	9.463
5.52	0.518	5.52	0.832	5.52	0.6	5.54	2.824	5.54	2.029	5.54	9.544
5.54	0.51	5.54	0.843	5.54	0.595	5.56	2.838	5.56	2.032	5.56	9.625
5.56	0.525	5.56	0.841	5.56	0.596	5.58	2.852	5.58	2.036	5.58	9.707
5.58	0.518	5.58	0.859	5.58	0.601	5.6	2.867	5.6	2.039	5.6	9.79
5.6	0.515	5.6	0.876	5.6	0.603	5.62	2.881	5.62	2.043	5.62	9.874
5.62	0.519	5.62	0.866	5.62	0.604	5.64	2.896	5.64	2.047	5.64	9.958
5.64	0.523	5.64	0.876	5.64	0.6	5.66	2.911	5.66	2.051	5.66	10.043
5.66	0.537	5.66	0.896	5.66	0.607	5.68	2.926	5.68	2.055	5.68	10.129
5.68	0.532	5.68	0.914	5.68	0.612	5.7	2.941	5.7	2.059	5.7	10.216
5.7	0.53	5.7	0.913	5.7	0.607	5.72	2.956	5.72	2.064	5.72	10.303
5.72	0.529	5.72	0.934	5.72	0.61	5.74	2.972	5.74	2.068	5.74	10.392
5.74	0.544	5.74	0.952	5.74	0.618	5.76	2.987	5.76	2.072	5.76	10.483
5.76	0.548	5.76	0.968	5.76	0.62	5.78	3.004	5.78	2.077	5.78	10.574
5.78	0.548	5.78	0.978	5.78	0.622	5.8	3.02	5.8	2.082	5.8	10.666
5.8	0.552	5.8	0.994	5.8	0.625	5.82	3.036	5.82	2.087	5.82	10.759
5.82	0.558	5.82	1.009	5.82	0.631	5.84	3.053	5.84	2.091	5.84	10.854
5.84	0.564	5.84	1.028	5.84	0.636	5.86	3.07	5.86	2.096	5.86	10.95
5.86	0.559	5.86	1.034	5.86	0.634	5.88	3.087	5.88	2.101	5.88	11.047
5.88	0.568	5.88	1.045	5.88	0.644	5.9	3.104	5.9	2.106	5.9	11.146
5.9	0.569	5.9	1.058	5.9	0.651	5.92	3.122	5.92	2.111	5.92	11.246
5.92	0.578	5.92	1.086	5.92	0.655	5.94	3.14	5.94	2.117	5.94	11.349
5.94	0.582	5.94	1.095	5.94	0.666	5.96	3.158	5.96	2.122	5.96	11.454
5.96	0.583	5.96	1.117	5.96	0.672	5.98	3.176	5.98	2.127	5.98	11.558
5.98	0.578	5.98	1.141	5.98	0.674	6	3.195	6	2.133	6	11.666
6	0.59	6	1.138	6	0.687	6.02	3.214	6.02	2.138	6.02	11.776
6.02	0.588	6.02	1.17	6.02	0.689	6.04	3.233	6.04	2.143	6.04	11.887
6.04	0.594	6.04	1.195	6.04	0.694	6.06	3.252	6.06	2.149	6.06	12
6.06	0.585	6.06	1.208	6.06	0.704	6.08	3.271	6.08	2.154	6.08	12.114
6.08	0.598	6.08	1.212	6.08	0.717	6.1	3.29	6.1	2.16	6.1	12.232
6.1	0.596	6.1	1.229	6.1	0.716	6.12	3.311	6.12	2.166	6.12	12.351
6.12	0.605	6.12	1.266	6.12	0.733	6.14	3.33	6.14	2.171	6.14	12.473
6.14	0.599	6.14	1.278	6.14	0.74	6.16	3.35	6.16	2.177	6.16	12.597
6.16	0.608	6.16	1.282	6.16	0.741	6.18	3.371	6.18	2.183	6.18	12.723
6.18	0.616	6.18	1.307	6.18	0.758	6.2	3.392	6.2	2.188	6.2	12.85
6.2	0.612	6.2	1.327	6.2	0.763	6.22	3.413	6.22	2.194	6.22	12.981
6.22	0.617	6.22	1.341	6.22	0.771	6.24	3.434	6.24	2.2	6.24	13.113
6.24	0.618	6.24	1.36	6.24	0.776	6.26	3.455	6.26	2.205	6.26	13.248
6.26	0.619	6.26	1.387	6.26	0.789	6.28	3.477	6.28	2.211	6.28	13.386
6.28	0.631	6.28	1.383	6.28	0.797	6.3	3.498	6.3	2.216	6.3	13.525
6.3	0.622	6.3	1.394	6.3	0.8	6.32	3.521	6.32	2.222	6.32	13.666
6.32	0.645	6.32	1.409	6.32	0.819	6.34	3.543	6.34	2.228	6.34	13.811
6.34	0.632	6.34	1.42	6.34	0.82	6.36	3.566	6.36	2.234	6.36	13.958
6.36	0.649	6.36	1.428	6.36	0.831	6.38	3.589	6.38	2.239	6.38	14.107
6.38	0.643	6.38	1.437	6.38	0.837	6.4	3.612	6.4	2.245	6.4	14.258
6.4	0.654	6.4	1.421	6.4	0.845	6.42	3.636	6.42	2.251	6.42	14.412
6.42	0.653	6.42	1.419	6.42	0.853	6.44	3.66	6.44	2.257	6.44	14.569
6.44	0.673	6.44	1.446	6.44	0.869	6.46	3.685	6.46	2.263	6.46	14.729
6.46	0.672	6.46	1.409	6.46	0.875	6.48	3.71	6.48	2.269	6.48	14.891
6.48	0.694	6.48	1.408	6.48	0.883	6.5	3.736	6.5	2.275	6.5	15.056
6.5	0.681	6.5	1.38	6.5	0.893	6.52	3.761	6.52	2.28	6.52	15.224
6.52	0.696	6.52	1.375	6.52	0.906	6.54	3.787	6.54	2.286	6.54	15.395
6.54	0.687	6.54	1.354	6.54	0.916	6.56	3.814	6.56	2.292	6.56	15.57
6.56	0.702	6.56	1.316	6.56	0.927	6.58	3.84	6.58	2.298	6.58	15.747
6.58	0.705	6.58	1.305	6.58	0.934	6.6	3.867	6.6	2.304	6.6	15.926
6.6	0.699	6.6	1.273	6.6	0.949	6.62	3.894	6.62	2.31	6.62	16.11
6.62	0.705	6.62	1.246	6.62	0.956	6.64	3.922	6.64	2.316	6.64	16.295
6.64	0.712	6.64	1.221	6.64	0.958	6.66	3.95	6.66	2.323	6.66	16.484
6.66	0.724	6.66	1.185	6.66	0.973	6.68	3.978	6.68	2.329	6.68	16.674
6.68	0.707	6.68	1.147	6.68	0.984	6.7	4.006	6.7	2.335	6.7	16.871
6.7	0.72	6.7	1.125	6.7	0.991	6.72	4.035	6.72	2.341	6.72	17.068
6.72	0.721	6.72	1.1	6.72	0.999	6.74	4.063	6.74	2.347	6.74	17.268
6.74	0.728	6.74	1.074	6.74	1.004	6.76	4.093	6.76	2.354	6.76	17.471
6.76	0.739	6.76	1.043	6.76	1.021	6.78	4.123	6.78	2.36	6.78	17.677
6.78	0.741	6.78	1.011	6.78	1.026	6.8	4.153	6.8	2.366	6.8	17.886
6.8	0.74	6.8	0.989	6.8	1.029	6.82	4.183	6.82	2.373	6.82	18.097
6.82	0.758	6.82	0.977	6.82	1.036	6.84	4.214	6.84	2.379	6.84	18.311
6.84	0.74	6.84	0.962	6.84	1.047	6.86	4.245	6.86	2.386	6.86	18.528
6.86	0.761	6.86	0.94	6.86	1.045	6.88	4.277	6.88	2.392	6.88	18.747
6.88	0.761	6.88	0.916	6.88	1.064	6.9	4.309	6.9	2.399	6.9	18.97
6.9	0.764	6.9	0.9	6.9	1.067	6.92	4.341	6.92	2.406	6.92	19.196
6.92	0.759	6.92	0.893	6.92	1.073	6.94	4.373	6.94	2.413	6.94	19.424
6.94	0.764	6.94	0.87	6.94	1.087	6.96	4.406	6.96	2.42	6.96	19.656
6.96	0.765	6.96	0.863	6.96	1.091	6.98	4.439	6.98	2.427	6.98	19.89
6.98	0.775	6.98	0.844	6.98	1.097	7	4.472	7	2.434	7	20.126
7	0.769	7	0.836	7	1.104	7.02	4.505	7.02	2.441	7.02	20.367
7.02	0.784	7.02	0.823	7.02	1.112	7.04	4.539	7.04	2.449	7.04	20.61
7.04	0.762	7.04	0.809	7.04	1.115	7.06	4.573	7.06	2.456	7.06	20.855
7.06	0.772	7.06	0.794	7.06	1.119	7.08	4.608	7.08	2.464	7.08	21.102
7.08	0.787	7.08	0.802	7.08	1.126	7.1	4.642	7.1	2.473	7.1	21.352
7.1	0.786	7.1	0.777	7.1	1.133	7.12	4.677	7.12	2.481	7.12	21.605
7.12	0.795	7.12	0.77	7.12	1.13	7.14	4.713	7.14	2.49	7.14	21.859
7.14	0.797	7.14	0.761	7.14	1.143	7.16	4.749	7.16	2.499	7.16	22.115
7.16	0.788	7.16	0.756	7.16	1.139	7.18	4.785	7.18	2.508	7.18	22.375
7.18	0.809	7.18	0.752	7.18	1.148	7.2	4.822	7.2	2.518	7.2	22.636
7.2	0.809	7.2	0.754	7.2	1.147	7.22	4.859	7.22	2.527	7.22	22.901
7.22	0.817	7.22	0.75	7.22	1.161	7.24	4.897	7.24	2.537	7.24	23.168
7.24	0.816	7.24	0.751	7.24	1.157	7.26	4.935	7.26	2.547	7.26	23.437
7.26	0.831	7.26	0.736	7.26	1.161	7.28	4.974	7.28	2.557	7.28	23.707
7.28	0.829	7.28	0.746	7.28	1.164	7.3	5.013	7.3	2.568	7.3	23.98
7.3	0.846	7.3	0.735	7.3	1.165	7.32	5.052	7.32	2.579	7.32	24.253
7.32	0.833	7.32	0.736	7.32	1.158	7.34	5.092	7.34	2.589	7.34	24.529
7.34	0.847	7.34	0.75	7.34	1.171	7.36	5.132	7.36	2.6	7.36	24.809
7.36	0.849	7.36	0.747	7.36	1.175	7.38	5.173	7.38	2.611	7.38	25.09
7.38	0.859	7.38	0.752	7.38	1.177	7.4	5.215	7.4	2.622	7.4	25.374
7.4	0.861	7.4	0.741	7.4	1.181	7.42	5.257	7.42	2.634	7.42	25.66
7.42	0.866	7.42	0.742	7.42	1.178	7.44	5.299	7.44	2.645	7.44	25.946
7.44	0.876	7.44	0.754	7.44	1.188	7.46	5.342	7.46	2.656	7.46	26.238
7.46	0.887	7.46	0.742	7.46	1.192	7.48	5.386	7.48	2.667	7.48	26.531
7.48	0.892	7.48	0.749	7.48	1.184	7.5	5.43	7.5	2.679	7.5	26.825
7.5	0.9	7.5	0.751	7.5	1.187	7.52	5.475	7.52	2.69	7.52	27.12
7.52	0.904	7.52	0.742	7.52	1.192	7.54	5.52	7.54	2.702	7.54	27.417
7.54	0.917	7.54	0.751	7.54	1.189	7.56	5.567	7.56	2.714	7.56	27.716
7.56	0.931	7.56	0.757	7.56	1.191	7.58	5.614	7.58	2.725	7.58	28.016
7.58	0.937	7.58	0.746	7.58	1.186	7.6	5.662	7.6	2.737	7.6	28.318
7.6	0.94	7.6	0.76	7.6	1.186	7.62	5.71	7.62	2.749	7.62	28.621
7.62	0.936	7.62	0.762	7.62	1.185	7.64	5.758	7.64	2.761	7.64	28.923
7.64	0.959	7.64	0.754	7.64	1.179	7.66	5.808	7.66	2.772	7.66	29.228
7.66	0.962	7.66	0.747	7.66	1.18	7.68	5.858	7.68	2.785	7.68	29.532
7.68	0.965	7.68	0.752	7.68	1.172	7.7	5.909	7.7	2.797	7.7	29.838
7.7	0.982	7.7	0.752	7.7	1.167	7.72	5.96	7.72	2.808	7.72	30.143
7.72	0.996	7.72	0.75	7.72	1.162	7.74	6.013	7.74	2.821	7.74	30.448
7.74	0.987	7.74	0.744	7.74	1.156	7.76	6.065	7.76	2.833	7.76	30.751
7.76	0.996	7.76	0.754	7.76	1.142	7.78	6.118	7.78	2.845	7.78	31.056
7.78	1	7.78	0.742	7.78	1.142	7.8	6.172	7.8	2.857	7.8	31.36
7.8	1.021	7.8	0.752	7.8	1.134	7.82	6.227	7.82	2.869	7.82	31.663
7.82	1.027	7.82	0.746	7.82	1.123	7.84	6.283	7.84	2.882	7.84	31.967
7.84	1.027	7.84	0.755	7.84	1.122	7.86	6.339	7.86	2.894	7.86	32.272
7.86	1.043	7.86	0.757	7.86	1.116	7.88	6.396	7.88	2.906	7.88	32.575
7.88	1.04	7.88	0.772	7.88	1.112	7.9	6.453	7.9	2.918	7.9	32.881
7.9	1.047	7.9	0.756	7.9	1.114	7.92	6.511	7.92	2.931	7.92	33.187
7.92	1.055	7.92	0.759	7.92	1.102	7.94	6.57	7.94	2.943	7.94	33.49
7.94	1.058	7.94	0.761	7.94	1.099	7.96	6.629	7.96	2.956	7.96	33.797
7.96	1.065	7.96	0.763	7.96	1.098	7.98	6.689	7.98	2.968	7.98	34.105
7.98	1.073	7.98	0.762	7.98	1.101	8	6.749	8	2.981	8	34.415
8	1.069	8	0.769	8	1.102	8.02	6.81	8.02	2.994	8.02	34.725
8.02	1.088	8.02	0.77	8.02	1.101	8.04	6.871	8.04	3.006	8.04	35.04
8.04	1.078	8.04	0.775	8.04	1.104	8.06	6.933	8.06	3.019	8.06	35.354
8.06	1.081	8.06	0.776	8.06	1.104	8.08	6.995	8.08	3.032	8.08	35.672
8.08	1.083	8.08	0.785	8.08	1.104	8.1	7.057	8.1	3.046	8.1	35.99
8.1	1.082	8.1	0.787	8.1	1.102	8.12	7.12	8.12	3.059	8.12	36.308
8.12	1.077	8.12	0.796	8.12	1.1	8.14	7.183	8.14	3.072	8.14	36.631
8.14	1.091	8.14	0.796	8.14	1.111	8.16	7.247	8.16	3.086	8.16	36.956
8.16	1.092	8.16	0.795	8.16	1.108	8.18	7.311	8.18	3.1	8.18	37.283
8.18	1.087	8.18	0.801	8.18	1.115	8.2	7.376	8.2	3.114	8.2	37.611
8.2	1.093	8.2	0.808	8.2	1.113	8.22	7.441	8.22	3.128	8.22	37.943
8.22	1.081	8.22	0.813	8.22	1.116	8.24	7.505	8.24	3.142	8.24	38.277
8.24	1.076	8.24	0.813	8.24	1.121	8.26	7.57	8.26	3.157	8.26	38.612
8.26	1.083	8.26	0.815	8.26	1.116	8.28	7.635	8.28	3.172	8.28	38.95
8.28	1.08	8.28	0.813	8.28	1.118	8.3	7.701	8.3	3.187	8.3	39.289
8.3	1.074	8.3	0.826	8.3	1.121	8.32	7.766	8.32	3.202	8.32	39.63
8.32	1.082	8.32	0.821	8.32	1.121	8.34	7.832	8.34	3.217	8.34	39.972
8.34	1.079	8.34	0.823	8.34	1.121	8.36	7.898	8.36	3.233	8.36	40.315
8.36	1.065	8.36	0.83	8.36	1.12	8.38	7.964	8.38	3.249	8.38	40.662
8.38	1.07	8.38	0.831	8.38	1.117	8.4	8.03	8.4	3.265	8.4	41.009
8.4	1.068	8.4	0.826	8.4	1.117	8.42	8.096	8.42	3.282	8.42	41.357
8.42	1.047	8.42	0.842	8.42	1.113	8.44	8.163	8.44	3.298	8.44	41.706
8.44	1.064	8.44	0.838	8.44	1.111	8.46	8.229	8.46	3.315	8.46	42.054
8.46	1.051	8.46	0.84	8.46	1.113	8.48	8.295	8.48	3.333	8.48	42.407
8.48	1.06	8.48	0.847	8.48	1.112	8.5	8.363	8.5	3.35	8.5	42.759
8.5	1.06	8.5	0.842	8.5	1.11	8.52	8.431	8.52	3.369	8.52	43.112
8.52	1.054	8.52	0.852	8.52	1.106	8.54	8.498	8.54	3.387	8.54	43.468
8.54	1.045	8.54	0.855	8.54	1.103	8.56	8.565	8.56	3.406	8.56	43.82
8.56	1.048	8.56	0.86	8.56	1.098	8.58	8.633	8.58	3.425	8.58	44.176
8.58	1.047	8.58	0.858	8.58	1.096	8.6	8.701	8.6	3.445	8.6	44.532
8.6	1.042	8.6	0.866	8.6	1.089	8.62	8.769	8.62	3.465	8.62	44.887
8.62	1.04	8.62	0.858	8.62	1.085	8.64	8.837	8.64	3.485	8.64	45.242
8.64	1.04	8.64	0.862	8.64	1.081	8.66	8.906	8.66	3.506	8.66	45.599
8.66	1.035	8.66	0.869	8.66	1.077	8.68	8.975	8.68	3.527	8.68	45.955
8.68	1.045	8.68	0.864	8.68	1.074	8.7	9.044	8.7	3.548	8.7	46.311
8.7	1.043	8.7	0.875	8.7	1.07	8.72	9.114	8.72	3.57	8.72	46.669
8.72	1.037	8.72	0.875	8.72	1.068	8.74	9.183	8.74	3.592	8.74	47.028
8.74	1.033	8.74	0.884	8.74	1.066	8.76	9.253	8.76	3.615	8.76	47.386
8.76	1.023	8.76	0.888	8.76	1.058	8.78	9.322	8.78	3.638	8.78	47.744
8.78	1.024	8.78	0.892	8.78	1.057	8.8	9.392	8.8	3.661	8.8	48.103
8.8	1.026	8.8	0.898	8.8	1.05	8.82	9.462	8.82	3.684	8.82	48.461
8.82	1.033	8.82	0.891	8.82	1.043	8.84	9.533	8.84	3.708	8.84	48.819
8.84	1.017	8.84	0.896	8.84	1.04	8.86	9.603	8.86	3.732	8.86	49.178
8.86	1.022	8.86	0.903	8.86	1.037	8.88	9.674	8.88	3.756	8.88	49.536
8.88	1.027	8.88	0.907	8.88	1.031	8.9	9.745	8.9	3.781	8.9	49.895
8.9	1.012	8.9	0.906	8.9	1.032	8.92	9.816	8.92	3.805	8.92	50.256
8.92	1	8.92	0.909	8.92	1.027	8.94	9.886	8.94	3.83	8.94	50.616
8.94	1.007	8.94	0.911	8.94	1.027	8.96	9.957	8.96	3.855	8.96	50.979
8.96	1	8.96	0.913	8.96	1.024	8.98	10.028	8.98	3.88	8.98	51.341
8.98	1	8.98	0.907	8.98	1.019	9	10.099	9	3.905	9	51.704
9	0.994	9	0.908	9	1.021	9.02	10.17	9.02	3.931	9.02	52.07
9.02	1.001	9.02	0.907	9.02	1.022	9.04	10.242	9.04	3.956	9.04	52.436
9.04	0.989	9.04	0.912	9.04	1.02	9.06	10.313	9.06	3.981	9.06	52.805
9.06	0.992	9.06	0.92	9.06	1.02	9.08	10.386	9.08	4.007	9.08	53.174
9.08	0.993	9.08	0.915	9.08	1.016	9.1	10.457	9.1	4.032	9.1	53.543
9.1	0.987	9.1	0.914	9.1	1.012	9.12	10.53	9.12	4.057	9.12	53.914
9.12	0.986	9.12	0.909	9.12	1.017	9.14	10.602	9.14	4.082	9.14	54.287
9.14	0.995	9.14	0.915	9.14	1.018	9.16	10.675	9.16	4.108	9.16	54.663
9.16	0.989	9.16	0.917	9.16	1.015	9.18	10.749	9.18	4.133	9.18	55.039
9.18	0.989	9.18	0.919	9.18	1.017	9.2	10.822	9.2	4.158	9.2	55.418
9.2	0.98	9.2	0.921	9.2	1.015	9.22	10.895	9.22	4.184	9.22	55.796
9.22	0.976	9.22	0.914	9.22	1.013	9.24	10.968	9.24	4.209	9.24	56.177
9.24	0.967	9.24	0.924	9.24	1.015	9.26	11.041	9.26	4.234	9.26	56.561
9.26	0.97	9.26	0.921	9.26	1.019	9.28	11.115	9.28	4.26	9.28	56.945
9.28	0.969	9.28	0.923	9.28	1.015	9.3	11.188	9.3	4.285	9.3	57.332
9.3	0.978	9.3	0.933	9.3	1.013	9.32	11.263	9.32	4.31	9.32	57.719
9.32	0.974	9.32	0.936	9.32	1.017	9.34	11.338	9.34	4.335	9.34	58.109
9.34	0.974	9.34	0.936	9.34	1.013	9.36	11.413	9.36	4.36	9.36	58.499
9.36	0.974	9.36	0.946	9.36	1.012	9.38	11.488	9.38	4.385	9.38	58.89
9.38	0.98	9.38	0.944	9.38	1.014	9.4	11.565	9.4	4.41	9.4	59.285
9.4	0.982	9.4	0.953	9.4	1.014	9.42	11.641	9.42	4.436	9.42	59.681
9.42	0.971	9.42	0.954	9.42	1.016	9.44	11.718	9.44	4.461	9.44	60.079
9.44	0.985	9.44	0.946	9.44	1.018	9.46	11.795	9.46	4.487	9.46	60.48
9.46	0.983	9.46	0.951	9.46	1.016	9.48	11.873	9.48	4.512	9.48	60.881
9.48	0.983	9.48	0.956	9.48	1.016	9.5	11.951	9.5	4.538	9.5	61.285
9.5	0.987	9.5	0.967	9.5	1.015	9.52	12.03	9.52	4.563	9.52	61.689
9.52	0.994	9.52	0.975	9.52	1.015	9.54	12.109	9.54	4.589	9.54	62.095
9.54	0.982	9.54	0.969	9.54	1.015	9.56	12.189	9.56	4.615	9.56	62.501
9.56	0.996	9.56	0.967	9.56	1.012	9.58	12.269	9.58	4.641	9.58	62.911
9.58	0.986	9.58	0.979	9.58	1.008	9.6	12.349	9.6	4.667	9.6	63.32
9.6	0.999	9.6	0.966	9.6	1.012	9.62	12.431	9.62	4.694	9.62	63.731
9.62	0.998	9.62	0.979	9.62	1.009	9.64	12.512	9.64	4.72	9.64	64.143
9.64	0.998	9.64	0.974	9.64	1.003	9.66	12.594	9.66	4.747	9.66	64.554
9.66	1.007	9.66	0.97	9.66	1.003	9.68	12.677	9.68	4.774	9.68	64.967
9.68	0.999	9.68	0.992	9.68	1.002	9.7	12.76	9.7	4.801	9.7	65.382
9.7	1.003	9.7	0.983	9.7	1	9.72	12.843	9.72	4.828	9.72	65.796
9.72	0.998	9.72	0.977	9.72	1.002	9.74	12.927	9.74	4.856	9.74	66.214
9.74	1.003	9.74	0.982	9.74	1	9.76	13.011	9.76	4.884	9.76	66.633
9.76	1.003	9.76	0.982	9.76	0.996	9.78	13.095	9.78	4.911	9.78	67.053
9.78	1.01	9.78	0.981	9.78	0.997	9.8	13.18	9.8	4.939	9.8	67.473
9.8	1.002	9.8	0.981	9.8	0.997	9.82	13.266	9.82	4.968	9.82	67.896
9.82	1	9.82	0.981	9.82	0.994	9.84	13.351	9.84	4.996	9.84	68.318
9.84	1.002	9.84	0.973	9.84	0.992	9.86	13.436	9.86	5.025	9.86	68.743
9.86	1.003	9.86	0.977	9.86	0.992	9.88	13.523	9.88	5.054	9.88	69.17
9.88	1.008	9.88	0.969	9.88	0.994	9.9	13.61	9.9	5.084	9.9	69.595
9.9	1.004	9.9	0.968	9.9	0.987	9.92	13.696	9.92	5.113	9.92	70.023
9.92	0.999	9.92	0.979	9.92	0.988	9.94	13.783	9.94	5.143	9.94	70.454
9.94	1.007	9.94	0.97	9.94	0.99	9.96	13.871	9.96	5.174	9.96	70.885
9.96	1.004	9.96	0.968	9.96	0.988	9.98	13.959	9.98	5.205	9.98	71.318
9.98	1.003	9.98	0.97	9.98	0.988	10	14.047	10	5.236	10	71.75
10	1	10	0.969	10	0.986	10.02	14.135	10.02	5.267	10.02	72.187
10.02	0.993	10.02	0.962	10.02	0.989	10.04	14.223	10.04	5.299	10.04	72.625
10.04	0.999	10.04	0.956	10.04	0.986	10.06	14.312	10.06	5.331	10.06	73.064
10.06	0.998	10.06	0.963	10.06	0.989	10.08	14.401	10.08	5.363	10.08	73.506
10.08	0.987	10.08	0.967	10.08	0.988	10.1	14.49	10.1	5.396	10.1	73.95
10.1	0.99	10.1	0.958	10.1	0.985	10.12	14.579	10.12	5.429	10.12	74.392
10.12	0.995	10.12	0.956	10.12	0.988	10.14	14.669	10.14	5.462	10.14	74.84
10.14	0.989	10.14	0.954	10.14	0.989	10.16	14.758	10.16	5.495	10.16	75.289
10.16	0.987	10.16	0.946	10.16	0.986	10.18	14.849	10.18	5.529	10.18	75.74
10.18	0.989	10.18	0.948	10.18	0.988	10.2	14.939	10.2	5.563	10.2	76.191
10.2	0.985	10.2	0.943	10.2	0.991	10.22	15.03	10.22	5.597	10.22	76.647
10.22	0.986	10.22	0.941	10.22	0.991	10.24	15.121	10.24	5.631	10.24	77.103
10.24	0.984	10.24	0.941	10.24	0.988	10.26	15.211	10.26	5.665	10.26	77.561
10.26	0.979	10.26	0.938	10.26	0.99	10.28	15.302	10.28	5.699	10.28	78.02
10.28	0.983	10.28	0.937	10.28	0.986	10.3	15.394	10.3	5.734	10.3	78.48
10.3	0.975	10.3	0.937	10.3	0.985	10.32	15.485	10.32	5.769	10.32	78.943
10.32	0.975	10.32	0.935	10.32	0.988	10.34	15.577	10.34	5.804	10.34	79.406
10.34	0.982	10.34	0.936	10.34	0.984	10.36	15.67	10.36	5.838	10.36	79.871
10.36	0.979	10.36	0.925	10.36	0.987	10.38	15.762	10.38	5.872	10.38	80.34
10.38	0.981	10.38	0.926	10.38	0.987	10.4	15.856	10.4	5.908	10.4	80.809
10.4	0.977	10.4	0.922	10.4	0.985	10.42	15.95	10.42	5.942	10.42	81.279
10.42	0.98	10.42	0.922	10.42	0.988	10.44	16.043	10.44	5.977	10.44	81.752
10.44	0.982	10.44	0.923	10.44	0.984	10.46	16.138	10.46	6.012	10.46	82.226
10.46	0.985	10.46	0.92	10.46	0.985	10.48	16.234	10.48	6.046	10.48	82.702
10.48	0.998	10.48	0.918	10.48	0.984	10.5	16.331	10.5	6.081	10.5	83.178
10.5	0.994	10.5	0.922	10.5	0.98	10.52	16.427	10.52	6.116	10.52	83.655
10.52	0.984	10.52	0.913	10.52	0.98	10.54	16.524	10.54	6.15	10.54	84.133
10.54	1	10.54	0.915	10.54	0.978	10.56	16.622	10.56	6.184	10.56	84.614
10.56	1.01	10.56	0.91	10.56	0.979	10.58	16.722	10.58	6.219	10.58	85.095
10.58	1.009	10.58	0.919	10.58	0.975	10.6	16.822	10.6	6.253	10.6	85.577
10.6	0.999	10.6	0.912	10.6	0.978	10.62	16.922	10.62	6.287	10.62	86.061
10.62	1.021	10.62	0.911	10.62	0.976	10.64	17.023	10.64	6.32	10.64	86.548
10.64	1.019	10.64	0.916	10.64	0.975	10.66	17.124	10.66	6.354	10.66	87.036
10.66	1.01	10.66	0.91	10.66	0.979	10.68	17.226	10.68	6.387	10.68	87.526
10.68	1.024	10.68	0.917	10.68	0.973	10.7	17.33	10.7	6.421	10.7	88.017
10.7	1.03	10.7	0.914	10.7	0.977	10.72	17.434	10.72	6.455	10.72	88.51
10.72	1.03	10.72	0.916	10.72	0.976	10.74	17.539	10.74	6.488	10.74	89.006
10.74	1.035	10.74	0.926	10.74	0.974	10.76	17.644	10.76	6.522	10.76	89.502
10.76	1.039	10.76	0.923	10.76	0.975	10.78	17.751	10.78	6.556	10.78	90.001
10.78	1.041	10.78	0.93	10.78	0.976	10.8	17.858	10.8	6.59	10.8	90.501
10.8	1.045	10.8	0.937	10.8	0.976	10.82	17.965	10.82	6.624	10.82	91.003
10.82	1.046	10.82	0.939	10.82	0.971	10.84	18.073	10.84	6.657	10.84	91.506
10.84	1.042	10.84	0.943	10.84	0.974	10.86	18.183	10.86	6.691	10.86	92.01
10.86	1.055	10.86	0.946	10.86	0.972	10.88	18.292	10.88	6.726	10.88	92.517
10.88	1.051	10.88	0.951	10.88	0.975	10.9	18.402	10.9	6.761	10.9	93.026
10.9	1.054	10.9	0.961	10.9	0.974	10.92	18.513	10.92	6.796	10.92	93.537
10.92	1.06	10.92	0.965	10.92	0.972	10.94	18.625	10.94	6.83	10.94	94.05
10.94	1.068	10.94	0.97	10.94	0.976	10.96	18.738	10.96	6.866	10.96	94.565
10.96	1.068	10.96	0.974	10.96	0.975	10.98	18.851	10.98	6.901	10.98	95.083
10.98	1.075	10.98	0.977	10.98	0.973	11	18.966	11	6.937	11	95.602
11	1.073	11	0.985	11	0.976	11.02	19.08	11.02	6.972	11.02	96.121
11.02	1.071	11.02	0.986	11.02	0.973	11.04	19.195	11.04	7.008	11.04	96.644
11.04	1.066	11.04	0.994	11.04	0.975	11.06	19.31	11.06	7.044	11.06	97.17
11.06	1.079	11.06	1	11.06	0.975	11.08	19.427	11.08	7.08	11.08	97.695
11.08	1.079	11.08	0.998	11.08	0.976	11.1	19.544	11.1	7.116	11.1	98.225
11.1	1.078	11.1	1	11.1	0.976	11.12	19.661	11.12	7.153	11.12	98.756
11.12	1.08	11.12	1.003	11.12	0.979	11.14	19.78	11.14	7.189	11.14	99.291
11.14	1.088	11.14	1.01	11.14	0.977	11.16	19.899	11.16	7.226	11.16	99.826
11.16	1.086	11.16	1.009	11.16	0.979	11.18	20.018	11.18	7.263	11.18	100.365
11.18	1.089	11.18	1.013	11.18	0.98	11.2	20.139	11.2	7.299	11.2	100.905
11.2	1.089	11.2	1.02	11.2	0.978	11.22	20.259	11.22	7.337	11.22	101.449
11.22	1.099	11.22	1.025	11.22	0.982	11.24	20.381	11.24	7.374	11.24	101.995
11.24	1.085	11.24	1.024	11.24	0.984	11.26	20.502	11.26	7.411	11.26	102.541
11.26	1.094	11.26	1.02	11.26	0.98	11.28	20.625	11.28	7.448	11.28	103.092
11.28	1.096	11.28	1.02	11.28	0.987	11.3	20.748	11.3	7.485	11.3	103.647
11.3	1.094	11.3	1.028	11.3	0.982	11.32	20.872	11.32	7.522	11.32	104.201
11.32	1.105	11.32	1.027	11.32	0.987	11.34	20.997	11.34	7.56	11.34	104.76
11.34	1.098	11.34	1.024	11.34	0.99	11.36	21.121	11.36	7.598	11.36	105.323
11.36	1.103	11.36	1.032	11.36	0.989	11.38	21.247	11.38	7.635	11.38	105.886
11.38	1.105	11.38	1.032	11.38	0.991	11.4	21.374	11.4	7.673	11.4	106.453
11.4	1.107	11.4	1.035	11.4	0.991	11.42	21.5	11.42	7.711	11.42	107.022
11.42	1.101	11.42	1.036	11.42	0.991	11.44	21.628	11.44	7.749	11.44	107.593
11.44	1.107	11.44	1.027	11.44	0.996	11.46	21.756	11.46	7.787	11.46	108.169
11.46	1.101	11.46	1.032	11.46	0.996	11.48	21.883	11.48	7.825	11.48	108.749
11.48	1.103	11.48	1.029	11.48	1.002	11.5	22.012	11.5	7.864	11.5	109.331
11.5	1.108	11.5	1.027	11.5	1	11.52	22.142	11.52	7.902	11.52	109.915
11.52	1.112	11.52	1.033	11.52	1	11.54	22.271	11.54	7.941	11.54	110.501
11.54	1.105	11.54	1.034	11.54	1.003	11.56	22.402	11.56	7.98	11.56	111.091
11.56	1.114	11.56	1.03	11.56	1.003	11.58	22.533	11.58	8.019	11.58	111.685
11.58	1.112	11.58	1.026	11.58	1.007	11.6	22.665	11.6	8.058	11.6	112.281
11.6	1.117	11.6	1.024	11.6	1.007	11.62	22.798	11.62	8.097	11.62	112.878
11.62	1.122	11.62	1.025	11.62	1.009	11.64	22.932	11.64	8.136	11.64	113.482
11.64	1.123	11.64	1.022	11.64	1.01	11.66	23.066	11.66	8.175	11.66	114.084
11.66	1.121	11.66	1.016	11.66	1.008	11.68	23.201	11.68	8.215	11.68	114.69
11.68	1.118	11.68	1.011	11.68	1.01	11.7	23.335	11.7	8.255	11.7	115.299
11.7	1.127	11.7	1.015	11.7	1.01	11.72	23.473	11.72	8.295	11.72	115.908
11.72	1.129	11.72	1.009	11.72	1.008	11.74	23.609	11.74	8.336	11.74	116.521
11.74	1.123	11.74	1.009	11.74	1.011	11.76	23.745	11.76	8.378	11.76	117.137
11.76	1.121	11.76	1.007	11.76	1.016	11.78	23.882	11.78	8.419	11.78	117.757
11.78	1.128	11.78	1.001	11.78	1.011	11.8	24.02	11.8	8.46	11.8	118.375
11.8	1.126	11.8	0.997	11.8	1.01	11.82	24.159	11.82	8.501	11.82	118.997
11.82	1.132	11.82	0.998	11.82	1.014	11.84	24.299	11.84	8.543	11.84	119.622
11.84	1.122	11.84	0.991	11.84	1.014	11.86	24.438	11.86	8.584	11.86	120.249
11.86	1.128	11.86	0.992	11.86	1.011	11.88	24.577	11.88	8.626	11.88	120.878
11.88	1.126	11.88	0.986	11.88	1.014	11.9	24.718	11.9	8.668	11.9	121.51
11.9	1.127	11.9	0.983	11.9	1.015	11.92	24.859	11.92	8.709	11.92	122.143
11.92	1.128	11.92	0.976	11.92	1.013	11.94	25.001	11.94	8.751	11.94	122.78
11.94	1.13	11.94	0.98	11.94	1.017	11.96	25.143	11.96	8.793	11.96	123.421
11.96	1.128	11.96	0.975	11.96	1.016	11.98	25.286	11.98	8.835	11.98	124.062
11.98	1.134	11.98	0.973	11.98	1.018	12	25.429	12	8.876	12	124.706
12	1.125	12	0.964	12	1.014	12.02	25.572	12.02	8.919	12.02	125.351
12.02	1.135	12.02	0.969	12.02	1.018	12.04	25.717	12.04	8.961	12.04	126
12.04	1.126	12.04	0.966	12.04	1.018	12.06	25.861	12.06	9.004	12.06	126.65
12.06	1.136	12.06	0.96	12.06	1.011	12.08	26.007	12.08	9.045	12.08	127.3
12.08	1.13	12.08	0.962	12.08	1.016	12.1	26.152	12.1	9.087	12.1	127.954
12.1	1.124	12.1	0.959	12.1	1.014	12.12	26.297	12.12	9.13	12.12	128.61
12.12	1.122	12.12	0.963	12.12	1.015	12.14	26.442	12.14	9.172	12.14	129.268
12.14	1.12	12.14	0.965	12.14	1.015	12.16	26.588	12.16	9.215	12.16	129.928
12.16	1.125	12.16	0.956	12.16	1.012	12.18	26.735	12.18	9.258	12.18	130.588
12.18	1.123	12.18	0.957	12.18	1.014	12.2	26.882	12.2	9.3	12.2	131.253
12.2	1.116	12.2	0.956	12.2	1.018	12.22	27.028	12.22	9.343	12.22	131.921
12.22	1.114	12.22	0.958	12.22	1.015	12.24	27.176	12.24	9.386	12.24	132.591
12.24	1.124	12.24	0.954	12.24	1.017	12.26	27.324	12.26	9.429	12.26	133.265
12.26	1.116	12.26	0.957	12.26	1.017	12.28	27.473	12.28	9.472	12.28	133.94
12.28	1.122	12.28	0.958	12.28	1.018	12.3	27.622	12.3	9.515	12.3	134.616
12.3	1.12	12.3	0.961	12.3	1.015	12.32	27.771	12.32	9.559	12.32	135.294
12.32	1.111	12.32	0.96	12.32	1.016	12.34	27.92	12.34	9.602	12.34	135.973
12.34	1.115	12.34	0.958	12.34	1.014	12.36	28.07	12.36	9.645	12.36	136.656
12.36	1.116	12.36	0.962	12.36	1.018	12.38	28.22	12.38	9.689	12.38	137.343
12.38	1.109	12.38	0.96	12.38	1.019	12.4	28.37	12.4	9.732	12.4	138.034
12.4	1.107	12.4	0.953	12.4	1.02	12.42	28.521	12.42	9.775	12.42	138.724
12.42	1.111	12.42	0.959	12.42	1.019	12.44	28.671	12.44	9.819	12.44	139.418
12.44	1.107	12.44	0.96	12.44	1.019	12.46	28.823	12.46	9.862	12.46	140.116
12.46	1.1	12.46	0.956	12.46	1.021	12.48	28.974	12.48	9.906	12.48	140.815
12.48	1.103	12.48	0.961	12.48	1.017	12.5	29.125	12.5	9.95	12.5	141.514
12.5	1.099	12.5	0.951	12.5	1.017	12.52	29.276	12.52	9.993	12.52	142.216
12.52	1.095	12.52	0.964	12.52	1.017	12.54	29.428	12.54	10.037	12.54	142.919
12.54	1.096	12.54	0.961	12.54	1.019	12.56	29.579	12.56	10.081	12.56	143.625
12.56	1.084	12.56	0.954	12.56	1.016	12.58	29.73	12.58	10.125	12.58	144.334
12.58	1.089	12.58	0.95	12.58	1.017	12.6	29.883	12.6	10.169	12.6	145.047
12.6	1.09	12.6	0.953	12.6	1.021	12.62	30.035	12.62	10.213	12.62	145.761
12.62	1.089	12.62	0.958	12.62	1.02	12.64	30.188	12.64	10.257	12.64	146.476
12.64	1.086	12.64	0.948	12.64	1.018	12.66	30.341	12.66	10.301	12.66	147.195
12.66	1.08	12.66	0.948	12.66	1.02	12.68	30.494	12.68	10.345	12.68	147.916
12.68	1.083	12.68	0.947	12.68	1.016	12.7	30.648	12.7	10.388	12.7	148.636
12.7	1.08	12.7	0.95	12.7	1.014	12.72	30.801	12.72	10.432	12.72	149.361
12.72	1.071	12.72	0.948	12.72	1.019	12.74	30.954	12.74	10.476	12.74	150.088
12.74	1.075	12.74	0.945	12.74	1.018	12.76	31.108	12.76	10.521	12.76	150.817
12.76	1.074	12.76	0.949	12.76	1.019	12.78	31.262	12.78	10.565	12.78	151.549
12.78	1.068	12.78	0.94	12.78	1.016	12.8	31.416	12.8	10.608	12.8	152.281
12.8	1.071	12.8	0.94	12.8	1.017	12.82	31.571	12.82	10.651	12.82	153.017
12.82	1.075	12.82	0.943	12.82	1.018	12.84	31.727	12.84	10.695	12.84	153.755
12.84	1.076	12.84	0.948	12.84	1.014	12.86	31.883	12.86	10.737	12.86	154.494
12.86	1.067	12.86	0.947	12.86	1.017	12.88	32.039	12.88	10.78	12.88	155.236
12.88	1.074	12.88	0.946	12.88	1.014	12.9	32.197	12.9	10.824	12.9	155.978
12.9	1.069	12.9	0.941	12.9	1.015	12.92	32.354	12.92	10.867	12.92	156.722
12.92	1.068	12.92	0.946	12.92	1.011	12.94	32.51	12.94	10.911	12.94	157.467
12.94	1.065	12.94	0.949	12.94	1.013	12.96	32.667	12.96	10.954	12.96	158.215
12.96	1.061	12.96	0.952	12.96	1.014	12.98	32.825	12.98	10.998	12.98	158.967
12.98	1.064	12.98	0.956	12.98	1.01	13	32.983	13	11.041	13	159.716
13	1.061	13	0.953	13	1.006	13.02	33.141	13.02	11.084	13.02	160.467
13.02	1.058	13.02	0.956	13.02	1.007	13.04	33.299	13.04	11.128	13.04	161.219
13.04	1.055	13.04	0.957	13.04	1.005	13.06	33.458	13.06	11.172	13.06	161.973
13.06	1.058	13.06	0.962	13.06	1.005	13.08	33.617	13.08	11.215	13.08	162.729
13.08	1.059	13.08	0.963	13.08	1.001	13.1	33.777	13.1	11.26	13.1	163.485
13.1	1.058	13.1	0.964	13.1	1.003	13.12	33.938	13.12	11.304	13.12	164.245
13.12	1.057	13.12	0.964	13.12	1	13.14	34.098	13.14	11.348	13.14	165.004
13.14	1.056	13.14	0.97	13.14	0.998	13.16	34.259	13.16	11.392	13.16	165.763
13.16	1.054	13.16	0.974	13.16	0.995	13.18	34.42	13.18	11.437	13.18	166.524
13.18	1.05	13.18	0.977	13.18	0.996	13.2	34.582	13.2	11.482	13.2	167.287
13.2	1.057	13.2	0.98	13.2	0.994	13.22	34.744	13.22	11.527	13.22	168.051
13.22	1.06	13.22	0.981	13.22	0.995	13.24	34.908	13.24	11.572	13.24	168.817
13.24	1.055	13.24	0.985	13.24	0.991	13.26	35.072	13.26	11.618	13.26	169.584
13.26	1.063	13.26	0.987	13.26	0.991	13.28	35.235	13.28	11.664	13.28	170.355
13.28	1.055	13.28	0.989	13.28	0.993	13.3	35.4	13.3	11.71	13.3	171.127
13.3	1.059	13.3	0.997	13.3	0.991	13.32	35.565	13.32	11.757	13.32	171.899
13.32	1.06	13.32	0.991	13.32	0.988	13.34	35.731	13.34	11.803	13.34	172.673
13.34	1.053	13.34	0.998	13.34	0.988	13.36	35.896	13.36	11.851	13.36	173.449
13.36	1.054	13.36	0.993	13.36	0.986	13.38	36.063	13.38	11.898	13.38	174.225
13.38	1.061	13.38	0.997	13.38	0.985	13.4	36.231	13.4	11.947	13.4	175.004
13.4	1.059	13.4	0.998	13.4	0.985	13.42	36.398	13.42	11.996	13.42	175.785
13.42	1.056	13.42	1.002	13.42	0.986	13.44	36.566	13.44	12.044	13.44	176.568
13.44	1.057	13.44	1.003	13.44	0.985	13.46	36.735	13.46	12.094	13.46	177.354
13.46	1.056	13.46	1.006	13.46	0.987	13.48	36.903	13.48	12.144	13.48	178.143
13.48	1.052	13.48	1.006	13.48	0.986	13.5	37.073	13.5	12.194	13.5	178.933
13.5	1.056	13.5	1.008	13.5	0.984	13.52	37.243	13.52	12.244	13.52	179.724
13.52	1.059	13.52	1.005	13.52	0.984	13.54	37.414	13.54	12.295	13.54	180.519
13.54	1.059	13.54	1.011	13.54	0.987	13.56	37.585	13.56	12.347	13.56	181.318
13.56	1.054	13.56	1.006	13.56	0.986	13.58	37.755	13.58	12.398	13.58	182.117
13.58	1.055	13.58	1.015	13.58	0.986	13.6	37.929	13.6	12.45	13.6	182.919
13.6	1.063	13.6	1.009	13.6	0.983	13.62	38.101	13.62	12.503	13.62	183.722
13.62	1.058	13.62	1.014	13.62	0.986	13.64	38.274	13.64	12.555	13.64	184.53
13.64	1.052	13.64	1.01	13.64	0.985	13.66	38.447	13.66	12.609	13.66	185.34
13.66	1.055	13.66	1.005	13.66	0.986	13.68	38.62	13.68	12.662	13.68	186.152
13.68	1.049	13.68	1.008	13.68	0.987	13.7	38.794	13.7	12.716	13.7	186.967
13.7	1.053	13.7	1.012	13.7	0.989	13.72	38.968	13.72	12.77	13.72	187.786
13.72	1.055	13.72	1.007	13.72	0.986	13.74	39.143	13.74	12.825	13.74	188.605
13.74	1.046	13.74	1.011	13.74	0.986	13.76	39.318	13.76	12.88	13.76	189.428
13.76	1.055	13.76	1.007	13.76	0.99	13.78	39.494	13.78	12.936	13.78	190.256
13.78	1.059	13.78	1.009	13.78	0.991	13.8	39.671	13.8	12.992	13.8	191.085
13.8	1.051	13.8	1.009	13.8	0.987	13.82	39.849	13.82	13.048	13.82	191.915
13.82	1.056	13.82	1.013	13.82	0.991	13.84	40.026	13.84	13.105	13.84	192.752
13.84	1.047	13.84	1.014	13.84	0.991	13.86	40.203	13.86	13.161	13.86	193.591
13.86	1.046	13.86	1.013	13.86	0.993	13.88	40.381	13.88	13.218	13.88	194.432
13.88	1.045	13.88	1.011	13.88	0.994	13.9	40.558	13.9	13.276	13.9	195.278
13.9	1.046	13.9	1.016	13.9	0.997	13.92	40.737	13.92	13.334	13.92	196.13
13.92	1.047	13.92	1.015	13.92	0.998	13.94	40.915	13.94	13.392	13.94	196.986
13.94	1.042	13.94	1.014	13.94	1.003	13.96	41.093	13.96	13.451	13.96	197.842
13.96	1.036	13.96	1.016	13.96	0.997	13.98	41.272	13.98	13.511	13.98	198.702
13.98	1.042	13.98	1.016	13.98	0.999	14	41.452	14	13.569	14	199.565
14	1.04	14	1.017	14	1.005	14.02	41.631	14.02	13.628	14.02	200.435
14.02	1.036	14.02	1.015	14.02	1.007	14.04	41.812	14.04	13.688	14.04	201.309
14.04	1.036	14.04	1.015	14.04	1.008	14.06	41.991	14.06	13.747	14.06	202.186
14.06	1.034	14.06	1.017	14.06	1.007	14.08	42.171	14.08	13.807	14.08	203.064
14.08	1.032	14.08	1.019	14.08	1.009	14.1	42.352	14.1	13.867	14.1	203.949
14.1	1.027	14.1	1.022	14.1	1.01	14.12	42.532	14.12	13.927	14.12	204.835
14.12	1.025	14.12	1.023	14.12	1.012	14.14	42.712	14.14	13.987	14.14	205.729
14.14	1.024	14.14	1.02	14.14	1.016	14.16	42.893	14.16	14.047	14.16	206.625
14.16	1.026	14.16	1.023	14.16	1.018	14.18	43.075	14.18	14.108	14.18	207.526
14.18	1.021	14.18	1.023	14.18	1.019	14.2	43.255	14.2	14.168	14.2	208.431
14.2	1.017	14.2	1.022	14.2	1.018	14.22	43.437	14.22	14.229	14.22	209.336
14.22	1.02	14.22	1.028	14.22	1.022	14.24	43.619	14.24	14.291	14.24	210.251
14.24	1.019	14.24	1.031	14.24	1.025	14.26	43.799	14.26	14.352	14.26	211.166
14.26	1.01	14.26	1.03	14.26	1.022	14.28	43.981	14.28	14.412	14.28	212.086
14.28	1.005	14.28	1.027	14.28	1.025	14.3	44.162	14.3	14.473	14.3	213.006
14.3	1.009	14.3	1.027	14.3	1.024	14.32	44.344	14.32	14.534	14.32	213.933
14.32	1.007	14.32	1.033	14.32	1.028	14.34	44.525	14.34	14.596	14.34	214.865
14.34	0.992	14.34	1.024	14.34	1.031	14.36	44.706	14.36	14.657	14.36	215.8
14.36	0.998	14.36	1.027	14.36	1.031	14.38	44.887	14.38	14.717	14.38	216.738
14.38	0.997	14.38	1.024	14.38	1.032	14.4	45.069	14.4	14.778	14.4	217.684
14.4	0.992	14.4	1.026	14.4	1.036	14.42	45.25	14.42	14.838	14.42	218.628
14.42	0.99	14.42	1.023	14.42	1.03	14.44	45.431	14.44	14.899	14.44	219.574
14.44	0.988	14.44	1.02	14.44	1.031	14.46	45.612	14.46	14.959	14.46	220.523
14.46	0.978	14.46	1.024	14.46	1.032	14.48	45.793	14.48	15.02	14.48	221.476
14.48	0.976	14.48	1.019	14.48	1.034	14.5	45.973	14.5	15.08	14.5	222.433
14.5	0.975	14.5	1.025	14.5	1.034	14.52	46.154	14.52	15.139	14.52	223.391
14.52	0.975	14.52	1.014	14.52	1.032	14.54	46.335	14.54	15.198	14.54	224.352
14.54	0.973	14.54	1.016	14.54	1.034	14.56	46.517	14.56	15.258	14.56	225.316
14.56	0.972	14.56	1.014	14.56	1.033	14.58	46.698	14.58	15.316	14.58	226.283
14.58	0.969	14.58	1.013	14.58	1.033	14.6	46.879	14.6	15.375	14.6	227.252
14.6	0.963	14.6	1.004	14.6	1.033	14.62	47.061	14.62	15.433	14.62	228.222
14.62	0.964	14.62	1.01	14.62	1.032	14.64	47.243	14.64	15.492	14.64	229.197
14.64	0.97	14.64	1.004	14.64	1.033	14.66	47.425	14.66	15.549	14.66	230.173
14.66	0.962	14.66	1	14.66	1.03	14.68	47.609	14.68	15.607	14.68	231.148
14.68	0.954	14.68	0.999	14.68	1.029	14.7	47.789	14.7	15.664	14.7	232.128
14.7	0.951	14.7	0.997	14.7	1.029	14.72	47.971	14.72	15.722	14.72	233.108
14.72	0.957	14.72	0.992	14.72	1.027	14.74	48.154	14.74	15.779	14.74	234.092
14.74	0.95	14.74	0.985	14.74	1.027	14.76	48.336	14.76	15.836	14.76	235.077
14.76	0.958	14.76	0.98	14.76	1.028	14.78	48.52	14.78	15.892	14.78	236.064
14.78	0.953	14.78	0.983	14.78	1.026	14.8	48.704	14.8	15.949	14.8	237.051
14.8	0.956	14.8	0.977	14.8	1.025	14.82	48.889	14.82	16.007	14.82	238.042
14.82	0.959	14.82	0.972	14.82	1.023	14.84	49.075	14.84	16.064	14.84	239.032
14.84	0.955	14.84	0.969	14.84	1.02	14.86	49.261	14.86	16.122	14.86	240.024
14.86	0.959	14.86	0.966	14.86	1.02	14.88	49.449	14.88	16.18	14.88	241.015
14.88	0.968	14.88	0.962	14.88	1.018	14.9	49.637	14.9	16.238	14.9	242.011
14.9	0.96	14.9	0.959	14.9	1.014	14.92	49.825	14.92	16.296	14.92	243.004
14.92	0.957	14.92	0.958	14.92	1.015	14.94	50.013	14.94	16.355	14.94	244.001
14.94	0.96	14.94	0.952	14.94	1.014	14.96	50.203	14.96	16.414	14.96	245
14.96	0.969	14.96	0.955	14.96	1.014	14.98	50.394	14.98	16.473	14.98	245.999
14.98	0.966	14.98	0.952	14.98	1.013	15	50.586	15	16.534	15	247.003
15	0.97	15	0.951	15	1.011	15.02	50.779	15.02	16.594	15.02	248.005
15.02	0.966	15.02	0.944	15.02	1.009	15.04	50.971	15.04	16.655	15.04	249.009
15.04	0.973	15.04	0.948	15.04	1.009	15.06	51.166	15.06	16.717	15.06	250.015
15.06	0.975	15.06	0.943	15.06	1.005	15.08	51.362	15.08	16.779	15.08	251.02
15.08	0.981	15.08	0.937	15.08	1.004	15.1	51.559	15.1	16.841	15.1	252.028
15.1	0.981	15.1	0.939	15.1	1.005	15.12	51.757	15.12	16.904	15.12	253.037
15.12	0.984	15.12	0.94	15.12	1.001	15.14	51.956	15.14	16.968	15.14	254.047
15.14	0.985	15.14	0.935	15.14	1.002	15.16	52.154	15.16	17.032	15.16	255.059
15.16	0.987	15.16	0.943	15.16	0.998	15.18	52.356	15.18	17.098	15.18	256.072
15.18	0.995	15.18	0.936	15.18	1.001	15.2	52.558	15.2	17.164	15.2	257.089
15.2	0.995	15.2	0.932	15.2	0.998	15.22	52.761	15.22	17.23	15.22	258.104
15.22	1	15.22	0.939	15.22	0.994	15.24	52.966	15.24	17.297	15.24	259.121
15.24	1.001	15.24	0.933	15.24	0.996	15.26	53.172	15.26	17.364	15.26	260.142
15.26	1	15.26	0.936	15.26	0.995	15.28	53.377	15.28	17.433	15.28	261.164
15.28	1.002	15.28	0.934	15.28	0.993	15.3	53.584	15.3	17.501	15.3	262.187
15.3	1.009	15.3	0.939	15.3	0.995	15.32	53.792	15.32	17.57	15.32	263.214
15.32	1.007	15.32	0.937	15.32	0.992	15.34	54.002	15.34	17.64	15.34	264.242
15.34	1.009	15.34	0.937	15.34	0.993	15.36	54.211	15.36	17.71	15.36	265.273
15.36	1.011	15.36	0.938	15.36	0.992	15.38	54.422	15.38	17.781	15.38	266.303
15.38	1.017	15.38	0.933	15.38	0.99	15.4	54.635	15.4	17.852	15.4	267.34
15.4	1.023	15.4	0.942	15.4	0.993	15.42	54.848	15.42	17.924	15.42	268.377
15.42	1.018	15.42	0.941	15.42	0.99	15.44	55.062	15.44	17.995	15.44	269.42
15.44	1.025	15.44	0.943	15.44	0.995	15.46	55.279	15.46	18.066	15.46	270.465
15.46	1.027	15.46	0.945	15.46	0.991	15.48	55.495	15.48	18.138	15.48	271.509
15.48	1.024	15.48	0.941	15.48	0.992	15.5	55.712	15.5	18.211	15.5	272.56
15.5	1.027	15.5	0.949	15.5	0.995	15.52	55.93	15.52	18.283	15.52	273.613
15.52	1.03	15.52	0.946	15.52	0.992	15.54	56.149	15.54	18.355	15.54	274.669
15.54	1.024	15.54	0.946	15.54	0.996	15.56	56.368	15.56	18.427	15.56	275.731
15.56	1.029	15.56	0.949	15.56	0.995	15.58	56.587	15.58	18.5	15.58	276.796
15.58	1.026	15.58	0.946	15.58	0.997	15.6	56.807	15.6	18.572	15.6	277.862
15.6	1.029	15.6	0.954	15.6	0.997	15.62	57.029	15.62	18.644	15.62	278.933
15.62	1.03	15.62	0.954	15.62	0.998	15.64	57.25	15.64	18.717	15.64	280.008
15.64	1.028	15.64	0.954	15.64	0.999	15.66	57.473	15.66	18.79	15.66	281.086
15.66	1.03	15.66	0.956	15.66	0.999	15.68	57.696	15.68	18.863	15.68	282.169
15.68	1.036	15.68	0.957	15.68	1	15.7	57.92	15.7	18.936	15.7	283.253
15.7	1.028	15.7	0.956	15.7	1	15.72	58.144	15.72	19.009	15.72	284.342
15.72	1.032	15.72	0.957	15.72	1.002	15.74	58.369	15.74	19.083	15.74	285.436
15.74	1.034	15.74	0.958	15.74	1.004	15.76	58.595	15.76	19.156	15.76	286.534
15.76	1.032	15.76	0.959	15.76	1.006	15.78	58.821	15.78	19.23	15.78	287.638
15.78	1.03	15.78	0.964	15.78	1.005	15.8	59.047	15.8	19.303	15.8	288.743
15.8	1.028	15.8	0.962	15.8	1.008	15.82	59.275	15.82	19.378	15.82	289.851
15.82	1.034	15.82	0.97	15.82	1.005	15.84	59.502	15.84	19.452	15.84	290.964
15.84	1.03	15.84	0.968	15.84	1.008	15.86	59.73	15.86	19.526	15.86	292.082
15.86	1.032	15.86	0.966	15.86	1.01	15.88	59.958	15.88	19.601	15.88	293.205
15.88	1.026	15.88	0.974	15.88	1.013	15.9	60.188	15.9	19.675	15.9	294.334
15.9	1.027	15.9	0.972	15.9	1.016	15.92	60.417	15.92	19.75	15.92	295.464
15.92	1.027	15.92	0.975	15.92	1.014	15.94	60.646	15.94	19.825	15.94	296.601
15.94	1.022	15.94	0.971	15.94	1.013	15.96	60.875	15.96	19.899	15.96	297.736
15.96	1.028	15.96	0.972	15.96	1.015	15.98	61.106	15.98	19.975	15.98	298.878
15.98	1.025	15.98	0.974	15.98	1.015	16	61.337	16	20.051	16	300.019
16	1.02	16	0.978	16	1.014	16.02	61.568	16.02	20.127	16.02	301.165
16.02	1.023	16.02	0.974	16.02	1.015	16.04	61.799	16.04	20.203	16.04	302.317
16.04	1.025	16.04	0.981	16.04	1.016	16.06	62.032	16.06	20.279	16.06	303.471
16.06	1.024	16.06	0.98	16.06	1.015	16.08	62.265	16.08	20.356	16.08	304.628
16.08	1.022	16.08	0.984	16.08	1.02	16.1	62.498	16.1	20.432	16.1	305.79
16.1	1.021	16.1	0.985	16.1	1.018	16.12	62.731	16.12	20.51	16.12	306.956
16.12	1.02	16.12	0.979	16.12	1.018	16.14	62.966	16.14	20.588	16.14	308.121
16.14	1.018	16.14	0.985	16.14	1.017	16.16	63.198	16.16	20.665	16.16	309.289
16.16	1.015	16.16	0.986	16.16	1.016	16.18	63.433	16.18	20.743	16.18	310.459
16.18	1.018	16.18	0.989	16.18	1.016	16.2	63.668	16.2	20.821	16.2	311.631
16.2	1.019	16.2	0.988	16.2	1.013	16.22	63.905	16.22	20.899	16.22	312.801
16.22	1.021	16.22	0.993	16.22	1.012	16.24	64.141	16.24	20.977	16.24	313.98
16.24	1.017	16.24	0.994	16.24	1.014	16.26	64.379	16.26	21.056	16.26	315.158
16.26	1.021	16.26	0.993	16.26	1.011	16.28	64.617	16.28	21.136	16.28	316.337
16.28	1.018	16.28	0.994	16.28	1.011	16.3	64.855	16.3	21.216	16.3	317.519
16.3	1.022	16.3	0.997	16.3	1.007	16.32	65.094	16.32	21.296	16.32	318.7
16.32	1.019	16.32	0.994	16.32	1.008	16.34	65.334	16.34	21.376	16.34	319.886
16.34	1.023	16.34	0.993	16.34	1.01	16.36	65.576	16.36	21.456	16.36	321.074
16.36	1.024	16.36	1	16.36	1.006	16.38	65.817	16.38	21.537	16.38	322.261
16.38	1.021	16.38	1.002	16.38	1.006	16.4	66.06	16.4	21.617	16.4	323.453
16.4	1.025	16.4	0.998	16.4	1.004	16.42	66.303	16.42	21.697	16.42	324.643
16.42	1.021	16.42	1.002	16.42	1.002	16.44	66.546	16.44	21.778	16.44	325.834
16.44	1.025	16.44	0.996	16.44	1.002	16.46	66.79	16.46	21.859	16.46	327.027
16.46	1.022	16.46	1	16.46	1.001	16.48	67.035	16.48	21.94	16.48	328.227
16.48	1.026	16.48	0.999	16.48	1.001	16.5	67.28	16.5	22.021	16.5	329.425
16.5	1.025	16.5	1.003	16.5	1	16.52	67.527	16.52	22.103	16.52	330.624
16.52	1.028	16.52	1.002	16.52	0.997	16.54	67.774	16.54	22.185	16.54	331.824
16.54	1.027	16.54	1.009	16.54	0.997	16.56	68.022	16.56	22.266	16.56	333.027
16.56	1.023	16.56	1.001	16.56	0.995	16.58	68.271	16.58	22.348	16.58	334.23
16.58	1.029	16.58	1.002	16.58	0.995	16.6	68.52	16.6	22.43	16.6	335.437
16.6	1.032	16.6	0.998	16.6	0.994	16.62	68.771	16.62	22.513	16.62	336.645
16.62	1.029	16.62	0.998	16.62	0.994	16.64	69.022	16.64	22.594	16.64	337.855
16.64	1.03	16.64	0.998	16.64	0.992	16.66	69.273	16.66	22.676	16.66	339.068
16.66	1.029	16.66	1	16.66	0.992	16.68	69.526	16.68	22.758	16.68	340.28
16.68	1.031	16.68	0.999	16.68	0.989	16.7	69.778	16.7	22.841	16.7	341.496
16.7	1.026	16.7	1.001	16.7	0.994	16.72	70.031	16.72	22.923	16.72	342.719
16.72	1.02	16.72	0.994	16.72	0.992	16.74	70.283	16.74	23.005	16.74	343.944
16.74	1.029	16.74	0.994	16.74	0.993	16.76	70.538	16.76	23.088	16.76	345.171
16.76	1.031	16.76	0.995	16.76	0.992	16.78	70.793	16.78	23.171	16.78	346.401
16.78	1.029	16.78	0.991	16.78	0.991	16.8	71.049	16.8	23.253	16.8	347.63
16.8	1.031	16.8	0.993	16.8	0.991	16.82	71.305	16.82	23.337	16.82	348.865
16.82	1.025	16.82	0.991	16.82	0.99	16.84	71.56	16.84	23.42	16.84	350.103
16.84	1.024	16.84	0.994	16.84	0.993	16.86	71.818	16.86	23.503	16.86	351.345
16.86	1.027	16.86	0.987	16.86	0.993	16.88	72.074	16.88	23.586	16.88	352.59
16.88	1.024	16.88	0.992	16.88	0.993	16.9	72.332	16.9	23.67	16.9	353.837
16.9	1.024	16.9	0.985	16.9	0.991	16.92	72.592	16.92	23.752	16.92	355.084
16.92	1.031	16.92	0.98	16.92	0.99	16.94	72.85	16.94	23.835	16.94	356.337
16.94	1.024	16.94	0.981	16.94	0.992	16.96	73.11	16.96	23.919	16.96	357.592
16.96	1.02	16.96	0.979	16.96	0.991	16.98	73.369	16.98	24.002	16.98	358.852
16.98	1.025	16.98	0.98	16.98	0.995	17	73.63	17	24.085	17	360.116
17	1.023	17	0.978	17	0.991	17.02	73.89	17.02	24.168	17.02	361.381
17.02	1.022	17.02	0.98	17.02	0.994	17.04	74.152	17.04	24.251	17.04	362.649
17.04	1.024	17.04	0.978	17.04	0.993	17.06	74.414	17.06	24.335	17.06	363.923
17.06	1.02	17.06	0.976	17.06	0.993	17.08	74.676	17.08	24.418	17.08	365.199
17.08	1.02	17.08	0.978	17.08	0.993	17.1	74.939	17.1	24.501	17.1	366.476
17.1	1.022	17.1	0.976	17.1	0.991	17.12	75.202	17.12	24.584	17.12	367.755
17.12	1.022	17.12	0.975	17.12	0.993	17.14	75.466	17.14	24.667	17.14	369.039
17.14	1.02	17.14	0.978	17.14	0.99	17.16	75.731	17.16	24.749	17.16	370.322
17.16	1.017	17.16	0.979	17.16	0.988	17.18	75.995	17.18	24.832	17.18	371.608
17.18	1.022	17.18	0.978	17.18	0.993	17.2	76.261	17.2	24.915	17.2	372.901
17.2	1.015	17.2	0.979	17.2	0.992	17.22	76.526	17.22	24.997	17.22	374.195
17.22	1.016	17.22	0.978	17.22	0.991	17.24	76.792	17.24	25.08	17.24	375.492
17.24	1.019	17.24	0.978	17.24	0.992	17.26	77.059	17.26	25.161	17.26	376.793
17.26	1.017	17.26	0.977	17.26	0.991	17.28	77.328	17.28	25.242	17.28	378.096
17.28	1.022	17.28	0.979	17.28	0.99	17.3	77.596	17.3	25.324	17.3	379.4
17.3	1.015	17.3	0.98	17.3	0.989	17.32	77.865	17.32	25.406	17.32	380.706
17.32	0.939	17.32	0.904	17.32	0.912	--	--	--	--	--	--
--	--	--	--	--	--	--	--	--	--	--	--
--	--	--	--	--	--	--	--	--	--	--	--
--	--	--	--	--	--	--	--	--	--	--	--
--	--	--	--	--	--	--	--	--	--	--	--
--	--	--	--	--	--	--	--	--	--	--	--
--	--	--	--	--	--	--	--	--	--	--	--
--	--	--	--	--	--	--	--	--	--	--	--
--	--	--	--	--	--	--	--	--	--	--	--
--	--	--	--	--	--	--	--	--	--	--	--
--	--	--	--	--	--	--	--	--	--	--	--
--	--	--	--	--	--	--	--	--	--	--	--
--	--	--	--	--	--	--	--	--	--	--	--
--	--	--	--	--	--	--	--	--	--	--	--
--	--	--	--	--	--	--	--	--	--	--	--
--	--	--	--	--	--	--	--	--	--	--	--
--	--	--	--	--	--	--	--	--	--	--	--
--	--	--	--	--	--	--	--	--	--	--	--
--	--	--	--	--	--	--	--	--	--	--	--
--	--	--	--	--	--	--	--	--	--	--	--
--	--	--	--	--	--	--	--	--	--	--	--
--	--	--	--	--	--	--	--	--	--	--	--
--	--	--	--	--	--	--	--	--	--	--	--
--	--	--	--	--	--	--	--	--	--	--	--
--	--	--	--	--	--	--	--	--	--	--	--
--	--	--	--	--	--	--	--	--	--	--	--
--	--	--	--	--	--	--	--	--	--	--	--
--	--	--	--	--	--	--	--	--	--	--	--
--	--	--	--	--	--	--	--	--	--	--	--
--	--	--	--	--	--	--	--	--	--	--	--
--	--	--	--	--	--	--	--	--	--	--	--
--	--	--	--	--	--	--	--	--	--	--	--
--	--	--	--	--	--	--	--	--	--	--	--
--	--	--	--	--	--	--	--	--	--	--	--
--	--	--	--	--	--	--	--	--	--	--	--
--	--	--	--	--	--	--	--	--	--	--	--
--	--	--	--	--	--	--	--	--	--	--	--
--	--	--	--	--	--	--	--	--	--	--	--
--	--	--	--	--	--	--	--	--	--	--	--
--	--	--	--	--	--	--	--	--	--	--	--
--	--	--	--	--	--	--	--	--	--	--	--
--	--	--	--	--	--	--	--	--	--	--	--
--	--	--	--	--	--	--	--	--	--	--	--
--	--	--	--	--	--	--	--	--	--	--	--
--	--	--	--	--	--	--	--	--	--	--	--
--	--	--	--	--	--	--	--	--	--	--	--
--	--	--	--	--	--	--	--	--	--	--	--
--	--	--	--	--	--	--	--	--	--	--	--
--	--	--	--	--	--	--	--	--	--	--	--
--	--	--	--	--	--	--	--	--	--	--	--
--	--	--	--	--	--	--	--	--	--	--	--
--	--	--	--	--	--	--	--	--	--	--	--
--	--	--	--	--	--	--	--	--	--	--	--
--	--	--	--	--	--	--	--	--	--	--	--
--	--	--	--	--	--	--	--	--	--	--	--
--	--	--	--	--	--	--	--	--	--	--	--
--	--	--	--	--	--	--	--	--	--	--	--
--	--	--	--	--	--	--	--	--	--	--	--
--	--	--	--	--	--	--	--	--	--	--	--
--	--	--	--	--	--	--	--	--	--	--	--
--	--	--	--	--	--	--	--	--	--	--	--
--	--	--	--	--	--	--	--	--	--	--	--
--	--	--	--	--	--	--	--	--	--	--	--
--	--	--	--	--	--	--	--	--	--	--	--
--	--	--	--	--	--	--	--	--	--	--	--
--	--	--	--	--	--	--	--	--	--	--	--
--	--	--	--	--	--	--	--	--	--	--	--
--	--	--	--	--	--	--	--	--	--	--	--
--	--	--	--	--	--	--	--	--	--	--	--
--	--	--	--	--	--	--	--	--	--	--	--
--	--	--	--	--	--	--	--	--	--	--	--
--	--	--	--	--	--	--	--	--	--	--	--
--	--	--	--	--	--	--	--	--	--	--	--
--	--	--	--	--	--	--	--	--	--	--	--
--	--	--	--	--	--	--	--	--	--	--	--
--	--	--	--	--	--	--	--	--	--	--	--
--	--	--	--	--	--	--	--	--	--	--	--
--	--	--	--	--	--	--	--	--	--	--	--
--	--	--	--	--	--	--	--	--	--	--	--
--	--	--	--	--	--	--	--	--	--	--	--
--	--	--	--	--	--	--	--	--	--	--	--
--	--	--	--	--	--	--	--	--	--	--	--
--	--	--	--	--	--	--	--	--	--	--	--
--	--	--	--	--	--	--	--	--	--	--	--
--	--	--	--	--	--	--	--	--	--	--	--
--	--	--	--	--	--	--	--	--	--	--	--
--	--	--	--	--	--	--	--	--	--	--	--
--	--	--	--	--	--	--	--	--	--	--	--
--	--	--	--	--	--	--	--	--	--	--	--
--	--	--	--	--	--	--	--	--	--	--	--
--	--	--	--	--	--	--	--	--	--	--	--
--	--	--	--	--	--	--	--	--	--	--	--
--	--	--	--	--	--	--	--	--	--	--	--
--	--	--	--	--	--	--	--	--	--	--	--
--	--	--	--	--	--	--	--	--	--	--	--
--	--	--	--	--	--	--	--	--	--	--	--
--	--	--	--	--	--	--	--	--	--	--	--
--	--	--	--	--	--	--	--	--	--	--	--
--	--	--	--	--	--	--	--	--	--	--	--
--	--	--	--	--	--	--	--	--	--	--	--
--	--	--	--	--	--	--	--	--	--	--	--
--	--	--	--	--	--	--	--	--	--	--	--
--	--	--	--	--	--	--	--	--	--	--	--
--	--	--	--	--	--	--	--	--	--	--	--
--	--	--	--	--	--	--	--	--	--	--	--
--	--	--	--	--	--	--	--	--	--	--	--
--	--	--	--	--	--	--	--	--	--	--	--
--	--	--	--	--	--	--	--	--	--	--	--
--	--	--	--	--	--	--	--	--	--	--	--
--	--	--	--	--	--	--	--	--	--	--	--
--	--	--	--	--	--	--	--	--	--	--	--
--	--	--	--	--	--	--	--	--	--	--	--
--	--	--	--	--	--	--	--	--	--	--	--
--	--	--	--	--	--	--	--	--	--	--	--
--	--	--	--	--	--	--	--	--	--	--	--
--	--	--	--	--	--	--	--	--	--	--	--
--	--	--	--	--	--	--	--	--	--	--	--
--	--	--	--	--	--	--	--	--	--	--	--
--	--	--	--	--	--	--	--	--	--	--	--
--	--	--	--	--	--	--	--	--	--	--	--
--	--	--	--	--	--	--	--	--	--	--	--
--	--	--	--	--	--	--	--	--	--	--	--
--	--	--	--	--	--	--	--	--	--	--	--
--	--	--	--	--	--	--	--	--	--	--	--
--	--	--	--	--	--	--	--	--	--	--	--
--	--	--	--	--	--	--	--	--	--	--	--
--	--	--	--	--	--	--	--	--	--	--	--
--	--	--	--	--	--	--	--	--	--	--	--
--	--	--	--	--	--	--	--	--	--	--	--
--	--	--	--	--	--	--	--	--	--	--	--
--	--	--	--	--	--	--	--	--	--	--	--
--	--	--	--	--	--	--	--	--	--	--	--
--	--	--	--	--	--	--	--	--	--	--	--
--	--	--	--	--	--	--	--	--	--	--	--
--	--	--	--	--	--	--	--	--	--	--	--
--	--	--	--	--	--	--	--	--	--	--	--
--	--	--	--	--	--	--	--	--	--	--	--
--	--	--	--	--	--	--	--	--	--	--	--
--	--	--	--	--	--	--	--	--	--	--	--
--	--	--	--	--	--	--	--	--	--	--	--
--	--	--	--	--	--	--	--	--	--	--	--
--	--	--	--	--	--	--	--	--	--	--	--
--	--	--	--	--	--	--	--	--	--	--	--
--	--	--	--	--	--	--	--	--	--	--	--
--	--	--	--	--	--	--	--	--	--	--	--
--	--	--	--	--	--	--	--	--	--	--	--
--	--	--	--	--	--	--	--	--	--	--	--
--	--	--	--	--	--	--	--	--	--	--	--
--	--	--	--	--	--	--	--	--	--	--	--
--	--	--	--	--	--	--	--	--	--	--	--
--	--	--	--	--	--	--	--	--	--	--	--
--	--	--	--	--	--	--	--	--	--	--	--
--	--	--	--	--	--	--	--	--	--	--	--
--	--	--	--	--	--	--	--	--	--	--	--
--	--	--	--	--	--	--	--	--	--	--	--
--	--	--	--	--	--	--	--	--	--	--	--
--	--	--	--	--	--	--	--	--	--	--	--
--	--	--	--	--	--	--	--	--	--	--	--
--	--	--	--	--	--	--	--	--	--	--	--
--	--	--	--	--	--	--	--	--	--	--	--
--	--	--	--	--	--	--	--	--	--	--	--
--	--	--	--	--	--	--	--	--	--	--	--
--	--	--	--	--	--	--	--	--	--	--	--
--	--	--	--	--	--	--	--	--	--	--	--
--	--	--	--	--	--	--	--	--	--	--	--
--	--	--	--	--	--	--	--	--	--	--	--
--	--	--	--	--	--	--	--	--	--	--	--
--	--	--	--	--	--	--	--	--	--	--	--
--	--	--	--	--	--	--	--	--	--	--	--
--	--	--	--	--	--	--	--	--	--	--	--
--	--	--	--	--	--	--	--	--	--	--	--
--	--	--	--	--	--	--	--	--	--	--	--
--	--	--	--	--	--	--	--	--	--	--	--
--	--	--	--	--	--	--	--	--	--	--	--
--	--	--	--	--	--	--	--	--	--	--	--
--	--	--	--	--	--	--	--	--	--	--	--
--	--	--	--	--	--	--	--	--	--	--	--
--	--	--	--	--	--	--	--	--	--	--	--
--	--	--	--	--	--	--	--	--	--	--	--
--	--	--	--	--	--	--	--	--	--	--	--
--	--	--	--	--	--	--	--	--	--	--	--
--	--	--	--	--	--	--	--	--	--	--	--
--	--	--	--	--	--	--	--	--	--	--	--
--	--	--	--	--	--	--	--	--	--	--	--
--	--	--	--	--	--	--	--	--	--	--	--
--	--	--	--	--	--	--	--	--	--	--	--
--	--	--	--	--	--	--	--	--	--	--	--
--	--	--	--	--	--	--	--	--	--	--	--
--	--	--	--	--	--	--	--	--	--	--	--
--	--	--	--	--	--	--	--	--	--	--	--
--	--	--	--	--	--	--	--	--	--	--	--
--	--	--	--	--	--	--	--	--	--	--	--
--	--	--	--	--	--	--	--	--	--	--	--
--	--	--	--	--	--	--	--	--	--	--	--
--	--	--	--	--	--	--	--	--	--	--	--
--	--	--	--	--	--	--	--	--	--	--	--
--	--	--	--	--	--	--	--	--	--	--	--
--	--	--	--	--	--	--	--	--	--	--	--
--	--	--	--	--	--	--	--	--	--	--	--
--	--	--	--	--	--	--	--	--	--	--	--
--	--	--	--	--	--	--	--	--	--	--	--
--	--	--	--	--	--	--	--	--	--	--	--
--	--	--	--	--	--	--	--	--	--	--	--
--	--	--	--	--	--	--	--	--	--	--	--
--	--	--	--	--	--	--	--	--	--	--	--
--	--	--	--	--	--	--	--	--	--	--	--
--	--	--	--	--	--	--	--	--	--	--	--
--	--	--	--	--	--	--	--	--	--	--	--
--	--	--	--	--	--	--	--	--	--	--	--
--	--	--	--	--	--	--	--	--	--	--	--
--	--	--	--	--	--	--	--	--	--	--	--
--	--	--	--	--	--	--	--	--	--	--	--
--	--	--	--	--	--	--	--	--	--	--	--
--	--	--	--	--	--	--	--	--	--	--	--
--	--	--	--	--	--	--	--	--	--	--	--
--	--	--	--	--	--	--	--	--	--	--	--
--	--	--	--	--	--	--	--	--	--	--	--
--	--	--	--	--	--	--	--	--	--	--	--
--	--	--	--	--	--	--	--	--	--	--	--
--	--	--	--	--	--	--	--	--	--	--	--
--	--	--	--	--	--	--	--	--	--	--	--
--	--	--	--	--	--	--	--	--	--	--	--
--	--	--	--	--	--	--	--	--	--	--	--
--	--	--	--	--	--	--	--	--	--	--	--
--	--	--	--	--	--	--	--	--	--	--	--
--	--	--	--	--	--	--	--	--	--	--	--
--	--	--	--	--	--	--	--	--	--	--	--
--	--	--	--	--	--	--	--	--	--	--	--
--	--	--	--	--	--	--	--	--	--	--	--
--	--	--	--	--	--	--	--	--	--	--	--
--	--	--	--	--	--	--	--	--	--	--	--
--	--	--	--	--	--	--	--	--	--	--	--
--	--	--	--	--	--	--	--	--	--	--	--
--	--	--	--	--	--	--	--	--	--	--	--
--	--	--	--	--	--	--	--	--	--	--	--
--	--	--	--	--	--	--	--	--	--	--	--
--	--	--	--	--	--	--	--	--	--	--	--
--	--	--	--	--	--	--	--	--	--	--	--
--	--	--	--	--	--	--	--	--	--	--	--
--	--	--	--	--	--	--	--	--	--	--	--
--	--	--	--	--	--	--	--	--	--	--	--
--	--	--	--	--	--	--	--	--	--	--	--
--	--	--	--	--	--	--	--	--	--	--	--
--	--	--	--	--	--	--	--	--	--	--	--
--	--	--	--	--	--	--	--	--	--	--	--
--	--	--	--	--	--	--	--	--	--	--	--
--	--	--	--	--	--	--	--	--	--	--	--
--	--	--	--	--	--	--	--	--	--	--	--
--	--	--	--	--	--	--	--	--	--	--	--
--	--	--	--	--	--	--	--	--	--	--	--
--	--	--	--	--	--	--	--	--	--	--	--
--	--	--	--	--	--	--	--	--	--	--	--
--	--	--	--	--	--	--	--	--	--	--	--
--	--	--	--	--	--	--	--	--	--	--	--
--	--	--	--	--	--	--	--	--	--	--	--
--	--	--	--	--	--	--	--	--	--	--	--
--	--	--	--	--	--	--	--	--	--	--	--
--	--	--	--	--	--	--	--	--	--	--	--
--	--	--	--	--	--	--	--	--	--	--	--
--	--	--	--	--	--	--	--	--	--	--	--
--	--	--	--	--	--	--	--	--	--	--	--
--	--	--	--	--	--	--	--	--	--	--	--
--	--	--	--	--	--	--	--	--	--	--	--
--	--	--	--	--	--	--	--	--	--	--	--
--	--	--	--	--	--	--	--	--	--	--	--
--	--	--	--	--	--	--	--	--	--	--	--
--	--	--	--	--	--	--	--	--	--	--	--
--	--	--	--	--	--	--	--	--	--	--	--
--	--	--	--	--	--	--	--	--	--	--	--
--	--	--	--	--	--	--	--	--	--	--	--
--	--	--	--	--	--	--	--	--	--	--	--
--	--	--	--	--	--	--	--	--	--	--	--
--	--	--	--	--	--	--	--	--	--	--	--
--	--	--	--	--	--	--	--	--	--	--	--
--	--	--	--	--	--	--	--	--	--	--	--
--	--	--	--	--	--	--	--	--	--	--	--
--	--	--	--	--	--	--	--	--	--	--	--
--	--	--	--	--	--	--	--	--	--	--	--
--	--	--	--	--	--	--	--	--	--	--	--
--	--	--	--	--	--	--	--	--	--	--	--
--	--	--	--	--	--	--	--	--	--	--	--
--	--	--	--	--	--	--	--	--	--	--	--
--	--	--	--	--	--	--	--	--	--	--	--
--	--	--	--	--	--	--	--	--	--	--	--
--	--	--	--	--	--	--	--	--	--	--	--
--	--	--	--	--	--	--	--	--	--	--	--
--	--	--	--	--	--	--	--	--	--	--	--
--	--	--	--	--	--	--	--	--	--	--	--
--	--	--	--	--	--	--	--	--	--	--	--
--	--	--	--	--	--	--	--	--	--	--	--
--	--	--	--	--	--	--	--	--	--	--	--
--	--	--	--	--	--	--	--	--	--	--	--
--	--	--	--	--	--	--	--	--	--	--	--
--	--	--	--	--	--	--	--	--	--	--	--
--	--	--	--	--	--	--	--	--	--	--	--
--	--	--	--	--	--	--	--	--	--	--	--
--	--	--	--	--	--	--	--	--	--	--	--
--	--	--	--	--	--	--	--	--	--	--	--
--	--	--	--	--	--	--	--	--	--	--	--
--	--	--	--	--	--	--	--	--	--	--	--
--	--	--	--	--	--	--	--	--	--	--	--
--	--	--	--	--	--	--	--	--	--	--	--
--	--	--	--	--	--	--	--	--	--	--	--
--	--	--	--	--	--	--	--	--	--	--	--
--	--	--	--	--	--	--	--	--	--	--	--
--	--	--	--	--	--	--	--	--	--	--	--
--	--	--	--	--	--	--	--	--	--	--	--
--	--	--	--	--	--	--	--	--	--	--	--
--	--	--	--	--	--	--	--	--	--	--	--
--	--	--	--	--	--	--	--	--	--	--	--
--	--	--	--	--	--	--	--	--	--	--	--
--	--	--	--	--	--	--	--	--	--	--	--
--	--	--	--	--	--	--	--	--	--	--	--
--	--	--	--	--	--	--	--	--	--	--	--
--	--	--	--	--	--	--	--	--	--	--	--
--	--	--	--	--	--	--	--	--	--	--	--
--	--	--	--	--	--	--	--	--	--	--	--
--	--	--	--	--	--	--	--	--	--	--	--
--	--	--	--	--	--	--	--	--	--	--	--
--	--	--	--	--	--	--	--	--	--	--	--
--	--	--	--	--	--	--	--	--	--	--	--
--	--	--	--	--	--	--	--	--	--	--	--
--	--	--	--	--	--	--	--	--	--	--	--
--	--	--	--	--	--	--	--	--	--	--	--
--	--	--	--	--	--	--	--	--	--	--	--
--	--	--	--	--	--	--	--	--	--	--	--
--	--	--	--	--	--	--	--	--	--	--	--
--	--	--	--	--	--	--	--	--	--	--	--
--	--	--	--	--	--	--	--	--	--	--	--
--	--	--	--	--	--	--	--	--	--	--	--
--	--	--	--	--	--	--	--	--	--	--	--
--	--	--	--	--	--	--	--	--	--	--	--
--	--	--	--	--	--	--	--	--	--	--	--
--	--	--	--	--	--	--	--	--	--	--	--
--	--	--	--	--	--	--	--	--	--	--	--
--	--	--	--	--	--	--	--	--	--	--	--
--	--	--	--	--	--	--	--	--	--	--	--
--	--	--	--	--	--	--	--	--	--	--	--
--	--	--	--	--	--	--	--	--	--	--	--
--	--	--	--	--	--	--	--	--	--	--	--
--	--	--	--	--	--	--	--	--	--	--	--
--	--	--	--	--	--	--	--	--	--	--	--
--	--	--	--	--	--	--	--	--	--	--	--
--	--	--	--	--	--	--	--	--	--	--	--
--	--	--	--	--	--	--	--	--	--	--	--
--	--	--	--	--	--	--	--	--	--	--	--
--	--	--	--	--	--	--	--	--	--	--	--
--	--	--	--	--	--	--	--	--	--	--	--
--	--	--	--	--	--	--	--	--	--	--	--
--	--	--	--	--	--	--	--	--	--	--	--
--	--	--	--	--	--	--	--	--	--	--	--
--	--	--	--	--	--	--	--	--	--	--	--
--	--	--	--	--	--	--	--	--	--	--	--
--	--	--	--	--	--	--	--	--	--	--	--
--	--	--	--	--	--	--	--	--	--	--	--
--	--	--	--	--	--	--	--	--	--	--	--
--	--	--	--	--	--	--	--	--	--	--	--
--	--	--	--	--	--	--	--	--	--	--	--
--	--	--	--	--	--	--	--	--	--	--	--
--	--	--	--	--	--	--	--	--	--	--	--
--	--	--	--	--	--	--	--	--	--	--	--
--	--	--	--	--	--	--	--	--	--	--	--
--	--	--	--	--	--	--	--	--	--	--	--
--	--	--	--	--	--	--	--	--	--	--	--
--	--	--	--	--	--	--	--	--	--	--	--
--	--	--	--	--	--	--	--	--	--	--	--
--	--	--	--	--	--	--	--	--	--	--	--
--	--	--	--	--	--	--	--	--	--	--	--
--	--	--	--	--	--	--	--	--	--	--	--
--	--	--	--	--	--	--	--	--	--	--	--
--	--	--	--	--	--	--	--	--	--	--	--
--	--	--	--	--	--	--	--	--	--	--	--
--	--	--	--	--	--	--	--	--	--	--	--
--	--	--	--	--	--	--	--	--	--	--	--
--	--	--	--	--	--	--	--	--	--	--	--
--	--	--	--	--	--	--	--	--	--	--	--
--	--	--	--	--	--	--	--	--	--	--	--
--	--	--	--	--	--	--	--	--	--	--	--
--	--	--	--	--	--	--	--	--	--	--	--
--	--	--	--	--	--	--	--	--	--	--	--
--	--	--	--	--	--	--	--	--	--	--	--
--	--	--	--	--	--	--	--	--	--	--	--
--	--	--	--	--	--	--	--	--	--	--	--
--	--	--	--	--	--	--	--	--	--	--	--
--	--	--	--	--	--	--	--	--	--	--	--
--	--	--	--	--	--	--	--	--	--	--	--
--	--	--	--	--	--	--	--	--	--	--	--
--	--	--	--	--	--	--	--	--	--	--	--
--	--	--	--	--	--	--	--	--	--	--	--
--	--	--	--	--	--	--	--	--	--	--	--
--	--	--	--	--	--	--	--	--	--	--	--
--	--	--	--	--	--	--	--	--	--	--	--
--	--	--	--	--	--	--	--	--	--	--	--
--	--	--	--	--	--	--	--	--	--	--	--
--	--	--	--	--	--	--	--	--	--	--	--
--	--	--	--	--	--	--	--	--	--	--	--
--	--	--	--	--	--	--	--	--	--	--	--
--	--	--	--	--	--	--	--	--	--	--	--
--	--	--	--	--	--	--	--	--	--	--	--
--	--	--	--	--	--	--	--	--	--	--	--
--	--	--	--	--	--	--	--	--	--	--	--
--	--	--	--	--	--	--	--	--	--	--	--
--	--	--	--	--	--	--	--	--	--	--	--
--	--	--	--	--	--	--	--	--	--	--	--
--	--	--	--	--	--	--	--	--	--	--	--
--	--	--	--	--	--	--	--	--	--	--	--
--	--	--	--	--	--	--	--	--	--	--	--
--	--	--	--	--	--	--	--	--	--	--	--
--	--	--	--	--	--	--	--	--	--	--	--
--	--	--	--	--	--	--	--	--	--	--	--
--	--	--	--	--	--	--	--	--	--	--	--
--	--	--	--	--	--	--	--	--	--	--	--
--	--	--	--	--	--	--	--	--	--	--	--
--	--	--	--	--	--	--	--	--	--	--	--
--	--	--	--	--	--	--	--	--	--	--	--
--	--	--	--	--	--	--	--	--	--	--	--
--	--	--	--	--	--	--	--	--	--	--	--
--	--	--	--	--	--	--	--	--	--	--	--
--	--	--	--	--	--	--	--	--	--	--	--
--	--	--	--	--	--	--	--	--	--	--	--
--	--	--	--	--	--	--	--	--	--	--	--
--	--	--	--	--	--	--	--	--	--	--	--
--	--	--	--	--	--	--	--	--	--	--	--
--	--	--	--	--	--	--	--	--	--	--	--
--	--	--	--	--	--	--	--	--	--	--	--
--	--	--	--	--	--	--	--	--	--	--	--
--	--	--	--	--	--	--	--	--	--	--	--
--	--	--	--	--	--	--	--	--	--	--	--
--	--	--	--	--	--	--	--	--	--	--	--
--	--	--	--	--	--	--	--	--	--	--	--
--	--	--	--	--	--	--	--	--	--	--	--
--	--	--	--	--	--	--	--	--	--	--	--
--	--	--	--	--	--	--	--	--	--	--	--
--	--	--	--	--	--	--	--	--	--	--	--
--	--	--	--	--	--	--	--	--	--	--	--
--	--	--	--	--	--	--	--	--	--	--	--
--	--	--	--	--	--	--	--	--	--	--	--
--	--	--	--	--	--	--	--	--	--	--	--
--	--	--	--	--	--	--	--	--	--	--	--
--	--	--	--	--	--	--	--	--	--	--	--
--	--	--	--	--	--	--	--	--	--	--	--
--	--	--	--	--	--	--	--	--	--	--	--
--	--	--	--	--	--	--	--	--	--	--	--
--	--	--	--	--	--	--	--	--	--	--
--	--	--	--	--		--	--	--	--	--
--	--	--	--	--		--	--	--	--	--
--	--	--	--	--		--	--	--	--	--
--	--	--	--	--		--	--	--	--	--
--	--	--	--	--		--	--	--	--	--
--	--	--	--	--		--	--	--	--	--
--	--	--	--	--		--	--	--	--	--
--	--	--	--	--		--	--	--	--	--
--	--	--	--	--		--	--	--	--	--
--	--	--	--	--		--	--	--	--	--
--	--	--	--	--		--	--	--	--	--
--	--	--	--	--		--	--	--	--	--
--	--	--	--	--		--	--	--	--	--
--	--	--	--	--		--	--	--	--	--
--	--	--	--	--		--	--	--	--	--
--	--	--	--	--		--	--	--	--	--
--	--	--	--	--		--	--	--	--	--
--	--	--	--	--		--	--	--	--	--
--	--	--	--	--		--	--	--	--	--
--	--	--	--	--		--	--	--	--	--
--	--	--	--	--		--	--	--	--	--
--	--	--	--	--		--	--	--	--	--
--	--	--	--	--		--	--	--	--	--
--	--	--	--	--		--	--	--	--	--
--	--	--	--	--		--	--	--	--	--
--	--	--	--	--		--	--	--	--	--
--	--	--	--	--		--	--	--	--	--
--	--	--	--	--		--	--	--	--	--
--	--	--	--	--		--	--	--	--	--
--	--	--	--	--		--	--	--	--	--
--	--	--	--	--		--	--	--	--	--
--	--	--	--	--		--	--	--	--	--
--	--	--	--	--		--	--	--	--	--
--	--	--	--	--		--	--	--	--	--
--	--	--	--	--		--	--	--	--	--
--	--	--	--	--		--	--	--	--	--
--	--	--	--	--		--	--	--	--	--
--	--	--	--	--		--	--	--	--	--
--	--	--	--	--		--	--	--	--	--
--	--	--	--	--		--	--	--	--	--
--	--	--	--	--		--	--	--	--	--
--	--	--	--	--		--	--	--	--	--
--	--	--	--	--		--	--	--	--	--
--	--	--	--	--		--	--	--	--	--
--	--	--	--	--		--	--	--	--	--
--	--	--	--	--		--	--	--	--	--
--	--	--	--	--		--	--	--	--	--
--	--	--	--	--		--	--	--	--	--
--	--	--	--	--		--	--	--	--	--
--	--	--	--	--		--	--	--	--	--
--	--	--	--	--		--	--	--	--	--
--	--	--	--	--		--	--	--	--	--
--	--	--	--	--		--	--	--	--	--
--	--	--	--	--		--	--	--	--	--
--	--	--	--	--		--	--	--	--	--
--	--	--	--	--		--	--	--	--	--
--	--	--	--	--		--	--	--	--	--
--	--	--	--	--		--	--	--	--	--
--	--	--	--	--		--	--	--	--	--
--	--	--	--	--		--	--	--	--	--
--	--	--	--	--		--	--	--	--	--
--	--	--	--	--		--	--	--	--	--
--	--	--	--	--		--	--	--	--	--
--	--	--	--	--		--	--	--	--	--
--	--	--	--	--		--	--	--	--	--
--	--	--	--	--		--	--	--	--	--
--	--	--	--	--		--	--	--	--	--
--	--	--	--	--		--	--	--	--	--
--	--	--	--	--		--	--	--	--	--
--	--	--	--	--		--	--	--	--	--
--	--	--	--	--		--	--	--	--	--
--	--	--	--	--		--	--	--	--	--
--	--	--	--	--		--	--	--	--	--
--	--	--	--	--		--	--	--	--	--
--	--	--	--	--		--	--	--	--	--
--	--	--	--	--		--	--	--	--	--
--	--	--	--	--		--	--	--	--	--
--	--	--	--	--		--	--	--	--	--
--	--	--	--	--		--	--	--	--	--
--	--	--	--	--		--	--	--	--	--
--	--	--	--	--		--	--	--	--	--
--	--	--	--	--		--	--	--	--	--
--	--	--	--	--		--	--	--	--	--
--	--	--	--	--		--	--	--	--	--
--	--	--	--	--		--	--	--	--	--
--	--	--	--	--		--	--	--	--	--
--	--	--	--	--		--	--	--	--	--
--	--	--	--	--		--	--	--	--	--
--	--	--	--	--		--	--	--	--	--
--	--	--	--	--		--	--	--	--	--
--	--	--	--	--		--	--	--	--	--
--	--	--	--	--		--	--	--	--	--
--	--	--	--	--		--	--	--	--	--
--	--	--	--	--		--	--	--	--	--
--	--	--	--	--		--	--	--	--	--
--	--	--	--	--		--	--	--	--	--
--	--	--	--	--		--	--	--	--	--
--	--	--	--	--		--	--	--	--	--
--	--	--	--	--		--	--	--	--	--
--	--	--	--	--		--	--	--	--	--
--	--	--	--	--		--	--	--	--	--
--	--	--	--	--		--	--	--	--	--
--	--	--	--	--		--	--	--	--	--
--	--	--	--	--		--	--	--	--	--
--	--	--	--	--		--	--	--	--	--
--	--	--	--	--		--	--	--	--	--
--	--	--	--	--		--	--	--	--	--
--	--	--	--	--		--	--	--	--	--
--	--	--	--	--		--	--	--	--	--
--	--	--	--	--		--	--	--	--	--
--	--	--	--	--		--	--	--	--	--
--	--	--	--	--		--	--	--	--	--
--	--	--	--	--		--	--	--	--	--
--	--	--	--	--		--	--	--	--	--
--	--	--	--	--		--	--	--	--	--
--	--	--	--	--		--	--	--	--	--
--	--	--	--	--		--	--	--	--	--
--	--	--	--	--		--	--	--	--	--
--	--	--	--	--		--	--	--	--	--
--	--	--	--	--		--	--	--	--	--
--	--	--	--	--		--	--	--	--	--
--	--	--	--	--		--	--	--	--	--
--	--	--	--	--		--	--	--	--	--
--	--	--	--	--		--	--	--	--	--
--	--	--	--	--		--	--	--	--	--
--	--	--	--	--		--	--	--	--	--
--	--	--	--	--		--	--	--	--	--
--	--	--	--	--		--	--	--	--	--
--	--	--	--	--		--	--	--	--	--
--	--	--	--	--		--	--	--	--	--
--	--	--	--	--		--	--	--	--	--
--	--	--	--	--		--	--	--	--	--
--	--	--	--	--		--	--	--	--	--
--	--	--	--	--		--	--	--	--	--
--	--	--	--	--		--	--	--	--	--
--	--	--	--	--		--	--	--	--	--
--	--	--	--	--		--	--	--	--	--
--	--	--	--	--		--	--	--	--	--
--	--	--	--	--		--	--	--	--	--
--	--	--	--	--		--	--	--	--	--
--	--	--	--	--		--	--	--	--	--
--	--	--	--	--		--	--	--	--	--
--	--	--	--	--		--	--	--	--	--
--	--	--	--	--		--	--	--	--	--
--	--	--	--	--		--	--	--	--	--
--	--	--	--	--		--	--	--	--	--
--	--	--	--	--		--	--	--	--	--
--	--	--	--	--		--	--	--	--	--
--	--	--	--	--		--	--	--	--	--
--	--	--	--	--		--	--	--	--	--
--	--	--	--	--		--	--	--	--	--
--	--	--	--	--		--	--	--	--	--
--	--	--	--	--		--	--	--	--	--
--	--	--	--	--		--	--	--	--	--
--	--	--	--	--		--	--	--	--	--
--	--	--	--	--		--	--	--	--	--
--	--	--	--	--		--	--	--	--	--
--	--	--	--	--		--	--	--	--	--
--	--	--	--	--		--	--	--	--	--
--	--	--	--	--		--	--	--	--	--
--	--	--	--	--		--	--	--	--	--
--	--	--	--	--		--	--	--	--	--
--	--	--	--	--		--	--	--	--	--
--	--	--	--	--		--	--	--	--	--
--	--	--	--	--		--	--	--	--	--
--	--	--	--	--		--	--	--	--	--
--	--	--	--	--		--	--	--	--	--
--	--	--	--	--		--	--	--	--	--
--	--	--	--	--		--	--	--	--	--
--	--	--	--	--		--	--	--	--	--
--	--	--	--	--		--	--	--	--	--
--	--	--	--	--		--	--	--	--	--
--	--	--	--	--		--	--	--	--	--
--	--	--	--	--		--	--	--	--	--
--	--	--	--	--		--	--	--	--	--
--	--	--	--	--		--	--	--	--	--
--	--	--	--	--		--	--	--	--	--
--	--	--	--	--		--	--	--	--	--
--	--	--	--	--		--	--	--	--	--
--	--	--	--	--		--	--	--	--	--
--	--	--	--	--		--	--	--	--	--
--	--	--	--	--		--	--	--	--	--
--	--	--	--	--		--	--	--	--	--
--	--	--	--	--		--	--	--	--	--
--	--	--	--	--		--	--	--	--	--
--	--	--	--	--		--	--	--	--	--
--	--	--	--	--		--	--	--	--	--
--	--	--	--	--		--	--	--	--	--
--	--	--	--	--		--	--	--	--	--
--	--	--	--	--		--	--	--	--	--
--	--	--	--	--		--	--	--	--	--
--	--	--	--	--		--	--	--	--	--
--	--	--	--	--		--	--	--	--	--
--	--	--	--	--		--	--	--	--	--
--	--	--	--	--		--	--	--	--	--
--	--	--	--	--		--	--	--	--	--
--	--	--	--	--		--	--	--	--	--
--	--	--	--	--		--	--	--	--	--
--	--	--	--	--		--	--	--	--	--
--	--	--	--	--		--	--	--	--	--
--	--	--	--	--		--	--	--	--	--
--	--	--	--	--		--	--	--	--	--
--	--	--	--	--		--	--	--	--	--
--	--	--	--	--		--	--	--	--	--
--	--	--	--	--		--	--	--	--	--
--	--	--	--	--		--	--	--	--	--
--	--	--	--	--		--	--	--	--	--
--	--	--	--	--		--	--	--	--	--
--	--	--	--	--		--	--	--	--	--
--	--	--	--	--		--	--	--	--	--
--	--	--	--	--		--	--	--	--	--
--	--	--	--	--		--	--	--	--	--
--	--	--	--	--		--	--	--	--	--
--	--	--	--	--		--	--	--	--	--
--	--	--	--	--		--	--	--	--	--
--	--	--	--	--		--	--	--	--	--
--	--	--	--	--		--	--	--	--	--
--	--	--	--	--		--	--	--	--	--
--	--	--	--	--		--	--	--	--	--
--	--	--	--	--		--	--	--	--	--
--	--	--	--	--		--	--	--	--	--
--	--	--	--	--		--	--	--	--	--
--	--	--	--	--		--	--	--	--	--
--	--	--	--	--		--	--	--	--	--
--	--	--	--	--		--	--	--	--	--
--	--	--	--	--		--	--	--	--	--
--	--	--	--	--		--	--	--	--	--
--	--	--	--	--		--	--	--	--	--
--	--	--	--	--		--	--	--	--	--
--	--	--	--	--		--	--	--	--	--
--	--	--	--	--		--	--	--	--	--
--	--	--	--	--		--	--	--	--	--
--	--	--	--	--		--	--	--	--	--
--	--	--	--	--		--	--	--	--	--
--	--	--	--	--		--	--	--	--	--
--	--	--	--	--		--	--	--	--	--
--	--	--	--	--		--	--	--	--	--
--	--	--	--	--		--	--	--	--	--
--	--	--	--	--		--	--	--	--	--
--	--	--	--	--		--	--	--	--	--
--	--	--	--	--		--	--	--	--	--
--	--	--	--	--		--	--	--	--	--
--	--	--	--	--		--	--	--	--	--
--	--	--	--	--		--	--	--	--	--
--	--	--	--	--		--	--	--	--	--
--	--	--	--	--		--	--	--	--	--
--	--	--	--	--		--	--	--	--	--
--	--	--	--	--		--	--	--	--	--
--	--	--	--	--		--	--	--	--	--
--	--	--	--	--		--	--	--	--	--
--	--	--	--	--		--	--	--	--	--
--	--	--	--	--		--	--	--	--	--
--	--	--	--	--		--	--	--	--	--
--	--	--	--	--		--	--	--	--	--
--	--	--	--	--		--	--	--	--	--
--	--	--	--	--		--	--	--	--	--
--	--	--	--	--		--	--	--	--	--
--	--	--	--	--		--	--	--	--	--
--	--	--	--	--		--	--	--	--	--
--	--	--	--	--		--	--	--	--	--
--	--	--	--	--		--	--	--	--	--
--	--	--	--	--		--	--	--	--	--
--	--	--	--	--		--	--	--	--	--
--	--	--	--	--		--	--	--	--	--
--	--	--	--	--		--	--	--	--	--
--	--	--	--	--		--	--	--	--	--
--	--	--	--	--		--	--	--	--	--
--	--	--	--	--		--	--	--	--	--
--	--	--	--	--		--	--	--	--	--
--	--	--	--	--		--	--	--	--	--
--	--	--	--	--		--	--	--	--	--
--	--	--	--	--		--	--	--	--	--
--	--	--	--	--		--	--	--	--	--
--	--	--	--	--		--	--	--	--	--
--	--	--	--	--		--	--	--	--	--
--	--	--	--	--		--	--	--	--	--
--	--	--	--	--		--	--	--	--	--
--	--	--	--	--		--	--	--	--	--
--	--	--	--	--		--	--	--	--	--
--	--	--	--	--		--	--	--	--	--
--	--	--	--	--		--	--	--	--	--
--	--	--	--	--		--	--	--	--	--
--	--	--	--	--		--	--	--	--	--
--	--	--	--	--		--	--	--	--	--
--	--	--	--	--		--	--	--	--	--
--	--	--	--	--		--	--	--	--	--
--	--	--	--	--		--	--	--	--	--
--	--	--	--	--		--	--	--	--	--
--	--	--	--	--		--	--	--	--	--
--	--	--	--	--		--	--	--	--	--
--	--	--	--	--		--	--	--	--	--
--	--	--	--	--		--	--	--	--	--
--	--	--	--	--		--	--	--	--	--
--	--	--	--	--		--	--	--	--	--
--	--	--	--	--		--	--	--	--	--
--	--	--	--	--		--	--	--	--	--
--	--	--	--	--		--	--	--	--	--
--	--	--	--	--		--	--	--	--	--
--	--	--	--	--		--	--	--	--	--
--	--	--	--	--		--	--	--	--	--
--	--	--	--	--		--	--	--	--	--
--	--	--	--	--		--	--	--	--	--
--	--	--	--	--		--	--	--	--	--
--	--	--	--	--		--	--	--	--	--
--	--	--	--	--		--	--	--	--	--
--	--	--	--	--		--	--	--	--	--
--	--	--	--	--		--	--	--	--	--
--	--	--	--	--		--	--	--	--	--
--	--	--	--	--		--	--	--	--	--
--	--	--	--	--		--	--	--	--	--
--	--	--	--	--		--	--	--	--	--
--	--	--	--	--		--	--	--	--	--
--	--	--	--	--		--	--	--	--	--
--	--	--	--	--		--	--	--	--	--
--	--	--	--	--		--	--	--	--	--
--	--	--	--	--		--	--	--	--	--
--	--	--	--	--		--	--	--	--	--
--	--	--	--	--		--	--	--	--	--
--	--	--	--	--		--	--	--	--	--
--	--	--	--	--		--	--	--	--	--
--	--	--	--	--		--	--	--	--	--
--	--	--	--	--		--	--	--	--	--
--	--	--	--	--		--	--	--	--	--
--	--	--	--	--		--	--	--	--	--
--	--	--	--	--		--	--	--	--	--
--	--	--	--	--		--	--	--	--	--
--	--	--	--	--		--	--	--	--	--
--	--	--	--	--		--	--	--	--	--
--	--	--	--	--		--	--	--	--	--
--	--	--	--	--		--	--	--	--	--
--	--	--	--	--		--	--	--	--	--
--	--	--	--	--		--	--	--	--	--
--	--	--	--	--		--	--	--	--	--
--	--	--	--	--		--	--	--	--	--
--	--	--	--	--		--	--	--	--	--
--	--	--	--	--		--	--	--	--	--
--	--	--	--	--		--	--	--	--	--
--	--	--	--	--		--	--	--	--	--
--	--	--	--	--		--	--	--	--	--
--	--	--	--	--		--	--	--	--	--
--	--	--	--	--		--	--	--	--	--
--	--	--	--	--		--	--	--	--	--
--	--	--	--	--		--	--	--	--	--
--	--	--	--	--		--	--	--	--	--
--	--	--	--	--		--	--	--	--	--
--	--	--	--	--		--	--	--	--	--
--	--	--	--	--		--	--	--	--	--
--	--	--	--	--		--	--	--	--	--
--	--	--	--	--		--	--	--	--	--
--	--	--	--	--		--	--	--	--	--
--	--	--	--	--		--	--	--	--	--
--	--	--	--	--		--	--	--	--	--
--	--	--	--	--		--	--	--	--	--
--	--	--	--	--		--	--	--	--	--
--	--	--	--	--		--	--	--	--	--
--	--	--	--	--		--	--	--	--	--
--	--	--	--	--		--	--	--	--	--
--	--	--	--	--		--	--	--	--	--
--	--	--	--	--		--	--	--	--	--
--	--	--	--	--		--	--	--	--	--
--	--	--	--	--		--	--	--	--	--
--	--	--	--	--		--	--	--	--	--
--	--	--	--	--		--	--	--	--	--
--	--	--	--	--		--	--	--	--	--
--	--	--	--	--		--	--	--	--	--
--	--	--	--	--		--	--	--	--	--
--	--	--	--	--		--	--	--	--	--
--	--	--	--	--		--	--	--	--	--
--	--	--	--	--		--	--	--	--	--
--	--	--	--	--		--	--	--	--	--
--	--	--	--	--		--	--	--	--	--
--	--	--	--	--		--	--	--	--	--
--	--	--	--	--		--	--	--	--	--
--	--	--	--	--		--	--	--	--	--
--	--	--	--	--		--	--	--	--	--
--	--	--	--	--		--	--	--	--	--
--	--	--	--	--		--	--	--	--	--
--	--	--	--	--		--	--	--	--	--
--	--	--	--	--		--	--	--	--	--
--	--	--	--	--		--	--	--	--	--
--	--	--	--	--		--	--	--	--	--
--	--	--	--	--		--	--	--	--	--
--	--	--	--	--		--	--	--	--	--
--	--	--	--	--		--	--	--	--	--
--	--	--	--	--		--	--	--	--	--
--	--	--	--	--		--	--	--	--	--
--	--	--	--	--		--	--	--	--	--
--	--	--	--	--		--	--	--	--	--
--	--	--	--	--		--	--	--	--	--
--	--	--	--	--		--	--	--	--	--
--	--	--	--	--		--	--	--	--	--
--	--	--	--	--		--	--	--	--	--
--	--	--	--	--		--	--	--	--	--
--	--	--	--	--		--	--	--	--	--
--	--	--	--	--		--	--	--	--	--
--	--	--	--	--		--	--	--	--	--
--	--	--	--	--		--	--	--	--	--
--	--	--	--	--		--	--	--	--	--
--	--	--	--	--		--	--	--	--	--
--	--	--	--	--		--	--	--	--	--
--	--	--	--	--		--	--	--	--	--
--	--	--	--	--		--	--	--	--	--
--	--	--	--	--		--	--	--	--	--
--	--	--	--	--		--	--	--	--	--
--	--	--	--	--		--	--	--	--	--
--	--	--	--	--		--	--	--	--	--
--	--	--	--	--		--	--	--	--	--
--	--	--	--	--		--	--	--	--	--
--	--	--	--	--		--	--	--	--	--
--	--	--	--	--		--	--	--	--	--
--	--	--	--	--		--	--	--	--	--
--	--	--	--	--		--	--	--	--	--
--	--	--	--	--		--	--	--	--	--
--	--	--	--	--		--	--	--	--	--
--	--	--	--	--		--	--	--	--	--
--	--	--	--	--		--	--	--	--	--
--	--	--	--	--		--	--	--	--	--
--	--	--	--	--		--	--	--	--	--
--	--	--	--	--		--	--	--	--	--
--	--	--	--	--		--	--	--	--	--
--	--	--	--	--		--	--	--	--	--
--	--	--	--	--		--	--	--	--	--
--	--	--	--	--		--	--	--	--	--
--	--	--	--	--		--	--	--	--	--
--	--	--	--	--		--	--	--	--	--
--	--	--	--	--		--	--	--	--	--
--	--	--	--	--		--	--	--	--	--
--	--	--	--	--		--	--	--	--	--
--	--	--	--	--		--	--	--	--	--
--	--	--	--	--		--	--	--	--	--
--	--	--	--	--		--	--	--	--	--
--	--	--	--	--		--	--	--	--	--
--	--	--	--	--		--	--	--	--	--
--	--	--	--	--		--	--	--	--	--
--	--	--	--	--		--	--	--	--	--
--	--	--	--	--		--	--	--	--	--
--	--	--	--	--		--	--	--	--	--
--	--	--	--	--		--	--	--	--	--
--	--	--	--	--		--	--	--	--	--
--	--	--	--	--		--	--	--	--	--
--	--	--	--	--		--	--	--	--	--
--	--	--	--	--		--	--	--	--	--
--	--	--	--	--		--	--	--	--	--
--	--	--	--	--		--	--	--	--	--
--	--	--	--	--		--	--	--	--	--
--	--	--	--	--		--	--	--	--	--
--	--	--	--	--		--	--	--	--	--
--	--	--	--	--		--	--	--	--	--
--	--	--	--	--		--	--	--	--	--
--	--	--	--	--		--	--	--	--	--
--	--	--	--	--		--	--	--	--	--
--	--	--	--	--		--	--	--	--	--
--	--	--	--	--		--	--	--	--	--
--	--	--	--	--		--	--	--	--	--
--	--	--	--	--		--	--	--	--	--
--	--	--	--	--		--	--	--	--	--
--	--	--	--	--		--	--	--	--	--
--	--	--	--	--		--	--	--	--	--
--	--	--	--	--		--	--	--	--	--
--	--	--	--	--		--	--	--	--	--
--	--	--	--	--		--	--	--	--	--
--	--	--	--	--		--	--	--	--	--
--	--	--	--	--		--	--	--	--	--
--	--	--	--	--		--	--	--	--	--
--	--	--	--	--		--	--	--	--	--
--	--	--	--	--		--	--	--	--	--
--	--	--	--	--		--	--	--	--	--
--	--	--	--	--		--	--	--	--	--
--	--	--	--	--		--	--	--	--	--
--	--	--	--	--		--	--	--	--	--
--	--	--	--	--		--	--	--	--	--
--	--	--	--	--		--	--	--	--	--
--	--	--	--	--		--	--	--	--	--
--	--	--	--	--		--	--	--	--	--
--	--	--	--	--		--	--	--	--	--
--	--	--	--	--		--	--	--	--	--
--	--	--	--	--		--	--	--	--	--
--	--	--	--	--		--	--	--	--	--
--	--	--	--	--		--	--	--	--	--
--	--	--	--	--		--	--	--	--	--
--	--	--	--	--		--	--	--	--	--
--	--	--	--	--		--	--	--	--	--
--	--	--	--	--		--	--	--	--	--
--	--	--	--	--		--	--	--	--	--
--	--	--	--	--		--	--	--	--	--
--	--	--	--	--		--	--	--	--	--
--	--	--	--	--		--	--	--	--	--
--	--	--	--	--		--	--	--	--	--
--	--	--	--	--		--	--	--	--	--
--	--	--	--	--		--	--	--	--	--
--	--	--	--	--		--	--	--	--	--
--	--	--	--	--		--	--	--	--	--
--	--	--	--	--		--	--	--	--	--
--	--	--	--	--		--	--	--	--	--
--	--	--	--	--		--	--	--	--	--
--	--	--	--	--		--	--	--	--	--
--	--	--	--	--		--	--	--	--	--
--	--	--	--	--		--	--	--	--	--
--	--	--	--	--		--	--	--	--	--
--	--	--	--	--		--	--	--	--	--
--	--	--	--	--		--	--	--	--	--
--	--	--	--	--		--	--	--	--	--
--	--	--	--	--		--	--	--	--	--
--	--	--	--	--		--	--	--	--	--
--	--	--	--	--		--	--	--	--	--
--	--	--	--	--		--	--	--	--	--
--	--	--	--	--		--	--	--	--	--
--	--	--	--	--		--	--	--	--	--
--	--	--	--	--		--	--	--	--	--
--	--	--	--	--		--	--	--	--	--
--	--	--	--	--		--	--	--	--	--
--	--	--	--	--		--	--	--	--	--
--	--	--	--	--		--	--	--	--	--
--	--	--	--	--		--	--	--	--	--
--	--	--	--	--		--	--	--	--	--
--	--	--	--	--		--	--	--	--	--
--	--	--	--	--		--	--	--	--	--
--	--	--	--	--		--	--	--	--	--
--	--	--	--	--		--	--	--	--	--
--	--	--	--	--		--	--	--	--	--
--	--	--	--	--		--	--	--	--	--
--	--	--	--	--		--	--	--	--	--
--	--	--	--	--		--	--	--	--	--
--	--	--	--	--		--	--	--	--	--
--	--	--	--	--		--	--	--	--	--
--	--	--	--	--		--	--	--	--	--
--	--	--	--	--		--	--	--	--	--
--	--	--	--	--		--	--	--	--	--
--	--	--	--	--		--	--	--	--	--
--	--	--	--	--		--	--	--	--	--
--	--	--	--	--		--	--	--	--	--
--	--	--	--	--		--	--	--	--	--
--	--	--	--	--		--	--	--	--	--
--	--	--	--	--		--	--	--	--	--
--	--	--	--	--		--	--	--	--	--
--	--	--	--	--		--	--	--	--	--
--	--	--	--	--		--	--	--	--	--
--	--	--	--	--		--	--	--	--	--
--	--	--	--	--		--	--	--	--	--
--	--	--	--	--		--	--	--	--	--
--	--	--	--	--		--	--	--	--	--
--	--	--	--	--		--	--	--	--	--
--	--	--	--	--		--	--	--	--	--
--	--	--	--	--		--	--	--	--	--
--	--	--	--	--		--	--	--	--	--
--	--	--	--	--		--	--	--	--	--
--	--	--	--	--		--	--	--	--	--
--	--	--	--	--		--	--	--	--	--
--	--	--	--	--		--	--	--	--	--
--	--	--	--	--		--	--	--	--	--
--	--	--	--	--		--	--	--	--	--
--	--	--	--	--		--	--	--	--	--
--	--	--	--	--		--	--	--	--	--
--	--	--	--	--		--	--	--	--	--
--	--	--	--	--		--	--	--	--	--
--	--	--	--	--		--	--	--	--	--
--	--	--	--	--		--	--	--	--	--
--	--	--	--	--		--	--	--	--	--
--	--	--	--	--		--	--	--	--	--
--	--	--	--	--		--	--	--	--	--
--	--	--	--	--		--	--	--	--	--
--	--	--	--	--		--	--	--	--	--
--	--	--	--	--		--	--	--	--	--
--	--	--	--	--		--	--	--	--	--
--	--	--	--	--		--	--	--	--	--
--	--	--	--	--		--	--	--	--	--
--	--	--	--	--		--	--	--	--	--
--	--	--	--	--		--	--	--	--	--
--	--	--	--	--		--	--	--	--	--
--	--	--	--	--		--	--	--	--	--
--	--	--	--	--		--	--	--	--	--
--	--	--	--	--		--	--	--	--	--
--	--	--	--	--		--	--	--	--	--
--	--	--	--	--		--	--	--	--	--
--	--	--	--	--		--	--	--	--	--
--	--	--	--	--		--	--	--	--	--
--	--	--	--	--		--	--	--	--	--
--	--	--	--	--		--	--	--	--	--
--	--	--	--	--		--	--	--	--	--
--	--	--	--	--		--	--	--	--	--
--	--	--	--	--		--	--	--	--	--
--	--	--	--	--		--	--	--	--	--
--	--	--	--	--		--	--	--	--	--
--	--	--	--	--		--	--	--	--	--
--	--	--	--	--		--	--	--	--	--
--	--	--	--	--		--	--	--	--	--
--	--	--	--	--		--	--	--	--	--
--	--	--	--	--		--	--	--	--	--
--	--	--	--	--		--	--	--	--	--
--	--	--	--	--		--	--	--	--	--
--	--	--	--	--		--	--	--	--	--
--	--	--	--	--		--	--	--	--	--
--	--	--	--	--		--	--	--	--	--
--	--	--	--	--		--	--	--	--	--
--	--	--	--	--		--	--	--	--	--
--	--	--	--	--		--	--	--	--	--
--	--	--	--	--		--	--	--	--	--
--	--	--	--	--		--	--	--	--	--
--	--	--	--	--		--	--	--	--	--
--	--	--	--	--		--	--	--	--	--
--	--	--	--	--		--	--	--	--	--
--	--	--	--	--		--	--	--	--	--
--	--	--	--	--		--	--	--	--	--
--	--	--	--	--		--	--	--	--	--
--	--	--	--	--		--	--	--	--	--
--	--	--	--	--		--	--	--	--	--
--	--	--	--	--		--	--	--	--	--
--	--	--	--	--		--	--	--	--	--
--	--	--	--	--		--	--	--	--	--
--	--	--	--	--		--	--	--	--	--
--	--	--	--	--		--	--	--	--	--
--	--	--	--	--		--	--	--	--	--
--	--	--	--	--		--	--	--	--	--
--	--	--	--	--		--	--	--	--	--
--	--	--	--	--		--	--	--	--	--
--	--	--	--	--		--	--	--	--	--
--	--	--	--	--		--	--	--	--	--
--	--	--	--	--		--	--	--	--	--
--	--	--	--	--		--	--	--	--	--
--	--	--	--	--		--	--	--	--	--
--	--	--	--	--		--	--	--	--	--
--	--	--	--	--		--	--	--	--	--
--	--	--	--	--		--	--	--	--	--
--	--	--	--	--		--	--	--	--	--
--	--	--	--	--		--	--	--	--	--
--	--	--	--	--		--	--	--	--	--
--	--	--	--	--		--	--	--	--	--
--	--	--	--	--		--	--	--	--	--
--	--	--	--	--		--	--	--	--	--
--	--	--	--	--		--	--	--	--	--
--	--	--	--	--		--	--	--	--	--
--	--	--	--	--		--	--	--	--	--
--	--	--	--	--		--	--	--	--	--
--	--	--	--	--		--	--	--	--	--
--	--	--	--	--		--	--	--	--	--
--	--	--	--	--		--	--	--	--	--
--	--	--	--	--		--	--	--	--	--
--	--	--	--	--		--	--	--	--	--
--	--	--	--	--		--	--	--	--	--
--	--	--	--	--		--	--	--	--	--
--	--	--	--	--		--	--	--	--	--
--	--	--	--	--		--	--	--	--	--
--	--	--	--	--		--	--	--	--	--
--	--	--	--	--		--	--	--	--	--
--	--	--	--	--		--	--	--	--	--
--	--	--	--	--		--	--	--	--	--
--	--	--	--	--		--	--	--	--	--
--	--	--	--	--		--	--	--	--	--
--	--	--	--	--		--	--	--	--	--
--	--	--	--	--		--	--	--	--	--
--	--	--	--	--		--	--	--	--	--
--	--	--	--	--		--	--	--	--	--
--	--	--	--	--		--	--	--	--	--
--	--	--	--	--		--	--	--	--	--
--	--	--	--	--		--	--	--	--	--
--	--	--	--	--		--	--	--	--	--
--	--	--	--	--		--	--	--	--	--
--	--	--	--	--		--	--	--	--	--
--	--	--	--	--		--	--	--	--	--
--	--	--	--	--		--	--	--	--	--
--	--	--	--	--		--	--	--	--	--
--	--	--	--	--		--	--	--	--	--
--	--	--	--	--		--	--	--	--	--
--	--	--	--	--		--	--	--	--	--
--	--	--	--	--		--	--	--	--	--
--	--	--	--	--		--	--	--	--	--
--	--	--	--	--		--	--	--	--	--
--	--	--	--	--		--	--	--	--	--
--	--	--	--	--		--	--	--	--	--
--	--	--	--	--		--	--	--	--	--
--	--	--	--	--		--	--	--	--	--
--	--	--	--	--		--	--	--	--	--
--	--	--	--	--		--	--	--	--	--
--	--	--	--	--		--	--	--	--	--
--	--	--	--	--		--	--	--	--	--
--	--	--	--	--		--	--	--	--	--
--	--	--	--	--		--	--	--	--	--
--	--	--	--	--		--	--	--	--	--
--	--	--	--	--		--	--	--	--	--
--	--	--	--	--		--	--	--	--	--
--	--	--	--	--		--	--	--	--	--
--	--	--	--	--		--	--	--	--	--
--	--	--	--	--		--	--	--	--	--
--	--	--	--	--		--	--	--	--	--
--	--	--	--	--		--	--	--	--	--
--	--	--	--	--		--	--	--	--	--
--	--	--	--	--		--	--	--	--	--
--	--	--	--	--		--	--	--	--	--
--	--	--	--	--		--	--	--	--	--
--	--	--	--	--		--	--	--	--	--
[truncated: 140,382 more rows]
