# Supplementary material for: Tailoring electrolyte phase separation for high-rate solid-state lithium metal batteries
Source: Nat Commun. 2026 Jun 8;17:7310. doi: 10.1038/s41467-026-74094-w (PMC13402737; doi:10.1038/s41467-026-74094-w)
Supplement: Supplementary file 5 — Source Data [file 41467_2026_74094_MOESM5_ESM.xlsx]

## Sheet: Figure 1
Figure 1c
Binding energy
eV
LI-VC	-2.10 eV
LI-PVC	-1.90 eV
DFOB-VC	-0.58 eV
DFOB-PVC	-1.16 eV
TFSI-VC	-0.56 eV
TFSI-PVC	-1.45 eV

## Sheet: Figure 2
Figure 2h									Figure 2i							Figure 2h											Figure 2i						Figure 2j
Raman shift	PVC-12h		PVC-24h		PVC-36h		PVC-48h		Chemical shift	PVC-12h	PVC-24h	PVC-36h	PVC-48h			q(A-1)	PVC-12h		PVC-24h		PVC-36h		PVC-48h		Baseline		q(A-1)	PVC-12h	PVC-24h	PVC-36h	PVC-48h		Tempruture	DTG	Mass	Tempruture	DTG	Mass	Tempruture	DTG	Mass	Tempruture	DTG	Mass
1494.59	-4.06815	1494.59	12.4379	1682.24	81.9276	1682.24	97.9058		35.834	195779000	8470210	-269033000	-526161000			-3.4179	13.9864	-3.4179	14.012	-3.4179	14.2094	-3.4179	13.7726	-3.4179	14.4196		0.000382032	-1.11022e-16	0	0	0			PVC-12h	PVC-12h		PVC-24h	PVC-24h		PVC-36h	PVC-36h		PVC-48h	PVC-48h
1496.15	-6.08697	1496.15	13.0209	1683.77	80.9676	1683.77	95.5425		35.8708	289951000	-377176000	-460738000	-502932000			-2.94078	13.962	-2.94078	13.9714	-2.94078	14.1818	-2.94078	13.7436	-2.94078	14.3896		0.00115	0.000448951	-0.00161	-0.000175039	9.05028e-06		28.113	-0.52626	99.8515	28.401	-0.4606	99.8763	27.984	-0.53624	99.8611	28.341	-0.41829	99.8966
1497.72	-7.33101	1497.72	13.2216	1685.3	77.5178	1685.3	89.3843		35.9075	215171000	-593065000	-618423000	-214587000			-2.71893	13.9055	-2.71893	13.9062	-2.71893	14.1199	-2.71893	13.699	-2.71893	14.3267		0.00191	0.000783178	-0.0026	0.00141	-0.000456335		28.334	-0.47998	99.7318	28.63	-0.52561	99.7452	28.214	-0.55447	99.7231	28.55	-0.48136	99.7721
1499.28	-6.6188	1499.28	15.674	1686.83	73.7785	1686.83	84.0661		35.9443	-70932500	-646896000	-679993000	114320000			-2.5728	13.7978	-2.5728	13.799	-2.5728	14.0159	-2.5728	13.6011	-2.5728	14.2139		0.00267	0.000626063	-0.00322	0.00209	-0.00047756		28.561	-0.44732	99.6166	28.828	-0.51277	99.6142	28.462	-0.53657	99.5845	28.766	-0.46135	99.6521
1500.84	-4.77689	1500.84	16.9692	1688.36	71.4014	1688.36	79.2729		35.9811	-390221000	-654768000	-604809000	241483000			-2.46366	13.6295	-2.46366	13.6337	-2.46366	13.8522	-2.46366	13.4511	-2.46366	14.0435		0.00344	-0.000235623	-0.00454	0.00289	-0.00128		28.85	-0.42709	99.5102	29.127	-0.48996	99.4874	28.805	-0.51111	99.4535	29.058	-0.43345	99.5418
1502.4	-1.62172	1502.4	20.2887	1689.88	69.176	1689.88	70.4987		36.0178	-496539000	-669773000	-398499000	98989700			-2.37651	13.4071	-2.37651	13.4157	-2.37651	13.6338	-2.37651	13.2324	-2.37651	13.8209		0.0042	-0.00166	-0.00652	0.00123	-0.00288		29.255	-0.42205	99.4049	29.518	-0.46655	99.3679	29.206	-0.48522	99.3298	29.46	-0.41651	99.4364
1503.96	1.31644	1503.96	24.2323	1691.41	67.5914	1691.41	66.4093		36.0546	-325955000	-635682000	-123603000	-174274000			-2.30396	13.1	-2.30396	13.1205	-2.30396	13.3485	-2.30396	12.9439	-2.30396	13.5135		0.00497	-0.00364	-0.00856	0.000541353	-0.00314		29.787	-0.42467	99.2993	30.04	-0.45134	99.2554	29.744	-0.45566	99.2104	29.968	-0.41302	99.3357
1505.53	2.06927	1505.53	26.5955	1692.94	65.6708	1692.94	61.9697		36.0913	-73158800	-498039000	122115000	-379348000			-2.24181	12.6673	-2.24181	12.7083	-2.24181	12.9605	-2.24181	12.5384	-2.24181	13.0756		0.00573	-0.00589	-0.01045	0.000203619	-0.00134		30.496	-0.42793	99.192	30.727	-0.44054	99.1436	30.482	-0.42981	99.1014	30.674	-0.41673	99.2309
1507.09	3.77748	1507.09	32.6314	1694.46	63.268	1694.46	59.4657		36.1281	2964380	-313120000	257684000	-428517000			-2.18745	12.098	-2.18745	12.1826	-2.18745	12.4733	-2.18745	12.0183	-2.18745	12.5157		0.00649	-0.01063	-0.01271	-0.000400292	0.00202		31.415	-0.43088	99.0847	31.644	-0.43387	99.0353	31.413	-0.421	98.9972	31.577	-0.42028	99.1266
1508.65	5.36585	1508.65	38.8151	1695.99	62.6028	1695.99	54.9281		36.1648	-152100000	-203584000	265734000	-377074000			-2.13915	11.2446	-2.13915	11.3932	-2.13915	11.8584	-2.13915	11.2763	-2.13915	11.6743		0.00726	-0.01751	-0.01604	0.00336	0.02094		32.59	-0.4411	98.9786	32.806	-0.43919	98.9276	32.593	-0.42755	98.8923	32.727	-0.42588	99.0207
1510.21	6.78377	1510.21	40.7962	1697.52	59.0799	1697.52	50.2837		36.2016	-332720000	-205335000	190826000	-310703000			-2.09568	10.3384	-2.09568	10.5801	-2.09568	11.2994	-2.09568	10.5167	-2.09568	10.7484		0.00802	-0.02127	-0.013	0.01426	0.05571		34.036	-0.46297	98.8664	34.238	-0.45814	98.8166	34.028	-0.44727	98.785	34.163	-0.43752	98.9138
1511.77	6.0269	1511.77	44.9777	1699.04	53.8791	1699.04	49.6669		36.2383	-295967000	-198719000	87133600	-234969000			-2.05617	9.49608	-2.05617	9.92789	-2.05617	10.8645	-2.05617	9.86138	-2.05617	9.80002		0.00879	-0.01519	0.01187	0.03997	0.10762		35.769	-0.49779	98.7476	35.939	-0.48899	98.7008	35.751	-0.48441	98.6717	35.867	-0.45926	98.8033
1513.33	5.66941	1513.33	49.9137	1700.57	51.3875	1700.57	40.9975		36.2751	-29473300	-33972400	-30684600	-94112200			-2.01996	8.93006	-2.01996	9.53673	-2.01996	10.5392	-2.01996	9.41711	-2.01996	9.02009		0.00955	0.00444	0.0498	0.07233	0.15415		37.797	-0.54221	98.6186	37.968	-0.5304	98.5734	37.77	-0.52882	98.5447	37.886	-0.49031	98.6851
1514.89	6.03235	1514.89	52.3853	1702.09	46.6084	1702.09	32.8474		36.3118	222713000	269166000	-174796000	114025000			-1.98654	8.66802	-1.98654	9.32765	-1.98654	10.3327	-1.98654	9.19816	-1.98654	8.7001		0.01031	0.00905	0.05951	0.08126	0.16457		40.141	-0.59091	98.4775	40.256	-0.57923	98.4359	40.079	-0.56616	98.4062	40.171	-0.53104	98.5593
1516.45	8.23268	1516.45	53.2971	1703.62	45.7837	1703.62	32.159		36.3486	208705000	478850000	-318657000	276726000			-1.9555	8.45088	-1.9555	9.13879	-1.9555	10.1588	-1.9555	8.97768	-1.9555	8.49137		0.01108	0.00671	0.05953	0.07788	0.16675		42.731	-0.64329	98.3241	42.819	-0.62902	98.2837	42.64	-0.60332	98.2612	42.725	-0.57738	98.4202
1518	10.9316	1518	53.9427	1705.14	42.4947	1705.14	23.2364		36.3853	-67413900	345859000	-362171000	249614000			-1.92654	8.29516	-1.92654	9.00344	-1.92654	10.0082	-1.92654	8.83346	-1.92654	8.34237		0.01184	0.00497	0.05947	0.07703	0.16516		45.566	-0.69865	98.1559	45.61	-0.67213	98.1197	45.451	-0.64651	98.1064	45.545	-0.6214	98.2706
1519.56	11.3934	1519.56	53.7319	1706.67	38.2966	1706.67	17.5627		36.4221	-342812000	-143894000	-199454000	7398780			-1.89939	8.16332	-1.89939	8.86134	-1.89939	9.87945	-1.89939	8.6865	-1.89939	8.17355		0.01261	0.00814	0.06077	0.07801	0.16832		48.572	-0.75621	97.9748	48.62	-0.70857	97.9474	48.468	-0.68508	97.9366	48.534	-0.65861	98.1088
1521.12	13.4739	1521.12	57.1588	1708.19	35.0324	1708.19	19.9712		36.4588	-356598000	-719999000	148252000	-302671000			-1.87383	8.0496	-1.87383	8.73977	-1.87383	9.75843	-1.87383	8.5436	-1.87383	8.06545		0.01337	0.00678	0.05791	0.07286	0.16578		51.74	-0.81689	97.7784	51.761	-0.74246	97.7656	51.602	-0.72152	97.7627	51.688	-0.69548	97.9409
1522.68	15.363	1522.68	55.7439	1709.71	31.6169	1709.71	21.0166		36.4956	-104862000	-1044570000	472836000	-476526000			-1.8497	7.98853	-1.8497	8.64166	-1.8497	9.64553	-1.8497	8.44095	-1.8497	8.01352		0.01414	0.00539	0.05176	0.06635	0.15807		55.008	-0.88426	97.5675	55.007	-0.78095	97.5775	54.887	-0.75957	97.5774	54.924	-0.73253	97.7617
1524.24	16.309	1524.24	56.6896	1711.23	28.9985	1711.23	20.3214		36.5323	164398000	-987614000	498399000	-433454000			-1.82684	7.90268	-1.82684	8.54597	-1.82684	9.53328	-1.82684	8.3349	-1.82684	7.96468		0.0149	0.000794314	0.04556	0.0591	0.1501		58.329	-0.94913	97.3353	58.338	-0.81734	97.376	58.19	-0.79722	97.3821	58.256	-0.76186	97.5742
1525.79	18.4049	1525.79	58.9336	1712.76	26.6071	1712.76	20.6977		36.5691	196564000	-697873000	118261000	-283624000			-1.80512	7.84585	-1.80512	8.44788	-1.80512	9.44357	-1.80512	8.29031	-1.80512	7.95086		0.01566	-0.00427	0.03526	0.05532	0.14099		61.705	-1.00259	97.0916	61.683	-0.83464	97.1663	61.526	-0.82582	97.1766	61.584	-0.77755	97.3785
1527.35	18.1743	1527.35	57.6111	1714.28	24.4636	1714.28	23.5318		36.6058	-40859800	-423194000	-458183000	-214401000			-1.78443	7.8119	-1.78443	8.36684	-1.78443	9.34645	-1.78443	8.21038	-1.78443	7.84862		0.01643	0.00296	0.03664	0.05699	0.14064		65.042	-1.04732	96.833	65.005	-0.8285	96.9548	64.88	-0.83782	96.9678	64.923	-0.77791	97.183
1528.91	19.7473	1528.91	58.4298	1715.8	22.3153	1715.8	19.9389		36.6426	-361587000	-285453000	-818612000	-304636000			-1.76469	7.76819	-1.76469	8.30654	-1.76469	9.26697	-1.76469	8.08464	-1.76469	7.81878		0.01719	0.00116	0.03264	0.04534	0.13448		68.335	-1.07984	96.5653	68.299	-0.80751	96.7503	68.194	-0.83163	96.7563	68.241	-0.76811	96.989
1530.46	23.1097	1530.46	59.3329	1717.33	20.7697	1717.33	20.4062		36.6793	-558297000	-233526000	-668420000	-444330000			-1.7458	7.75003	-1.7458	8.21937	-1.7458	9.18692	-1.7458	8.02939	-1.7458	7.76115		0.01796	0.00535	0.02842	0.04507	0.13128		71.6	-1.08816	96.2898	71.572	-0.76839	96.5504	71.453	-0.79874	96.5485	71.502	-0.74783	96.7984
1532.02	26.116	1532.02	59.3761	1718.85	21.8932	1718.85	23.0039		36.7161	-573587000	-181186000	-95812700	-433803000			-1.7277	7.6676	-1.7277	8.17041	-1.7277	9.10873	-1.7277	7.93747	-1.7277	7.76431		0.01872	-0.00452	0.02218	0.03383	0.12168		74.807	-1.07672	96.0191	74.775	-0.70918	96.3618	74.647	-0.7444	96.3541	74.718	-0.70976	96.6129
1533.58	29.4265	1533.58	58.3538	1720.37	21.4611	1720.37	27.3799		36.7528	-489832000	-137634000	466735000	-168904000			-1.71033	7.67272	-1.71033	8.10469	-1.71033	9.04049	-1.71033	7.89996	-1.71033	7.70467		0.01948	0.00257	0.02077	0.03588	0.1201		77.951	-1.05724	95.7511	77.917	-0.64165	96.1935	77.805	-0.68098	96.1757	77.886	-0.65748	96.4406
1535.13	33.1579	1535.13	60.5653	1721.89	23.4606	1721.89	27.6429		36.7896	-397518000	-174711000	578599000	254177000			-1.69362	7.63346	-1.69362	8.0667	-1.69362	8.95738	-1.69362	7.8673	-1.69362	7.68888		0.02025	-0.00024459	0.01792	0.03373	0.11198		81.069	-1.03415	95.4898	81.035	-0.57567	96.0423	80.942	-0.61578	96.0128	80.995	-0.59939	96.2837
1536.69	36.8247	1536.69	62.3928	1723.41	23.9694	1723.41	26.8467		36.8263	-313291000	-288312000	147005000	602500000			-1.67754	7.62859	-1.67754	8.01644	-1.67754	8.87899	-1.67754	7.84578	-1.67754	7.62694		0.02101	0.00595	0.01862	0.03794	0.10945		84.138	-1.00922	95.2341	84.122	-0.51421	95.9077	84.026	-0.55117	95.868	84.085	-0.53873	96.1415
1538.24	39.0526	1538.24	59.9404	1724.93	22.6041	1724.93	26.0501		36.8631	-221821000	-345303000	-506130000	679978000			-1.66203	7.63492	-1.66203	7.95626	-1.66203	8.83027	-1.66203	7.75793	-1.66203	7.58815		0.02178	0.01091	0.0156	0.03175	0.10791		87.201	-0.98626	94.9849	87.195	-0.45925	95.786	87.106	-0.48832	95.7379	87.146	-0.47822	96.0149
1539.8	41.425	1539.8	62.935	1726.45	23.6788	1726.45	26.4446		36.8998	-149812000	-205550000	-923860000	467986000			-1.64705	7.61097	-1.64705	7.9198	-1.64705	8.78211	-1.64705	7.67467	-1.64705	7.55344		0.02254	0.01192	0.01499	0.02566	0.106		90.266	-0.97451	94.7423	90.238	-0.40893	95.6785	90.17	-0.43132	95.6241	90.191	-0.42085	95.9026
1541.35	46.756	1541.35	65.7979	1727.97	25.4679	1727.97	22.2711		36.9366	-151037000	107130000	-888808000	126955000			-1.63257	7.54957	-1.63257	7.82991	-1.63257	8.72097	-1.63257	7.70266	-1.63257	7.58493		0.0233	0.0014	0.000736064	0.02555	0.09532		93.325	-0.97736	94.4997	93.325	-0.36449	95.5826	93.24	-0.38931	95.5242	93.286	-0.36901	95.8044
1542.9	52.5495	1542.9	72.1559	1729.49	25.7813	1729.49	18.7779		36.9733	-213586000	387012000	-562090000	-132527000			-1.61856	7.56179	-1.61856	7.85047	-1.61856	8.65	-1.61856	7.66033	-1.61856	7.52882		0.02407	0.00893	0.00933	0.02665	0.09304		96.422	-0.99162	94.2552	96.408	-0.33055	95.4978	96.348	-0.36351	95.4311	96.341	-0.32554	95.7189
1544.46	60.478	1544.46	77.2745	1731.01	26.5878	1731.01	11.6055		37.0101	-220095000	425763000	-281525000	-202695000			-1.60499	7.59888	-1.60499	7.79626	-1.60499	8.60509	-1.60499	7.59605	-1.60499	7.53632		0.02483	0.01239	0.00198	0.01821	0.0869		99.511	-1.01552	94.0053	99.491	-0.30688	95.4179	99.426	-0.34491	95.3428	99.422	-0.28921	95.6436
1546.01	70.6947	1546.01	83.5837	1732.53	27.981	1732.53	3.14415		37.0468	-42724600	215524000	-230425000	-137397000			-1.59183	7.5136	-1.59183	7.78187	-1.59183	8.55324	-1.59183	7.5581	-1.59183	7.49373		0.0256	0.00718	0.00489	0.01835	0.0854		102.625	-1.04414	93.7476	102.603	-0.28975	95.3442	102.545	-0.32837	95.2591	102.543	-0.26133	95.574
1547.56	84.6559	1547.56	95.9233	1734.05	28.8319	1734.05	2.10447		37.0836	310077000	-33173600	-295959000	-76561300			-1.57905	7.49206	-1.57905	7.7512	-1.57905	8.48129	-1.57905	7.48805	-1.57905	7.50132		0.02636	0.00387	0.000372563	0.00922	0.07606		105.746	-1.073	93.4835	105.724	-0.2807	95.2746	105.676	-0.31941	95.18	105.654	-0.24364	95.5139
1549.12	99.2727	1549.12	106.744	1735.57	29.0461	1735.57	3.6984		37.1204	659032000	-80866200	-236841000	-105796000			-1.56664	7.49569	-1.56664	7.69618	-1.56664	8.45743	-1.56664	7.44927	-1.56664	7.51073		0.02712	0.00326	-0.00728	0.0036	0.07221		108.873	-1.10419	93.2111	108.834	-0.28281	95.2052	108.786	-0.31814	95.0996	108.778	-0.237	95.4542
1550.67	113.869	1550.67	119.443	1737.09	29.8721	1737.09	2.66476		37.1571	787508000	129012000	27544700	-176737000			-1.55458	7.42844	-1.55458	7.67105	-1.55458	8.40744	-1.55458	7.49948	-1.55458	7.47604		0.02789	-0.00072879	-0.00652	0.01333	0.07007		112.002	-1.12973	92.9299	111.967	-0.29426	95.1332	111.905	-0.32027	95.0211	111.904	-0.23872	95.3958
1552.22	126.998	1552.22	131.086	1738.6	32.3919	1738.6	1.94363		37.1939	618678000	433021000	309052000	-163886000			-1.54284	7.44923	-1.54284	7.60771	-1.54284	8.36161	-1.54284	7.39895	-1.54284	7.4419		0.02865	0.0054	-0.01043	0.00514	0.06836		115.131	-1.14603	92.6449	115.08	-0.31193	95.0593	115.013	-0.34102	94.942	115.008	-0.24529	95.3355
1553.78	141.91	1553.78	143.006	1740.12	34.5786				37.2306	265364000	600990000	337155000	-8706820			-1.53141	7.37504	-1.53141	7.58444	-1.53141	8.32758	-1.53141	7.43044	-1.53141	7.43201		0.02942	-0.0021	-0.01215	0.00995	0.06541		118.238	-1.15876	92.3575	118.182	-0.33695	94.9788	118.122	-0.38225	94.8531	118.11	-0.25616	95.274
1555.33	158.481	1555.33	152.927	1741.64	36.9095	1741.64	8.51629		37.2674	-79695000	520642000	50883300	190473000			-1.52027	7.36746	-1.52027	7.56023	-1.52027	8.28609	-1.52027	7.39491	-1.52027	7.40115		0.03018	0.000390374	-0.0117	0.0091	0.06387		121.332	-1.16423	92.0655	121.272	-0.36524	94.8912	121.18	-0.42553	94.7516	121.184	-0.26973	95.208
1556.88	172.398	1556.88	162.979	1743.16	38.8936	1743.16	12.7991		37.3041	-282902000	256061000	-305204000	246398000			-1.50942	7.42968	-1.50942	7.53272	-1.50942	8.24994	-1.50942	7.32711	-1.50942	7.43549		0.03094	0.00384	-0.01876	-0.00268	0.05584		124.383	-1.15595	91.7746	124.325	-0.39401	94.7959	124.235	-0.46814	94.6409	124.251	-0.28629	95.1389
1558.43	182.775	1558.43	174.162	1744.67	41.9418	1744.67	15.6334		37.3409	-305320000	-32783300	-390074000	61930700			-1.49882	7.39143	-1.49882	7.54067	-1.49882	8.21516	-1.49882	7.32381	-1.49882	7.40643		0.03171	0.00258	-0.01463	9.3684e-05	0.05489		127.42	-1.13184	91.4853	127.35	-0.42055	94.693	127.247	-0.50496	94.5167	127.287	-0.30645	95.0662
1559.98	190.683	1559.98	183.849	1746.19	44.221	1746.19	20.1195		37.3776	-147650000	-204600000	-82614900	-250294000			-1.48848	7.3183	-1.48848	7.46677	-1.48848	8.16986	-1.48848	7.35897	-1.48848	7.43927		0.03247	-0.00945	-0.02711	0.000682448	0.04595		130.41	-1.09095	91.2058	130.35	-0.44527	94.5863	130.24	-0.52479	94.3856	130.296	-0.32777	94.9855
1561.53	200.217	1561.53	190.466	1747.71	44.9589	1747.71	27.154		37.4144	176071000	-195063000	404680000	-440026000			-1.47838	7.34182	-1.47838	7.47705	-1.47838	8.1248	-1.47838	7.28994	-1.47838	7.40374		0.03324	-0.00285	-0.022	-0.00363	0.04449		133.373	-1.03763	90.938	133.304	-0.46763	94.4705	133.185	-0.5331	94.2537	133.265	-0.34804	94.9013
1563.08	209.718	1563.08	194.813	1749.22	43.6121	1749.22	30.0055		37.4511	582849000	-17250600	726496000	-333798000			-1.46851	7.32868	-1.46851	7.42796	-1.46851	8.09362	-1.46851	7.20829	-1.46851	7.39308		0.034	-0.00321	-0.02675	-0.01215	0.04196		136.315	-0.97703	90.687	136.245	-0.48017	94.3508	136.131	-0.537	94.1188	136.18	-0.36646	94.8116
1564.63	214.976	1564.63	199.025	1750.74	43.8229	1750.74	33.7825		37.4879	878937000	253857000	720111000	8119900			-1.45886	7.28059	-1.45886	7.44022	-1.45886	8.05483	-1.45886	7.20849	-1.45886	7.32666		0.03476	-0.00153	-0.01803	-0.00488	0.0446		139.188	-0.91139	90.4493	139.131	-0.48571	94.23	139.005	-0.53715	93.9838	139.079	-0.38221	94.7181
1566.18	219.731	1566.18	203.075	1752.25	47.9807	1752.25	41.1835		37.5246	854058000	502670000	525603000	347580000			-1.44942	7.31076	-1.44942	7.39852	-1.44942	8.03584	-1.44942	7.22804	-1.44942	7.3892		0.03553	-0.00486	-0.02987	-0.00938	0.03554		142.052	-0.84608	90.2304	141.996	-0.48823	94.1074	141.864	-0.53999	93.8508	141.932	-0.39077	94.6198
1567.73	224.177	1567.73	202.766	1753.77	49.1822	1753.77	42.9672		37.5614	475540000	620885000	404299000	484804000			-1.44018	7.3115	-1.44018	7.36211	-1.44018	7.98712	-1.44018	7.22654	-1.44018	7.31186		0.03629	0.00366	-0.02583	-0.00113	0.0382		144.886	-0.78605	90.027	144.821	-0.48626	93.9863	144.725	-0.54624	93.7145	144.786	-0.39148	94.5209
1569.28	222.601	1569.28	201.486	1755.28	53.8444	1755.28	51.4216		37.5981	-18152500	573090000	456463000	421285000			-1.43113	7.25082	-1.43113	7.35386	-1.43113	7.95741	-1.43113	7.19994	-1.43113	7.35572		0.03706	-0.00813	-0.0316	-0.00906	0.0299		147.684	-0.72371	89.8375	147.638	-0.4742	93.8634	147.523	-0.54306	93.5766	147.602	-0.3887	94.4241
1570.83	220.202	1570.83	199.991	1756.8	54.9187	1756.8	56.4427		37.6349	-274669000	423493000	533733000	313638000			-1.42226	7.28192	-1.42226	7.37169	-1.42226	7.93006	-1.42226	7.14801	-1.42226	7.31296		0.03782	0.000121971	-0.02479	-0.01056	0.03132		150.46	-0.65593	89.6629	150.395	-0.44836	93.7458	150.319	-0.52165	93.4409	150.373	-0.38264	94.3263
1572.38	215.399	1572.38	194.761	1758.31	55.8087	1758.31	61.0493		37.6716	-133094000	284570000	427457000	283259000			-1.41358	7.27524	-1.41358	7.35978	-1.41358	7.89972	-1.41358	7.18446	-1.41358	7.34811		0.03859	-0.00448	-0.03006	-0.01007	0.0239		153.21	-0.58481	89.5091	153.158	-0.4154	93.6386	153.104	-0.48592	93.314	153.127	-0.37173	94.2326
1573.92	210.387	1573.92	191.868	1759.83	62.0989	1759.83	64.5719		37.7084	215323000	229571000	118844000	294217000			-1.40506	7.26732	-1.40506	7.33524	-1.40506	7.86507	-1.40506	7.0783	-1.40506	7.32096		0.03935	-0.00244	-0.03005	-0.01969	0.02276		155.939	-0.51203	89.3718	155.897	-0.37864	93.5383	155.837	-0.44221	93.1963	155.87	-0.3576	94.1403
1575.47	200.402	1575.47	186.108	1761.34	70.2538	1761.34	70.9393		37.7451	396774000	257259000	-185174000	226096000			-1.39671	7.2619	-1.39671	7.35306	-1.39671	7.81221	-1.39671	7.13587	-1.39671	7.32602		0.04011	-0.00362	-0.02846	-0.01342	0.01595		158.645	-0.43961	89.2531	158.598	-0.33935	93.4481	158.571	-0.39238	93.091	158.596	-0.33918	94.053
1577.02	190.726	1577.02	182.619	1762.86	78.7645	1762.86	83.6814		37.7819	214617000	338499000	-269447000	45911100			-1.38852	7.22219	-1.38852	7.29115	-1.38852	7.82122	-1.38852	7.10577	-1.38852	7.32432		0.04088	-0.00802	-0.03573	-0.0168	0.0172		161.367	-0.37492	89.1533	161.311	-0.29843	93.3681	161.278	-0.34597	93.0005	161.31	-0.3164	93.9701
1578.57	179.893	1578.57	177.801	1764.37	89.412	1764.37	93.023		37.8186	-151594000	472380000	-140859000	-126297000			-1.38047	7.17157	-1.38047	7.31544	-1.38047	7.79499	-1.38047	7.09097	-1.38047	7.28537		0.04164	-0.00962	-0.02856	-0.01431	0.01834		164.065	-0.32004	89.0661	163.988	-0.25928	93.2989	163.981	-0.31316	92.9214	163.982	-0.29132	93.8945
1580.11	173.32	1580.11	171.105	1765.88	99.9511	1765.88	102.702		37.8554	-315996000	665087000	-14367300	-136617000			-1.37258	7.20755	-1.37258	7.20986	-1.37258	7.74959	-1.37258	7.09936	-1.37258	7.24768		0.04241	-0.00136	-0.03716	-0.00921	0.01707		166.739	-0.27264	88.994	166.663	-0.23304	93.2395	166.652	-0.29229	92.8465	166.668	-0.26627	93.8237
1581.66	166.966	1581.66	167.5	1767.39	109.146	1767.39	116.038		37.8921	-66826700	850190000	-66945200	36799300			-1.36482	7.14931	-1.36482	7.21112	-1.36482	7.72399	-1.36482	7.11163	-1.36482	7.30605		0.04317	-0.01445	-0.04337	-0.01412	0.00768		169.38	-0.23223	88.9309	169.321	-0.21754	93.1849	169.305	-0.27344	92.7742	169.331	-0.2422	93.7612
1583.21	161.492	1583.21	162.768	1768.91	118.075	1768.91	123.181		37.9289	416858000	869634000	-233334000	263130000			-1.3572	7.14018	-1.3572	7.28006	-1.3572	7.69844	-1.3572	7.07507	-1.3572	7.26905		0.04393	-0.01147	-0.03104	-0.01442	0.00869		172.016	-0.19977	88.8783	171.951	-0.2001	93.1319	171.953	-0.24949	92.7085	171.97	-0.22174	93.7045
1584.75	154.228	1584.75	156.889	1770.42	127.714	1770.42	133.481		37.9656	725135000	589484000	-279060000	403144000			-1.34971	7.1758	-1.34971	7.2237	-1.34971	7.67466	-1.34971	7.0758	-1.34971	7.29038		0.0447	-0.00968	-0.04015	-0.01666	0.00354		174.63	-0.17515	88.8317	174.571	-0.18222	93.0841	174.602	-0.22019	92.6492	174.583	-0.20316	93.6503
1586.3	149.872	1586.3	150.046	1771.93	137.711	1771.93	143.886		38.0024	593308000	60871900	-79940400	441665000			-1.34235	7.17553	-1.34235	7.18623	-1.34235	7.66047	-1.34235	7.04512	-1.34235	7.2728		0.04546	-0.00779	-0.04275	-0.01838	0.00378		177.229	-0.15346	88.7914	177.2	-0.16822	93.0401	177.207	-0.18761	92.5975	177.205	-0.18664	93.6019
1587.84	144.294	1587.84	143.061	1773.44	151.717	1773.44	158.212		38.0391	129793000	-456537000	203364000	448629000			-1.33511	7.11743	-1.33511	7.12713	-1.33511	7.64137	-1.33511	6.99519	-1.33511	7.21038		0.04623	-0.0077	-0.04306	-0.01749	0.00833		179.842	-0.1369	88.7556	179.797	-0.15134	93	179.81	-0.15056	92.5539	179.808	-0.17277	93.5574
1589.39	141.736	1589.39	133.358	1774.95	168.546	1774.95	179.527		38.0759	-305532000	-678076000	268063000	425770000			-1.32799	7.17324	-1.32799	7.21573	-1.32799	7.62087	-1.32799	6.99875	-1.32799	7.16658		0.04699	0.00352	-0.02761	-0.01229	0.01067		182.409	-0.12794	88.7248	182.37	-0.1305	92.9635	182.395	-0.12542	92.5251	182.398	-0.16233	93.5159
1590.94	140.893	1590.94	120.77	1776.46	189.897	1776.46	193.463		38.1126	-428264000	-531917000	-3826050	252253000			-1.32099	7.14182	-1.32099	7.16003	-1.32099	7.58545	-1.32099	6.96784	-1.32099	7.2389		0.04775	-0.00799	-0.04221	-0.02384	-0.00141		184.98	-0.12105	88.6918	184.935	-0.1167	92.9351	184.973	-0.12371	92.4952	184.974	-0.15439	93.4767
1592.48	140.562	1592.48	109.104	1777.97	217.269	1777.97	208.873		38.1494	-244055000	-213452000	-385831000	-165143000			-1.3141	7.07666	-1.3141	7.16686	-1.3141	7.55249	-1.3141	6.95551	-1.3141	7.24041		0.04852	-0.01569	-0.04155	-0.02547	-0.00547		187.554	-0.11407	88.6629	187.504	-0.1146	92.9082	187.547	-0.12751	92.462	187.537	-0.14601	93.4398
1594.02	138.237	1594.02	89.9233	1779.48	246.852	1779.48	231.933		38.1861	17631600	11118700	-507790000	-695159000			-1.30731	7.10322	-1.30731	7.13022	-1.30731	7.55274	-1.30731	6.93211	-1.30731	7.23268		0.04928	-0.01178	-0.04512	-0.0274	-0.0046		190.095	-0.10661	88.6354	190.064	-0.11234	92.8784	190.12	-0.13526	92.4325	190.088	-0.13571	93.4036
1595.57	131.684	1595.57	72.021	1780.99	276.523	1780.99	239.329		38.2229	135482000	58047500	-229854000	-1000490000			-1.30063	7.14591	-1.30063	7.10481	-1.30063	7.5114	-1.30063	6.98063	-1.30063	7.22291		0.05005	-0.00578	-0.04711	-0.02058	-0.00843		192.655	-0.10284	88.6105	192.62	-0.10635	92.851	192.652	-0.13497	92.394	192.647	-0.12677	93.3707
1597.11	117.048	1597.11	52.2162	1782.5	311.408	1782.5	260.955		38.2596	56667700	75072700	194756000	-822110000			-1.29405	7.01132	-1.29405	7.11061	-1.29405	7.47422	-1.29405	6.93564	-1.29405	7.19371		0.05081	-0.01815	-0.04323	-0.02273	-0.00965		195.199	-0.10431	88.585	195.161	-0.10355	92.8253	195.198	-0.11983	92.3624	195.19	-0.12287	93.3404
1598.65	99.3329	1598.65	42.7915	1784.01	343.375	1784.01	276.448		38.2964	-125149000	239046000	347406000	-263997000			-1.28757	7.10598	-1.28757	7.07423	-1.28757	7.47144	-1.28757	6.94419	-1.28757	7.21428		0.05157	-0.00945	-0.04985	-0.02396	-0.01222		197.741	-0.10726	88.5584	197.693	-0.10406	92.7999	197.715	-0.10412	92.3337	197.72	-0.12602	93.311
1600.2	84.5746	1600.2	57.0643	1785.52	375.236	1785.52	291.589		38.3332	-288627000	526693000	41989400	242833000			-1.28118	7.06709	-1.28118	7.07184	-1.28118	7.50218	-1.28118	6.85641	-1.28118	7.18975		0.05234	-0.01127	-0.04747	-0.0317	-0.00591		200.264	-0.10807	88.5309	200.231	-0.10166	92.7725	200.232	-0.09526	92.3111	200.247	-0.13094	93.2777
1601.74	86.5777	1601.74	105.301	1787.03	408.591	1787.03	313.132		38.3699	-361681000	714354000	-501140000	311211000			-1.27489	7.07241	-1.27489	7.06517	-1.27489	7.49675	-1.27489	6.9075	-1.27489	7.18457		0.0531	-0.01009	-0.04771	-0.02507	-0.00599		202.787	-0.1066	88.5036	202.768	-0.09923	92.7479	202.759	-0.09869	92.289	202.763	-0.13387	93.2451
1603.28	128.098	1603.28	193.416	1788.54	438.3	1788.54	342.549		38.4067	-321216000	612803000	-867765000	-44400500			-1.26868	7.01127	-1.26868	7.10926	-1.26868	7.4097	-1.26868	6.91341	-1.26868	7.15799		0.05387	-0.01426	-0.0395	-0.02148	-0.0134		205.301	-0.10792	88.4779	205.278	-0.10552	92.7243	205.267	-0.10813	92.2618	205.263	-0.138	93.2113
1604.83	226.158	1604.83	314.183	1790.05	468.047	1790.05	375.746		38.4434	-179013000	283046000	-822619000	-428156000			-1.26256	6.99087	-1.26256	7.00957	-1.26256	7.40296	-1.26256	6.86141	-1.26256	7.18389		0.05463	-0.01944	-0.05433	-0.03046	-0.01702		207.813	-0.11543	88.4514	207.786	-0.12173	92.6973	207.76	-0.12415	92.2351	207.768	-0.14661	93.1769
1606.37	390.728	1606.37	462.323	1791.56	495.77	1791.56	411.402		38.4802	5718750	-4856320	-476709000	-452196000			-1.25653	7.03341	-1.25653	7.00196	-1.25653	7.40856	-1.25653	6.96396	-1.25653	7.13547		0.05539	-0.00924	-0.04996	-0.01303	-0.01108		210.32	-0.12722	88.4203	210.286	-0.1427	92.664	210.263	-0.14042	92.2006	210.277	-0.15783	93.1378
1607.91	608.556	1607.91	621.174	1793.07	520.889	1793.07	443.577		38.5169	129006000	-31439900	-121479000	-105191000			-1.25058	7.09254	-1.25058	7.02956	-1.25058	7.34066	-1.25058	6.86274	-1.25058	7.14399		0.05616	-0.00334	-0.04757	-0.02596	-0.02004		212.821	-0.13667	88.3871	212.79	-0.15883	92.624	212.763	-0.15156	92.1645	212.77	-0.16856	93.0975
1609.45	862.701	1609.45	787.542	1794.57	543.726	1794.57	471.212		38.5537	107630000	166581000	56408400	268769000			-1.24471	7.03965	-1.24471	7.07722	-1.24471	7.41602	-1.24471	6.86853	-1.24471	7.17078		0.05692	-0.01237	-0.04475	-0.02819	-0.01404		215.304	-0.14167	88.3515	215.282	-0.16885	92.5844	215.27	-0.16448	92.1252	215.263	-0.17725	93.0534
1610.99	1132.45	1610.99	954.76	1796.08	562.536	1796.08	495.406		38.5904	-35603700	354837000	83795500	341823000			-1.23892	7.03366	-1.23892	7.03371	-1.23892	7.35663	-1.23892	6.88005	-1.23892	7.11741		0.05769	-0.00724	-0.04417	-0.021	-0.01525		217.807	-0.14462	88.3161	217.782	-0.18076	92.5412	217.764	-0.17265	92.0814	217.751	-0.18404	93.0095
1612.53	1407.79	1612.53	1119.09	1797.59	576.321	1797.59	518.187		38.6272	-170403000	349457000	71594300	124723000			-1.23321	6.99687	-1.23321	7.01656	-1.23321	7.34939	-1.23321	6.8464	-1.23321	7.14735		0.05845	-0.01476	-0.0495	-0.02826	-0.01938		220.287	-0.14941	88.2793	220.249	-0.19529	92.4939	220.237	-0.17896	92.0386	220.241	-0.19083	92.961
1614.08	1678.68	1614.08	1280.16	1799.1	589.554	1799.1	540.311		38.6639	-171957000	188023000	48276900	-89079200			-1.22757	7.02805	-1.22757	7.045	-1.22757	7.36412	-1.22757	6.9053	-1.22757	7.10019		0.05921	-0.00602	-0.04093	-0.01614	-0.01249		222.772	-0.1591	88.2424	222.738	-0.20845	92.4427	222.732	-0.18967	91.9929	222.734	-0.19796	92.914
1615.62	1935.65	1615.62	1439.24	1800.6	599.1	1800.6	553.721		38.7007	-41831900	58102000	-42401500	-68849600			-1.222	7.01913	-1.222	6.9851	-1.222	7.2647	-1.222	6.87823	-1.222	7.17443		0.05998	-0.01514	-0.05624	-0.02744	-0.03236		225.25	-0.17206	88.2003	225.21	-0.22196	92.3906	225.21	-0.19789	91.942	225.2	-0.2073	92.8619
1617.15	2183.19	1617.15	1588.87	1802.11	607.906	1802.11	562.449		38.7374	99877600	85997400	-209730000	112450000			-1.2165	6.97568	-1.2165	6.96293	-1.2165	7.2929	-1.2165	6.86	-1.2165	7.08991		0.06074	-0.01095	-0.0497	-0.02038	-0.0198		227.715	-0.18452	88.1553	227.682	-0.24283	92.3327	227.697	-0.21384	91.8953	227.681	-0.2181	92.8106
1618.7	2418.24	1618.7	1729.95	1803.61	616.1	1803.61	554.556		38.7742	152345000	221910000	-349733000	199913000			-1.21107	6.96111	-1.21107	6.99249	-1.21107	7.31329	-1.21107	6.84371	-1.21107	7.09071		0.06151	-0.01272	-0.04622	-0.0224	-0.01748		230.202	-0.19691	88.1081	230.166	-0.26975	92.2697	230.169	-0.23544	91.8371	230.153	-0.23239	92.754
1620.23	2633.77	1620.23	1861.67	1805.12	617.911	1805.12	550.598		38.8109	147673000	324487000	-349274000	84474700			-1.20571	7.00432	-1.20571	7.00475	-1.20571	7.25476	-1.20571	6.81111	-1.20571	7.07905		0.06227	-0.00645	-0.04348	-0.025	-0.02313		232.665	-0.21131	88.0575	232.623	-0.29194	92.1967	232.644	-0.24425	91.7742	232.631	-0.24919	92.6944
1621.77	2828.28	1621.77	1978.15	1806.63	619.615	1806.63	539.889		38.8477	201483000	319623000	-234559000	-48520400			-1.20042	6.93513	-1.20042	6.96562	-1.20042	7.25373	-1.20042	6.86159	-1.20042	7.10076		0.06304	-0.01681	-0.05055	-0.02138	-0.02562		235.132	-0.23533	88.0038	235.096	-0.31296	92.1238	235.094	-0.25562	91.716	235.1	-0.27076	92.6302
1623.31	3002.72	1623.31	2076.81	1808.13	618.845	1808.13	517.589		38.8844	348383000	247794000	-163488000	73334800			-1.19518	6.90451	-1.19518	7.02728	-1.19518	7.20413	-1.19518	6.87729	-1.19518	7.09332		0.0638	-0.01954	-0.04232	-0.01871	-0.03069		237.593	-0.26486	87.9402	237.566	-0.34368	92.0411	237.564	-0.27687	91.6484	237.574	-0.29634	92.5592
1624.85	3143.23	1624.85	2158.94	1809.64	615.716	1809.64	502.671		38.9212	459010000	171236000	-245251000	476428000			-1.19001	7.0008	-1.19001	6.98663	-1.19001	7.26514	-1.19001	6.75295	-1.19001	6.99654		0.06456	0.00214	-0.03666	-0.0229	-0.01291		240.067	-0.29118	87.8708	240.042	-0.37664	91.9519	240.036	-0.29843	91.5762	240.035	-0.3197	92.4821
1626.39	3249.86	1626.39	2221.73	1811.14	614.902	1811.14	482.851		38.9579	360065000	82842100	-394453000	861517000			-1.1849	6.98418	-1.1849	6.97682	-1.1849	7.23789	-1.1849	6.73821	-1.1849	7.01186		0.06533	-0.00145	-0.03951	-0.02631	-0.01781		242.529	-0.32412	87.7956	242.501	-0.41211	91.8539	242.504	-0.32491	91.4998	242.511	-0.34142	92.3989
1627.93	3313.88	1627.93	2262.27	1812.64	610.158	1812.64	465.49		38.9947	45340100	-61183700	-410072000	882881000			-1.17985	6.91691	-1.17985	6.93605	-1.17985	7.22774	-1.17985	6.84325	-1.17985	7.01144		0.06609	-0.00918	-0.04438	-0.01381	-0.01896		244.993	-0.3802	87.7118	244.972	-0.4664	91.7474	244.987	-0.36299	91.4146	244.977	-0.37249	92.3122
1629.47	3335.15	1629.47	2278.29	1814.15	604.644	1814.15	461.241		39.0314	-263328000	-235795000	-211144000	498939000			-1.17486	6.95739	-1.17486	6.91746	-1.17486	7.22908	-1.17486	6.78209	-1.17486	7.04646		0.06686	-0.00832	-0.05044	-0.02488	-0.02262		247.464	-0.45843	87.6081	247.432	-0.53803	91.624	247.441	-0.41041	91.3201	247.437	-0.42193	92.2161
1631	3309.93	1631	2271.56	1815.65	596.856	1815.65	456.676		39.0682	-305754000	-322656000	41584800	26154200			-1.16993	6.91904	-1.16993	6.92812	-1.16993	7.16572	-1.16993	6.8148	-1.16993	7.03895		0.06762	-0.01194	-0.04833	-0.02019	-0.02931		249.929	-0.54885	87.483	249.906	-0.61238	91.4781	249.914	-0.46008	91.2094	249.912	-0.4833	92.1021
1632.54	3242.33	1632.54	2238.78	1817.15	587.162	1817.15	452.773		39.1049	-48927600	-222477000	102505000	-158460000			-1.16505	6.8817	-1.16505	6.91001	-1.16505	7.18743	-1.16505	6.81848	-1.16505	7.04305		0.06838	-0.0167	-0.05096	-0.0202	-0.02718		252.395	-0.64975	87.3346	252.357	-0.69506	91.3167	252.389	-0.52006	91.0908	252.392	-0.55866	91.9748
1634.08	3129.23	1634.08	2183.42	1818.66	576.345	1818.66	455.622		39.1417	254137000	19395400	-75271400	41392300			-1.16022	6.87818	-1.16022	6.95726	-1.16022	7.14596	-1.16022	6.79823	-1.16022	6.9309		0.06915	-0.00488	-0.03304	-0.01037	-0.01987		254.859	-0.7617	87.1602	254.837	-0.80885	91.1365	254.849	-0.59905	90.9534	254.851	-0.65496	91.8264
1635.61	2971.91	1635.61	2102.38	1820.16	567.548	1820.16	451.675		39.1784	297948000	232556000	-249916000	390716000			-1.15545	6.89978	-1.15545	6.87662	-1.15545	7.16612	-1.15545	6.76039	-1.15545	7.02395		0.06991	-0.01253	-0.0529	-0.025	-0.02762		257.324	-0.88378	86.9558	257.292	-0.94268	90.9137	257.313	-0.68249	90.7908	257.321	-0.7606	91.6471
1637.15	2775.13	1637.15	1997.73	1821.66	559.903	1821.66	453.249		39.2152	29236900	282376000	-124436000	580721000			-1.15073	6.93688	-1.15073	6.94894	-1.15073	7.16757	-1.15073	6.75432	-1.15073	6.96244		0.07068	-0.00153	-0.03748	-0.01901	-0.02074		259.8	-1.0271	86.7207	259.773	-1.10566	90.669	259.786	-0.79303	90.6155	259.794	-0.89405	91.451
1638.69	2540.87	1638.69	1869.28	1823.17	553.234	1823.17	451.121		39.2519	-288573000	197941000	324046000	506225000			-1.14606	6.82715	-1.14606	6.90371	-1.14606	7.11393	-1.14606	6.77006	-1.14606	7.03329		0.07144	-0.02194	-0.05065	-0.02487	-0.03482		262.256	-1.20299	86.4456	262.241	-1.30504	90.3657	262.263	-0.95128	90.4002	262.266	-1.06872	91.2043
1640.22	2275.77	1640.22	1720.08	1824.67	548.554	1824.67	454.009		39.2887	-328749000	122698000	775421000	296136000			-1.14144	6.87349	-1.14144	6.83766	-1.14144	7.15275	-1.14144	6.77123	-1.14144	7.00018		0.0722	-0.01297	-0.055	-0.02113	-0.02661		264.73	-1.42194	86.1232	264.709	-1.52877	90.0169	264.738	-1.16654	90.1467	264.74	-1.29293	90.9202
1641.76	1990.45	1641.76	1552.25	1826.17	546.349	1826.17	452.169		39.3254	-27638600	146352000	854316000	120137000			-1.13687	6.89979	-1.13687	6.90443	-1.13687	7.12226	-1.13687	6.80351	-1.13687	7.02296		0.07297	-0.01242	-0.04944	-0.01978	-0.03271		267.184	-1.68082	85.7397	267.191	-1.7936	89.6079	267.196	-1.4335	89.8263	267.226	-1.57259	90.5649
1643.29	1696.89	1643.29	1372.7	1827.67	543.656	1827.67	447.464		39.3622	339356000	215421000	491598000	17061000			-1.13234	6.87625	-1.13234	6.91787	-1.13234	7.13858	-1.13234	6.69345	-1.13234	6.95336		0.07373	-0.00755	-0.04023	-0.02524	-0.02319		269.659	-1.95118	85.2864	269.657	-2.10193	89.1246	269.667	-1.72198	89.4302	269.679	-1.88867	90.1368
1644.83	1413.01	1644.83	1183.54	1829.17	541.074	1829.17	440.895		39.3989	409463000	226030000	-10072800	-81113900			-1.12787	6.87966	-1.12787	6.85021	-1.12787	7.10613	-1.12787	6.73761	-1.12787	6.98866		0.0745	-0.011	-0.05223	-0.02385	-0.03088		272.115	-2.23159	84.7639	272.133	-2.47742	88.5679	272.155	-2.03208	88.9666	272.157	-2.24489	89.6255
1646.36	1157.67	1646.36	998.749	1830.67	536.801	1830.67	435.278		39.4357	69622200	181343000	-271293000	-203506000			-1.12343	6.86811	-1.12343	6.75609	-1.12343	7.12105	-1.12343	6.71144	-1.12343	7.00349		0.07526	-0.01395	-0.06518	-0.02857	-0.03073		274.594	-2.53559	84.1745	274.626	-2.90145	87.8926	274.618	-2.39485	88.4201	274.639	-2.65303	89.0227
1647.9	948.927	1647.9	822.881	1832.17	530.538	1832.17	435.498		39.4724	-438335000	210267000	-184724000	-273913000			-1.11905	6.85515	-1.11905	6.83811	-1.11905	7.07482	-1.11905	6.71792	-1.11905	6.94094		0.07602	-0.00863	-0.04849	-0.02099	-0.02938		277.067	-2.86926	83.4993	277.093	-3.3289	87.1118	277.093	-2.83829	87.7781	277.101	-3.11646	88.3079
1649.43	793.659	1649.43	666.08	1833.67	523.471	1833.67	423.375		39.5092	-731061000	404523000	30940800	-203208000			-1.1147	6.87825	-1.1147	6.88081	-1.1147	7.02862	-1.1147	6.72192	-1.1147	6.95884		0.07679	-0.00791	-0.0453	-0.02246	-0.03681		279.543	-3.22511	82.7425	279.562	-3.7672	86.2296	279.578	-3.35503	87.0099	279.58	-3.63302	87.4709
1650.96	687.382	1650.96	545.309	1835.17	513.101	1835.17	413.004		39.546	-606141000	657754000	97159900	-16380100			-1.1104	6.88389	-1.1104	6.78905	-1.1104	6.96218	-1.1104	6.74238	-1.1104	6.89149		0.07755	8.07511e-05	-0.049	-0.0127	-0.03733		282.022	-3.56641	81.8855	282.036	-4.22282	85.2338	282.041	-3.89404	86.1019	282.048	-4.17248	86.4951
1652.5	603.453	1652.5	457.882	1836.67	503.625	1836.67	399.953		39.5827	-185565000	713657000	-43181400	150039000			-1.10615	6.87618	-1.10615	6.87661	-1.10615	7.00656	-1.10615	6.69447	-1.10615	6.952		0.07832	-0.00741	-0.04505	-0.02497	-0.03867		284.511	-3.85815	80.9508	284.511	-4.65423	84.1161	284.506	-4.44255	85.0649	284.517	-4.706	85.3838
1654.03	529.71	1654.03	399.462	1838.17	492.638	1838.17	389.244		39.6195	219916000	406871000	-219776000	184830000			-1.10193	6.80039	-1.10193	6.80865	-1.10193	7.04022	-1.10193	6.62645	-1.10193	6.90775		0.07908	-0.01134	-0.04841	-0.02821	-0.02986		286.975	-4.0868	79.9523	286.993	-5.04095	82.9017	286.999	-5.03482	83.8924	286.996	-5.21091	84.1394
1655.56	459.606	1655.56	357.169	1839.67	477.24	1839.67	370.839		39.6562	374811000	-145637000	-271214000	117101000			-1.09775	6.89314	-1.09775	6.86056	-1.09775	6.98002	-1.09775	6.659	-1.09775	6.94595		0.07984	-0.00479	-0.04633	-0.02852	-0.04115		289.454	-4.21264	78.894	289.457	-5.34042	81.5859	289.469	-5.57728	82.5425	289.462	-5.60417	82.7648
1657.1	387.938	1657.1	320.27	1841.17	464.252	1841.17	358.658		39.693	277536000	-613687000	-229153000	79162100			-1.09362	6.8359	-1.09362	6.83046	-1.09362	7.02233	-1.09362	6.72787	-1.09362	6.88639		0.08061	-0.00491	-0.04346	-0.01386	-0.02965		291.919	-4.19808	77.8279	291.918	-5.4277	80.2061	291.952	-5.89169	81.0714	291.936	-5.7758	81.31
1658.63	324.444	1658.63	284.778	1842.67	449.621	1842.67	340.943		39.7297	107456000	-728616000	-240941000	160669000			-1.08952	6.82619	-1.08952	6.81179	-1.08952	6.97816	-1.08952	6.73975	-1.08952	6.9129		0.08137	-0.00892	-0.0486	-0.01534	-0.03777		294.408	-4.03123	76.7781	294.388	-5.22391	78.8336	294.415	-5.93413	79.563	294.403	-5.66238	79.8421
1660.16	264.496	1660.16	243.412	1844.17	433.829	1844.17	320.937		39.7665	43747300	-494885000	-340304000	313736000			-1.08546	6.84413	-1.08546	6.81842	-1.08546	7.06309	-1.08546	6.63639	-1.08546	6.91279		0.08214	-0.00684	-0.04779	-0.02758	-0.0277		296.873	-3.70684	75.7914	296.86	-4.76531	77.5604	296.884	-5.69203	78.0717	296.869	-5.26956	78.4442
1661.69	218.475	1661.69	205.845	1845.67	414.798	1845.67	303.892		39.8032	122875000	-140629000	-357536000	402307000			-1.08144	6.91941	-1.08144	6.80921	-1.08144	7.03279	-1.08144	6.69873	-1.08144	6.89681		0.0829	0.00361	-0.04715	-0.01845	-0.02955		299.34	-3.26124	74.9098	299.323	-4.14232	76.434	299.358	-5.11672	76.6738	299.331	-4.65283	77.1793
1663.22	187.617	1663.22	176.935	1847.16	395.473	1847.16	288.488		39.84	237228000	116264000	-98552300	330220000			-1.07746	6.82744	-1.07746	6.76696	-1.07746	7.00631	-1.07746	6.63992	-1.07746	6.88013		0.08367	-0.0052	-0.05042	-0.0236	-0.03086		301.814	-2.77636	74.1583	301.794	-3.46105	75.4839	301.832	-4.31947	75.4852	301.786	-3.91335	76.1009
1664.75	167.808	1664.75	151.501	1848.66	375.316	1848.66	274.562		39.8767	250447000	233136000	397146000	114646000			-1.07351	6.86659	-1.07351	6.79042	-1.07351	6.97015	-1.07351	6.62695	-1.07351	6.80734		0.08443	0.00726	-0.03966	-0.0172	-0.02721		304.265	-2.3226	73.5282	304.262	-2.81008	74.7079	304.29	-3.51694	74.5201	304.263	-3.18693	75.2263
1666.28	152.768	1666.28	136.399	1850.16	357.422	1850.16	262.166		39.9135	121977000	290068000	821308000	-146045000			-1.0696	6.82304	-1.0696	6.76216	-1.0696	6.94208	-1.0696	6.7059	-1.0696	6.81259		0.08519	0.00165	-0.04364	-0.00842	-0.03111		306.737	-1.9105	72.9998	306.715	-2.24826	74.0919	306.748	-2.79932	73.7416	306.727	-2.54077	74.5202
1667.81	148.803	1667.81	125.201	1851.66	337.014	1851.66	251.968		39.9502	-59058900	325022000	857399000	-345912000			-1.06572	6.86274	-1.06572	6.85165	-1.06572	6.98212	-1.06572	6.65064	-1.06572	6.8151		0.08596	0.00597	-0.03313	-0.01524	-0.02664		309.197	-1.53949	72.5759	309.183	-1.79792	73.5969	309.199	-2.18128	73.1275	309.186	-1.98655	73.9644
1669.35	144.583	1669.35	119.413	1853.15	317.164	1853.15	237.763		39.987	-153699000	273444000	486688000	-409412000			-1.06187	6.7552	-1.06187	6.75826	-1.06187	6.86618	-1.06187	6.63215	-1.06187	6.86799		0.08672	-0.01223	-0.05015	-0.0232	-0.04613		311.645	-1.2318	72.2388	311.64	-1.43548	73.2015	311.664	-1.68167	72.6606	311.655	-1.54587	73.5404
1670.88	138.805	1670.88	119.099	1854.65	298.838	1854.65	225.396		40.0237	-99716100	82348700	25455600	-295484000			-1.05806	6.79686	-1.05806	6.79425	-1.05806	6.95455	-1.05806	6.7013	-1.05806	6.79475		0.08749	0.000572765	-0.03783	-0.00702	-0.02768		314.118	-1.00673	71.9701	314.112	-1.15522	72.8898	314.139	-1.31821	72.3047	314.111	-1.22969	73.2077
1672.4	136.881	1672.4	120.753	1856.15	278.223	1856.15	214.743		40.0605	23748100	-154586000	-153800000	-16792200			-1.05429	6.82504	-1.05429	6.77662	-1.05429	6.90136	-1.05429	6.74746	-1.05429	6.92019		0.08825	-0.00985	-0.05363	-0.01522	-0.04766		316.582	-0.84725	71.7429	316.578	-0.95969	72.6328	316.596	-1.07859	72.0177	316.554	-1.01747	72.9369
1673.93	134.026	1673.93	119.541	1857.64	260.02	1857.64	211.974		40.0972	58093000	-230139000	53385100	326443000			-1.05054	6.77672	-1.05054	6.74665	-1.05054	6.96339	-1.05054	6.65955	-1.05054	6.79299		0.08901	-0.00156	-0.04337	-0.01178	-0.02645		319.052	-0.73105	71.5516	319.048	-0.83487	72.4185	319.054	-0.91994	71.7745	318.99	-0.87535	72.7082
1675.46	131.258	1675.46	119.091	1859.14	244.126	1859.14	203.102		40.134	-89549600	-19670300	422886000	565663000			-1.04683	6.78311	-1.04683	6.76593	-1.04683	6.93233	-1.04683	6.6294	-1.04683	6.81905		0.08978	-0.00367	-0.04389	-0.01819	-0.03297		321.537	-0.64003	71.3797	321.52	-0.75267	72.2201	321.524	-0.79653	71.5598	321.43	-0.76238	72.5019
1676.99	128.59	1676.99	118.952	1860.63	225.886	1860.63	191.337		40.1707	-346039000	365171000	643441000	573182000			-1.04315	6.76697	-1.04315	6.78187	-1.04315	6.85419	-1.04315	6.63021	-1.04315	6.80107		0.09054	-0.00357	-0.04001	-0.01614	-0.04026		323.999	-0.56043	71.2325	323.983	-0.68245	72.0428	324.003	-0.6977	71.3793	323.901	-0.66438	72.3282
1678.52	124.475	1678.52	114.749	1862.13	210.456	1862.13	183.979		40.2075	-519090000	644308000	605549000	383050000			-1.0395	6.78593	-1.0395	6.81713	-1.0395	6.89468	-1.0395	6.70105	-1.0395	6.79911		0.09131	-0.00117	-0.03555	-0.00752	-0.03525		326.474	-0.50179	71.1031	326.466	-0.62556	71.8815	326.475	-0.62658	71.2165	326.349	-0.59132	72.1742
1680.05	119.241	1680.05	112.308	1863.62	195.523	1863.62	174.971		40.2442	-461579000	608472000	461085000	188763000			-1.03588	6.77474	-1.03588	6.74903	-1.03588	6.86384	-1.03588	6.66567	-1.03588	6.8474		0.09207	-0.00772	-0.04901	-0.01698	-0.04417		328.95	-0.45606	70.9831	328.947	-0.56744	71.7292	328.95	-0.57072	71.0679	328.817	-0.54044	72.0346
1681.58	113.401	1681.58	110.373	1865.12	182.464	1865.12	166.742		40.281	-204062000	297856000	425640000	183676000			-1.03229	6.80762	-1.03229	6.78346	-1.03229	6.90662	-1.03229	6.62545	-1.03229	6.74491		0.09283	0.00725	-0.03369	-0.01058	-0.02793		331.417	-0.42181	70.8765	331.425	-0.50722	71.5977	331.421	-0.52186	70.9314	331.311	-0.50767	71.9059
1683.1	111.255	1683.1	107.6	1866.61	169.76	1866.61	151.402		40.3177	74373900	-49715500	546096000	380335000			-1.02873	6.77743	-1.02873	6.71801	-1.02873	6.8533	-1.02873	6.60027	-1.02873	6.8055		0.0936	-0.00284	-0.04818	-0.02017	-0.04084		333.895	-0.40438	70.7747	333.9	-0.46373	71.4785	333.898	-0.48268	70.8079	333.803	-0.48447	71.7815
1684.63	107.878	1684.63	104.892	1868.11	158.33	1868.11	145.498		40.3545	212347000	-216679000	663359000	592174000			-1.0252	6.81402	-1.0252	6.75556	-1.0252	6.87957	-1.0252	6.58676	-1.0252	6.81697		0.09436	0.000131602	-0.04491	-0.02302	-0.03899		336.366	-0.39241	70.6749	336.376	-0.43685	71.3672	336.372	-0.4553	70.6912	336.305	-0.46971	71.6653
1686.16	103.992	1686.16	101.826	1869.6	146.83	1869.6	140.555		40.3912	205797000	-170613000	584891000	609790000			-1.0217	6.78416	-1.0217	6.70862	-1.0217	6.8409	-1.0217	6.61351	-1.0217	6.81578		0.09513	-0.00319	-0.05043	-0.01972	-0.04343		338.827	-0.38146	70.5786	338.851	-0.42673	71.2631	338.83	-0.44008	70.5817	338.792	-0.4632	71.5487
1687.68	102.09	1687.68	97.6655	1871.09	137.699	1871.09	130.529		40.428	181995000	-34749100	279017000	401813000			-1.01823	6.74341	-1.01823	6.69104	-1.01823	6.89604	-1.01823	6.68801	-1.01823	6.77366		0.09589	-0.0033	-0.04796	-0.00629	-0.03231		341.318	-0.38153	70.4857	341.327	-0.43471	71.1565	341.299	-0.43872	70.4731	341.298	-0.45822	71.4341
1689.21	98.0975	1689.21	91.9088	1872.59	128.958	1872.59	125.532		40.4647	240566000	69115100	-94077600	137245000			-1.01478	6.73234	-1.01478	6.6671	-1.01478	6.86237	-1.01478	6.57933	-1.01478	6.78317		0.09665	-0.00562	-0.05188	-0.02022	-0.03734		343.791	-0.39246	70.3895	343.792	-0.45088	71.046	343.754	-0.44986	70.3638	343.812	-0.45997	71.3209
1690.74	93.5284	1690.74	85.3463	1874.08	119.524	1874.08	120.509		40.5015	334832000	127598000	-323315000	8095040			-1.01136	6.75521	-1.01136	6.71334	-1.01136	6.84859	-1.01136	6.62393	-1.01136	6.74963		0.09742	0.000679085	-0.04265	-0.01127	-0.03531		346.277	-0.40044	70.2885	346.278	-0.46482	70.9299	346.199	-0.46067	70.248	346.278	-0.46429	71.2038
1692.26	90.9187	1692.26	80.3024	1875.57	111.213	1875.57	116.058		40.5382	324110000	201220000	-311381000	38551400			-1.00797	6.74594	-1.00797	6.63906	-1.00797	6.86715	-1.00797	6.5947	-1.00797	6.74001		0.09818	0.000656201	-0.05055	-0.01369	-0.03207		348.748	-0.40643	70.1886	348.759	-0.47137	70.8115	348.642	-0.46252	70.1318	348.753	-0.46244	71.0864
1693.79	86.7228	1693.79	76.5211	1877.06	103.528	1877.06	108.781		40.575	142893000	321040000	-120442000	77565300			-1.0046	6.81268	-1.0046	6.70018	-1.0046	6.87549	-1.0046	6.59541	-1.0046	6.74255		0.09895	0.00809	-0.04346	-0.01388	-0.03135		351.226	-0.41259	70.0855	351.231	-0.4777	70.6943	351.101	-0.46353	70.0182	351.243	-0.4612	70.9731
1695.32	81.8387	1695.32	72.9892	1878.56	95.927	1878.56	99.6774		40.6117	-96803200	445648000	110927000	-25246500			-1.00126	6.71182	-1.00126	6.71817	-1.00126	6.8206	-1.00126	6.58579	-1.00126	6.72058		0.09971	-0.00117	-0.0389	-0.01262	-0.03546		353.708	-0.41228	69.9816	353.702	-0.48625	70.5744	353.56	-0.46023	69.8982	353.711	-0.46229	70.8567
1696.84	79.0579	1696.84	68.1576	1880.05	89.4629	1880.05	93.2195		40.6485	-187586000	514265000	277467000	-251932000			-0.99794	6.7339	-0.99794	6.73452	-0.99794	6.86405	-0.99794	6.55151	-0.99794	6.81268		0.10047	-0.00866	-0.04698	-0.02673	-0.04036		356.169	-0.40873	69.8796	356.183	-0.49614	70.452	356.044	-0.46056	69.7867	356.192	-0.46746	70.7423
1698.37	71.4096	1698.37	65.8114	1881.54	84.1307	1881.54	84.2885		40.6852	-18887300	515936000	348415000	-431432000			-0.99465	6.67303	-0.99465	6.64647	-0.99465	6.80577	-0.99465	6.60074	-0.99465	6.73736		0.10124	-0.00748	-0.04937	-0.01268	-0.03904		358.661	-0.40614	69.7779	358.655	-0.50686	70.3256	358.538	-0.47749	69.6718	358.665	-0.47759	70.6244
1699.89	69.1084	1699.89	60.6618	1883.03	78.1297	1883.03	80.8697		40.722	309561000	490551000	336022000	-413655000			-0.99139	6.75193	-0.99139	6.75962	-0.99139	6.90593	-0.99139	6.6648	-0.99139	6.81983		0.102	-0.00735	-0.04473	-0.01408	-0.03618		361.129	-0.40494	69.6754	361.131	-0.5163	70.1979	361.055	-0.49778	69.5484	361.145	-0.48793	70.5032
1701.41	65.61	1701.41	57.3486	1884.52	75.1837	1884.52	80.045		40.7588	561492000	472525000	255402000	-216411000			-0.98815	6.65451	-0.98815	6.72222	-0.98815	6.84138	-0.98815	6.67339	-0.98815	6.7734		0.10277	-0.01355	-0.04417	-0.008	-0.03876		363.611	-0.41661	69.5763	363.614	-0.53233	70.0684	363.558	-0.519	69.4226	363.626	-0.50701	70.3808
1702.94	61.9188	1702.94	53.1374	1886.01	72.732	1886.01	73.812		40.7955	550517000	455853000	123873000	-911328			-0.98493	6.79326	-0.98493	6.66857	-0.98493	6.85007	-0.98493	6.58779	-0.98493	6.70846		0.10353	0.00956	-0.04355	-0.01107	-0.03065		366.092	-0.43955	69.4692	366.096	-0.55701	69.9329	366.065	-0.54729	69.2906	366.104	-0.53914	70.2516
1704.46	59.0259	1704.46	49.0197	1887.5	71.3962	1887.5	69.6264		40.8323	269721000	420286000	-16462100	83182400			-0.98174	6.76211	-0.98174	6.70219	-0.98174	6.77201	-0.98174	6.53081	-0.98174	6.67367		0.10429	0.00976	-0.03571	-0.01403	-0.0361		368.562	-0.45807	69.3555	368.573	-0.58189	69.7899	368.562	-0.57245	69.1479	368.604	-0.56518	70.1106
1705.98	54.8335	1705.98	45.8301	1888.99	70.4235	1888.99	65.9978		40.869	-129394000	371630000	-103094000	18979000			-0.97857	6.70593	-0.97857	6.742	-0.97857	6.7839	-0.97857	6.57809	-0.97857	6.75214		0.10506	-0.00529	-0.03947	-0.01698	-0.04325		371.044	-0.47135	69.2395	371.06	-0.60315	69.642	371.054	-0.5948	69.0043	371.077	-0.5816	69.9673
1707.51	54.8903	1707.51	40.9983	1890.48	69.2544	1890.48	64.4217		40.9058	-457174000	330683000	-101906000	-96232400			-0.97542	6.74507	-0.97542	6.67568	-0.97542	6.79079	-0.97542	6.57937	-0.97542	6.69338		0.10582	0.00564	-0.04105	-0.01042	-0.03602		373.537	-0.48544	69.1198	373.556	-0.61658	69.4872	373.54	-0.61739	68.8516	373.55	-0.60292	69.8211
1709.03	49.9941	1709.03	37.7531	1891.97	71.1583	1891.97	65.5		40.9425	-591968000	280510000	-57283200	-161226000			-0.9723	6.71489	-0.9723	6.70453	-0.9723	6.79657	-0.9723	6.5665	-0.9723	6.74105		0.10659	-0.00304	-0.04278	-0.01714	-0.04054		376.013	-0.50228	68.9973	376.028	-0.61972	69.332	376.029	-0.63122	68.6938	376.042	-0.62645	69.6662
1710.55	45.7247	1710.55	33.5541	1893.46	72.0178	1893.46	67.502		40.9793	-515794000	152913000	-81090400	-148558000			-0.96919	6.68465	-0.96919	6.62143	-0.96919	6.80874	-0.96919	6.54421	-0.96919	6.6574		0.10735	0.00258	-0.04366	-0.01067	-0.02998		378.508	-0.51906	68.8687	378.515	-0.62408	69.1766	378.498	-0.64667	68.5362	378.519	-0.64144	69.5067
1712.08	41.6169	1712.08	24.8051	1894.95	72.6149	1894.95	74.9336		41.016	-301791000	-98015700	-267988000	-91533700			-0.96611	6.71914	-0.96611	6.74205	-0.96611	6.82803	-0.96611	6.54777	-0.96611	6.72974		0.10812	-0.00132	-0.03702	-0.01813	-0.03558		380.985	-0.53952	68.7368	381.011	-0.64872	69.0235	380.967	-0.67104	68.3726	380.997	-0.6588	69.3459
1713.6	41.5382	1713.6	21.5777	1896.44	72.1547	1896.44	79.0497		41.0528	-84545700	-398581000	-600531000	-29923000			-0.96306	6.71643	-0.96306	6.71387	-0.96306	6.81529	-0.96306	6.60941	-0.96306	6.63951		0.10888	0.0082	-0.03058	-0.000986019	-0.02725		383.46	-0.57084	68.6014	383.503	-0.69315	68.8554	383.466	-0.69697	68.2	383.46	-0.68759	69.1789
1715.12	35.3794	1715.12	20.2028	1897.93	74.1743	1897.93	83.7635		41.0895	-6339680	-556361000	-933772000	13657500			-0.96002	6.66634	-0.96002	6.60371	-0.96002	6.80234	-0.96002	6.61415	-0.96002	6.58331		0.10964	0.00854	-0.03772	0.0057	-0.02265		385.948	-0.60737	68.4527	385.975	-0.74078	68.6761	385.934	-0.71833	68.0229	385.938	-0.7157	69.0011
1716.64	30.185	1716.64	14.6719	1899.42	76.0415	1899.42	95.9132		41.1263	-133110000	-401183000	-1089890000	21915400			-0.957	6.726	-0.957	6.69243	-0.957	6.79403	-0.957	6.53191	-0.957	6.71378		0.11041	0.00121	-0.04126	-0.01827	-0.03786		388.424	-0.64423	68.2975	388.453	-0.78742	68.4847	388.427	-0.75067	67.8427	388.412	-0.74703	68.8207
1718.16	25.5161	1718.16	12.9045	1900.9	77.429	1900.9	94.731		41.163	-389930000	42811000	-993941000	-17434800			-0.95401	6.64233	-0.95401	6.66321	-0.95401	6.78472	-0.95401	6.48369	-0.95401	6.66635		0.11117	-0.00328	-0.03961	-0.01882	-0.03379		390.909	-0.68789	68.1318	390.933	-0.83729	68.2825	390.914	-0.80894	67.6505	390.894	-0.79735	68.631
1719.68	22.1724	1719.68	8.75597	1902.39	77.5108	1902.39	100.515		41.1998	-592908000	524909000	-734351000	-85796400			-0.95103	6.70536	-0.95103	6.62848	-0.95103	6.80883	-0.95103	6.59327	-0.95103	6.70014		0.11194	0.000314296	-0.04747	-0.00951	-0.03462		393.395	-0.75081	67.9561	393.418	-0.90311	68.0683	393.397	-0.89535	67.4427	393.365	-0.87177	68.4246
1721.2	18.6595	1721.2	8.28816	1903.88	77.5875	1903.88	101.408		41.2365	-583008000	736989000	-489949000	-128158000			-0.94808	6.69732	-0.94808	6.65404	-0.94808	6.74898	-0.94808	6.53387	-0.94808	6.6636		0.1127	0.00337	-0.04041	-0.01257	-0.03773		395.887	-0.82931	67.7586	395.913	-0.98749	67.8346	395.886	-0.99797	67.2051	395.869	-0.96703	68.1981
1722.72	13.1127	1722.72	7.29792	1905.37	79.1267	1905.37	108.182		41.2733	-355062000	557475000	-383678000	-104935000			-0.94514	6.66647	-0.94514	6.74625	-0.94514	6.80473	-0.94514	6.57581	-0.94514	6.60564		0.11346	0.00612	-0.02299	-0.00128	-0.02481		398.372	-0.91142	67.5413	398.399	-1.08386	67.5756	398.388	-1.09815	66.9424	398.349	-1.0763	67.9436
1724.24	9.56027	1724.24	3.70191	1906.85	80.0398	1906.85	115.103		41.31	-56823900	158026000	-392291000	-54873800			-0.94223	6.64251	-0.94223	6.65792	-0.94223	6.70009	-0.94223	6.47657	-0.94223	6.68839		0.11423	-0.00567	-0.04265	-0.02206	-0.04622		400.85	-0.99911	67.3027	400.865	-1.18884	67.2933	400.87	-1.20011	66.6559	400.839	-1.18563	67.6585
1725.76	5.24637	1725.76	3.38789	1908.34	79.959	1908.34	115.145		41.3468	146201000	-130491000	-390131000	-76350100			-0.93933	6.6702	-0.93933	6.70495	-0.93933	6.80919	-0.93933	6.59306	-0.93933	6.67053		0.11499	-0.000520392	-0.03504	-0.00631	-0.03135		403.335	-1.0892	67.041	403.356	-1.29615	66.9814	403.355	-1.32079	66.3447	403.321	-1.2862	67.3486
1727.28	2.53284	1727.28	3.22411	1909.82	81.8671	1909.82	125.136		41.3835	204972000	-86398300	-278942000	-210461000			-0.93646	6.71014	-0.93646	6.64443	-0.93646	6.70393	-0.93646	6.61437	-0.93646	6.63606		0.11576	0.00785	-0.03857	-2.19453e-05	-0.04006		405.83	-1.18142	66.7607	405.847	-1.39438	66.6448	405.829	-1.45706	65.9987	405.811	-1.38446	67.0156
1728.8	1.33728	1728.8	4.21837	1911.31	80.9745	1911.31	126.7		41.4203	187493000	226537000	-77329700	-341353000			-0.9336	6.65771	-0.9336	6.60628	-0.9336	6.76074	-0.9336	6.4816	-0.9336	6.64597		0.11652	0.000714493	-0.04424	-0.01684	-0.03441		408.324	-1.26867	66.4501	408.335	-1.48156	66.2834	408.323	-1.58178	65.6157	408.304	-1.47982	66.6579
1730.32	1.41122	1730.32	3.45096	1912.8	83.3626	1912.8	133.477		41.457	164260000	522808000	109298000	-254454000			-0.93076	6.66203	-0.93076	6.68356	-0.93076	6.75718	-0.93076	6.52688	-0.93076	6.62469		0.11728	0.00353	-0.03261	-0.00915	-0.03251		410.818	-1.33388	66.1219	410.82	-1.55915	65.9014	410.804	-1.66223	65.2005	410.786	-1.55475	66.2737
1731.84	0.05293	1731.84	3.42554	1914.28	84.7764	1914.28	133.926		41.4938	126143000	540154000	195265000	154583000			-0.92794	6.6419	-0.92794	6.66408	-0.92794	6.72147	-0.92794	6.52469	-0.92794	6.66188		0.11805	-0.00285	-0.03902	-0.01347	-0.0408		413.28	-1.38097	65.7803	413.306	-1.62653	65.5028	413.294	-1.68184	64.7751	413.271	-1.60061	65.876
1733.36	3.04536	1733.36	4.03794	1915.77	85.8877	1915.77	136.641		41.5305	34326600	255794000	184873000	712248000			-0.92514	6.60472	-0.92514	6.62865	-0.92514	6.75864	-0.92514	6.47912	-0.92514	6.62862		0.11881	-0.00352	-0.03966	-0.01525	-0.03277		415.787	-1.42223	65.432	415.782	-1.67641	65.0862	415.787	-1.66963	64.357	415.754	-1.62033	65.4701
1734.87	3.58515	1734.87	2.19398	1917.25	87.4058	1917.25	138.983		41.5673	-71289700	-103793000	145094000	1041830000			-0.92236	6.61127	-0.92236	6.68963	-0.92236	6.82329	-0.92236	6.43519	-0.92236	6.59597		0.11958	0.000800681	-0.02875	-0.01689	-0.02155		418.279	-1.46757	65.0708	418.288	-1.70416	64.6609	418.262	-1.65697	63.9396	418.251	-1.6143	65.0618
1736.39	8.47519	1736.39	1.72708	1918.73	88.7544	1918.73	145.351		41.604	-66591500	-256610000	128263000	864876000			-0.91959	6.61967	-0.91959	6.69788	-0.91959	6.73401	-0.91959	6.5584	-0.91959	6.63133		0.12034	-0.00208	-0.03161	-0.00614	-0.03598		420.745	-1.51354	64.697	420.761	-1.72037	64.2335	420.746	-1.66469	63.5322	420.744	-1.60286	64.6615
1737.91	10.3687	1737.91	1.73185	1920.22	90.7539	1920.22	150.818		41.6408	117001000	-91064900	135664000	270758000			-0.91684	6.63082	-0.91684	6.61307	-0.91684	6.7522	-0.91684	6.52636	-0.91684	6.63623		0.1211	-0.00133	-0.04236	-0.01047	-0.03436		423.24	-1.56317	64.3156	423.247	-1.73896	63.8012	423.23	-1.69229	63.1121	423.24	-1.60528	64.262
1739.43	11.6643	1739.43	4.53083	1921.7	93.9133	1921.7	150.844		41.6775	362218000	261994000	148951000	-314950000			-0.91411	6.62678	-0.91411	6.6557	-0.91411	6.641	-0.91411	6.56983	-0.91411	6.62366		0.12187	-0.000427092	-0.03586	-0.00395	-0.04616		425.738	-1.62481	63.9162	425.735	-1.7684	63.3636	425.715	-1.72655	62.6843	425.748	-1.6295	63.8625
1740.94	13.9134	1740.94	6.85699	1923.19	95.6848	1923.19	150.833		41.7143	430284000	555422000	170173000	-467875000			-0.9114	6.6659	-0.9114	6.58277	-0.9114	6.77429	-0.9114	6.45438	-0.9114	6.61296		0.12263	0.00526	-0.04347	-0.01647	-0.02921		428.245	-1.69784	63.5033	428.226	-1.82416	62.9207	428.187	-1.77623	62.2501	428.232	-1.68492	63.4525
1742.46	17.6161	1742.46	9.91527	1924.67	96.3454	1924.67	150.341		41.751	200321000	626793000	210063000	-116966000			-0.9087	6.69604	-0.9087	6.66157	-0.9087	6.71083	-0.9087	6.44743	-0.9087	6.56137		0.1234	0.01437	-0.02836	-0.01167	-0.0311		430.74	-1.76999	63.0682	430.705	-1.90945	62.4568	430.686	-1.83629	61.7988	430.714	-1.75802	63.0232
1743.98	20.4331	1743.98	12.0256	1926.15	97.6291	1926.15	145.971		41.7878	-160628000	502117000	246227000	409902000			-0.90602	6.6138	-0.90602	6.58362	-0.90602	6.71009	-0.90602	6.50336	-0.90602	6.56737		0.12416	0.00421	-0.0384	-0.00569	-0.03184		433.235	-1.8455	62.6181	433.189	-1.99627	61.9654	433.165	-1.89616	61.3305	433.196	-1.83233	62.5732
1745.49	24.7222	1745.49	17.2389	1927.64	98.2695	1927.64	141.92		41.8245	-313243000	332500000	226602000	688327000			-0.90335	6.61659	-0.90335	6.59526	-0.90335	6.65153	-0.90335	6.5475	-0.90335	6.60472		0.12492	0.000460813	-0.04107	-0.00453	-0.04285		435.723	-1.92865	62.1469	435.675	-2.0595	61.4546	435.649	-1.94275	60.8486	435.662	-1.90057	62.1052
1747.01	28.1549	1747.01	20.5145	1929.12	98.0359	1929.12	144.11		41.8613	-73511900	245154000	138700000	565217000			-0.9007	6.66109	-0.9007	6.65336	-0.9007	6.70353	-0.9007	6.49742	-0.9007	6.64008		0.12569	0.00175	-0.03793	-0.01433	-0.04054		438.18	-2.01414	61.6547	438.164	-2.1237	60.9361	438.142	-1.99582	60.361	438.151	-1.96614	61.6218
1748.52	31.7878	1748.52	21.4222	1930.6	99.7035	1930.6	146.198		41.8981	373824000	251485000	62238300	256777000			-0.89807	6.60472	-0.89807	6.56725	-0.89807	6.6941	-0.89807	6.51788	-0.89807	6.56814		0.12645	0.00308	-0.04046	-0.00406	-0.03382		440.661	-2.09168	61.1375	440.665	-2.21506	60.3974	440.628	-2.06529	59.8538	440.643	-2.02811	61.1217
1750.04	38.6486	1750.04	23.7132	1932.08	102.473	1932.08	151.581		41.9348	622773000	279924000	111173000	107923000			-0.89546	6.6202	-0.89546	6.58507	-0.89546	6.71775	-0.89546	6.56881	-0.89546	6.5786		0.12722	0.00373	-0.03945	0.000842524	-0.03216		443.127	-2.17744	60.6089	443.155	-2.31851	59.8313	443.096	-2.12683	59.327	443.124	-2.08379	60.6076
1751.55	42.6497	1751.55	25.8157	1933.57	102.616	1933.57	154.064		41.9716	439897000	273853000	293250000	263654000			-0.89286	6.57777	-0.89286	6.62151	-0.89286	6.75189	-0.89286	6.46981	-0.89286	6.61916		0.12798	-0.0056	-0.03948	-0.01532	-0.03254		445.616	-2.28175	60.0531	445.634	-2.3813	59.2327	445.605	-2.15668	58.7849	445.608	-2.12614	60.0783
1753.07	46.8348	1753.07	28.0134	1935.05	105.679	1935.05	154.668		42.0083	15596200	243167000	441402000	563861000			-0.89027	6.66586	-0.89027	6.58008	-0.89027	6.68378	-0.89027	6.431	-0.89027	6.50968		0.12874	0.01652	-0.03254	-0.00798	-0.02866		448.093	-2.37468	59.4669	448.123	-2.38583	58.6311	448.105	-2.15448	58.2473	448.086	-2.14732	59.5423
1754.58	49.7114	1754.58	30.5123	1936.53	104.164	1936.53	164.045		42.0451	-198336000	225094000	334622000	731873000			-0.8877	6.59062	-0.8877	6.56882	-0.8877	6.68579	-0.8877	6.51987	-0.8877	6.60792		0.12951	-0.00289	-0.0446	-0.00816	-0.03914		450.581	-2.42315	58.8606	450.602	-2.34874	58.0355	450.578	-2.11898	57.7031	450.576	-2.14049	59.0021
1756.1	51.6209	1756.1	36.4096	1938.01	104.117	1938.01	163.002		42.0818	74415500	215770000	-70424500	640350000			-0.88515	6.61694	-0.88515	6.58216	-0.88515	6.69324	-0.88515	6.42678	-0.88515	6.5185		0.13027	0.0099	-0.03325	-0.00944	-0.02851		453.071	-2.41563	58.2471	453.091	-2.27205	57.4527	453.081	-2.02846	57.1812	453.048	-2.07984	58.4656
1757.61	55.934	1757.61	40.3186	1939.49	104.469	1939.49	170.46		42.1186	649552000	162549000	-529478000	391732000			-0.88261	6.55663	-0.88261	6.61482	-0.88261	6.64552	-0.88261	6.44738	-0.88261	6.57895		0.13104	-0.00366	-0.03591	-0.01359	-0.04075		455.584	-2.35932	57.6478	455.587	-2.14724	56.8927	455.555	-1.87492	56.6812	455.55	-1.94933	57.954
1759.12	59.9534	1759.12	44.2413	1940.97	104.13	1940.97	169.978		42.1553	1035970000	30485200	-673963000	168882000			-0.88008	6.61319	-0.88008	6.621	-0.88008	6.63357	-0.88008	6.50142	-0.88008	6.51194		0.1318	0.01018	-0.02786	0.000120887	-0.03486		458.072	-2.25066	57.0618	458.067	-1.96039	56.3719	458.041	-1.66148	56.2336	458.025	-1.75632	57.4828
1760.64	63.2356	1760.64	54.3339	1942.45	105.749	1942.45	179.289		42.1921	884774000	-135988000	-332682000	48466400			-0.87757	6.64994	-0.87757	6.52167	-0.87757	6.75015	-0.87757	6.4699	-0.87757	6.60073		0.13257	0.00475	-0.0495	-0.0133	-0.03073		460.565	-2.08007	56.5151	460.548	-1.71966	55.9076	460.528	-1.42196	55.8498	460.526	-1.52998	57.0707
1762.15	71.1615	1762.15	62.7047	1943.93	104.089	1943.93	185.497		42.2288	301772000	-236803000	286598000	-22002800			-0.87507	6.54577	-0.87507	6.54932	-0.87507	6.62809	-0.87507	6.41258	-0.87507	6.59501		0.13333	-0.00666	-0.04554	-0.01947	-0.04456		463.039	-1.84507	56.0144	463.041	-1.4402	55.5059	463.014	-1.18282	55.5232	463.017	-1.29606	56.7155
1763.66	83.4813	1763.66	71.2745	1945.41	103.666	1945.41	187.322		42.2656	-266838000	-211836000	746034000	-91134300			-0.87259	6.55322	-0.87259	6.54959	-0.87259	6.69781	-0.87259	6.43231	-0.87259	6.52775		0.13409	0.00153	-0.03818	-0.0098	-0.02897		465.531	-1.55969	55.5846	465.525	-1.14701	55.1868	465.515	-0.94868	55.2603	465.499	-1.06518	56.424
1765.17	96.7073	1765.17	83.5587	1946.89	101.883	1946.89	190.863		42.3023	-447146000	-108957000	735587000	-103049000			-0.87013	6.62796	-0.87013	6.56766	-0.87013	6.66659	-0.87013	6.41295	-0.87013	6.59994		0.13486	0.0023	-0.04387	-0.01996	-0.04054		468.006	-1.25172	55.2326	468.012	-0.87253	54.9367	468.007	-0.72965	55.05	467.994	-0.84294	56.1849
1766.69	112.795	1766.69	95.5723	1948.37	101.422	1948.37	182.125		42.3391	-246425000	-46228300	314579000	32484400			-0.86767	6.54129	-0.86767	6.59985	-0.86767	6.6866	-0.86767	6.51277	-0.86767	6.58226		0.13562	-0.00579	-0.03807	-0.0062	-0.03624		470.505	-0.93316	54.9547	470.492	-0.62142	54.7523	470.512	-0.51853	54.8939	470.5	-0.6224	56.0018
1768.2	130.119	1768.2	103.982	1949.85	0	1949.85	0		42.3758	15211800	-99378300	-173649000	279351000			-0.86523	6.60514	-0.86523	6.58531	-0.86523	6.67224	-0.86523	6.43916	-0.86523	6.59683		0.13639	-2.63721e-06	-0.04141	-0.01652	-0.03953		472.992	-0.64036	54.7679	472.974	-0.41337	54.6321	473	-0.33444	54.7936	473.005	-0.42353	55.8772
1769.71	147.539	1769.71	114.815	1951.33	0	1951.33	0		42.4126	46525200	-225971000	-409047000	434222000			-0.86281	6.56929	-0.86281	6.60897	-0.86281	6.63201	-0.86281	6.43266	-0.86281	6.53306		0.13715	0.00281	-0.03161	-0.01033	-0.03734		475.468	-0.40659	54.6444	475.475	-0.25692	54.5501	475.48	-0.19794	54.7326	475.508	-0.26716	55.7946
1771.22	162.937	1771.22	124.957	1952.8	93.8862	1952.8	154.918		42.4493	-147102000	-301743000	-325694000	296216000			-0.86039	6.60583	-0.86039	6.58664	-0.86039	6.62898	-0.86039	6.44469	-0.86039	6.60366		0.13791	-0.000667341	-0.04199	-0.01661	-0.0454		477.964	-0.24311	54.5739	477.954	-0.14959	54.5078	477.959	-0.11337	54.7022	477.996	-0.16065	55.7488
1772.73	178.739	1772.73	137.29	1954.28	92.809	1954.28	153.045		42.4861	-309164000	-231374000	-80637100	-109519000			-0.85799	6.53945	-0.85799	6.53889	-0.85799	6.69324	-0.85799	6.47483	-0.85799	6.51021		0.13868	0.00185	-0.03755	-0.00284	-0.0276		480.447	-0.1452	54.5306	480.442	-0.09229	54.4823	480.456	-0.07245	54.6812	480.498	-0.09966	55.7199
1774.24	196.148	1774.24	154.033	1955.76	90.721	1955.76	144.196		42.5228	-211694000	-26729400	147716000	-504956000			-0.85561	6.58334	-0.85561	6.53696	-0.85561	6.62377	-0.85561	6.43247	-0.85561	6.52054		0.13944	0.0058	-0.03891	-0.00899	-0.03695		482.927	-0.09583	54.5076	482.944	-0.07181	54.4665	482.948	-0.06059	54.669	482.981	-0.07222	55.7027
1775.75	214.826	1775.75	175.673	1957.24	89.0414	1957.24	136.566		42.5596	115936000	211258000	298780000	-593534000			-0.85323	6.58513	-0.85323	6.53412	-0.85323	6.63978	-0.85323	6.39145	-0.85323	6.51405		0.14021	0.00671	-0.03855	-0.01315	-0.03435		485.425	-0.0761	54.4871	485.425	-0.07442	54.4501	485.423	-0.06497	54.6542	485.457	-0.06758	55.6872
1777.26	241.249	1777.26	204.732	1958.72	84.6573	1958.72	133.295		42.5963	413288000	371507000	394766000	-337450000			-0.85087	6.55911	-0.85087	6.55038	-0.85087	6.66174	-0.85087	6.37834	-0.85087	6.52935		0.14097	0.00204	-0.03826	-0.01637	-0.03342		487.91	-0.06411	54.4692	487.914	-0.07668	54.4287	487.915	-0.06557	54.6352	487.927	-0.06959	55.6705
1778.77	276.824	1778.77	237.19	1960.19	82.9013	1960.19	126.875		42.6331	422180000	391914000	434493000	9510690			-0.84853	6.55636	-0.84853	6.59571	-0.84853	6.65249	-0.84853	6.49412	-0.84853	6.56858		0.14173	-0.00256	-0.03708	-0.00692	-0.03879		490.408	-0.06009	54.4559	490.399	-0.07172	54.4109	490.441	-0.06326	54.6207	490.417	-0.06811	55.6521
1780.28	317.517	1780.28	273.292	1961.67	78.0624	1961.67	121.268		42.6698	106183000	265078000	375545000	160059000			-0.84619	6.53347	-0.84619	6.57732	-0.84619	6.60899	-0.84619	6.37861	-0.84619	6.48342		0.1425	0.00408	-0.03001	-0.01133	-0.03466		492.9	-0.06522	54.4415	492.895	-0.0689	54.3927	492.935	-0.06194	54.6046	492.899	-0.06601	55.6352
1781.79	369.019	1781.79	309.206	1963.14	76.0618	1963.14	119.454		42.7066	-323237000	24798500	218613000	79874100			-0.84387	6.56513	-0.84387	6.50797	-0.84387	6.61719	-0.84387	6.45345	-0.84387	6.51101		0.14326	0.00473	-0.04137	-0.00547	-0.03669		495.389	-0.07144	54.4223	495.406	-0.06614	54.3754	495.437	-0.06093	54.5889	495.377	-0.06741	55.6197
1783.3	421.8	1783.3	349.311	1964.62	71.5413	1964.62	109.002		42.7433	-573761000	-250035000	58508100	-1462110			-0.84156	6.57459	-0.84156	6.56061	-0.84156	6.63392	-0.84156	6.31334	-0.84156	6.5332		0.14403	0.00341	-0.03745	-0.0245	-0.03713		497.887	-0.08075	54.4057	497.899	-0.06415	54.3608	497.935	-0.06657	54.5759	497.871	-0.07318	55.602
1784.81	481.112	1784.81	391.034	1966.1	67.2946	1966.1	112.647		42.7801	-485898000	-434188000	4296450	129789000			-0.83926	6.53701	-0.83926	6.53389	-0.83926	6.60547	-0.83926	6.40609	-0.83926	6.45166		0.14479	0.00795	-0.03177	-0.00461	-0.03161		500.386	-0.08696	54.3823	500.384	-0.06504	54.3438	500.421	-0.07572	54.5571	500.362	-0.07628	55.5814
1786.32	536.163	1786.32	430.744	1967.57	66.1254	1967.57	108.273		42.8168	-135420000	-405361000	47799900	406145000			-0.83698	6.54841	-0.83698	6.53338	-0.83698	6.68151	-0.83698	6.4427	-0.83698	6.56302		0.14555	-0.00287	-0.04398	-0.01241	-0.03475		502.884	-0.08767	54.3609	502.875	-0.07152	54.3284	502.889	-0.08407	54.5365	502.85	-0.07809	55.5648
1787.82	593.162	1787.82	471.117	1969.05	64.0287	1969.05	108.587		42.8536	234535000	-137754000	49411500	531981000			-0.8347	6.61006	-0.8347	6.49523	-0.8347	6.608	-0.8347	6.44755	-0.8347	6.48863		0.14632	0.01236	-0.04046	-0.00373	-0.03534		505.37	-0.08695	54.3379	505.357	-0.08485	54.3095	505.378	-0.09118	54.5147	505.358	-0.08167	55.5435
1789.33	648.307	1789.33	512.259	1970.52	62.0936	1970.52	105.34		42.8903	391098000	244372000	-112263000	318335000			-0.83244	6.53368	-0.83244	6.5682	-0.83244	6.59426	-0.83244	6.47317	-0.83244	6.48327		0.14708	0.00412	-0.03109	-0.000103007	-0.03639		507.878	-0.0886	54.3185	507.85	-0.09551	54.2861	507.841	-0.09453	54.4894	507.84	-0.08812	55.524
1790.84	700.292	1790.84	550.711	1972	59.2975	1972	102.535		42.9271	271997000	532196000	-380335000	-60541100			-0.83019	6.54441	-0.83019	6.52014	-0.83019	6.59698	-0.83019	6.4207	-0.83019	6.51079		0.14785	0.00236	-0.03988	-0.00932	-0.03906		510.367	-0.0881	54.2941	510.353	-0.09951	54.2602	510.33	-0.09617	54.4666	510.332	-0.09158	55.499
1792.35	750.66	1792.35	583.366	1973.47	55.9417	1973.47	106.096		42.9638	17931900	587046000	-539059000	-193161000			-0.82795	6.52038	-0.82795	6.49507	-0.82795	6.65565	-0.82795	6.38841	-0.82795	6.50519		0.14861	0.000195352	-0.04228	-0.01254	-0.03151		512.858	-0.08417	54.2729	512.837	-0.0987	54.2352	512.837	-0.09828	54.4433	512.818	-0.09043	55.4777
1793.85	795.588	1793.85	614.415	1974.95	53.6128	1974.95	92.9872		43.0006	-145211000	449930000	-416625000	156121000			-0.82572	6.56547	-0.82572	6.55722	-0.82572	6.59181	-0.82572	6.45307	-0.82572	6.44094		0.14937	0.01241	-0.02779	0.00213	-0.03206		515.351	-0.08128	54.2526	515.33	-0.09337	54.2105	515.316	-0.09461	54.4168	515.319	-0.08964	55.4552
1795.36	834.421	1795.36	642.805	1976.42	51.8423	1976.42	86.0396		43.0373	-86188900	295585000	-68629400	768680000			-0.82351	6.54418	-0.82351	6.57964	-0.82351	6.65066	-0.82351	6.34623	-0.82351	6.5149		0.15014	0.00189	-0.03316	-0.0186	-0.03316		517.834	-0.07985	54.2324	517.799	-0.08516	54.1894	517.81	-0.08806	54.3957	517.808	-0.08613	55.4312
1796.87	863.654	1796.87	666.96	1977.89	50.39	1977.89	79.9064		43.0741	131484000	266640000	252130000	1139320000			-0.8213	6.47234	-0.8213	6.54368	-0.8213	6.56965	-0.8213	6.44103	-0.8213	6.52368		0.1509	-0.00737	-0.03845	-0.00832	-0.04371		520.321	-0.08206	54.2138	520.254	-0.0779	54.1683	520.316	-0.08332	54.373	520.301	-0.0847	55.4125
1798.37	891.677	1798.37	685.548	1979.37	48.6003	1979.37	75.8329		43.1109	313089000	345681000	314146000	947951000			-0.81911	6.46683	-0.81911	6.49977	-0.81911	6.65093	-0.81911	6.46358	-0.81911	6.52112		0.15167	-0.00773	-0.04346	-0.00537	-0.0338		522.822	-0.08309	54.1911	522.747	-0.07356	54.1492	522.811	-0.07826	54.3528	522.804	-0.08469	55.3901
1799.88	908.791	1799.88	699.478	1980.84	47.8022	1980.84	71.2458		43.1476	306603000	389224000	98459200	367082000			-0.81693	6.52613	-0.81693	6.5433	-0.81693	6.62313	-0.81693	6.43747	-0.81693	6.58019		0.15243	-0.00732	-0.04465	-0.0149	-0.04353		525.321	-0.0803	54.171	525.238	-0.07053	54.1318	525.307	-0.07341	54.3341	525.306	-0.08116	55.369
1801.38	923.216	1801.38	712.655	1982.31	45.0522	1982.31	63.1409		43.1844	132527000	286429000	-210302000	-107206000			-0.81476	6.4807	-0.81476	6.54483	-0.81476	6.57871	-0.81476	6.46311	-0.81476	6.49356		0.15319	-0.00312	-0.03502	-0.00242	-0.03935		527.815	-0.07452	54.1509	527.761	-0.06845	54.1146	527.811	-0.0733	54.3175	527.808	-0.07762	55.3488
1802.89	932.934	1802.89	721.5	1983.79	42.5379	1983.79	57.1987		43.2211	-48951900	81641300	-392356000	-127867000			-0.8126	6.46119	-0.8126	6.51703	-0.8126	6.68431	-0.8126	6.41147	-0.8126	6.52237		0.15396	-0.00852	-0.04151	-0.01168	-0.02999		530.326	-0.06648	54.1333	530.269	-0.06766	54.0985	530.298	-0.0785	54.2987	530.306	-0.07516	55.3303
1804.39	938.816	1804.39	725.576	1985.26	42.7552	1985.26	54.275		43.2579	-101264000	-59735000	-339430000	206853000			-0.81045	6.48292	-0.81045	6.518	-0.81045	6.6416	-0.81045	6.37895	-0.81045	6.49332		0.15472	-0.00284	-0.03823	-0.01237	-0.03188		532.817	-0.06474	54.1187	532.802	-0.06689	54.0809	532.788	-0.07961	54.2771	532.799	-0.07587	55.3129
1805.9	938.445	1805.9	726.279	1986.73	38.5905	1986.73	44.9611		43.2946	-46918000	-3631170	-70254300	517004000			-0.80831	6.52665	-0.80831	6.54683	-0.80831	6.65985	-0.80831	6.46278	-0.80831	6.52444		0.15549	-0.00118	-0.03815	-0.00582	-0.03311		535.306	-0.06666	54.1017	535.295	-0.06354	54.0644	535.29	-0.07478	54.2577	535.303	-0.07686	55.2919
1807.4	933.23	1807.4	724.978	1988.2	38.693	1988.2	40.2253		43.3314	-41390000	232299000	327211000	560519000			-0.80618	6.46028	-0.80618	6.51445	-0.80618	6.65258	-0.80618	6.40246	-0.80618	6.50183		0.15625	-0.00638	-0.03958	-0.01051	-0.0315		537.802	-0.06439	54.0844	537.821	-0.05773	54.0488	537.778	-0.06854	54.2402	537.804	-0.07154	55.2732
1808.91	926.457	1808.91	722.268	1989.67	36.2183	1989.67	36.8543		43.3681	-208043000	497787000	719588000	450320000			-0.80406	6.48481	-0.80406	6.47884	-0.80406	6.64305	-0.80406	6.37012	-0.80406	6.5324		0.15702	-0.00688	-0.04721	-0.01768	-0.03597		540.306	-0.05764	54.0689	540.321	-0.05297	54.0355	540.28	-0.06113	54.2243	540.311	-0.06633	55.2562
1810.41	911.355	1810.41	717.435	1991.14	34.2099	1991.14	27.5396		43.4049	-493438000	635741000	921515000	456534000			-0.80195	6.49621	-0.80195	6.46803	-0.80195	6.63187	-0.80195	6.38842	-0.80195	6.49647		0.15778	-0.00165	-0.04459	-0.01159	-0.03337		542.788	-0.05483	54.057	542.811	-0.05821	54.0236	542.772	-0.06099	54.2102	542.801	-0.06714	55.241
1811.92	894.276	1811.92	712.656	1992.62	32.3247	1992.62	28.1575		43.4416	-685504000	592185000	758660000	648434000			-0.79985	6.49743	-0.79985	6.52718	-0.79985	6.62089	-0.79985	6.39892	-0.79985	6.45921		0.15854	0.00256	-0.0334	-0.00628	-0.03061		545.289	-0.05522	54.041	545.313	-0.06348	54.0064	545.268	-0.06215	54.1942	545.31	-0.06687	55.2224
1813.42	874.314	1813.42	703.486	1994.09	29.7729	1994.09	21.5981		43.4784	-584455000	426227000	224255000	799728000			-0.79776	6.44898	-0.79776	6.4952	-0.79776	6.59339	-0.79776	6.42082	-0.79776	6.49865		0.15931	-0.00734	-0.04156	-0.00799	-0.03816		547.789	-0.05132	54.0281	547.788	-0.05524	53.9892	547.769	-0.05676	54.1767	547.79	-0.06326	55.2073
1814.92	853.648	1814.92	696.625	1995.56	28.5979	1995.56	21.4658		43.5151	-176696000	240732000	-416978000	667529000			-0.79569	6.45758	-0.79569	6.43766	-0.79569	6.59625	-0.79569	6.46341	-0.79569	6.48281		0.16007	-0.00462	-0.04676	-0.00121	-0.0361		550.283	-0.04539	54.0157	550.298	-0.05318	53.9802	550.262	-0.06017	54.1674	550.293	-0.06018	55.1904
1816.42	831.597	1816.42	687.071	1997.03	24.6414	1997.03	22.3317		43.5519	336217000	111378000	-751489000	315929000			-0.79362	6.49915	-0.79362	6.45214	-0.79362	6.53577	-0.79362	6.42772	-0.79362	6.47818		0.16084	0.000686718	-0.04451	-0.00494	-0.04276		552.777	-0.04198	54.0054	552.785	-0.06135	53.9655	552.795	-0.0655	54.148	552.788	-0.06353	55.1771
1817.93	818.19	1817.93	676.221	1998.5	23.1325	1998.5	17.7803		43.5886	671510000	61862000	-532193000	90628300			-0.79156	6.47344	-0.79156	6.51375	-0.79156	6.58776	-0.79156	6.32757	-0.79156	6.48246		0.1616	-0.00275	-0.03756	-0.01728	-0.03707		555.273	-0.04328	53.9958	555.284	-0.05941	53.9465	555.308	-0.05846	54.13	555.288	-0.07263	55.1601
1819.43	808.765	1819.43	662.218	1999.96	20.1563	1999.96	15.4912		43.6254	649752000	75188200	88001000	243838000			-0.78951	6.52816	-0.78951	6.50773	-0.78951	6.57479	-0.78951	6.35731	-0.78951	6.45975		0.16236	0.00605	-0.03581	-0.01128	-0.03613		557.774	-0.04717	53.9837	557.772	-0.05723	53.9351	557.82	-0.05734	54.1208	557.788	-0.07433	55.14
1820.93	805.563	1820.93	650.026	2001.43	18.5564	2001.43	10.4518		43.6621	296357000	113581000	658200000	621801000			-0.78747	6.52746	-0.78747	6.52523	-0.78747	6.61506	-0.78747	6.27964	-0.78747	6.44472		0.16313	0.00761	-0.03206	-0.01885	-0.02972		560.269	-0.054	53.9725	560.267	-0.06691	53.9195	560.337	-0.06962	54.1041	560.286	-0.07336	55.1229
1822.43	809.919	1822.43	638.763	2002.9	16.1657	2002.9	14.2577		43.6989	-191299000	140250000	808293000	786608000			-0.78544	6.41727	-0.78544	6.44403	-0.78544	6.66143	-0.78544	6.34783	-0.78544	6.48557		0.16389	-0.00958	-0.04629	-0.01521	-0.02868		562.77	-0.05998	53.9578	562.773	-0.07242	53.9001	562.825	-0.07825	54.0844	562.827	-0.07237	55.1034
1823.93	817.361	1823.93	631.773	2004.37	13.1733	2004.37	16.8682		43.7356	-565586000	145187000	552345000	474256000			-0.78342	6.49214	-0.78342	6.50026	-0.78342	6.60953	-0.78342	6.39015	-0.78342	6.50876		0.16466	-0.00346	-0.04205	-0.01273	-0.03736		565.248	-0.06361	53.9416	565.272	-0.07163	53.8835	565.306	-0.0819	54.0645	565.378	-0.07297	55.0869
1825.43	825.843	1825.43	627.774	2005.84	11.1437	2005.84	14.541		43.7724	-655951000	157606000	220632000	-96599000			-0.78141	6.52179	-0.78141	6.49425	-0.78141	6.58006	-0.78141	6.3928	-0.78141	6.45755		0.16542	0.00555	-0.03719	-0.00683	-0.03526		567.741	-0.06508	53.9261	567.766	-0.07241	53.8661	567.782	-0.09012	54.0441	567.902	-0.07643	55.0685
1826.94	836.303	1826.94	625.828	2007.31	7.98224	2007.31	18.5132		43.8091	-440840000	219554000	98785300	-416955000			-0.77941	6.53733	-0.77941	6.43361	-0.77941	6.60131	-0.77941	6.46265	-0.77941	6.42332		0.16618	0.01108	-0.04076	0.00519	-0.02901		570.24	-0.06108	53.908	570.257	-0.07298	53.8473	570.262	-0.09426	54.0197	570.385	-0.07327	55.0474
1828.44	843.352	1828.44	625.316	2008.78	5.69917	2008.78	20.6684		43.8459	-43017700	331259000	155481000	-203245000			-0.77742	6.52423	-0.77742	6.4975	-0.77742	6.60287	-0.77742	6.43174	-0.77742	6.37577		0.16695	0.01475	-0.02788	0.00671	-0.02364		572.732	-0.05454	53.8941	572.756	-0.06955	53.8285	572.75	-0.08424	53.9947	572.864	-0.06678	55.0299
1829.94	844.523	1829.94	624.21	2010.24	4.97951	2010.24	21.6291		43.8826	342228000	424646000	138614000	298775000			-0.77544	6.4846	-0.77544	6.42374	-0.77544	6.56351	-0.77544	6.28955	-0.77544	6.46628		0.16771	0.000303318	-0.04663	-0.02002	-0.03817		575.221	-0.05051	53.8824	575.257	-0.06904	53.8115	575.222	-0.07646	53.9776	575.32	-0.06495	55.0153
1831.44	844.292	1831.44	621.645	2011.71	2.77755	2011.71	17.6983		43.9194	551706000	409644000	-85469800	549440000			-0.77346	6.51272	-0.77346	6.43046	-0.77346	6.54593	-0.77346	6.40348	-0.77346	6.40314		0.16848	0.01044	-0.03894	0.000370932	-0.03337		577.714	-0.0475	53.8694	577.745	-0.07049	53.7944	577.706	-0.07581	53.958	577.795	-0.06825	54.9987
1832.94	844.124	1832.94	615.301	2013.18	3.13581	2013.18	16.4491		43.9561	537273000	261765000	-343139000	256183000			-0.7715	6.52671	-0.7715	6.53986	-0.7715	6.51917	-0.7715	6.32426	-0.7715	6.47031		0.16924	0.00473	-0.03309	-0.01634	-0.04386		580.219	-0.04178	53.8573	580.245	-0.06931	53.7753	580.189	-0.07292	53.9383	580.253	-0.07007	54.9795
1834.44	836.545	1834.44	610.79	2014.65	2.27411	2014.65	16.4399		43.9929	376266000	60025700	-338801000	-333069000			-0.76954	6.53631	-0.76954	6.51489	-0.76954	6.5241	-0.76954	6.42567	-0.76954	6.46345		0.17	0.00659	-0.03535	-0.00357	-0.04253		582.718	-0.0363	53.8487	582.744	-0.06939	53.7608	582.691	-0.07228	53.9226	582.737	-0.06584	54.9629
1835.93	826.556	1835.93	600.808	2016.11	0.50071	2016.11	15.836		44.0296	201409000	-77607700	-11957300	-678188000			-0.76759	6.45144	-0.76759	6.48912	-0.76759	6.5623	-0.76759	6.43917	-0.76759	6.43571		0.17077	-0.00019565	-0.03542	0.00105	-0.03498		585.217	-0.03537	53.8399	585.241	-0.06658	53.7411	585.195	-0.07263	53.9033	585.234	-0.06027	54.9464
1837.43	811.673	1837.43	589.303	2017.58	2.32495	2017.58	13.3942		44.0664	101284000	-105169000	345297000	-472828000			-0.76565	6.44985	-0.76565	6.48857	-0.76565	6.6157	-0.76565	6.35517	-0.76565	6.44337		0.17153	-0.00121	-0.03633	-0.00974	-0.0295		587.717	-0.03833	53.8317	587.746	-0.05989	53.726	587.729	-0.06817	53.885	587.732	-0.05938	54.9342
1838.93	789.255	1838.93	576.116	2019.05	0.714	2019.05	10.4753		44.1031	66927200	-89966800	369754000	84703600			-0.76372	6.45408	-0.76372	6.50849	-0.76372	6.6251	-0.76372	6.39941	-0.76372	6.45425		0.1723	-0.00191	-0.03511	-0.00568	-0.02957		590.228	-0.03407	53.8188	590.236	-0.0598	53.713	590.237	-0.06228	53.8698	590.211	-0.05876	54.9177
1840.43	759.918	1840.43	561.994	2020.51	0.82608	2020.51	9.90501		44.1399	22189300	-135262000	21351300	521987000			-0.7618	6.49915	-0.7618	6.47643	-0.7618	6.5882	-0.7618	6.39598	-0.7618	6.47941		0.17306	0.00055326	-0.04172	-0.00883	-0.03668		592.724	-0.03003	53.8144	592.728	-0.06074	53.6947	592.744	-0.05705	53.8504	592.709	-0.04788	54.9032
1841.93	730.464	1841.93	542.858	2021.98	0.85437	2021.98	12.2991		44.1766	-94514300	-264801000	-342605000	553478000			-0.75989	6.45873	-0.75989	6.50164	-0.75989	6.64274	-0.75989	6.41167	-0.75989	6.44352		0.17382	-0.000205444	-0.03477	-0.00306	-0.02631		595.212	-0.00642	53.8067	595.228	-0.01904	53.683	595.247	-0.08649	53.8466	595.199	0.01799	54.8936
1843.43	699.623	1843.43	521.484	2023.44	2.81092	2023.44	14.738		44.2134	-269107000	-395821000	-318110000	299160000			-0.75798	6.42903	-0.75798	6.43821	-0.75798	6.54818	-0.75798	6.35177	-0.75798	6.40892		0.17459	0.000135836	-0.03864	-0.00639	-0.03373
1844.92	662.739	1844.92	501.01	2024.91	3.81974	2024.91	19.5278		44.2501	-419095000	-430561000	122894000	83018800			-0.75609	6.45507	-0.75609	6.46066	-0.75609	6.62517	-0.75609	6.39705	-0.75609	6.45202		0.17535	-0.00155	-0.04063	-0.00572	-0.02932
1846.42	627.286	1846.42	477.254	2026.37	5.85042	2026.37	21.9829		44.2869	-455177000	-361769000	581747000	76388900			-0.7542	6.4482	-0.7542	6.48287	-0.7542	6.55028	-0.7542	6.27849	-0.7542	6.46601		0.17612	-0.00387	-0.03948	-0.0213	-0.03971
1847.92	586.944	1847.92	451.898	2027.84	7.02836	2027.84	24.9314		44.3237	-341788000	-270767000	615809000	169661000			-0.75232	6.40504	-0.75232	6.48518	-0.75232	6.55393	-0.75232	6.29343	-0.75232	6.43087		0.17688	-0.00503	-0.03537	-0.0157	-0.03545
1849.41	549.017	1849.41	426.68	2029.3	8.97282	2029.3	31.1521		44.3604	-112093000	-222140000	164932000	162863000			-0.75045	6.41584	-0.75045	6.43549	-0.75045	6.54584	-0.75045	6.39636	-0.75045	6.3545		0.17764	0.00454	-0.03303	0.00483	-0.02808
1850.91	509.153	1850.91	399.629	2030.76	12.2236	2030.76	35.009		44.3972	162361000	-183644000	-408848000	17052900			-0.74858	6.44881	-0.74858	6.50052	-0.74858	6.50254	-0.74858	6.31655	-0.74858	6.44314		0.17841	-0.00131	-0.03486	-0.0143	-0.04287
1852.41	471.72	1852.41	375.061	2032.23	17.0679	2032.23	44.2057		44.4339	412828000	-73993300	-690281000	-118688000			-0.74673	6.45842	-0.74673	6.41854	-0.74673	6.59743	-0.74673	6.33815	-0.74673	6.52062		0.17917	-0.00865	-0.05318	-0.02018	-0.04008
1853.9	436.439	1853.9	348.162	2033.69	21.8656	2033.69	50.2604		44.4707	593662000	112372000	-592055000	-104566000			-0.74488	6.50922	-0.74488	6.45815	-0.74488	6.5384	-0.74488	6.34732	-0.74488	6.40267		0.17994	0.01008	-0.03555	-0.00624	-0.03421
1855.4	402.595	1855.4	320.69	2035.15	26.7701	2035.15	55.913		44.5074	679075000	257223000	-363933000	19368500			-0.74304	6.51105	-0.74304	6.44663	-0.74304	6.57983	-0.74304	6.31795	-0.74304	6.44922		0.1807	0.00522	-0.04201	-0.01479	-0.03438
1856.89	374.329	1856.89	295.008	2036.62	29.1878	2036.62	60.1886		44.5442	657034000	223523000	-259152000	84419900			-0.74121	6.51163	-0.74121	6.44937	-0.74121	6.54466	-0.74121	6.33307	-0.74121	6.4463		0.18147	0.0056	-0.04137	-0.01268	-0.03823
1858.39	348.756	1858.39	271.524	2038.08	33.0487	2038.08	63.8722		44.5809	536549000	10414700	-247100000	-7620860			-0.73938	6.47044	-0.73938	6.45235	-0.73938	6.52169	-0.73938	6.36473	-0.73938	6.49154		0.18223	-0.00409	-0.04594	-0.01386	-0.04588
1859.88	326.412	1859.88	251.912	2039.54	37.6401	2039.54	72.6711		44.6177	359166000	-219533000	-85811600	-172249000			-0.73756	6.4006	-0.73756	6.46252	-0.73756	6.5816	-0.73756	6.38446	-0.73756	6.38378		0.18299	-0.000408563	-0.03297	0.000227517	-0.02704
1861.38	303.471	1861.38	233.866	2041	43.8829	2041	76.6594		44.6544	188956000	-290032000	344268000	-236014000			-0.73576	6.45905	-0.73576	6.43267	-0.73576	6.51335	-0.73576	6.33156	-0.73576	6.45085		0.18376	-0.000966708	-0.04387	-0.01336	-0.04243
1862.87	287.089	1862.87	217.154	2042.47	48.7631	2042.47	86.8455		44.6912	71970400	-188476000	834675000	-119448000			-0.73395	6.41453	-0.73395	6.43266	-0.73395	6.58357	-0.73395	6.31859	-0.73395	6.40803		0.18452	-0.00144	-0.03921	-0.01023	-0.02945
1864.36	268.361	1864.36	204.203	2043.93	54.3077	2043.93	95.8846		44.7279	-3595710	-77915500	1016810000	89953700			-0.73216	6.49878	-0.73216	6.42932	-0.73216	6.52114	-0.73216	6.31672	-0.73216	6.426		0.18529	0.00633	-0.04157	-0.01241	-0.0388
1865.86	250.571	1865.86	192.779	2045.39	58.9769	2045.39	97.1308		44.7647	-95622400	-121738000	734167000	231150000			-0.73037	6.46072	-0.73037	6.48317	-0.73037	6.55181	-0.73037	6.31735	-0.73037	6.44626		0.18605	-0.000273419	-0.03729	-0.01454	-0.03738
1867.35	234.535	1867.35	178.311	2046.85	62.1753	2046.85	106.252		44.8014	-232256000	-304193000	219166000	206716000			-0.72859	6.43216	-0.72859	6.44392	-0.72859	6.53459	-0.72859	6.36188	-0.72859	6.41388		0.18681	-4.32185e-05	-0.03849	-0.00573	-0.03588
1868.84	219.689	1868.84	167.031	2048.31	66.1239	2048.31	115.122		44.8382	-335692000	-440735000	-123386000	28627200			-0.72682	6.48324	-0.72682	6.43286	-0.72682	6.50816	-0.72682	6.333	-0.72682	6.43878		0.18758	0.00314	-0.04253	-0.01187	-0.04173
1870.34	205.936	1870.34	154.115	2049.77	70.4773	2049.77	124.683		44.8749	-243035000	-370423000	-107958000	-227116000			-0.72505	6.4467	-0.72505	6.44425	-0.72505	6.56472	-0.72505	6.34436	-0.72505	6.47726		0.18834	-0.00527	-0.04536	-0.01472	-0.03923
1871.83	193.846	1871.83	143.325	2051.23	74.0359	2051.23	127.948		44.9117	149897000	-125708000	68518900	-463179000			-0.72329	6.45796	-0.72329	6.4692	-0.72329	6.52239	-0.72329	6.30534	-0.72329	6.3601		0.18911	0.0088	-0.02958	-0.00657	-0.03147
1873.32	181.498	1873.32	131.788	2052.69	79.3472	2052.69	128.513		44.9484	731861000	101703000	57429600	-563384000			-0.72154	6.46222	-0.72154	6.34529	-0.72154	6.51942	-0.72154	6.3763	-0.72154	6.40642		0.18987	0.00424	-0.04955	-0.00321	-0.03687
1874.81	168.014	1874.81	123.161	2054.15	83.3365	2054.15	136.879		44.9852	1178960000	161574000	-258820000	-420047000			-0.7198	6.43336	-0.7198	6.44238	-0.7198	6.5343	-0.7198	6.26303	-0.7198	6.38865		0.19063	0.00285	-0.03592	-0.0147	-0.03317
1876.3	161.425	1876.3	113.384	2055.61	87.0671	2055.61	141.413		45.0219	1175690000	98757000	-625781000	-33995700			-0.71806	6.4425	-0.71806	6.44018	-0.71806	6.51422	-0.71806	6.27374	-0.71806	6.3715		0.1914	0.00577	-0.03432	-0.01156	-0.03368
1877.8	151.525	1877.8	105.991	2057.07	90.0365	2057.07	146.046		45.0587	694003000	100554000	-658222000	397941000			-0.71633	6.48569	-0.71633	6.48526	-0.71633	6.54962	-0.71633	6.38276	-0.71633	6.45619		0.19216	0.00153	-0.03812	-0.00787	-0.03872
1879.29	141.861	1879.29	100.421	2058.53	94.142	2058.53	146.828		45.0954	61925000	298978000	-217425000	556596000			-0.71461	6.42569	-0.71461	6.39249	-0.71461	6.4456	-0.71461	6.32526	-0.71461	6.35666		0.19293	0.00545	-0.03844	-0.00383	-0.04018
1880.78	132.555	1880.78	93.1038	2059.99	98.2186	2059.99	147.141		45.1322	-291957000	635228000	447241000	247457000			-0.71289	6.38996	-0.71289	6.4405	-0.71289	6.41428	-0.71289	6.33274	-0.71289	6.41113		0.19369	-0.00462	-0.0386	-0.00889	-0.04983
1882.27	121.971	1882.27	87.9261	2061.44	100.597	2061.44	148.562		45.1689	-218844000	916485000	916734000	-383634000			-0.71118	6.41287	-0.71118	6.34245	-0.71118	6.51195	-0.71118	6.24062	-0.71118	6.41608		0.19445	-0.00251	-0.05095	-0.02035	-0.03881
1883.76	112.615	1883.76	82.8942	2062.9	105.261	2062.9	153.571		45.2057	8313220	991687000	953091000	-907125000			-0.70948	6.43145	-0.70948	6.51044	-0.70948	6.52863	-0.70948	6.38353	-0.70948	6.3635		0.19522	0.00537	-0.02498	0.00233	-0.0311
1885.25	105.458	1885.25	79.3364	2064.36	107.016	2064.36	156.47		45.2424	-36805700	865745000	652142000	-942434000			-0.70778	6.51443	-0.70778	6.4436	-0.70778	6.51806	-0.70778	6.32154	-0.70778	6.33212		0.19598	0.01838	-0.02961	-0.0016	-0.02893
1886.74	101.342	1886.74	74.8425	2065.82	108.947	2065.82	163.71		45.2792	-485704000	660142000	292181000	-479673000			-0.70609	6.4679	-0.70609	6.41558	-0.70609	6.49793	-0.70609	6.31332	-0.70609	6.3457		0.19675	0.01152	-0.03447	-0.00406	-0.03279
1888.23	96.3166	1888.23	71.8667	2067.27	110.949	2067.27	167.105		45.3159	-992625000	493346000	70645400	121206000			-0.70441	6.38971	-0.70441	6.42832	-0.70441	6.50605	-0.70441	6.32605	-0.70441	6.34688		0.19751	0.00236	-0.03306	-0.00267	-0.03196
1889.72	93.6837	1889.72	68.9122	2068.73	110.06	2068.73	170.996		45.3527	-1035830000	411927000	-8234620	464409000			-0.70273	6.43844	-0.70273	6.41926	-0.70273	6.48992	-0.70273	6.30468	-0.70273	6.37676		0.19827	0.00473	-0.03741	-0.00847	-0.03713
1891.21	93.9123	1891.21	68.3043	2070.19	110.118	2070.19	172.046		45.3894	-438213000	411784000	-29116400	464012000			-0.70106	6.43982	-0.70106	6.48954	-0.70106	6.55304	-0.70106	6.31769	-0.70106	6.37233		0.19904	0.00537	-0.02846	-0.00644	-0.02917
1892.69	94.4287	1892.69	64.8685	2071.64	108.079	2071.64	167.25		45.4262	410665000	479117000	-9858880	366624000			-0.6994	6.43322	-0.6994	6.39925	-0.6994	6.5774	-0.6994	6.24261	-0.6994	6.43309		0.1998	-0.00201	-0.04596	-0.02197	-0.03291
1894.18	95.9988	1894.18	62.258	2073.1	107.475	2073.1	170.885		45.4629	883573000	584354000	117406000	446427000			-0.69774	6.49769	-0.69774	6.34974	-0.69774	6.49604	-0.69774	6.31612	-0.69774	6.37671		0.20057	0.01158	-0.04578	-0.0071	-0.0364
1895.67	96.5463	1895.67	64.4893	2074.55	104.811	2074.55	170.916		45.4997	699569000	655605000	383846000	701161000			-0.69609	6.47336	-0.69609	6.44586	-0.69609	6.59156	-0.69609	6.34797	-0.69609	6.44541		0.20133	0.00128	-0.04169	-0.01082	-0.03258
1897.16	97.438	1897.16	64.2773	2076.01	104.47	2076.01	174.387		45.5365	188967000	605528000	684835000	865079000			-0.69444	6.43668	-0.69444	6.45318	-0.69444	6.49557	-0.69444	6.33618	-0.69444	6.42883		0.2021	-0.00115	-0.039	-0.01041	-0.04214
1898.65	98.389	1898.65	64.4356	2077.47	101.22	2077.47	170.923		45.5732	-35690900	416480000	838017000	712799000			-0.69281	6.37434	-0.69281	6.41364	-0.69281	6.58146	-0.69281	6.31108	-0.69281	6.41886		0.20286	-0.00727	-0.04268	-0.0123	-0.03088
1900.13	102.793	1900.13	66.7096	2078.92	100.99	2078.92	171.349		45.61	314788000	191057000	747659000	320937000			-0.69117	6.42979	-0.69117	6.40123	-0.69117	6.5155	-0.69117	6.22133	-0.69117	6.41263		0.20362	-0.000181194	-0.04349	-0.02226	-0.03801
1901.62	103.58	1901.62	68.975	2080.38	98.1563	2080.38	169.566		45.6467	925161000	84886100	499370000	5609500			-0.68955	6.39825	-0.68955	6.48539	-0.68955	6.49372	-0.68955	6.39232	-0.68955	6.42229		0.20439	-0.00488	-0.03441	-0.00304	-0.04164
1903.11	103.729	1903.11	71.3371	2081.83	96.5007	2081.83	166.281		45.6835	1196190000	165319000	281964000	2294910			-0.68793	6.43093	-0.68793	6.41168	-0.68793	6.61936	-0.68793	6.32563	-0.68793	6.43861		0.20515	-0.00288	-0.04507	-0.01273	-0.02854
1904.59	106.529	1904.59	72.409	2083.28	92.9251	2083.28	161.012		45.7202	838459000	340453000	218618000	226493000			-0.68631	6.42317	-0.68631	6.36462	-0.68631	6.51281	-0.68631	6.29502	-0.68631	6.38903		0.20592	0.00163	-0.04533	-0.01095	-0.03575
1906.08	108.214	1906.08	73.7156	2084.74	90.8192	2084.74	152.872		45.757	145029000	446451000	280755000	364783000			-0.6847	6.48212	-0.6847	6.39012	-0.6847	6.46602	-0.6847	6.31678	-0.6847	6.38122		0.20668	0.00929	-0.04141	-0.00752	-0.04044
1907.56	112.531	1907.56	75.5355	2086.19	86.2704	2086.19	152.19		45.7937	-312422000	412599000	359261000	198356000			-0.6831	6.46013	-0.6831	6.43723	-0.6831	6.42648	-0.6831	6.23901	-0.6831	6.38605		0.20744	0.00622	-0.03626	-0.01726	-0.04565
1909.05	117.597	1909.05	79.1201	2087.65	83.4518	2087.65	148.126		45.8305	-235582000	327833000	395274000	-175726000			-0.6815	6.40728	-0.6815	6.46568	-0.6815	6.54548	-0.6815	6.29411	-0.6815	6.39581		0.20821	-0.000948769	-0.0339	-0.0118	-0.03263
1910.54	120.519	1910.54	84.2344	2089.1	83.3817	2089.1	149.191		45.8672	154025000	328243000	420309000	-445635000			-0.67991	6.41227	-0.67991	6.36571	-0.67991	6.47033	-0.67991	6.30353	-0.67991	6.41585		0.20897	-0.00256	-0.04812	-0.01286	-0.04371
1912.02	123.885	1912.02	86.5983	2090.55	79.5948	2090.55	149.909		45.904	384819000	420887000	475086000	-394556000			-0.67833	6.42544	-0.67833	6.41177	-0.67833	6.51238	-0.67833	6.26998	-0.67833	6.41967		0.20974	-0.00145	-0.04299	-0.01726	-0.03915
1913.51	124.923	1913.51	87.3759	2092	75.9906	2092	149.278		45.9407	205193000	442045000	523892000	-103262000			-0.67675	6.37708	-0.67675	6.37487	-0.67675	6.5843	-0.67675	6.24763	-0.67675	6.33435		0.2105	0.00226	-0.03813	-0.01061	-0.02133
1914.99	127.061	1914.99	91.3644	2093.46	72.2499	2093.46	142.933		45.9775	-223645000	216310000	483403000	144738000			-0.67517	6.37753	-0.67517	6.36821	-0.67517	6.53051	-0.67517	6.3718	-0.67517	6.40583		0.21126	-0.00548	-0.04673	-0.00368	-0.03549
1916.47	126.735	1916.47	93.2486	2094.91	69.2903	2094.91	138.163		46.0142	-554636000	-234185000	339271000	140908000			-0.67361	6.45709	-0.67361	6.36356	-0.67361	6.48423	-0.67361	6.30056	-0.67361	6.39051		0.21203	0.00539	-0.04562	-0.01045	-0.0393
1917.96	128.081	1917.96	94.8251	2096.36	65.232	2096.36	137.661		46.051	-607189000	-653220000	203267000	-68673000			-0.67204	6.38072	-0.67204	6.41185	-0.67204	6.52574	-0.67204	6.32853	-0.67204	6.44024		0.21279	-0.00886	-0.04522	-0.01256	-0.03981
1919.44	129.156	1919.44	96.0167	2097.81	62.1971	2097.81	132.574		46.0877	-473905000	-749948000	217798000	-259052000			-0.67049	6.4189	-0.67049	6.42159	-0.67049	6.45998	-0.67049	6.40283	-0.67049	6.40253		0.21356	-0.000338673	-0.03994	0.000360454	-0.04348
1920.92	133.024	1920.92	98.4859	2099.26	59.6656	2099.26	130.665		46.1245	-329874000	-460615000	392058000	-253358000			-0.66894	6.40825	-0.66894	6.41434	-0.66894	6.51422	-0.66894	6.28543	-0.66894	6.31978		0.21432	0.00745	-0.03179	-0.00454	-0.02804
1922.41	133.044	1922.41	103.073	2100.72	55.2097	2100.72	123.379		46.1612	-217081000	-23746400	552765000	-69770600			-0.66739	6.35745	-0.66739	6.48684	-0.66739	6.50774	-0.66739	6.30446	-0.66739	6.42794		0.21508	-0.01021	-0.03485	-0.01407	-0.0406
1923.89	133.329	1923.89	104.198	2102.17	54.2137	2102.17	119.9		46.198	-53571300	212615000	487076000	129499000			-0.66585	6.32811	-0.66585	6.37722	-0.66585	6.54353	-0.66585	6.38024	-0.66585	6.2797		0.21585	0.00256	-0.03189	0.01108	-0.0202
1925.37	134.832	1925.37	108.789	2103.62	51.1115	2103.62	113.012		46.2347	184540000	83078700	148504000	198548000			-0.66432	6.42958	-0.66432	6.42961	-0.66432	6.45387	-0.66432	6.30518	-0.66432	6.39709		0.21661	0.00149	-0.03838	-0.01062	-0.04361
1926.85	137.337	1926.85	109.481	2105.07	48.9084	2105.07	104.899		46.2715	365817000	-264994000	-284991000	107235000			-0.66279	6.42327	-0.66279	6.38137	-0.66279	6.46889	-0.66279	6.27354	-0.66279	6.42074		0.21738	-0.00182	-0.04677	-0.01695	-0.04441
1928.34	138.803	1928.34	111.634	2106.52	45.3528	2106.52	96.6999		46.3082	327011000	-515666000	-567864000	-88387300			-0.66126	6.43101	-0.66126	6.33523	-0.66126	6.48972	-0.66126	6.34514	-0.66126	6.37449		0.21814	0.00412	-0.04728	-0.00342	-0.0369
1929.82	141.255	1929.82	113.416	2107.97	42.7365	2107.97	92.2883		46.345	70618400	-467729000	-603292000	-326517000			-0.65975	6.43107	-0.65975	6.38778	-0.65975	6.51797	-0.65975	6.32629	-0.65975	6.39581		0.2189	0.0018	-0.04328	-0.00798	-0.03588
1931.3	143.029	1931.3	114.305	2109.42	40.482	2109.42	83.7075		46.3817	-208033000	-204301000	-501363000	-564885000			-0.65823	6.4281	-0.65823	6.4071	-0.65823	6.49006	-0.65823	6.31979	-0.65823	6.37395		0.21967	0.00384	-0.03857	-0.00637	-0.0368
1932.78	145.475	1932.78	117.959	2110.86	38.1627	2110.86	78.005		46.4185	-308831000	-5991100	-430025000	-744353000			-0.65672	6.41437	-0.65672	6.39824	-0.65672	6.5256	-0.65672	6.26109	-0.65672	6.42941		0.22043	-0.00379	-0.04568	-0.01937	-0.03864
1934.26	147.55	1934.26	118.211	2112.31	37.1864	2112.31	77.9607		46.4552	-220430000	-93170000	-428245000	-775127000			-0.65522	6.41782	-0.65522	6.43051	-0.65522	6.50652	-0.65522	6.29841	-0.65522	6.32793		0.2212	0.00767	-0.03073	-0.00389	-0.02984
1935.74	150.5	1935.74	121.935	2113.76	32.9852	2113.76	71.1519		46.492	-102495000	-425028000	-383431000	-599587000			-0.65372	6.33495	-0.65372	6.38407	-0.65372	6.50615	-0.65372	6.21527	-0.65372	6.40389		0.22196	-0.01019	-0.04461	-0.02202	-0.03816
1937.22	153.074	1937.22	123.421	2115.21	31.5014	2115.21	67.3183		46.5287	-85068300	-724544000	-189447000	-274452000			-0.65223	6.41253	-0.65223	6.46244	-0.65223	6.54287	-0.65223	6.35958	-0.65223	6.37927		0.22272	0.00146	-0.03248	-0.00223	-0.03113
1938.7	152.811	1938.7	123.383	2116.66	27.4447	2116.66	67.8051		46.5655	-121660000	-702422000	97056600	36449200			-0.65074	6.36518	-0.65074	6.32678	-0.65074	6.39459	-0.65074	6.19997	-0.65074	6.3201		0.22349	0.00244	-0.04237	-0.0147	-0.04224
1940.18	151.594	1940.18	123.835	2118.11	25.6292	2118.11	61.8217		46.6022	-63682500	-291112000	279566000	184801000			-0.64926	6.36208	-0.64926	6.44625	-0.64926	6.49192	-0.64926	6.24511	-0.64926	6.39809		0.22425	-0.00642	-0.03649	-0.01785	-0.03922
1941.66	152.569	1941.66	122.38	2119.55	23.4046	2119.55	55.5161		46.639	136595000	298333000	204145000	168475000			-0.64778	6.37587	-0.64778	6.4002	-0.64778	6.47671	-0.64778	6.30646	-0.64778	6.31527		0.22502	0.0042	-0.033	-0.00155	-0.03199
1943.14	154.049	1943.14	119.067	2121	21.7811	2121	51.7118		46.6757	335850000	731899000	-88630300	131579000			-0.64631	6.34839	-0.64631	6.38	-0.64631	6.44282	-0.64631	6.29723	-0.64631	6.3629		0.22578	-0.00416	-0.04063	-0.00784	-0.04119
1944.62	153.229	1944.62	119.589	2122.45	20.1036	2122.45	45.9358		46.7125	333598000	787498000	-393806000	216339000			-0.64485	6.42471	-0.64485	6.41682	-0.64485	6.54314	-0.64485	6.23296	-0.64485	6.34516		0.22655	0.00659	-0.03426	-0.01352	-0.02738
1946.1	149.783	1946.1	120.215	2123.9	16.7356	2123.9	39.9686		46.7493	87839400	487215000	-512145000	405574000			-0.64338	6.40523	-0.64338	6.36138	-0.64338	6.48336	-0.64338	6.30763	-0.64338	6.39453		0.22731	-0.00104	-0.04632	-0.01005	-0.03984
1947.58	147.03	1947.58	118.144	2125.34	15.3852	2125.34	36.659		46.786	-220233000	44716600	-386677000	518922000			-0.64193	6.43631	-0.64193	6.36276	-0.64193	6.55696	-0.64193	6.22814	-0.64193	6.37918		0.22807	0.00422	-0.04448	-0.01781	-0.02945
1949.05	0	1949.05	0	2126.79	15.6284	2126.79	32.7704		46.8228	-340802000	-302481000	-95362600	380776000			-0.64047	6.32752	-0.64047	6.38418	-0.64047	6.48089	-0.64047	6.26842	-0.64047	6.35961		0.22884	-0.00622	-0.03977	-0.0109	-0.03633
1950.53	0	1950.53	0	2128.23	16.9944	2128.23	31.8159		46.8595	-171699000	-433473000	245593000	3338080			-0.63903	6.38105	-0.63903	6.41544	-0.63903	6.57341	-0.63903	6.28047	-0.63903	6.36178		0.2296	-0.000269684	-0.03624	-0.0097	-0.02561
1952.01	143.488	1952.01	119.231	2129.68	14.3655	2129.68	31.6437		46.8963	166662000	-370347000	541652000	-396377000			-0.63758	6.37677	-0.63758	6.41633	-0.63758	6.5069	-0.63758	6.26363	-0.63758	6.46162		0.23037	-0.01165	-0.04702	-0.02258	-0.04437
1953.49	139.581	1953.49	116.48	2131.12	15.1681	2131.12	28.2828		46.933	441879000	-216941000	704625000	-569769000			-0.63614	6.31798	-0.63614	6.37354	-0.63614	6.50926	-0.63614	6.21358	-0.63614	6.40237		0.23113	-0.01198	-0.04571	-0.02206	-0.03763
1954.96	136.329	1954.96	116.078	2132.57	14.2257	2132.57	25.9224		46.9698	479793000	-92766500	641118000	-439654000			-0.63471	6.42269	-0.63471	6.37868	-0.63471	6.46217	-0.63471	6.2879	-0.63471	6.38961		0.23189	0.00151	-0.0437	-0.01186	-0.04181
1956.44	133.533	1956.44	113.888	2134.02	13.612	2134.02	22.3691		47.0065	255859000	-103014000	315251000	-145482000			-0.63328	6.40839	-0.63328	6.34471	-0.63328	6.46212	-0.63328	6.28544	-0.63328	6.36116		0.23266	0.00296	-0.04469	-0.00905	-0.03872
1957.92	129.222	1957.92	110.319	2135.46	11.9472	2135.46	20.465		47.0433	-118855000	-314658000	-165845000	100095000			-0.63186	6.41656	-0.63186	6.28851	-0.63186	6.49991	-0.63186	6.24665	-0.63186	6.37273		0.23342	0.00264	-0.05272	-0.01491	-0.0355
1959.39	122.974	1959.39	105.735	2136.9	12.7669	2136.9	22.8669		47.08	-461735000	-704605000	-566917000	193433000			-0.63044	6.30648	-0.63044	6.35112	-0.63044	6.48178	-0.63044	6.22379	-0.63044	6.36232		0.23419	-0.00894	-0.04404	-0.01648	-0.03652
1960.87	117.583	1960.87	102.865	2138.35	14.6032	2138.35	26.5223		47.1168	-595785000	-1115430000	-675422000	187583000			-0.62902	6.32105	-0.62902	6.38643	-0.62902	6.51932	-0.62902	6.29283	-0.62902	6.34765		0.23495	-0.00566	-0.03819	-0.0067	-0.03047
1962.34	112.311	1962.34	98.4813	2139.79	11.1453	2139.79	25.3981		47.1535	-441428000	-1301350000	-466056000	181953000			-0.62761	6.34861	-0.62761	6.32284	-0.62761	6.48789	-0.62761	6.257	-0.62761	6.39619		0.23571	-0.00777	-0.05114	-0.01624	-0.03949
1963.82	107.899	1963.82	97.1507	2141.24	10.5315	2141.24	27.1942		47.1903	-94477000	-1085310000	-117455000	191597000			-0.62621	6.36011	-0.62621	6.37061	-0.62621	6.47035	-0.62621	6.32561	-0.62621	6.35688		0.23648	-0.00215	-0.0411	-0.00382	-0.03728
1965.3	105.194	1965.3	92.5807	2142.68	9.5673	2142.68	26.6273		47.227	193166000	-519147000	140505000	139713000			-0.62481	6.39218	-0.62481	6.36811	-0.62481	6.48757	-0.62481	6.239	-0.62481	6.37375		0.23724	-0.000288109	-0.04324	-0.01592	-0.03708
1966.77	101.909	1966.77	87.786	2144.12	8.07058	2144.12	21.9582		47.2638	175245000	113207000	199898000	-29212400			-0.62341	6.30989	-0.62341	6.35326	-0.62341	6.47503	-0.62341	6.25774	-0.62341	6.3362		0.23801	-0.0057	-0.04094	-0.00961	-0.03447
1968.24	99.4041	1968.24	84.7736	2145.57	7.78038	2145.57	18.0392		47.3005	-181758000	493593000	109052000	-252813000			-0.62202	6.37949	-0.62202	6.3683	-0.62202	6.53345	-0.62202	6.21789	-0.62202	6.34915		0.23877	0.000927747	-0.04054	-0.01575	-0.02896
1969.72	100.176	1969.72	82.5622	2147.01	8.32528	2147.01	13.5208		47.3373	-636868000	517580000	-32569000	-386497000			-0.62063	6.37207	-0.62063	6.316	-0.62063	6.45799	-0.62063	6.19521	-0.62063	6.32491		0.23953	0.00271	-0.04419	-0.01579	-0.03525
1971.19	97.9742	1971.19	81.0595	2148.45	7.37181	2148.45	6.8966		47.374	-850018000	366281000	-175758000	-338718000			-0.61925	6.35125	-0.61925	6.33081	-0.61925	6.46695	-0.61925	6.29171	-0.61925	6.28131		0.2403	0.00506	-0.03766	0.000402918	-0.02944
1972.67	94.7278	1972.67	76.7366	2149.89	7.08424	2149.89	5.96269		47.4108	-659489000	322510000	-309157000	-163259000			-0.61787	6.31776	-0.61787	6.33565	-0.61787	6.51242	-0.61787	6.18555	-0.61787	6.38722		0.24106	-0.01036	-0.04862	-0.02373	-0.0356
1974.14	92.869	1974.14	73.1329	2151.33	6.90237	2151.33	4.32465		47.4475	-207644000	495681000	-381938000	-12196400			-0.6165	6.32163	-0.6165	6.37452	-0.6165	6.47241	-0.6165	6.2882	-0.6165	6.40702		0.24183	-0.01207	-0.0461	-0.01372	-0.0425
1975.61	90.6488	1975.61	68.7419	2152.78	5.22343	2152.78	6.03996		47.4843	201704000	717713000	-296210000	-68928			-0.61513	6.30815	-0.61513	6.39216	-0.61513	6.48289	-0.61513	6.24617	-0.61513	6.38887		0.24259	-0.01165	-0.04199	-0.01672	-0.03928
1977.09	87.9221	1977.09	66.2189	2154.22	2.67093	2154.22	4.52366		47.521	366834000	712434000	-10083700	-115687000			-0.61376	6.44199	-0.61376	6.39531	-0.61376	6.49596	-0.61376	6.24792	-0.61376	6.31516		0.24335	0.01186	-0.03358	-0.00848	-0.0297
1978.56	84.8203	1978.56	63.1361	2155.66	1.96208	2155.66	3.56565		47.5578	314173000	373946000	364488000	-256638000			-0.6124	6.40015	-0.6124	6.38789	-0.6124	6.46625	-0.6124	6.31936	-0.6124	6.35621		0.24412	0.00255	-0.03895	-0.00449	-0.03769
1980.03	80.8041	1980.03	60.3103	2157.1	3.76103	2157.1	3.63494		47.5945	190194000	-117281000	606491000	-330886000			-0.61104	6.36826	-0.61104	6.35704	-0.61104	6.46223	-0.61104	6.31162	-0.61104	6.3734		0.24488	-0.00301	-0.04454	-0.00728	-0.04004
1981.5	76.4944	1981.5	57.494	2158.54	4.81299	2158.54	3.13175		47.6313	74710200	-448900000	558769000	-315656000			-0.60969	6.37695	-0.60969	6.39221	-0.60969	6.40229	-0.60969	6.21368	-0.60969	6.41399		0.24565	-0.00644	-0.04473	-0.02331	-0.05156
1982.98	71.0712	1982.98	54.5536	2159.98	5.37293	2159.98	1.86189		47.668	-66995400	-444370000	263175000	-233239000			-0.60834	6.34788	-0.60834	6.34594	-0.60834	6.5111	-0.60834	6.24367	-0.60834	6.37975		0.24641	-0.00606	-0.04657	-0.01603	-0.03495
1984.45	67.7942	1984.45	50.7373	2161.42	6.18019	2161.42	8.26633		47.7048	-263230000	-187478000	-78491100	-101642000			-0.607	6.3592	-0.607	6.36485	-0.607	6.48764	-0.607	6.22512	-0.607	6.36487		0.24717	-0.00313	-0.04267	-0.0166	-0.0361
1985.92	66.5644	1985.92	48.6625	2162.86	6.39081	2162.86	13.1474		47.7415	-424614000	93577700	-273517000	70780100			-0.60566	6.34863	-0.60566	6.35923	-0.60566	6.44037	-0.60566	6.24986	-0.60566	6.35094		0.24794	-0.00283	-0.04182	-0.01215	-0.04018
1987.39	61.9952	1987.39	44.2268	2164.3	8.50831	2164.3	13.7461		47.7783	-403640000	239361000	-267209000	253225000			-0.60432	6.36371	-0.60432	6.39835	-0.60432	6.48074	-0.60432	6.22486	-0.60432	6.32529		0.2487	0.00171	-0.03432	-0.01232	-0.0326
1988.86	55.2261	1988.86	40.0984	2165.74	7.81321	2165.74	13.8023		47.815	-167594000	253968000	-128038000	385944000			-0.60299	6.33504	-0.60299	6.34852	-0.60299	6.44483	-0.60299	6.23473	-0.60299	6.3825		0.24947	-0.00784	-0.04656	-0.01739	-0.04309
1990.33	51.0373	1990.33	37.126	2167.18	9.82167	2167.18	16.1192		47.8518	126863000	218781000	48129700	425943000			-0.60166	6.33806	-0.60166	6.36946	-0.60166	6.50079	-0.60166	6.28231	-0.60166	6.30072		0.25023	0.00142	-0.03512	-0.00283	-0.02755
1991.8	46.1657	1991.8	34.0153	2168.61	10.0634	2168.61	14.2042		47.8886	267936000	158972000	187971000	392987000			-0.60033	6.4032	-0.60033	6.32299	-0.60033	6.47234	-0.60033	6.29695	-0.60033	6.35581		0.251	0.00294	-0.04672	-0.0071	-0.03692
1993.27	44.6552	1993.27	31.397	2170.05	9.54434	2170.05	17.5985		47.9253	198550000	24523100	219617000	351863000			-0.59901	6.3461	-0.59901	6.40027	-0.59901	6.53827	-0.59901	6.27543	-0.59901	6.37556		0.25176	-0.00581	-0.03957	-0.0118	-0.03127
1994.74	41.9343	1994.74	31.0453	2171.49	9.33474	2171.49	22.2251		47.9621	69408600	-205049000	72047300	343921000			-0.5977	6.37792	-0.5977	6.33649	-0.5977	6.50631	-0.5977	6.22973	-0.5977	6.41518		0.25252	-0.00645	-0.05157	-0.02154	-0.03938
1996.21	38.5587	1996.21	28.3403	2172.93	11.6215	2172.93	19.6069		47.9988	71263400	-431530000	-247062000	349533000			-0.59639	6.40941	-0.59639	6.39069	-0.59639	6.49096	-0.59639	6.26168	-0.59639	6.39547		0.25329	-0.000665083	-0.04289	-0.0156	-0.03904
1997.68	34.4391	1997.68	28.5653	2174.37	13.6888	2174.37	24.7997		48.0356	229401000	-483393000	-580876000	327821000			-0.59508	6.36127	-0.59508	6.39392	-0.59508	6.48957	-0.59508	6.28233	-0.59508	6.36377		0.25405	-0.00277	-0.03905	-0.0097	-0.03575
1999.15	34.3931	1999.15	27.5521	2175.8	15.5299	2175.8	25.8024		48.0723	385378000	-260361000	-696142000	277861000			-0.59377	6.29007	-0.59377	6.34089	-0.59377	6.42579	-0.59377	6.2462	-0.59377	6.34598		0.25482	-0.00906	-0.04349	-0.01204	-0.04136
2000.62	30.9318	2000.62	26.8765	2177.24	15.5215	2177.24	28.4578		48.1091	379639000	167057000	-488022000	230489000			-0.59247	6.36455	-0.59247	6.36965	-0.59247	6.43448	-0.59247	6.30429	-0.59247	6.3356		0.25558	0.00067918	-0.0389	-0.00402	-0.0392
2002.08	25.5945	2002.08	25.719	2178.68	15.4747	2178.68	36.5388		48.1458	226108000	596497000	-117940000	172310000			-0.59118	6.32612	-0.59118	6.34138	-0.59118	6.52556	-0.59118	6.27326	-0.59118	6.30904		0.25634	-0.000865271	-0.03941	-0.00481	-0.02552
2003.55	21.4469	2003.55	23.9684	2180.11	16.0256	2180.11	36.1071		48.1826	87517200	825420000	96626600	15279500			-0.58989	6.37448	-0.58989	6.30363	-0.58989	6.51444	-0.58989	6.26081	-0.58989	6.32407		0.25711	0.00308	-0.04559	-0.00792	-0.02848
2005.02	22.189	2005.02	21.9911	2181.55	16.2943	2181.55	41.3074		48.2193	90486600	759400000	-28182900	-302219000			-0.5886	6.34252	-0.5886	6.3553	-0.5886	6.47275	-0.5886	6.26784	-0.5886	6.34225		0.25787	-0.00259	-0.04135	-0.00907	-0.0354
2006.49	20.3196	2006.49	17.9461	2182.99	16.8938	2182.99	48.0057		48.2561	194323000	436713000	-358537000	-665049000			-0.58731	6.40644	-0.58731	6.35892	-0.58731	6.49414	-0.58731	6.2145	-0.58731	6.40465		0.25864	-0.00201	-0.04772	-0.0222	-0.03967
2007.96	21.4739	2007.96	15.2125	2184.42	17.393	2184.42	45.9477		48.2928	253327000	-1783490	-567331000	-779613000			-0.58603	6.3725	-0.58603	6.40525	-0.58603	6.5292	-0.58603	6.23873	-0.58603	6.41822		0.2594	-0.00741	-0.04362	-0.02081	-0.037
2009.42	24.2309	2009.42	13.9219	2185.86	17.0898	2185.86	48.6744		48.3296	186996000	-355807000	-449999000	-405892000			-0.58475	6.3514	-0.58475	6.3109	-0.58475	6.43641	-0.58475	6.24739	-0.58475	6.38561		0.26016	-0.00629	-0.05143	-0.01622	-0.04443
2010.89	25.7516	2010.89	13.2388	2187.29	17.7408	2187.29	49.4225		48.3663	59954900	-431824000	-105207000	357292000			-0.58348	6.33963	-0.58348	6.28843	-0.58348	6.47272	-0.58348	6.30377	-0.58348	6.36504		0.26093	-0.00541	-0.05189	-0.0073	-0.03789
2012.36	25.7967	2012.36	12.6509	2188.73	21.7119	2188.73	48.4954		48.4031	-7539140	-152313000	199218000	1043410000			-0.58221	6.34728	-0.58221	6.36356	-0.58221	6.4354	-0.58221	6.21506	-0.58221	6.34803		0.26169	-0.00267	-0.04099	-0.01596	-0.04045
2013.82	26.4142	2013.82	12.5799	2190.16	23.0372	2190.16	48.7491		48.4398	19506800	346239000	307199000	1155530000			-0.58094	6.34016	-0.58094	6.37533	-0.58094	6.48896	-0.58094	6.2153	-0.58094	6.36851		0.26246	-0.00573	-0.0418	-0.01816	-0.03634
2015.29	26.0639	2015.29	10.9512	2191.6	25.0782	2191.6	51.0757		48.4766	60605200	743035000	281455000	606950000			-0.57968	6.38845	-0.57968	6.33392	-0.57968	6.50967	-0.57968	6.23433	-0.57968	6.40161		0.26322	-0.00376	-0.0504	-0.01952	-0.0375
2016.75	28.267	2016.75	10.3481	2193.03	28.4208	2193.03	53.5605		48.5133	18008800	735576000	237031000	-157858000			-0.57842	6.3492	-0.57842	6.2949	-0.57842	6.50974	-0.57842	6.26774	-0.57842	6.33381		0.26398	-0.00089957	-0.0477	-0.00816	-0.0301
2018.22	29.0768	2018.22	11.8405	2194.46	28.4333	2194.46	59.0125		48.5501	-125150000	285171000	137260000	-521394000			-0.57717	6.38983	-0.57717	6.35813	-0.57717	6.52584	-0.57717	6.24092	-0.57717	6.38005		0.26475	-0.00125	-0.04513	-0.01638	-0.03323
2019.68	31.1113	2019.68	11.5276	2195.9	33.9583	2195.9	55.6615		48.5868	-312328000	-318486000	-166012000	-228096000			-0.57592	6.33593	-0.57592	6.42059	-0.57592	6.4846	-0.57592	6.24802	-0.57592	6.29859		0.26551	0.00141	-0.02873	-0.00666	-0.02923
2021.15	32.1125	2021.15	11.8682	2197.33	42.8258	2197.33	56.7254		48.6236	-487624000	-669411000	-677278000	403396000			-0.57467	6.3281	-0.57467	6.32513	-0.57467	6.50982	-0.57467	6.32825	-0.57467	6.41061		0.26628	-0.01171	-0.05244	-0.00936	-0.03846
2022.61	34.6992	2022.61	13.8487	2198.76	51.4368	2198.76	61.249		48.6603	-623634000	-570903000	-1115710000	797523000			-0.57342	6.36957	-0.57342	6.32767	-0.57342	6.51426	-0.57342	6.25718	-0.57342	6.41002		0.26704	-0.00686	-0.05207	-0.01772	-0.03787
2024.08	35.717	2024.08	15.1553						48.6971	-676301000	-181780000	-1122330000	664917000			-0.57218	6.36502	-0.57218	6.39262	-0.57218	6.44341	-0.57218	6.29917	-0.57218	6.39343		0.2678	-0.00557	-0.04244	-0.01094	-0.04445
2025.54	40.9501	2025.54	15.1225						48.7338	-561543000	153838000	-641117000	248117000			-0.57094	6.37499	-0.57094	6.3515	-0.57094	6.45102	-0.57094	6.30932	-0.57094	6.3708		0.26857	-0.00195	-0.04492	-0.00727	-0.04108
2027	44.6483	2027	19.1595						48.7706	-233061000	226251000	-46872200	43417200			-0.56971	6.37312	-0.56971	6.4071	-0.56971	6.55126	-0.56971	6.26076	-0.56971	6.38426		0.26933	-0.00364	-0.03969	-0.01449	-0.03068
2028.47	49.3696	2028.47	19.7657						48.8073	205111000	117945000	174351000	288779000			-0.56848	6.35413	-0.56848	6.38506	-0.56848	6.47435	-0.56848	6.2108	-0.56848	6.31514		0.2701	0.00171	-0.03481	-0.01288	-0.03225
2029.93	52.4601	2029.93	22.1487						48.8441	505951000	58378300	-106552000	726838000			-0.56725	6.26966	-0.56725	6.32984	-0.56725	6.4906	-0.56725	6.23901	-0.56725	6.31925		0.27086	-0.0085	-0.04191	-0.00998	-0.03078
2031.39	57.4823	2031.39	24.1237						48.8808	456667000	147460000	-539274000	864762000			-0.56603	6.32735	-0.56603	6.30864	-0.56603	6.47862	-0.56603	6.21808	-0.56603	6.34096		0.27162	-0.0042	-0.04683	-0.01483	-0.03456
2032.86	61.4499	2032.86	25.1777						48.9176	78067800	247434000	-660823000	461003000			-0.56481	6.36726	-0.56481	6.33797	-0.56481	6.49823	-0.56481	6.20709	-0.56481	6.38328		0.27239	-0.00421	-0.04791	-0.02075	-0.03685
2034.32	63.9769	2034.32	29.1697						48.9543	-360559000	152828000	-365565000	-236533000			-0.56359	6.37231	-0.56359	6.33635	-0.56359	6.46632	-0.56359	6.21644	-0.56359	6.35558		0.27315	-0.000602557	-0.04509	-0.01662	-0.03761
2035.78	68.1248	2035.78	32.5644						48.9911	-549323000	-154860000	22366000	-714178000			-0.56238	6.35653	-0.56238	6.32349	-0.56238	6.43766	-0.56238	6.32846	-0.56238	6.34887		0.27392	-0.00169	-0.0459	-0.00261	-0.04027
2037.24	71.7223	2037.24	38.1582						49.0278	-382612000	-451938000	135220000	-646909000			-0.56117	6.32143	-0.56117	6.32205	-0.56117	6.3909	-0.56117	6.24251	-0.56117	6.35903		0.27468	-0.00686	-0.04718	-0.0139	-0.04692
2038.7	75.2883	2038.7	42.0269						49.0646	-19212500	-484389000	-38847700	-160736000			-0.55996	6.37533	-0.55996	6.39121	-0.55996	6.42914	-0.55996	6.22026	-0.55996	6.36367		0.27545	-0.00114	-0.03936	-0.01705	-0.0429
2040.16	79.7395	2040.16	47.8907						49.1014	275455000	-226064000	-187494000	307897000			-0.55876	6.2851	-0.55876	6.35676	-0.55876	6.52225	-0.55876	6.2164	-0.55876	6.41637		0.27621	-0.01731	-0.04926	-0.02325	-0.03762
2041.63	85.3983	2041.63	52.4201						49.1381	334114000	88263000	-76381400	394272000			-0.55756	6.34867	-0.55756	6.3512	-0.55756	6.4992	-0.55756	6.25076	-0.55756	6.33099		0.27697	-0.000652732	-0.04062	-0.00987	-0.03104
2043.09	91.6966	2043.09	58.3197						49.1749	161524000	188723000	165752000	87392100			-0.55637	6.40221	-0.55637	6.35587	-0.55637	6.47283	-0.55637	6.18073	-0.55637	6.42342		0.27774	-0.00454	-0.05013	-0.02825	-0.04424
2044.55	97.2012	2044.55	64.4656						49.2116	-132849000	20788500	218706000	-297224000			-0.55517	6.39433	-0.55517	6.35146	-0.55517	6.45999	-0.55517	6.2197	-0.55517	6.38144		0.2785	-0.000878004	-0.04609	-0.01905	-0.04118
2046.01	102.481	2046.01	68.9826						49.2484	-422227000	-229114000	-12306600	-389809000			-0.55398	6.32425	-0.55398	6.32946	-0.55398	6.47271	-0.55398	6.25784	-0.55398	6.39738		0.27927	-0.01071	-0.05047	-0.01627	-0.04141
2047.47	107.579	2047.47	73.5184						49.2851	-590234000	-339049000	-250199000	-52354900			-0.5528	6.36713	-0.5528	6.38742	-0.5528	6.48634	-0.5528	6.21173	-0.5528	6.40029		0.28003	-0.00608	-0.04381	-0.02205	-0.04012
2048.93	115.513	2048.93	78.4408						49.3219	-542583000	-260234000	-171841000	520738000			-0.55161	6.34449	-0.55161	6.35905	-0.55161	6.46337	-0.55161	6.2437	-0.55161	6.39074		0.28079	-0.00765	-0.04619	-0.01722	-0.04179
2050.39	119.962	2050.39	85.4114						49.3586	-268032000	-120600000	168013000	935746000			-0.55043	6.42058	-0.55043	6.35349	-0.55043	6.43513	-0.55043	6.19235	-0.55043	6.39576		0.28156	0.000593887	-0.0474	-0.02386	-0.04569
2051.85	126.766	2051.85	89.7502						49.3954	95614500	-49681500	342300000	868553000			-0.54926	6.32951	-0.54926	6.3659	-0.54926	6.48313	-0.54926	6.28726	-0.54926	6.39953		0.28232	-0.01034	-0.04632	-0.01301	-0.04041
2053.3	132.741	2053.3	94.8492						49.4321	310198000	-36607300	33502900	296424000			-0.54808	6.30691	-0.54808	6.29881	-0.54808	6.52952	-0.54808	6.19072	-0.54808	6.40045		0.28309	-0.01305	-0.0545	-0.02456	-0.03502
2054.76	136.858	2054.76	100.843						49.4689	222392000	25808400	-540480000	-464248000			-0.54691	6.32494	-0.54691	6.30248	-0.54691	6.50591	-0.54691	6.23111	-0.54691	6.36568		0.28385	-0.00718	-0.05027	-0.01598	-0.03403
2056.22	142.705	2056.22	108.91						49.5056	-74557700	179558000	-779720000	-958985000			-0.54574	6.27317	-0.54574	6.3761	-0.54574	6.48428	-0.54574	6.27074	-0.54574	6.39796		0.28461	-0.01668	-0.04492	-0.0148	-0.04011
2057.68	149.126	2057.68	114.468						49.5424	-295095000	322163000	-327221000	-911423000			-0.54458	6.30127	-0.54458	6.35252	-0.54458	6.4677	-0.54458	6.14758	-0.54458	6.37338		0.28538	-0.01075	-0.04508	-0.02672	-0.03939
2059.14	156.816	2059.14	121.082						49.5791	-222007000	308790000	501334000	-420947000			-0.54342	6.36992	-0.54342	6.36285	-0.54342	6.45792	-0.54342	6.24116	-0.54342	6.38313		0.28614	-0.00388	-0.0449	-0.01669	-0.04161
2060.59	162.445	2060.59	126.55						49.6159	73022700	123776000	985138000	125189000			-0.54226	6.31789	-0.54226	6.33439	-0.54226	6.4256	-0.54226	6.20155	-0.54226	6.37605		0.28691	-0.00912	-0.04755	-0.02062	-0.04467
2062.05	168.507	2062.05	129.335						49.6526	287809000	-73761700	720706000	364661000			-0.54111	6.35852	-0.54111	6.30811	-0.54111	6.41434	-0.54111	6.26435	-0.54111	6.39208		0.28767	-0.00618	-0.05247	-0.01492	-0.04775
2063.51	173.223	2063.51	134.735						49.6894	187918000	-90841300	42628900	236575000			-0.53995	6.38	-0.53995	6.37371	-0.53995	6.41394	-0.53995	6.20633	-0.53995	6.32482		0.28843	0.00364	-0.03723	-0.01446	-0.04046
2064.97	179.09	2064.97	138.508						49.7261	-155245000	113111000	-315874000	-14031500			-0.5388	6.38638	-0.5388	6.35326	-0.5388	6.49089	-0.5388	6.35315	-0.5388	6.33006		0.2892	0.00381	-0.04027	0.00237	-0.03192
2066.42	186.052	2066.42	142.673						49.7629	-436742000	385086000	23381800	-92287100			-0.53766	6.37728	-0.53766	6.30571	-0.53766	6.48571	-0.53766	6.27637	-0.53766	6.32862		0.28996	0.00291	-0.04584	-0.00657	-0.03238
2067.88	189.309	2067.88	149.551						49.7996	-428736000	521166000	702606000	78050900			-0.53652	6.37055	-0.53652	6.38165	-0.53652	6.50615	-0.53652	6.15773	-0.53652	6.37717		0.29073	-0.00316	-0.04198	-0.02593	-0.03525
2069.33	193.968	2069.33	152.44						49.8364	-206035000	445902000	1007100000	315862000			-0.53538	6.31543	-0.53538	6.34431	-0.53538	6.49579	-0.53538	6.17433	-0.53538	6.39271		0.29149	-0.01122	-0.04818	-0.02566	-0.03817
2070.79	197.014	2070.79	154.343						49.8731	-56003000	255410000	589939000	379672000			-0.53424	6.33723	-0.53424	6.38182	-0.53424	6.47587	-0.53424	6.1943	-0.53424	6.35981		0.29225	-0.00512	-0.04007	-0.01971	-0.03694
2072.25	198.949	2072.25	155.359						49.9099	-177556000	100819000	-211299000	187769000			-0.5331	6.29011	-0.5331	6.33962	-0.5331	6.49844	-0.5331	6.26057	-0.5331	6.34874		0.29302	-0.00936	-0.04395	-0.01064	-0.03306
2073.7	199.109	2073.7	155.838						49.9466	-487123000	46693100	-754634000	-137310000			-0.53197	6.28559	-0.53197	6.319	-0.53197	6.46421	-0.53197	6.26402	-0.53197	6.41557		0.29378	-0.01716	-0.05372	-0.01752	-0.0444
2075.16	197.775	2075.16	156.395						49.9834	-718779000	44228800	-724619000	-396289000			-0.53085	6.25894	-0.53085	6.39044	-0.53085	6.48053	-0.53085	6.26385	-0.53085	6.37782		0.29455	-0.01613	-0.041	-0.01342	-0.03835
2076.61	193.531	2076.61	156.284						50.0201	-689770000	23083100	-356193000	-454409000			-0.52972	6.28524	-0.52972	6.37678	-0.52972	6.50173	-0.52972	6.26024	-0.52972	6.4558		0.29531	-0.02159	-0.05114	-0.02235	-0.04435
2078.06	188.838	2078.06	155.218						50.0569	-449716000	-15622500	-86532600	-282394000			-0.5286	6.36951	-0.5286	6.28487	-0.5286	6.48566	-0.5286	6.2502	-0.5286	6.38648		0.29607	-0.0043	-0.05465	-0.01599	-0.03869
2079.52	188.664	2079.52	153.803						50.0936	-188013000	-6145600	-81110600	68790200			-0.52748	6.32711	-0.52748	6.37091	-0.52748	6.47763	-0.52748	6.2401	-0.52748	6.35738		0.29684	-0.00602	-0.04112	-0.01401	-0.03647
2080.97	186.447	2080.97	152.033						50.1304	-38341500	94089800	-146053000	474329000			-0.52636	6.27908	-0.52636	6.36246	-0.52636	6.45005	-0.52636	6.24848	-0.52636	6.40455		0.2976	-0.01672	-0.04728	-0.01816	-0.04488
2082.43	184.309	2082.43	150.273						50.1671	4926720	240184000	-48694800	732820000			-0.52525	6.32239	-0.52525	6.29827	-0.52525	6.42317	-0.52525	6.23484	-0.52525	6.33211		0.29837	-0.00381	-0.04711	-0.01188	-0.04016
2083.88	180.679	2083.88	148.407						50.2039	10147500	329139000	180021000	645060000			-0.52414	6.35422	-0.52414	6.41278	-0.52414	6.45541	-0.52414	6.24565	-0.52414	6.40315		0.29913	-0.00788	-0.04107	-0.01834	-0.04409
2085.33	174.918	2085.33	145.527						50.2406	8294270	289302000	303634000	184007000			-0.52303	6.33349	-0.52303	6.32884	-0.52303	6.46904	-0.52303	6.20877	-0.52303	6.40893		0.2999	-0.0109	-0.05181	-0.02334	-0.04311
2086.78	169.273	2086.78	144.487						50.2774	-5819870	138814000	180932000	-398747000			-0.52193	6.41966	-0.52193	6.3842	-0.52193	6.48476	-0.52193	6.24011	-0.52193	6.34427		0.30066	0.0061	-0.03809	-0.01258	-0.0342
2088.24	165.58	2088.24	139.745						50.3142	-9223170	-36777200	-77133600	-701870000			-0.52082	6.33432	-0.52082	6.35628	-0.52082	6.43479	-0.52082	6.17986	-0.52082	6.32984		0.30142	-0.00219	-0.03988	-0.01815	-0.03854
2089.69	158.812	2089.69	135.56						50.3509	50542600	-154452000	-265490000	-494341000			-0.51972	6.30536	-0.51972	6.26944	-0.51972	6.47222	-0.51972	6.25836	-0.51972	6.35139		0.30219	-0.00788	-0.05269	-0.01119	-0.03646
2091.14	154.416	2091.14	131.272						50.3877	168157000	-182449000	-329917000	57068500			-0.51863	6.34099	-0.51863	6.37125	-0.51863	6.48308	-0.51863	6.25296	-0.51863	6.39191		0.30295	-0.00818	-0.04484	-0.01625	-0.03959
2092.59	150.578	2092.59	128.435						50.4244	227525000	-136072000	-384191000	505218000			-0.51753	6.37809	-0.51753	6.31169	-0.51753	6.4802	-0.51753	6.24108	-0.51753	6.40396		0.30372	-0.00521	-0.05333	-0.01897	-0.04124
2094.04	145.133	2094.04	122.241						50.4612	92893100	-44735800	-497124000	513084000			-0.51644	6.36026	-0.51644	6.37374	-0.51644	6.47164	-0.51644	6.22086	-0.51644	6.31465		0.30448	0.00247	-0.03612	-0.01163	-0.03252
2095.49	139.415	2095.49	118.474						50.4979	-224777000	70298900	-550914000	151550000			-0.51535	6.35122	-0.51535	6.36658	-0.51535	6.51057	-0.51535	6.2755	-0.51535	6.40803		0.30524	-0.00876	-0.04716	-0.01533	-0.03809
2096.95	134.002	2096.95	114.242						50.5347	-519983000	195108000	-380873000	-192074000			-0.51427	6.34556	-0.51427	6.31856	-0.51427	6.44903	-0.51427	6.25973	-0.51427	6.39562		0.30601	-0.00806	-0.05159	-0.01585	-0.04402
2098.4	131.084	2098.4	110.633						50.5714	-553708000	313557000	-33449000	-202896000			-0.51318	6.38249	-0.51318	6.31489	-0.51318	6.47594	-0.51318	6.25704	-0.51318	6.36546		0.30677	-0.000503197	-0.04875	-0.01288	-0.03755
2099.85	127.029	2099.85	107.764						50.6082	-279544000	402288000	202998000	71492300			-0.5121	6.32033	-0.5121	6.36525	-0.5121	6.51531	-0.5121	6.2144	-0.5121	6.34318		0.30754	-0.00526	-0.04025	-0.01551	-0.03046
2101.3	120.234	2101.3	104.504						50.6449	102386000	430098000	84722500	314959000			-0.51103	6.28243	-0.51103	6.31421	-0.51103	6.44576	-0.51103	6.21346	-0.51103	6.32613		0.3083	-0.00778	-0.04454	-0.01376	-0.03684
2102.74	115.322	2102.74	101.417						50.6817	329677000	361622000	-293384000	295496000			-0.50995	6.35734	-0.50995	6.35272	-0.50995	6.47145	-0.50995	6.26039	-0.50995	6.34643		0.30906	-0.00134	-0.04212	-0.01041	-0.03601
2104.19	109.843	2104.19	97.2861						50.7184	311243000	174476000	-557901000	87317600			-0.50888	6.31364	-0.50888	6.39428	-0.50888	6.54174	-0.50888	6.17794	-0.50888	6.39379		0.30983	-0.01155	-0.04228	-0.02535	-0.03285
2105.64	105.905	2105.64	94.2951						50.7552	170468000	-108679000	-443287000	-60128600			-0.50781	6.32867	-0.50781	6.37126	-0.50781	6.50894	-0.50781	6.25788	-0.50781	6.39126		0.31059	-0.00954	-0.04477	-0.01559	-0.03646
2107.09	100.401	2107.09	87.2969						50.7919	71009500	-399254000	-86034200	-27142100			-0.50674	6.31816	-0.50674	6.34015	-0.50674	6.51669	-0.50674	6.25826	-0.50674	6.43028		0.31136	-0.015	-0.05277	-0.01981	-0.03979
2108.54	97.7075	2108.54	82.1774						50.8287	34579300	-570654000	115939000	58495500			-0.50568	6.37672	-0.50568	6.32991	-0.50568	6.50861	-0.50568	6.25178	-0.50568	6.40384		0.31212	-0.00536	-0.05112	-0.01769	-0.03787
2109.99	91.2368	2109.99	74.7347						50.8654	-46552500	-536826000	-59768800	16266100			-0.50462	6.33999	-0.50462	6.32492	-0.50462	6.48725	-0.50462	6.21362	-0.50462	6.38782		0.31288	-0.00785	-0.04998	-0.02047	-0.03865
2111.44	83.9969	2111.44	67.4329						50.9022	-234552000	-324412000	-409435000	-128171000			-0.50356	6.34315	-0.50356	6.34554	-0.50356	6.49811	-0.50356	6.27476	-0.50356	6.34705		0.31365	-0.00304	-0.04305	-0.00877	-0.03292
2112.89	75.8397	2112.89	64.2141						50.9389	-429213000	-66245900	-525903000	-144355000			-0.5025	6.30762	-0.5025	6.33043	-0.5025	6.47977	-0.5025	6.2481	-0.5025	6.34127		0.31441	-0.00652	-0.04424	-0.0113	-0.03446
2114.33	69.0806	2114.33	59.2839						50.9757	-456781000	93842800	-253494000	126534000			-0.50145	6.35746	-0.50145	6.35277	-0.50145	6.51393	-0.50145	6.18903	-0.50145	6.37579		0.31518	-0.00452	-0.04531	-0.02207	-0.03418
2115.78	62.9467	2115.78	54.9745						51.0124	-267315000	106951000	132494000	540629000			-0.50039	6.35732	-0.50039	6.34661	-0.50039	6.51326	-0.50039	6.23824	-0.50039	6.31095		0.31594	0.00253	-0.03898	-0.00917	-0.02719
2117.23	55.7279	2117.23	49.7707						51.0492	-12881200	37738100	227596000	753276000			-0.49935	6.27588	-0.49935	6.33972	-0.49935	6.48629	-0.49935	6.23941	-0.49935	6.36497		0.3167	-0.01277	-0.0457	-0.01492	-0.03627
2118.68	50.385	2118.68	42.3235						51.0859	89895700	-21213200	-49325000	568720000			-0.4983	6.28358	-0.4983	6.33423	-0.4983	6.43119	-0.4983	6.17893	-0.4983	6.41667		0.31747	-0.01752	-0.052	-0.02773	-0.04843
2120.12	47.7299	2120.12	35.8267						51.1227	-29730700	-49972400	-354976000	161711000			-0.49726	6.34059	-0.49726	6.32067	-0.49726	6.49347	-0.49726	6.23386	-0.49726	6.39658		0.31823	-0.00874	-0.05144	-0.01902	-0.03887
2121.57	40.3031	2121.57	30.9798						51.1594	-232650000	-109186000	-288510000	-79182700			-0.49621	6.36577	-0.49621	6.38889	-0.49621	6.45588	-0.49621	6.24617	-0.49621	6.44362		0.319	-0.01096	-0.04836	-0.02269	-0.04845
2123.02	34.6809	2123.02	25.6821						51.1962	-309679000	-244964000	170189000	70265800			-0.49517	6.36629	-0.49517	6.34523	-0.49517	6.48365	-0.49517	6.23351	-0.49517	6.33936		0.31976	0.000470427	-0.04225	-0.01283	-0.03379
2124.46	29.2258	2124.46	19.8659						51.2329	-172420000	-395464000	623045000	463704000			-0.49414	6.31937	-0.49414	6.37478	-0.49414	6.45257	-0.49414	6.29411	-0.49414	6.38051		0.32052	-0.00944	-0.04318	-0.01013	-0.04196
2125.91	20.8116	2125.91	16.1431						51.2697	88392200	-412070000	653270000	751594000			-0.4931	6.34845	-0.4931	6.33152	-0.4931	6.48018	-0.4931	6.25869	-0.4931	6.39242		0.32129	-0.00738	-0.04968	-0.01563	-0.03999
2127.35	14.8602	2127.35	12.3126						51.3064	303361000	-192347000	235676000	724734000			-0.49207	6.36769	-0.49207	6.33731	-0.49207	6.51191	-0.49207	6.27729	-0.49207	6.38749		0.32205	-0.00462	-0.04845	-0.01288	-0.03569
2128.8	9.0739	2128.8	8.63378						51.3432	358205000	200871000	-260639000	471100000			-0.49104	6.33707	-0.49104	6.32188	-0.49104	6.46039	-0.49104	6.25803	-0.49104	6.4023		0.32282	-0.00977	-0.05192	-0.01678	-0.04341
2130.24	6.55375	2130.24	4.66329						51.3799	244495000	559397000	-450718000	216306000			-0.49002	6.34701	-0.49002	6.35252	-0.49002	6.45401	-0.49002	6.28585	-0.49002	6.42714		0.32358	-0.01133	-0.05094	-0.01619	-0.04687
2131.69	2.81153	2131.69	1.35041						51.4167	30517400	684442000	-282177000	67187800			-0.48899	6.33608	-0.48899	6.30798	-0.48899	6.46382	-0.48899	6.23566	-0.48899	6.43276		0.32435	-0.01321	-0.05692	-0.02275	-0.04632
2133.13	-1.91217	2133.13	-2.14707						51.4534	-177370000	542309000	-16477100	-48587300			-0.48797	6.27214	-0.48797	6.33623	-0.48797	6.51494	-0.48797	6.2529	-0.48797	6.3903		0.32511	-0.01596	-0.04889	-0.01608	-0.03564
2134.57	-6.21292	2134.57	-3.36895						51.4902	-259042000	285691000	82046000	-214084000			-0.48695	6.32891	-0.48695	6.39263	-0.48695	6.53856	-0.48695	6.2574	-0.48695	6.42053		0.32587	-0.0127	-0.04539	-0.01885	-0.03614
2136.02	-10.7472	2136.02	-6.62172						51.527	-127261000	129107000	-8755840	-364930000			-0.48593	6.31217	-0.48593	6.34536	-0.48593	6.46838	-0.48593	6.17024	-0.48593	6.43935		0.32664	-0.01669	-0.05313	-0.03123	-0.0465
2137.46	-12.7753	2137.46	-9.8228						51.5637	197464000	190538000	-121264000	-350124000			-0.48492	6.34461	-0.48492	6.35913	-0.48492	6.4536	-0.48492	6.1442	-0.48492	6.4315		0.3274	-0.01208	-0.05062	-0.03346	-0.0474
2138.9	-15.4008	2138.9	-10.3974						51.6005	558210000	421873000	-130427000	-139887000			-0.48391	6.33608	-0.48391	6.32151	-0.48391	6.48426	-0.48391	6.19803	-0.48391	6.43368		0.32817	-0.0133	-0.05539	-0.02732	-0.044
2140.35	-15.1778	2140.35	-8.52924						51.6372	749899000	658568000	-79541200	81155800			-0.4829	6.30692	-0.4829	6.3278	-0.4829	6.46277	-0.4829	6.22707	-0.4829	6.37605		0.32893	-0.01039	-0.04835	-0.01759	-0.04026
2141.79	-14.6029	2141.79	-8.02303						51.674	675098000	728269000	-81359600	71691300			-0.48189	6.37942	-0.48189	6.29087	-0.48189	6.45958	-0.48189	6.2481	-0.48189	6.41122		0.32969	-0.00585	-0.05663	-0.01893	-0.04448
2143.23	-13.5067	2143.23	-8.24512						51.7107	418484000	544505000	-150087000	-213963000			-0.48088	6.31437	-0.48088	6.35842	-0.48088	6.44417	-0.48088	6.2424	-0.48088	6.36901		0.33046	-0.00876	-0.04389	-0.015	-0.0417
2144.67	-15.6105	2144.67	-4.30057						51.7475	155182000	151744000	-179014000	-555145000			-0.47988	6.34969	-0.47988	6.33212	-0.47988	6.48011	-0.47988	6.21659	-0.47988	6.44966		0.33122	-0.01347	-0.05585	-0.02686	-0.04624
2146.11	-13.0985	2146.11	-3.03498						51.7842	-12736100	-284941000	-81642000	-662035000			-0.47888	6.27387	-0.47888	6.32851	-0.47888	6.49252	-0.47888	6.2951	-0.47888	6.41812		0.33199	-0.0188	-0.05285	-0.01411	-0.04133
2147.56	-9.57491	2147.56	-0.84512						51.821	-111563000	-553721000	85525800	-442060000			-0.47788	6.33282	-0.47788	6.35665	-0.47788	6.5076	-0.47788	6.26705	-0.47788	6.4051		0.33275	-0.01057	-0.04804	-0.01602	-0.03812
2149	-6.6276	2149	1.74736						51.8577	-189388000	-523356000	171008000	-70122300			-0.47689	6.33746	-0.47689	6.41949	-0.47689	6.50828	-0.47689	6.27051	-0.47689	6.39977		0.33351	-0.00945	-0.03989	-0.01503	-0.03746
2150.44	-2.29242	2150.44	3.61097						51.8945	-195944000	-254132000	92347600	190069000			-0.47589	6.37566	-0.47589	6.37995	-0.47589	6.53476	-0.47589	6.1445	-0.47589	6.41492		0.33428	-0.00669	-0.04631	-0.03162	-0.03598
2151.88	-0.78762	2151.88	6.1984						51.9312	-25482800	15103700	-72896400	217116000			-0.4749	6.39591	-0.4749	6.35986	-0.4749	6.43932	-0.4749	6.21583	-0.4749	6.40025		0.33504	-0.00275	-0.04713	-0.02156	-0.04568
2153.32	0.2864	2153.32	8.84788						51.968	303611000	41522200	-169852000	94331200			-0.47391	6.37893	-0.47391	6.32469	-0.47391	6.51158	-0.47391	6.27847	-0.47391	6.43702		0.33581	-0.00872	-0.05537	-0.01814	-0.04113
2154.76	2.10159	2154.76	11.8291						52.0047	561052000	-202489000	-125754000	-19471900			-0.47292	6.36119	-0.47292	6.34942	-0.47292	6.46608	-0.47292	6.26135	-0.47292	6.44395		0.33657	-0.01152	-0.05315	-0.02093	-0.04728
2156.2	5.45891	2156.2	11.8033						52.0415	474350000	-470468000	-9918460	-46013100			-0.47194	6.34131	-0.47194	6.31393	-0.47194	6.4453	-0.47194	6.26869	-0.47194	6.41287		0.33733	-0.01043	-0.05403	-0.01667	-0.04635
2157.64	11.0248	2157.64	14.1299						52.0782	25713600	-439073000	62595500	-17531400			-0.47096	6.30919	-0.47096	6.33714	-0.47096	6.50999	-0.47096	6.29033	-0.47096	6.36967		0.3381	-0.00943	-0.04653	-0.00939	-0.03398
2159.08	13.8564	2159.08	14.8525						52.115	-452153000	-13689700	66617500	9712420			-0.46998	6.21783	-0.46998	6.32071	-0.46998	6.46332	-0.46998	6.25791	-0.46998	6.40573		0.33886	-0.02392	-0.05244	-0.01717	-0.04343
2160.52	18.0958	2160.52	18.9137						52.1517	-546516000	545571000	88317400	32878600			-0.469	6.36298	-0.469	6.34217	-0.469	6.50167	-0.469	6.22168	-0.469	6.4133		0.33963	-0.00797	-0.05068	-0.02229	-0.03972
2161.96	25.2396	2161.96	21.5646						52.1885	-175385000	827350000	210216000	86749000			-0.46802	6.38952	-0.46802	6.38727	-0.46802	6.46139	-0.46802	6.28159	-0.46802	6.43181		0.34039	-0.00693	-0.04727	-0.01721	-0.04651
2163.4	27.6232	2163.4	23.4461						52.2252	284814000	635150000	388057000	172292000			-0.46705	6.37158	-0.46705	6.34797	-0.46705	6.44453	-0.46705	6.21743	-0.46705	6.43003		0.34115	-0.0088	-0.0518	-0.02462	-0.04831
2164.83	28.7604	2164.83	24.9489						52.262	329951000	166624000	460817000	224199000			-0.46608	6.35281	-0.46608	6.3552	-0.46608	6.48659	-0.46608	6.21448	-0.46608	6.46352		0.34192	-0.01462	-0.05458	-0.02862	-0.04698
2166.27	34.6116	2166.27	27.1897						52.2987	-176043000	-181037000	302301000	158839000			-0.46511	6.34597	-0.46511	6.39617	-0.46511	6.47414	-0.46511	6.21834	-0.46511	6.43819		0.34268	-0.01265	-0.04689	-0.0254	-0.04569
2167.71	37.3801	2167.71	28.5764						52.3355	-832905000	-195807000	-23062700	-41518900			-0.46414	6.35623	-0.46414	6.35312	-0.46414	6.4666	-0.46414	6.24025	-0.46414	6.40556		0.34345	-0.00791	-0.04851	-0.01924	-0.04303
2169.15	37.9854	2169.15	29.4278						52.3722	-1053230000	-37270300	-259612000	-283037000			-0.46318	6.33436	-0.46318	6.38096	-0.46318	6.46789	-0.46318	6.28276	-0.46318	6.42329		0.34421	-0.01237	-0.0471	-0.01614	-0.04481
2170.59	39.9451	2170.59	30.8343						52.409	-607113000	-28067600	-149608000	-395218000			-0.46221	6.33796	-0.46221	6.3596	-0.46221	6.50689	-0.46221	6.2081	-0.46221	6.42699		0.34498	-0.01236	-0.05007	-0.02539	-0.04059
2172.02	40.3124	2172.02	33.4899						52.4457	159284000	-264494000	324409000	-235588000			-0.46125	6.36954	-0.46125	6.36314	-0.46125	6.52097	-0.46125	6.3063	-0.46125	6.44319		0.34574	-0.01048	-0.05141	-0.01552	-0.04069
2173.46	39.7439	2173.46	34.7881						52.4825	635034000	-465427000	856737000	191703000			-0.46029	6.28839	-0.46029	6.33936	-0.46029	6.45722	-0.46029	6.24184	-0.46029	6.41139		0.3465	-0.01639	-0.05081	-0.01969	-0.04478
2174.9	37.8883	2174.9	38.1234						52.5192	479952000	-245914000	1009010000	688395000			-0.45934	6.32657	-0.45934	6.34562	-0.45934	6.49652	-0.45934	6.25823	-0.45934	6.43902		0.34727	-0.01499	-0.05307	-0.02076	-0.04313
2176.33	36.5821	2176.33	38.8291						52.556	-113593000	446205000	565094000	955529000			-0.45838	6.32687	-0.45838	6.37474	-0.45838	6.49878	-0.45838	6.28936	-0.45838	6.39978		0.34803	-0.01067	-0.04528	-0.01279	-0.03859
2177.77	35.9291	2177.77	40.2441						52.5927	-638428000	1189450000	-235052000	805052000			-0.45743	6.3368	-0.45743	6.40626	-0.45743	6.50524	-0.45743	6.2404	-0.45743	6.40145		0.3488	-0.00971	-0.04167	-0.01878	-0.03801
2179.2	36.2874	2179.2	41.4411						52.6295	-721173000	1425230000	-822377000	338983000			-0.45648	6.3174	-0.45648	6.41091	-0.45648	6.52871	-0.45648	6.29696	-0.45648	6.43888		0.34956	-0.01603	-0.04519	-0.01615	-0.03931
2180.64	37.2158	2180.64	43.5836						52.6663	-384676000	969477000	-742335000	-86649400			-0.45553	6.36554	-0.45553	6.34136	-0.45553	6.52295	-0.45553	6.28044	-0.45553	6.4461		0.35032	-0.01126	-0.05435	-0.0189	-0.04078
2182.07	36.9426	2182.07	45.844						52.703	57141600	201682000	-63944400	-140404000			-0.45458	6.35622	-0.45458	6.41381	-0.45458	6.4509	-0.45458	6.23267	-0.45458	6.44168		0.35109	-0.01185	-0.04515	-0.02408	-0.04883
2183.51	36.7839	2183.51	49.1356						52.7398	300891000	-262329000	629737000	179621000			-0.45364	6.33618	-0.45364	6.35965	-0.45364	6.50599	-0.45364	6.29143	-0.45364	6.48022		0.35185	-0.01837	-0.05587	-0.02132	-0.0465
2184.94	36.413	2184.94	53.9577						52.7765	259081000	-105763000	719144000	513362000			-0.4527	6.38323	-0.4527	6.34981	-0.4527	6.51338	-0.4527	6.26252	-0.4527	6.43867		0.35262	-0.0084	-0.05252	-0.02022	-0.0411
2186.38	36.3357	2186.38	58.5788						52.8133	42883000	449475000	103658000	457817000			-0.45176	6.32516	-0.45176	6.35799	-0.45176	6.45989	-0.45176	6.29726	-0.45176	6.45398		0.35338	-0.01678	-0.05321	-0.01777	-0.0491
2187.81	37.9393	2187.81	62.882						52.85	-180760000	900832000	-677397000	-35468700			-0.45082	6.38293	-0.45082	6.36587	-0.45082	6.53547	-0.45082	6.2941	-0.45082	6.47148		0.35414	-0.01201	-0.05417	-0.02005	-0.04206
2189.25	36.782	2189.25	66.5087						52.8868	-303039000	938996000	-906774000	-579842000			-0.44988	6.42974	-0.44988	6.31938	-0.44988	6.54136	-0.44988	6.22626	-0.44988	6.40857		0.35491	0.000255749	-0.05291	-0.02123	-0.0345
2190.68	36.1088	2190.68	72.4565						52.9235	-302840000	675969000	-337143000	-704890000			-0.44895	6.41248	-0.44895	6.37295	-0.44895	6.51757	-0.44895	6.22041	-0.44895	6.39101		0.35567	0.000176137	-0.04454	-0.02001	-0.03541
2192.11	40.1924	2192.11	77.0339						52.9603	-228917000	447824000	573676000	-317891000			-0.44802	6.39832	-0.44802	6.35042	-0.44802	6.5269	-0.44802	6.27607	-0.44802	6.44807		0.35644	-0.00768	-0.05348	-0.01963	-0.04052
2193.55	43.1452	2193.55	78.4044						52.997	-165553000	442297000	1068330000	187580000			-0.44709	6.33217	-0.44709	6.35466	-0.44709	6.56901	-0.44709	6.22432	-0.44709	6.43358		0.3572	-0.01375	-0.05139	-0.02419	-0.03396
2194.98	54.1657	2194.98	83.7042						53.0338	-175046000	539691000	759108000	305341000			-0.44616	6.38792	-0.44616	6.36842	-0.44616	6.55907	-0.44616	6.29656	-0.44616	6.46872		0.35796	-0.01113	-0.05356	-0.01946	-0.03897
2196.41	64.8046	2196.41	87.7607						53.0705	-232870000	493246000	-64985300	-87259700			-0.44523	6.34513	-0.44523	6.3836	-0.44523	6.5611	-0.44523	6.21072	-0.44523	6.466		0.35873	-0.01578	-0.05144	-0.02934	-0.03843
2197.84	75.4612	2197.84	89.0258						53.1073	-223956000	218020000	-758372000	-607551000			-0.44431	6.36083	-0.44431	6.37408	-0.44431	6.474	-0.44431	6.22711	-0.44431	6.50286		0.35949	-0.01799	-0.0566	-0.03141	-0.05276
2199.28	84.0003	2199.28	86.6656						53.144	-43898100	-122840000	-921677000	-744515000			-0.44339	6.32868	-0.44339	6.34066	-0.44339	6.54356	-0.44339	6.27593	-0.44339	6.47532		0.36026	-0.0187	-0.05762	-0.02262	-0.04152
									53.1808	267915000	-298856000	-694881000	-355450000			-0.44247	6.4075	-0.44247	6.30925	-0.44247	6.51378	-0.44247	6.27691	-0.44247	6.4884		0.36102	-0.01102	-0.06283	-0.02393	-0.04647
									53.2175	512321000	-242451000	-497718000	209625000			-0.44155	6.37576	-0.44155	6.38956	-0.44155	6.5567	-0.44155	6.23883	-0.44155	6.47853		0.36178	-0.01361	-0.05208	-0.02737	-0.04032
									53.2543	490807000	-88957900	-540677000	459767000			-0.44063	6.36141	-0.44063	6.41915	-0.44063	6.47827	-0.44063	6.22037	-0.44063	6.49203		0.36255	-0.01674	-0.04999	-0.03103	-0.05108
									53.291	208854000	-14486100	-627795000	220548000			-0.43972	6.32944	-0.43972	6.38623	-0.43972	6.49789	-0.43972	6.20819	-0.43972	6.4692		0.36331	-0.01794	-0.05147	-0.02998	-0.04626
									53.3278	-93154100	-67447600	-424070000	-246533000			-0.43881	6.36978	-0.43881	6.29108	-0.43881	6.54079	-0.43881	6.24126	-0.43881	6.48675		0.36408	-0.0152	-0.06484	-0.02798	-0.0431
									53.3645	-145278000	-162552000	136884000	-533553000			-0.4379	6.38771	-0.4379	6.32727	-0.4379	6.52065	-0.4379	6.29886	-0.4379	6.49465		0.36484	-0.01399	-0.06134	-0.02201	-0.04634
									53.4013	95114100	-206874000	748699000	-455447000			-0.43699	6.28865	-0.43699	6.40499	-0.43699	6.49922	-0.43699	6.2744	-0.43699	6.53022		0.3656	-0.02931	-0.05586	-0.02879	-0.05276
									53.438	395699000	-194444000	1022300000	-148740000			-0.43608	6.40393	-0.43608	6.3812	-0.43608	6.53594	-0.43608	6.2803	-0.43608	6.52782		0.36637	-0.01573	-0.05846	-0.02783	-0.04815
									53.4748	471267000	-173023000	843628000	125894000			-0.43518	6.36626	-0.43518	6.3949	-0.43518	6.60571	-0.43518	6.25081	-0.43518	6.51025		0.36713	-0.01817	-0.0549	-0.02941	-0.03797
									53.5115	257339000	-150435000	434494000	219284000			-0.43427	6.3054	-0.43427	6.38222	-0.43427	6.50982	-0.43427	6.24289	-0.43427	6.49804		0.3679	-0.02387	-0.0551	-0.02902	-0.04799
									53.5483	-41694700	-70214700	96215700	148720000			-0.43337	6.35558	-0.43337	6.37329	-0.43337	6.54157	-0.43337	6.33522	-0.43337	6.51975		0.36866	-0.02043	-0.05854	-0.02044	-0.0466
									53.585	-174211000	111818000	-59570100	1664450			-0.43247	6.42269	-0.43247	6.43979	-0.43247	6.52704	-0.43247	6.25636	-0.43247	6.52032		0.36943	-0.01274	-0.05059	-0.02985	-0.04838
									53.6218	-96201400	346240000	-124838000	-144723000			-0.43158	6.3047	-0.43158	6.4107	-0.43158	6.56668	-0.43158	6.31232	-0.43158	6.52968		0.37019	-0.0274	-0.05511	-0.02423	-0.04471
									53.6585	6523230	505901000	-199081000	-221108000			-0.43068	6.376	-0.43068	6.36805	-0.43068	6.51253	-0.43068	6.30593	-0.43068	6.5083		0.37095	-0.01683	-0.05792	-0.02266	-0.04879
									53.6953	-58044700	487985000	-245397000	-164979000			-0.42979	6.38668	-0.42979	6.39362	-0.42979	6.5316	-0.42979	6.26319	-0.42979	6.53946		0.37172	-0.01899	-0.05824	-0.03112	-0.04993
									53.732	-266835000	298530000	-156727000	13101300			-0.4289	6.40799	-0.4289	6.40799	-0.4289	6.54855	-0.4289	6.31695	-0.4289	6.58709		0.37248	-0.02172	-0.0617	-0.02994	-0.05312
									53.7688	-401489000	44224300	77492700	178711000			-0.42801	6.38641	-0.42801	6.41879	-0.42801	6.568	-0.42801	6.28705	-0.42801	6.54978		0.37325	-0.02015	-0.05633	-0.02942	-0.04675
									53.8055	-283711000	-142619000	321627000	161521000			-0.42712	6.37569	-0.42712	6.40338	-0.42712	6.57882	-0.42712	6.25721	-0.42712	6.5667		0.37401	-0.02323	-0.06003	-0.0348	-0.04731
									53.8423	29255700	-169390000	419694000	-60384500			-0.42623	6.42405	-0.42623	6.41788	-0.42623	6.60396	-0.42623	6.2922	-0.42623	6.59289		0.37477	-0.0205	-0.06114	-0.03351	-0.04719
									53.8791	295306000	-5801860	342155000	-292279000			-0.42535	6.40709	-0.42535	6.40813	-0.42535	6.55207	-0.42535	6.31763	-0.42535	6.56176		0.37554	-0.01906	-0.05892	-0.0271	-0.04994
									53.9158	323545000	309239000	186882000	-301414000			-0.42446	6.37405	-0.42446	6.40022	-0.42446	6.56915	-0.42446	6.24302	-0.42446	6.55822		0.3763	-0.0225	-0.05949	-0.03556	-0.04753
									53.9526	142772000	657876000	53324200	-84372200			-0.42358	6.38981	-0.42358	6.39398	-0.42358	6.51709	-0.42358	6.27695	-0.42358	6.52464		0.37707	-0.01701	-0.05658	-0.02788	-0.05003
									53.9893	-65502100	865963000	-45461800	89784000			-0.4227	6.43568	-0.4227	6.37595	-0.4227	6.60626	-0.4227	6.27798	-0.4227	6.60365		0.37783	-0.02033	-0.06737	-0.03637	-0.04809
									54.0261	-176776000	795949000	-135297000	-39460800			-0.42183	6.43	-0.42183	6.37055	-0.42183	6.60061	-0.42183	6.34703	-0.42183	6.59102		0.37859	-0.01961	-0.06664	-0.02681	-0.04738
									54.0628	-234725000	466174000	-183469000	-400196000			-0.42095	6.4745	-0.42095	6.46383	-0.42095	6.64625	-0.42095	6.33921	-0.42095	6.55369		0.37936	-0.01039	-0.05133	-0.02366	-0.03791
									54.0996	-344474000	79885000	-101406000	-604991000			-0.42008	6.43702	-0.42008	6.45569	-0.42008	6.58502	-0.42008	6.34857	-0.42008	6.55517		0.38012	-0.01489	-0.05248	-0.02272	-0.04532
									54.1363	-482667000	-103863000	137090000	-345627000			-0.4192	6.46209	-0.4192	6.42252	-0.4192	6.62551	-0.4192	6.26342	-0.4192	6.60159		0.38089	-0.01705	-0.06153	-0.03787	-0.04559
									54.1731	-463394000	26181200	409658000	237707000			-0.41833	6.4343	-0.41833	6.41339	-0.41833	6.58534	-0.41833	6.34436	-0.41833	6.59517		0.38165	-0.01956	-0.06193	-0.02757	-0.04964
									54.2098	-133172000	337264000	521804000	638139000			-0.41747	6.45998	-0.41747	6.43761	-0.41747	6.62094	-0.41747	6.36345	-0.41747	6.58418		0.38241	-0.0154	-0.05782	-0.02411	-0.04423
									54.2466	396647000	566173000	389806000	472391000			-0.4166	6.41471	-0.4166	6.40824	-0.4166	6.57467	-0.4166	6.2992	-0.4166	6.61141		0.38318	-0.0236	-0.06432	-0.0347	-0.05268
									54.2833	749584000	547801000	137199000	-124087000			-0.41573	6.42541	-0.41573	6.42309	-0.41573	6.58738	-0.41573	6.37968	-0.41573	6.60671		0.38394	-0.02185	-0.06202	-0.02465	-0.05066
									54.3201	575409000	347751000	-7818820	-626857000			-0.41487	6.38819	-0.41487	6.43337	-0.41487	6.62303	-0.41487	6.37307	-0.41487	6.64943		0.38471	-0.03081	-0.06544	-0.03009	-0.0511
									54.3568	-109074000	178938000	84670900	-649357000			-0.41401	6.42547	-0.41401	6.47844	-0.41401	6.56955	-0.41401	6.30221	-0.41401	6.64039		0.38547	-0.02551	-0.05903	-0.0375	-0.05644
									54.3936	-861599000	192101000	346127000	-305200000			-0.41315	6.42376	-0.41315	6.48619	-0.41315	6.60415	-0.41315	6.36895	-0.41315	6.62293		0.38623	-0.02381	-0.05619	-0.02769	-0.05044
									54.4303	-1137160000	345192000	598494000	-25261200			-0.41229	6.39828	-0.41229	6.38421	-0.41229	6.5668	-0.41229	6.3747	-0.41229	6.61624		0.387	-0.02602	-0.06774	-0.02628	-0.05413
									54.4671	-737981000	464584000	718541000	-53721700			-0.41143	6.48636	-0.41143	6.40731	-0.41143	6.63504	-0.41143	6.40379	-0.41143	6.61673		0.38776	-0.0159	-0.06501	-0.02288	-0.04611
									54.5038	4258660	416966000	704063000	-199221000			-0.41058	6.47099	-0.41058	6.43255	-0.41058	6.5838	-0.41058	6.28436	-0.41058	6.64757		0.38853	-0.02104	-0.06534	-0.0404	-0.05554
									54.5406	491357000	217370000	601706000	-115952000			-0.40973	6.44456	-0.40973	6.50428	-0.40973	6.60428	-0.40973	6.36448	-0.40973	6.63704		0.38929	-0.02294	-0.05555	-0.02976	-0.05197
									54.5773	352481000	-11993500	415482000	225702000			-0.40887	6.42323	-0.40887	6.45707	-0.40887	6.62976	-0.40887	6.32685	-0.40887	6.67138		0.39005	-0.02915	-0.06498	-0.03796	-0.05269
									54.6141	-256926000	-160016000	118032000	445277000			-0.40802	6.47531	-0.40802	6.47718	-0.40802	6.6075	-0.40802	6.32236	-0.40802	6.63645		0.39082	-0.01932	-0.05875	-0.03468	-0.05152
									54.6508	-809787000	-194496000	-255560000	171709000			-0.40718	6.40916	-0.40718	6.41211	-0.40718	6.62592	-0.40718	6.34362	-0.40718	6.66327		0.39158	-0.02989	-0.06951	-0.03509	-0.05226
									54.6876	-872909000	-137218000	-561647000	-488658000			-0.40633	6.42716	-0.40633	6.49886	-0.40633	6.61652	-0.40633	6.31279	-0.40633	6.65444		0.39235	-0.02685	-0.0581	-0.03778	-0.05241
									54.7243	-467845000	-12239400	-629033000	-983420000			-0.40548	6.48177	-0.40548	6.46551	-0.40548	6.66565	-0.40548	6.35704	-0.40548	6.66277		0.39311	-0.02145	-0.06302	-0.03344	-0.0475
									54.7611	-14813400	159435000	-399825000	-848456000			-0.40464	6.49657	-0.40464	6.41394	-0.40464	6.66531	-0.40464	6.39305	-0.40464	6.63037		0.39388	-0.01621	-0.0657	-0.02564	-0.04401
									54.7978	70474400	328657000	9061120	-182934000			-0.4038	6.44113	-0.4038	6.4964	-0.4038	6.62592	-0.4038	6.3321	-0.4038	6.66135		0.39464	-0.02599	-0.05915	-0.03624	-0.05205
									54.8346	-250496000	417112000	383989000	446870000			-0.40296	6.44775	-0.40296	6.54773	-0.40296	6.65948	-0.40296	6.35068	-0.40296	6.66969		0.3954	-0.02613	-0.05388	-0.03495	-0.04899
									54.8713	-628402000	372038000	557696000	570929000			-0.40212	6.48508	-0.40212	6.49897	-0.40212	6.67661	-0.40212	6.31456	-0.40212	6.6888		0.39617	-0.0239	-0.06183	-0.04132	-0.04904
									54.9081	-664203000	221022000	495990000	244925000			-0.40128	6.44591	-0.40128	6.46789	-0.40128	6.63925	-0.40128	6.33317	-0.40128	6.67211		0.39693	-0.02661	-0.06376	-0.03729	-0.05165
									54.9448	-269289000	58546800	279051000	-88683900			-0.40045	6.44934	-0.40045	6.47915	-0.40045	6.61465	-0.40045	6.35872	-0.40045	6.68102		0.3977	-0.02719	-0.06337	-0.03523	-0.05553
									54.9816	274513000	-27839400	24138000	-113064000			-0.39962	6.44514	-0.39962	6.41383	-0.39962	6.61455	-0.39962	6.33951	-0.39962	6.67097		0.39846	-0.02658	-0.07014	-0.03642	-0.05445
									55.0183	580795000	-12961300	-180267000	56704600			-0.39878	6.46367	-0.39878	6.54163	-0.39878	6.68541	-0.39878	6.3418	-0.39878	6.70615		0.39922	-0.02827	-0.05859	-0.03998	-0.04989
									55.0551	484247000	82904400	-302184000	82084700			-0.39795	6.50534	-0.39795	6.50107	-0.39795	6.64843	-0.39795	6.35379	-0.39795	6.68036		0.39999	-0.02064	-0.06066	-0.03575	-0.05146
									55.0919	140338000	245837000	-366351000	-159670000			-0.39712	6.53555	-0.39712	6.45747	-0.39712	6.58527	-0.39712	6.36876	-0.39712	6.72472		0.40075	-0.02199	-0.07075	-0.03881	-0.06378
									55.1286	-148852000	475074000	-433638000	-426471000			-0.3963	6.49849	-0.3963	6.47154	-0.3963	6.66534	-0.3963	6.32465	-0.3963	6.67792		0.40152	-0.02117	-0.06395	-0.03893	-0.04919
									55.1654	-188221000	729897000	-556175000	-408679000			-0.39547	6.5161	-0.39547	6.51431	-0.39547	6.62336	-0.39547	6.32587	-0.39547	6.66445		0.40228	-0.01766	-0.05733	-0.03732	-0.05269
									55.2021	-2802660	895799000	-725138000	-106049000			-0.39465	6.48842	-0.39465	6.49106	-0.39465	6.62511	-0.39465	6.34974	-0.39465	6.68815		0.40304	-0.02345	-0.06272	-0.03708	-0.05507
									55.2389	237842000	847097000	-855948000	160474000			-0.39383	6.51657	-0.39383	6.53071	-0.39383	6.62356	-0.39383	6.42782	-0.39383	6.6819		0.40381	-0.01951	-0.05726	-0.02714	-0.05457
									55.2756	366046000	569603000	-839502000	110007000			-0.393	6.45845	-0.393	6.48875	-0.393	6.64248	-0.393	6.3219	-0.393	6.66552		0.40457	-0.02444	-0.06053	-0.03791	-0.05055
									55.3124	305115000	210428000	-628061000	-187014000			-0.39218	6.47599	-0.39218	6.51041	-0.39218	6.65369	-0.39218	6.37953	-0.39218	6.68669		0.40534	-0.02472	-0.06023	-0.03338	-0.05153
									55.3491	76997200	-28373800	-284348000	-401302000			-0.39137	6.51633	-0.39137	6.50265	-0.39137	6.6414	-0.39137	6.29939	-0.39137	6.72454		0.4061	-0.02419	-0.06529	-0.04701	-0.05711
									55.3859	-223360000	-71092100	48413300	-321958000			-0.39055	6.43427	-0.39055	6.45898	-0.39055	6.66995	-0.39055	6.33849	-0.39055	6.66456		0.40686	-0.02713	-0.06401	-0.03584	-0.04719
									55.4226	-462146000	-40552100	229350000	-79223600			-0.38974	6.47123	-0.38974	6.53176	-0.38974	6.66409	-0.38974	6.29775	-0.38974	6.67946		0.40763	-0.02449	-0.05687	-0.04229	-0.04951
									55.4594	-527942000	-127491000	194767000	33203600			-0.38892	6.42525	-0.38892	6.46058	-0.38892	6.66192	-0.38892	6.30837	-0.38892	6.6209		0.40839	-0.02341	-0.05905	-0.03465	-0.04338
									55.4961	-413246000	-373055000	-11751100	-85051300			-0.38811	6.41601	-0.38811	6.4662	-0.38811	6.62229	-0.38811	6.41314	-0.38811	6.67469		0.40916	-0.03035	-0.06424	-0.02809	-0.05394
									55.5329	-244337000	-590833000	-254452000	-223381000			-0.3873	6.43404	-0.3873	6.4249	-0.3873	6.62766	-0.3873	6.30408	-0.3873	6.64065		0.40992	-0.02455	-0.0655	-0.03731	-0.04959
									55.5696	-194473000	-532513000	-361945000	-111447000			-0.38649	6.39629	-0.38649	6.43991	-0.38649	6.63837	-0.38649	6.36931	-0.38649	6.66874		0.41068	-0.03198	-0.06676	-0.03264	-0.05138
									55.6064	-327534000	-152946000	-225061000	257243000			-0.38568	6.4945	-0.38568	6.48791	-0.38568	6.64099	-0.38568	6.32245	-0.38568	6.69682		0.41145	-0.02369	-0.06404	-0.04126	-0.05414
									55.6431	-520272000	291800000	101247000	599851000			-0.38488	6.45639	-0.38488	6.39509	-0.38488	6.62362	-0.38488	6.2586	-0.38488	6.65154		0.41221	-0.02316	-0.07028	-0.04389	-0.05126
									55.6799	-562234000	437039000	384383000	639588000			-0.38407	6.45959	-0.38407	6.44765	-0.38407	6.63778	-0.38407	6.34045	-0.38407	6.65679		0.41298	-0.02336	-0.06452	-0.03476	-0.05015
									55.7166	-354508000	135279000	358770000	386977000			-0.38327	6.48627	-0.38327	6.4483	-0.38327	6.6164	-0.38327	6.29976	-0.38327	6.59359		0.41374	-0.01338	-0.05755	-0.03269	-0.04579
									55.7534	-9551420	-386574000	-40573900	105648000			-0.38247	6.446	-0.38247	6.44925	-0.38247	6.66658	-0.38247	6.38643	-0.38247	6.64794		0.4145	-0.02396	-0.06337	-0.02834	-0.04578
									55.7901	257089000	-698196000	-561568000	24552500			-0.38167	6.53037	-0.38167	6.42425	-0.38167	6.63307	-0.38167	6.35242	-0.38167	6.62235		0.41527	-0.01143	-0.06359	-0.02958	-0.04695
									55.8269	333686000	-523975000	-795538000	124775000			-0.38087	6.46966	-0.38087	6.43322	-0.38087	6.63798	-0.38087	6.34509	-0.38087	6.66378		0.41603	-0.02296	-0.06702	-0.03497	-0.05089
									55.8636	297882000	27829400	-525988000	212467000			-0.38008	6.40829	-0.38008	6.4488	-0.38008	6.57658	-0.38008	6.25369	-0.38008	6.62821		0.4168	-0.02617	-0.06127	-0.04193	-0.05428
									55.9004	292342000	565318000	46655400	155890000			-0.37928	6.48353	-0.37928	6.44215	-0.37928	6.63059	-0.37928	6.28368	-0.37928	6.59598		0.41756	-0.01396	-0.05856	-0.03486	-0.04437
									55.9371	338871000	746639000	451710000	7122020			-0.37849	6.46931	-0.37849	6.44146	-0.37849	6.62761	-0.37849	6.2959	-0.37849	6.59816		0.41833	-0.01584	-0.05888	-0.03365	-0.04496
									55.9739	313839000	549364000	369019000	-98149400			-0.37769	6.44317	-0.37769	6.43605	-0.37769	6.61563	-0.37769	6.32804	-0.37769	6.616		0.41909	-0.02081	-0.06147	-0.03178	-0.04833
									56.0106	124083000	249227000	-67746600	-103721000			-0.3769	6.39814	-0.3769	6.47898	-0.3769	6.55056	-0.3769	6.33277	-0.3769	6.61525		0.41985	-0.02593	-0.05622	-0.03114	-0.05595
									56.0474	-120346000	149071000	-393666000	-58775000			-0.37611	6.38289	-0.37611	6.43229	-0.37611	6.5717	-0.37611	6.32834	-0.37611	6.61619		0.42062	-0.0278	-0.06195	-0.03177	-0.05355
									56.0841	-160923000	312456000	-256425000	-8694050			-0.37532	6.45394	-0.37532	6.43263	-0.37532	6.61502	-0.37532	6.29415	-0.37532	6.61717		0.42138	-0.01969	-0.06201	-0.03593	-0.04853
									56.1209	146647000	531411000	252495000	75814300			-0.37454	6.41291	-0.37454	6.40893	-0.37454	6.58811	-0.37454	6.28436	-0.37454	6.63254		0.42215	-0.02611	-0.06654	-0.03876	-0.05339
									56.1576	630117000	534698000	704740000	228847000			-0.37375	6.41883	-0.37375	6.40777	-0.37375	6.60064	-0.37375	6.33599	-0.37375	6.56248		0.42291	-0.01779	-0.05904	-0.025	-0.04427
									56.1944	897526000	234188000	758926000	382431000			-0.37297	6.38303	-0.37297	6.51165	-0.37297	6.54089	-0.37297	6.31696	-0.37297	6.56447		0.42367	-0.02214	-0.04675	-0.02748	-0.05156
									56.2311	675097000	-206117000	462668000	391629000			-0.37219	6.40394	-0.37219	6.40894	-0.37219	6.56864	-0.37219	6.29194	-0.37219	6.568		0.42444	-0.02011	-0.05951	-0.03083	-0.04866
									56.2679	70444400	-518745000	141554000	194091000			-0.3714	6.37892	-0.3714	6.39578	-0.3714	6.54515	-0.3714	6.28104	-0.3714	6.55866		0.4252	-0.02198	-0.06007	-0.0311	-0.05042
									56.3047	-497820000	-548788000	30417900	-82181700			-0.37063	6.42551	-0.37063	6.33632	-0.37063	6.5404	-0.37063	6.32498	-0.37063	6.63388		0.42597	-0.0248	-0.07543	-0.03409	-0.05918
									56.3414	-644232000	-349418000	59833000	-213223000			-0.36985	6.40856	-0.36985	6.3996	-0.36985	6.60659	-0.36985	6.24093	-0.36985	6.58238		0.42673	-0.02114	-0.0622	-0.03844	-0.04573
									56.3782	-318175000	-98976100	8115580	-93903600			-0.36907	6.36783	-0.36907	6.44901	-0.36907	6.53059	-0.36907	6.31551	-0.36907	6.53913		0.42749	-0.02113	-0.05153	-0.02489	-0.05002
									56.4149	195655000	57438400	-190764000	160240000			-0.36829	6.43218	-0.36829	6.43111	-0.36829	6.59531	-0.36829	6.28244	-0.36829	6.6064		0.42826	-0.02103	-0.06102	-0.03614	-0.04969
									56.4517	542322000	95316500	-353621000	339032000			-0.36752	6.43193	-0.36752	6.3871	-0.36752	6.59855	-0.36752	6.25621	-0.36752	6.55627		0.42902	-0.0156	-0.06086	-0.03379	-0.04384
									56.4884	564861000	75214100	-271236000	350266000			-0.36675	6.37517	-0.36675	6.39958	-0.36675	6.59823	-0.36675	6.28252	-0.36675	6.56289		0.42979	-0.02288	-0.06007	-0.03139	-0.0446
									56.5252	358947000	54785000	24029800	284199000			-0.36598	6.33429	-0.36598	6.38627	-0.36598	6.53767	-0.36598	6.24649	-0.36598	6.56846		0.43055	-0.02821	-0.06229	-0.03627	-0.05238
									56.5619	127138000	46906900	265758000	273597000			-0.36521	6.38143	-0.36521	6.38062	-0.36521	6.54269	-0.36521	6.33532	-0.36521	6.56353		0.43131	-0.02222	-0.06243	-0.0252	-0.05124
									56.5987	8636740	45662900	229961000	329596000			-0.36444	6.39437	-0.36444	6.37476	-0.36444	6.55766	-0.36444	6.24724	-0.36444	6.56373		0.43208	-0.02075	-0.06316	-0.03566	-0.04949
									56.6354	21009200	59629700	-37261600	348423000			-0.36367	6.41803	-0.36367	6.43921	-0.36367	6.5492	-0.36367	6.27874	-0.36367	6.54863		0.43284	-0.01637	-0.05375	-0.03028	-0.04885
									56.6722	103350000	97506000	-294418000	265991000			-0.3629	6.38398	-0.3629	6.43762	-0.3629	6.51954	-0.3629	6.23189	-0.3629	6.58		0.43361	-0.02372	-0.05736	-0.03926	-0.05578
									56.7089	173186000	128918000	-379357000	155058000			-0.36214	6.34523	-0.36214	6.43846	-0.36214	6.52865	-0.36214	6.21509	-0.36214	6.56841		0.43437	-0.02694	-0.056	-0.03998	-0.05344
									56.7457	155013000	90609100	-358023000	135735000			-0.36138	6.36993	-0.36138	6.37078	-0.36138	6.56645	-0.36138	6.23059	-0.36138	6.45721		0.43513	-0.01196	-0.05202	-0.02602	-0.03684
									56.7824	6864930	-41561000	-388296000	210422000			-0.36061	6.41058	-0.36061	6.40612	-0.36061	6.59954	-0.36061	6.26138	-0.36061	6.51094		0.4359	-0.01312	-0.05362	-0.02823	-0.03878
									56.8192	-237319000	-187989000	-488612000	241064000			-0.35985	6.35245	-0.35985	6.44976	-0.35985	6.59627	-0.35985	6.28596	-0.35985	6.50789		0.43666	-0.0195	-0.04804	-0.02498	-0.03883
									56.8559	-451828000	-200820000	-508985000	119492000			-0.35909	6.38769	-0.35909	6.36266	-0.35909	6.54883	-0.35909	6.28507	-0.35909	6.49702		0.43743	-0.01425	-0.05734	-0.0239	-0.04326
									56.8927	-481477000	4971580	-341610000	-65467000			-0.35834	6.39749	-0.35834	6.41595	-0.35834	6.57533	-0.35834	6.21704	-0.35834	6.52946		0.43819	-0.01665	-0.05446	-0.03551	-0.04366
									56.9294	-258692000	347002000	-99703200	-84425100			-0.35758	6.34153	-0.35758	6.44759	-0.35758	6.5799	-0.35758	6.2437	-0.35758	6.52265		0.43895	-0.02238	-0.04991	-0.0316	-0.04238
									56.9662	123278000	618311000	-19247500	179766000			-0.35682	6.32361	-0.35682	6.34565	-0.35682	6.57328	-0.35682	6.2877	-0.35682	6.47148		0.43972	-0.01887	-0.0566	-0.02081	-0.03758
									57.0029	458042000	657560000	-177926000	552677000			-0.35607	6.42698	-0.35607	6.37781	-0.35607	6.5624	-0.35607	6.30798	-0.35607	6.50029		0.44048	-0.01006	-0.05587	-0.02154	-0.04201
									57.0397	565547000	485881000	-370137000	682438000			-0.35532	6.35484	-0.35532	6.41798	-0.35532	6.5565	-0.35532	6.21113	-0.35532	6.41872		0.44125	-0.00951	-0.04214	-0.02413	-0.03382
									57.0764	412717000	268607000	-316584000	362213000			-0.35457	6.37255	-0.35457	6.39066	-0.35457	6.49702	-0.35457	6.23215	-0.35457	6.50644		0.44201	-0.01702	-0.05499	-0.0312	-0.05043
									57.1132	126987000	136759000	7596930	-255279000			-0.35382	6.40661	-0.35382	6.40415	-0.35382	6.58564	-0.35382	6.26087	-0.35382	6.45803		0.44278	-0.00781	-0.04809	-0.02252	-0.03465
									57.1499	-93625000	56858600	306260000	-769702000			-0.35307	6.34156	-0.35307	6.43376	-0.35307	6.5622	-0.35307	6.23583	-0.35307	6.51853		0.44354	-0.02192	-0.05112	-0.03209	-0.04403
									57.1867	-102980000	-104672000	259299000	-865655000			-0.35232	6.38049	-0.35232	6.44204	-0.35232	6.54531	-0.35232	6.2301	-0.35232	6.52099		0.4443	-0.01769	-0.05039	-0.03303	-0.04629
									57.2234	108073000	-385117000	-129787000	-551539000			-0.35157	6.4005	-0.35157	6.41687	-0.35157	6.57784	-0.35157	6.28579	-0.35157	6.44766		0.44507	-0.00738	-0.04543	-0.01844	-0.03445
									57.2602	399425000	-616643000	-522011000	-103801000			-0.35083	6.37982	-0.35083	6.43228	-0.35083	6.54108	-0.35083	6.27184	-0.35083	6.53623		0.44583	-0.01943	-0.05323	-0.02975	-0.04846
									57.2969	551739000	-550108000	-587721000	190134000			-0.35009	6.38306	-0.35009	6.34532	-0.35009	6.45527	-0.35009	6.27937	-0.35009	6.54019		0.4466	-0.01949	-0.06413	-0.02929	-0.05905
									57.3337	401130000	-112231000	-333996000	233170000			-0.34934	6.34505	-0.34934	6.41575	-0.34934	6.51572	-0.34934	6.23127	-0.34934	6.46489		0.44736	-0.01567	-0.04744	-0.02678	-0.04368
									57.3704	-29480000	463975000	-63180300	113973000			-0.3486	6.34739	-0.3486	6.37604	-0.3486	6.55511	-0.3486	6.25204	-0.3486	6.54543		0.44812	-0.02418	-0.06101	-0.0331	-0.0478
									57.4072	-507848000	791769000	-24585400	-31023900			-0.34786	6.38426	-0.34786	6.35368	-0.34786	6.46495	-0.34786	6.25189	-0.34786	6.49224		0.44889	-0.01412	-0.0579	-0.02732	-0.05268
									57.444	-735459000	645935000	-155231000	-122474000			-0.34712	6.38415	-0.34712	6.35887	-0.34712	6.57899	-0.34712	6.20272	-0.34712	6.47988		0.44965	-0.01279	-0.05593	-0.0318	-0.03782
									57.4807	-575094000	151184000	-187579000	-139055000			-0.34639	6.3342	-0.34639	6.45085	-0.34639	6.52119	-0.34639	6.26827	-0.34639	6.48479		0.45042	-0.01909	-0.04539	-0.02456	-0.0452
									57.5175	-175215000	-330194000	19745400	-77343100			-0.34565	6.31058	-0.34565	6.34364	-0.34565	6.54439	-0.34565	6.21138	-0.34565	6.50738		0.45118	-0.02429	-0.06076	-0.03377	-0.04492
									57.5542	137646000	-499084000	312130000	51905900			-0.34492	6.3281	-0.34492	6.35008	-0.34492	6.51278	-0.34492	6.27166	-0.34492	6.46676		0.45194	-0.01783	-0.05555	-0.02219	-0.04423
									57.591	122811000	-328620000	411270000	200661000			-0.34418	6.32966	-0.34418	6.3606	-0.34418	6.50935	-0.34418	6.22117	-0.34418	6.49778		0.45271	-0.02104	-0.05767	-0.03156	-0.04802
									57.6277	-187432000	-14068500	218091000	294944000			-0.34345	6.35003	-0.34345	6.33929	-0.34345	6.53883	-0.34345	6.24631	-0.34345	6.51514		0.45347	-0.02057	-0.06213	-0.03047	-0.04642
									57.6645	-546580000	241053000	-94022500	290393000			-0.34272	6.33948	-0.34272	6.38016	-0.34272	6.52965	-0.34272	6.24278	-0.34272	6.48235		0.45424	-0.01822	-0.05363	-0.02732	-0.04394
									57.7012	-729827000	370374000	-274664000	208117000			-0.34199	6.3213	-0.34199	6.37544	-0.34199	6.51534	-0.34199	6.24029	-0.34199	6.52979		0.455	-0.02549	-0.05937	-0.03279	-0.0508
									57.738	-709028000	405198000	-235421000	100273000			-0.34126	6.35244	-0.34126	6.32472	-0.34126	6.52815	-0.34126	6.34242	-0.34126	6.55854		0.45576	-0.02503	-0.06862	-0.02381	-0.05242
									57.7747	-607646000	353754000	-74842800	-16021900			-0.34053	6.30146	-0.34053	6.35915	-0.34053	6.48406	-0.34053	6.26087	-0.34053	6.51847		0.45653	-0.02655	-0.0601	-0.02911	-0.05327
									57.8115	-517774000	177348000	86782700	-170971000			-0.33981	6.37805	-0.33981	6.34544	-0.33981	6.49613	-0.33981	6.27631	-0.33981	6.46951		0.45729	-0.01236	-0.05641	-0.02194	-0.0465
									57.8482	-399370000	-102613000	225322000	-379040000			-0.33908	6.35584	-0.33908	6.41249	-0.33908	6.52581	-0.33908	6.22821	-0.33908	6.50153		0.45806	-0.01842	-0.05183	-0.03114	-0.04648
									57.885	-168220000	-317945000	350633000	-578788000			-0.33836	6.31708	-0.33836	6.34261	-0.33836	6.56383	-0.33836	6.2408	-0.33836	6.48951		0.45882	-0.02159	-0.05893	-0.02833	-0.04067
									57.9217	149257000	-241018000	395463000	-661647000			-0.33763	6.32966	-0.33763	6.29477	-0.33763	6.54481	-0.33763	6.21479	-0.33763	6.50835		0.45958	-0.02219	-0.06675	-0.03347	-0.04497
									57.9585	393742000	195852000	255812000	-573080000			-0.33691	6.40713	-0.33691	6.39381	-0.33691	6.48015	-0.33691	6.20934	-0.33691	6.50957		0.46035	-0.01337	-0.05496	-0.03425	-0.05276
									57.9952	421714000	769233000	-36336600	-376823000			-0.33619	6.35082	-0.33619	6.37037	-0.33619	6.46316	-0.33619	6.27282	-0.33619	6.44435		0.46111	-0.01277	-0.05067	-0.01961	-0.04767
									58.032	256154000	1092410000	-246756000	-204651000			-0.33547	6.38169	-0.33547	6.34163	-0.33547	6.5359	-0.33547	6.28199	-0.33547	6.46323		0.46188	-0.01126	-0.05619	-0.02058	-0.04111
									58.0687	62523400	924887000	-130421000	-138734000			-0.33476	6.31858	-0.33476	6.38599	-0.33476	6.51416	-0.33476	6.30762	-0.33476	6.5033		0.46264	-0.02292	-0.05521	-0.02191	-0.04805
									58.1055	-24781500	388470000	287593000	-148009000			-0.33404	6.30495	-0.33404	6.33441	-0.33404	6.54981	-0.33404	6.28904	-0.33404	6.50667		0.46341	-0.02486	-0.06179	-0.02448	-0.0442
									58.1422	-27013200	-121520000	670695000	-139104000			-0.33332	6.26255	-0.33332	6.31318	-0.33332	6.56082	-0.33332	6.30319	-0.33332	6.47553		0.46417	-0.02636	-0.06095	-0.01941	-0.0395
									58.179	-58643700	-264784000	667961000	-58309500			-0.33261	6.29687	-0.33261	6.31296	-0.33261	6.47559	-0.33261	6.24127	-0.33261	6.52437		0.46493	-0.02772	-0.06631	-0.03208	-0.05492
									58.2157	-161972000	-34179700	263875000	64990700			-0.3319	6.33319	-0.3319	6.37275	-0.3319	6.52229	-0.3319	6.34731	-0.3319	6.48955		0.4657	-0.01973	-0.05531	-0.01571	-0.04559
									58.2525	-242343000	263051000	-196246000	166815000			-0.33118	6.34285	-0.33118	6.37147	-0.33118	6.52951	-0.33118	6.24591	-0.33118	6.47422		0.46646	-0.01694	-0.05379	-0.02606	-0.04307
									58.2892	-182716000	296792000	-346392000	220667000			-0.33047	6.393	-0.33047	6.36882	-0.33047	6.58091	-0.33047	6.31417	-0.33047	6.49033		0.46723	-0.0129	-0.05587	-0.01972	-0.03874
									58.326	2417310	11181700	-148853000	253021000			-0.32976	6.36554	-0.32976	6.37341	-0.32976	6.42543	-0.32976	6.25502	-0.32976	6.4473		0.46799	-0.01139	-0.05062	-0.02205	-0.05245
									58.3627	163329000	-334727000	112591000	299568000			-0.32906	6.3442	-0.32906	6.35764	-0.32906	6.52442	-0.32906	6.26365	-0.32906	6.49578		0.46875	-0.01914	-0.05781	-0.02631	-0.04602
									58.3995	171282000	-407779000	164410000	363987000			-0.32835	6.35439	-0.32835	6.34535	-0.32835	6.53733	-0.32835	6.18832	-0.32835	6.45053		0.46952	-0.01303	-0.05435	-0.0303	-0.03956
									58.4362	51592400	-101212000	19511600	420858000			-0.32764	6.36635	-0.32764	6.41549	-0.32764	6.54895	-0.32764	6.1908	-0.32764	6.49935		0.47028	-0.01697	-0.05123	-0.03533	-0.0435
									58.473	-62385800	367556000	-92771100	441278000			-0.32694	6.40195	-0.32694	6.33126	-0.32694	6.5134	-0.32694	6.23073	-0.32694	6.45397		0.47105	-0.00791	-0.05643	-0.02565	-0.04277
									58.5097	-94800100	637693000	-22629500	401748000			-0.32623	6.33444	-0.32623	6.33357	-0.32623	6.5208	-0.32623	6.27018	-0.32623	6.51043		0.47181	-0.02186	-0.0623	-0.02713	-0.04804
									58.5465	-109439000	500695000	144271000	279927000			-0.32553	6.27755	-0.32553	6.36938	-0.32553	6.5325	-0.32553	6.16687	-0.32553	6.44709		0.47257	-0.02153	-0.05109	-0.03247	-0.03975
									58.5832	-209091000	60130000	238747000	72360700			-0.32483	6.26998	-0.32483	6.35948	-0.32483	6.51992	-0.32483	6.09993	-0.32483	6.45422		0.47334	-0.02318	-0.05306	-0.04119	-0.04202
									58.62	-378770000	-368801000	248151000	-165464000			-0.32413	6.37911	-0.32413	6.39125	-0.32413	6.55716	-0.32413	6.2109	-0.32413	6.48648		0.4741	-0.01409	-0.05275	-0.03155	-0.04113
									58.6568	-472501000	-521876000	322996000	-312956000			-0.32343	6.32474	-0.32343	6.39654	-0.32343	6.52663	-0.32343	6.17931	-0.32343	6.43905		0.47487	-0.0152	-0.04694	-0.03012	-0.03957
									58.6935	-370986000	-384135000	534932000	-256933000			-0.32273	6.35482	-0.32273	6.35909	-0.32273	6.46717	-0.32273	6.24027	-0.32273	6.46919		0.47563	-0.01501	-0.05473	-0.02618	-0.0499
									58.7303	-126634000	-164422000	704752000	1136900			-0.32203	6.3639	-0.32203	6.30018	-0.32203	6.51036	-0.32203	6.31393	-0.32203	6.4846		0.47639	-0.01564	-0.06351	-0.01913	-0.04647
									58.767	79226500	-85101200	557875000	312188000			-0.32134	6.39035	-0.32134	6.35105	-0.32134	6.50028	-0.32134	6.19832	-0.32134	6.46436		0.47716	-0.01038	-0.05518	-0.03063	-0.04545
									58.8038	120647000	-182847000	63588600	477593000			-0.32064	6.42498	-0.32064	6.35454	-0.32064	6.45669	-0.32064	6.23377	-0.32064	6.44412		0.47792	-0.00417	-0.05255	-0.02422	-0.04841
									58.8405	39237100	-297016000	-444929000	403698000			-0.31995	6.27417	-0.31995	6.37627	-0.31995	6.55377	-0.31995	6.23184	-0.31995	6.40376		0.47869	-0.0172	-0.04553	-0.02005	-0.03251
									58.8773	-38212800	-245622000	-555604000	170409000			-0.31926	6.2954	-0.31926	6.30219	-0.31926	6.51981	-0.31926	6.22276	-0.31926	6.45884		0.47945	-0.02075	-0.06046	-0.02713	-0.04254
									58.914	-60744900	-15664100	-188780000	-49851400			-0.31856	6.31172	-0.31856	6.21707	-0.31856	6.541	-0.31856	6.30174	-0.31856	6.49223		0.48021	-0.0225	-0.07435	-0.0214	-0.04367
									58.9508	-86864400	215166000	313987000	-139709000			-0.31787	6.39476	-0.31787	6.39164	-0.31787	6.50522	-0.31787	6.2343	-0.31787	6.49144		0.48098	-0.01282	-0.05324	-0.02931	-0.04782
									58.9875	-157365000	244022000	530818000	-110283000			-0.31718	6.31106	-0.31718	6.35863	-0.31718	6.5501	-0.31718	6.15507	-0.31718	6.50835		0.48174	-0.02434	-0.05906	-0.04055	-0.04435
									59.0243	-192994000	32480900	362035000	-48852600			-0.3165	6.28498	-0.3165	6.32074	-0.3165	6.49812	-0.3165	6.25404	-0.3165	6.48429		0.48251	-0.02473	-0.061	-0.02619	-0.04788
									59.061	-81811900	-264293000	63256800	-19099300			-0.31581	6.34401	-0.31581	6.31402	-0.31581	6.56298	-0.31581	6.29808	-0.31581	6.40007		0.48327	-0.00872	-0.05263	-0.01179	-0.03102
									59.0978	131775000	-450641000	-96898700	-20939900			-0.31512	6.39807	-0.31512	6.33576	-0.31512	6.51576	-0.31512	6.31701	-0.31512	6.49304		0.48403	-0.01261	-0.06014	-0.01968	-0.04675
									59.1345	214717000	-464337000	-137645000	-28633900			-0.31444	6.45118	-0.31444	6.40574	-0.31444	6.45656	-0.31444	6.24389	-0.31444	6.48593		0.4848	-0.0057	-0.05094	-0.02758	-0.05298
									59.1713	-26391500	-394943000	-277148000	-37449600			-0.31375	6.30746	-0.31375	6.37644	-0.31375	6.52525	-0.31375	6.26444	-0.31375	6.43885		0.48556	-0.01718	-0.04934	-0.02001	-0.03971
									59.208	-480892000	-341463000	-581398000	-61039700			-0.31307	6.30229	-0.31307	6.27324	-0.31307	6.53612	-0.31307	6.20591	-0.31307	6.43794		0.48633	-0.01767	-0.06167	-0.02685	-0.03833
									59.2448	-761677000	-280935000	-798908000	-100007000			-0.31239	6.36907	-0.31239	6.37463	-0.31239	6.47046	-0.31239	6.26152	-0.31239	6.52706		0.48709	-0.01967	-0.05917	-0.02997	-0.05582
									59.2815	-561471000	-107591000	-612873000	-135949000			-0.31171	6.30919	-0.31171	6.35552	-0.31171	6.47472	-0.31171	6.24665	-0.31171	6.45385		0.48786	-0.01861	-0.05349	-0.02375	-0.04733
									59.3183	13414000	194412000	-38207300	-155950000			-0.31103	6.32933	-0.31103	6.41104	-0.31103	6.47045	-0.31103	6.21391	-0.31103	6.40319		0.48862	-0.01076	-0.04128	-0.02211	-0.04231
									59.355	510400000	451475000	507439000	-160039000			-0.31035	6.27288	-0.31035	6.32883	-0.31035	6.51799	-0.31035	6.24741	-0.31035	6.49388		0.48938	-0.02717	-0.06107	-0.02803	-0.04657
									59.3918	566909000	425437000	578071000	-131567000			-0.30967	6.39033	-0.30967	6.36587	-0.30967	6.44288	-0.30967	6.29731	-0.30967	6.47656		0.49015	-0.01171	-0.05472	-0.02022	-0.05358
									59.4285	267628000	70909800	132883000	-22013500			-0.309	6.32189	-0.309	6.29478	-0.309	6.50133	-0.309	6.27959	-0.309	6.4315		0.49091	-0.01471	-0.05837	-0.01741	-0.04175
									59.4653	32577800	-343484000	-436413000	195316000			-0.30832	6.40903	-0.30832	6.29652	-0.30832	6.51254	-0.30832	6.22457	-0.30832	6.42527		0.49168	-0.00396	-0.05748	-0.02325	-0.03974
									59.502	145625000	-419829000	-708080000	443540000			-0.30765	6.31928	-0.30765	6.22367	-0.30765	6.5457	-0.30765	6.19517	-0.30765	6.50417		0.49244	-0.02293	-0.07486	-0.03534	-0.04441
									59.5388	434927000	10484500	-623665000	549263000			-0.30697	6.31467	-0.30697	6.31092	-0.30697	6.50281	-0.30697	6.29292	-0.30697	6.47544		0.4932	-0.02033	-0.06122	-0.02062	-0.04636
									59.5755	463101000	690244000	-466327000	385520000			-0.3063	6.30374	-0.3063	6.34876	-0.3063	6.4978	-0.3063	6.27395	-0.3063	6.46155		0.49397	-0.02008	-0.05515	-0.02135	-0.04544
									59.6123	27387800	1116570000	-492432000	28812700			-0.30563	6.31352	-0.30563	6.3751	-0.30563	6.56144	-0.30563	6.16769	-0.30563	6.452		0.49473	-0.01791	-0.05093	-0.03291	-0.03686
									59.649	-578877000	960682000	-651595000	-258648000			-0.30496	6.31043	-0.30496	6.30244	-0.30496	6.49498	-0.30496	6.21566	-0.30496	6.40361		0.4955	-0.01299	-0.05441	-0.02195	-0.03946
									59.6858	-838076000	348737000	-688767000	-255172000			-0.30429	6.35836	-0.30429	6.3319	-0.30429	6.47322	-0.30429	6.26606	-0.30429	6.45087		0.49626	-0.01261	-0.05601	-0.02113	-0.04718
									59.7225	-524977000	-257731000	-467007000	-8442460			-0.30362	6.32357	-0.30362	6.41015	-0.30362	6.49982	-0.30362	6.317	-0.30362	6.45724		0.49702	-0.01732	-0.04728	-0.01578	-0.04473
									59.7593	86579800	-470004000	-119297000	186665000			-0.30296	6.23795	-0.30296	6.35489	-0.30296	6.42721	-0.30296	6.22511	-0.30296	6.39018		0.49779	-0.0199	-0.04663	-0.01936	-0.04602
									59.796	535992000	-288478000	123324000	75434200			-0.30229	6.34929	-0.30229	6.35473	-0.30229	6.52032	-0.30229	6.24322	-0.30229	6.43996		0.49855	-0.01246	-0.05207	-0.02264	-0.04042
									59.8328	646384000	-44232400	187373000	-284011000			-0.30162	6.38559	-0.30162	6.35073	-0.30162	6.4764	-0.30162	6.27807	-0.30162	6.49738		0.49932	-0.01453	-0.05881	-0.02477	-0.05188
									59.8696	634968000	-48003100	184142000	-559195000			-0.30096	6.32139	-0.30096	6.35018	-0.30096	6.46055	-0.30096	6.28155	-0.30096	6.50361		0.50008	-0.02263	-0.05956	-0.02504	-0.05444
									59.9063	768447000	-300417000	207599000	-476534000			-0.3003	6.34435	-0.3003	6.35181	-0.3003	6.49053	-0.3003	6.27205	-0.3003	6.42359		0.50084	-0.01125	-0.05064	-0.01744	-0.04216
									59.9431	987245000	-534655000	192499000	-110793000			-0.29964	6.36157	-0.29964	6.26323	-0.29964	6.50804	-0.29964	6.28581	-0.29964	6.43542		0.50161	-0.01055	-0.0626	-0.0171	-0.04138
									59.9798	948358000	-520541000	29037200	179988000			-0.29897	6.29984	-0.29897	6.28325	-0.29897	6.45629	-0.29897	6.20443	-0.29897	6.45824		0.50237	-0.02017	-0.06267	-0.02924	-0.04999
									60.0166	445583000	-305012000	-221293000	115620000			-0.29831	6.3956	-0.29831	6.35067	-0.29831	6.44696	-0.29831	6.21944	-0.29831	6.46527		0.50314	-0.00987	-0.05532	-0.02822	-0.05186
									60.0533	-279911000	-146029000	-320595000	-226773000			-0.29766	6.30742	-0.29766	6.28078	-0.29766	6.49525	-0.29766	6.30674	-0.29766	6.3974		0.5039	-0.01266	-0.05634	-0.01047	-0.03875
									60.0901	-716749000	-220010000	-118503000	-508881000			-0.297	6.28769	-0.297	6.32744	-0.297	6.52147	-0.297	6.24827	-0.297	6.52062		0.50466	-0.02838	-0.06415	-0.03084	-0.04908
									60.1268	-582344000	-414653000	218130000	-492969000			-0.29634	6.3058	-0.29634	6.3533	-0.29634	6.49199	-0.29634	6.18558	-0.29634	6.41793		0.50543	-0.01509	-0.04984	-0.02708	-0.04137
									60.1636	-109668000	-428432000	322287000	-275289000			-0.29568	6.14768	-0.29568	6.35496	-0.29568	6.5108	-0.29568	6.30467	-0.29568	6.45802		0.50619	-0.03773	-0.05401	-0.01733	-0.04351
									60.2003	191679000	-82886300	11968200	-145512000			-0.29503	6.31342	-0.29503	6.32067	-0.29503	6.45659	-0.29503	6.33469	-0.29503	6.37873		0.50696	-0.00993	-0.0495	-0.00512	-0.04129
									60.2371	48786500	465975000	-476635000	-242000000			-0.29438	6.33805	-0.29438	6.33182	-0.29438	6.48723	-0.29438	6.18418	-0.29438	6.46292		0.50772	-0.01627	-0.05733	-0.03215	-0.04684
									60.2738	-325381000	836399000	-695979000	-393189000			-0.29372	6.32587	-0.29372	6.30129	-0.29372	6.52898	-0.29372	6.17636	-0.29372	6.45366		0.50848	-0.01666	-0.06	-0.03206	-0.04089
									60.3106	-490234000	756626000	-436848000	-318512000			-0.29307	6.26785	-0.29307	6.36559	-0.29307	6.52747	-0.29307	6.22173	-0.29307	6.5104		0.50925	-0.02955	-0.05845	-0.03287	-0.04725
									60.3473	-245955000	312944000	63854100	43890700			-0.29242	6.33534	-0.29242	6.39119	-0.29242	6.46071	-0.29242	6.15797	-0.29242	6.45761		0.51001	-0.016	-0.04961	-0.03468	-0.0494
									60.3841	182600000	-121608000	386517000	453777000			-0.29177	6.3143	-0.29177	6.27252	-0.29177	6.55824	-0.29177	6.23089	-0.29177	6.43746		0.51078	-0.01623	-0.0617	-0.02383	-0.03566
									60.4208	406424000	-208230000	369895000	620831000			-0.29112	6.37868	-0.29112	6.26409	-0.29112	6.51353	-0.29112	6.21244	-0.29112	6.40986		0.51154	-0.00579	-0.05971	-0.02301	-0.03794
									60.4576	263871000	83341600	239793000	506244000			-0.29047	6.27586	-0.29047	6.3275	-0.29047	6.4715	-0.29047	6.22979	-0.29047	6.42308		0.51231	-0.01911	-0.05351	-0.0224	-0.04436
									60.4943	-68896000	485174000	293676000	339246000			-0.28982	6.27331	-0.28982	6.24237	-0.28982	6.58843	-0.28982	6.22517	-0.28982	6.4485		0.51307	-0.02217	-0.06653	-0.02571	-0.03328
									60.5311	-315551000	690250000	515866000	341521000			-0.28918	6.35902	-0.28918	6.25947	-0.28918	6.54816	-0.28918	6.23287	-0.28918	6.41825		0.51383	-0.00897	-0.06118	-0.0215	-0.03475
									60.5678	-379290000	604699000	573607000	479458000			-0.28853	6.3403	-0.28853	6.24825	-0.28853	6.44904	-0.28853	6.14103	-0.28853	6.40274		0.5146	-0.00944	-0.06084	-0.0307	-0.0448
									60.6046	-363305000	372909000	204106000	522356000			-0.28789	6.27894	-0.28789	6.3222	-0.28789	6.50875	-0.28789	6.31339	-0.28789	6.4357		0.51536	-0.02013	-0.05552	-0.01386	-0.04132
									60.6413	-364820000	190800000	-447707000	329951000			-0.28724	6.16445	-0.28724	6.36078	-0.28724	6.41392	-0.28724	6.09559	-0.28724	6.49636		0.51613	-0.03997	-0.05749	-0.0463	-0.05917
									60.6781	-329157000	116737000	-928336000	32895600			-0.2866	6.31921	-0.2866	6.36592	-0.2866	6.57497	-0.2866	6.15691	-0.2866	6.42163		0.51689	-0.01394	-0.04873	-0.03088	-0.03195
									60.7148	-143066000	60600700	-909772000	-103023000			-0.28596	6.26978	-0.28596	6.35162	-0.28596	6.50728	-0.28596	6.19684	-0.28596	6.39709		0.51765	-0.01698	-0.04777	-0.02347	-0.03729
									60.7516	166105000	-69613000	-490076000	24476000			-0.28532	6.24431	-0.28532	6.30448	-0.28532	6.44176	-0.28532	6.17998	-0.28532	6.45633		0.51842	-0.02638	-0.05991	-0.03193	-0.0515
									60.7883	393480000	-241399000	-55098600	230927000			-0.28468	6.3486	-0.28468	6.25558	-0.28468	6.51079	-0.28468	6.19219	-0.28468	6.41744		0.51918	-0.01009	-0.06156	-0.02624	-0.03909
									60.8251	352311000	-327895000	116136000	238311000			-0.28404	6.27208	-0.28404	6.33942	-0.28404	6.52776	-0.28404	6.31349	-0.28404	6.41978		0.51995	-0.01918	-0.05172	-0.01211	-0.03734
									60.8618	84949600	-250537000	67030000	-25556400			-0.2834	6.30604	-0.2834	6.23429	-0.2834	6.51848	-0.2834	6.23236	-0.2834	6.43228		0.52071	-0.01662	-0.06574	-0.02309	-0.0398
									60.8986	-162097000	-69988400	10373600	-344747000			-0.28277	6.19046	-0.28277	6.2399	-0.28277	6.42054	-0.28277	6.27655	-0.28277	6.38875		0.52147	-0.02523	-0.06032	-0.01311	-0.04665
									60.9353	-187856000	74789800	44230100	-432513000			-0.28213	6.25662	-0.28213	6.33088	-0.28213	6.47887	-0.28213	6.24151	-0.28213	6.48602		0.52224	-0.02819	-0.05997	-0.02787	-0.05035
									60.9721	-42516600	109067000	82044800	-212310000			-0.2815	6.25259	-0.2815	6.33398	-0.2815	6.47967	-0.2815	6.15061	-0.2815	6.31989		0.523	-0.01055	-0.04148	-0.02053	-0.03214
									61.0088	38073000	88626700	36986600	123863000			-0.28086	6.30264	-0.28086	6.25377	-0.28086	6.47667	-0.28086	6.2766	-0.28086	6.36109		0.52377	-0.00925	-0.05563	-0.01009	-0.03699
									61.0456	-99504300	120284000	-19172800	315062000			-0.28023	6.27638	-0.28023	6.40847	-0.28023	6.54627	-0.28023	6.21084	-0.28023	6.43923		0.52453	-0.02081	-0.04552	-0.0264	-0.03727
									61.0824	-345664000	229941000	54040400	262758000			-0.2796	6.3169	-0.2796	6.25616	-0.2796	6.47891	-0.2796	6.24494	-0.2796	6.31113		0.52529	-0.00216	-0.0499	-0.00839	-0.03127
									61.1191	-431169000	327324000	247238000	70237500			-0.27897	6.30506	-0.27897	6.29973	-0.27897	6.54781	-0.27897	6.20207	-0.27897	6.39417		0.52606	-0.01258	-0.0537	-0.02253	-0.03217
									61.1559	-208041000	305208000	359573000	-104063000			-0.27834	6.33643	-0.27834	6.29253	-0.27834	6.43623	-0.27834	6.17864	-0.27834	6.36343		0.52682	-0.00561	-0.05122	-0.02196	-0.04203
									61.1926	183834000	159260000	223892000	-190670000			-0.27771	6.25109	-0.27771	6.26131	-0.27771	6.40347	-0.27771	6.22598	-0.27771	6.40297		0.52759	-0.01978	-0.05929	-0.02066	-0.05022
									61.2294	435011000	-6105980	-64132200	-211482000			-0.27708	6.27817	-0.27708	6.36255	-0.27708	6.46829	-0.27708	6.22505	-0.27708	6.36007		0.52835	-0.01197	-0.04242	-0.01609	-0.03787
									61.2661	350185000	-87816600	-214421000	-188503000			-0.27645	6.27133	-0.27645	6.332	-0.27645	6.37912	-0.27645	6.11039	-0.27645	6.45143		0.52911	-0.02272	-0.05606	-0.03964	-0.05839
									61.3029	20730400	-79086800	-61026800	-99756700			-0.27582	6.36847	-0.27582	6.34719	-0.27582	6.46546	-0.27582	6.10882	-0.27582	6.44316		0.52988	-0.0106	-0.05333	-0.03893	-0.04726
									61.3396	-268386000	-39807900	239058000	68001900			-0.2752	6.27569	-0.2752	6.30256	-0.2752	6.46251	-0.2752	5.99612	-0.2752	6.37871		0.53064	-0.01429	-0.05168	-0.04526	-0.04059
									61.3764	-292324000	13557000	382166000	258578000			-0.27457	6.39747	-0.27457	6.26298	-0.27457	6.47796	-0.27457	6.09064	-0.27457	6.37424		0.53141	0.000270907	-0.05596	-0.03357	-0.03827
									61.4131	-59804700	149718000	280380000	375657000			-0.27395	6.31075	-0.27395	6.38511	-0.27395	6.49418	-0.27395	6.29178	-0.27395	6.29302		0.53217	-0.000896099	-0.03239	-0.000866049	-0.02749
									61.4499	233669000	423101000	173192000	378464000			-0.27333	6.28339	-0.27333	6.17655	-0.27333	6.47278	-0.27333	6.1285	-0.27333	6.39638		0.53293	-0.01533	-0.06878	-0.03149	-0.0413
									61.4866	398248000	740076000	324283000	327611000			-0.2727	6.2906	-0.2727	6.27433	-0.2727	6.42515	-0.2727	6.09414	-0.2727	6.43237		0.5337	-0.01842	-0.06093	-0.03949	-0.05086
									61.5234	396525000	870210000	642405000	318445000			-0.27208	6.2302	-0.27208	6.31292	-0.27208	6.33672	-0.27208	6.30541	-0.27208	6.34763		0.53446	-0.01616	-0.04704	-0.0052	-0.05209
									61.5601	325462000	641526000	701778000	372811000			-0.27146	6.33289	-0.27146	6.28465	-0.27146	6.44624	-0.27146	6.20793	-0.27146	6.39249		0.53523	-0.00918	-0.05534	-0.02165	-0.04401
									61.5969	282069000	142211000	204829000	412370000			-0.27084	6.28202	-0.27084	6.26131	-0.27084	6.50448	-0.27084	6.22265	-0.27084	6.42337		0.53599	-0.01843	-0.06151	-0.02327	-0.04049
									61.6336	260612000	-297074000	-605453000	346598000			-0.27022	6.33457	-0.27022	6.21676	-0.27022	6.3798	-0.27022	6.2329	-0.27022	6.32096		0.53676	-0.00119	-0.05571	-0.01089	-0.04408
									61.6704	179704000	-365498000	-1085440000	181827000			-0.26961	6.26947	-0.26961	6.2185	-0.26961	6.58296	-0.26961	6.23081	-0.26961	6.38109		0.53752	-0.01527	-0.06206	-0.0177	-0.02658
									61.7071	1181310	-47264100	-806363000	35663300			-0.26899	6.26946	-0.26899	6.29013	-0.26899	6.42654	-0.26899	6.20769	-0.26899	6.28797		0.53828	-0.00512	-0.04328	-0.01028	-0.03495
									61.7439	-188965000	360117000	-20084900	40222500			-0.26837	6.35581	-0.26837	6.28073	-0.26837	6.56782	-0.26837	6.1742	-0.26837	6.38634		0.53905	-0.00586	-0.05514	-0.02498	-0.02895
									61.7806	-231476000	513960000	541865000	224817000			-0.26776	6.3989	-0.26776	6.23476	-0.26776	6.50448	-0.26776	6.22567	-0.26776	6.40242		0.53981	-0.00264	-0.06243	-0.02063	-0.0382
									61.8174	-41241000	327441000	367549000	478980000			-0.26714	6.23849	-0.26714	6.32935	-0.26714	6.44105	-0.26714	6.14479	-0.26714	6.44025		0.54058	-0.0253	-0.05516	-0.03435	-0.04984
									61.8541	286916000	17125300	-342059000	619687000			-0.26653	6.14336	-0.26653	6.21401	-0.26653	6.32252	-0.26653	6.24194	-0.26653	6.38148		0.54134	-0.02988	-0.06264	-0.01642	-0.05746
									61.8909	528074000	-133807000	-888447000	509352000			-0.26592	6.35221	-0.26592	6.24425	-0.26592	6.37093	-0.26592	6.1649	-0.26592	6.33779		0.5421	-0.000984979	-0.05424	-0.02079	-0.04697
									61.9276	507209000	-46191900	-769156000	150063000			-0.26531	6.24326	-0.26531	6.28603	-0.26531	6.45436	-0.26531	6.25839	-0.26531	6.29677		0.54287	-0.0091	-0.04473	-0.00523	-0.03262
									61.9644	253771000	118406000	-135350000	-298919000			-0.2647	6.3325	-0.2647	6.26477	-0.2647	6.37257	-0.2647	6.2271	-0.2647	6.38972		0.54363	-0.00893	-0.05743	-0.01908	-0.05244
									62.0011	-16300900	166191000	427438000	-598875000			-0.26409	6.3244	-0.26409	6.24311	-0.26409	6.50475	-0.26409	6.26042	-0.26409	6.4114		0.5444	-0.01223	-0.0624	-0.01749	-0.03915
									62.0379	-85512100	83098700	517660000	-575896000			-0.26348	6.16262	-0.26348	6.23677	-0.26348	6.37102	-0.26348	6.16811	-0.26348	6.37445		0.54516	-0.02689	-0.05913	-0.02441	-0.05095
									62.0746	77406400	24484200	270377000	-245843000			-0.26287	6.15927	-0.26287	6.33751	-0.26287	6.42952	-0.26287	6.18651	-0.26287	6.39646		0.54592	-0.02968	-0.0494	-0.02462	-0.04643
									62.1114	298711000	112551000	113946000	184051000			-0.26226	6.18185	-0.26226	6.23927	-0.26226	6.45801	-0.26226	6.26967	-0.26226	6.34301		0.54669	-0.02124	-0.05541	-0.00894	-0.03723
									62.1481	363425000	281952000	256283000	464479000			-0.26165	6.24283	-0.26165	6.22159	-0.26165	6.47646	-0.26165	6.26452	-0.26165	6.32194		0.54745	-0.0119	-0.05524	-0.00725	-0.03274
									62.1849	203702000	351789000	481372000	494643000			-0.26105	6.11386	-0.26105	6.40537	-0.26105	6.49375	-0.26105	6.14631	-0.26105	6.46781		0.54822	-0.0427	-0.04901	-0.03717	-0.0466
									62.2216	-60625300	243027000	446047000	380592000			-0.26044	6.25814	-0.26044	6.33183	-0.26044	6.3795	-0.26044	6.35439	-0.26044	6.34987		0.54898	-0.01317	-0.04501	0.000358876	-0.04727
									62.2584	-248165000	93544300	101340000	296146000			-0.25984	6.21872	-0.25984	6.24909	-0.25984	6.50794	-0.25984	6.06206	-0.25984	6.38259		0.54974	-0.0213	-0.05854	-0.03787	-0.03563
									62.2952	-268123000	132041000	-246973000	282398000			-0.25924	6.2377	-0.25924	6.23406	-0.25924	6.46061	-0.25924	6.23093	-0.25924	6.31489		0.55051	-0.01172	-0.05297	-0.01046	-0.03385
									62.3319	-154832000	435847000	-287641000	204037000			-0.25863	6.1316	-0.25863	6.11539	-0.25863	6.46241	-0.25863	6.21178	-0.25863	6.19468		0.55127	-0.01087	-0.05415	0.000372338	-0.02053
									62.3687	16668500	827939000	-48466900	-73089100			-0.25803	6.31864	-0.25803	6.35261	-0.25803	6.4176	-0.25803	6.28579	-0.25803	6.22598		0.55204	0.00733	-0.029	0.00573	-0.02925
									62.4054	213091000	1025470000	151334000	-468733000			-0.25743	6.13132	-0.25743	6.29776	-0.25743	6.31731	-0.25743	6.1835	-0.25743	6.24605		0.5528	-0.01651	-0.03779	-0.00858	-0.04331
									62.4422	431212000	892154000	68531600	-694427000			-0.25683	6.28492	-0.25683	6.2278	-0.25683	6.37623	-0.25683	6.28858	-0.25683	6.41748		0.55356	-0.01745	-0.06491	-0.01481	-0.05503
									62.4789	630623000	546180000	-203502000	-516405000			-0.25623	6.24442	-0.25623	6.35651	-0.25623	6.38871	-0.25623	6.15441	-0.25623	6.23846		0.55433	-0.00261	-0.02989	-0.0112	-0.03403
									62.5157	719413000	232016000	-364601000	-20938000			-0.25563	6.30675	-0.25563	6.34559	-0.25563	6.45252	-0.25563	6.21116	-0.25563	6.32856		0.55509	-0.00523	-0.04103	-0.0143	-0.0363
									62.5524	628941000	101251000	-258168000	412305000			-0.25504	6.36832	-0.25504	6.2662	-0.25504	6.42858	-0.25504	6.15581	-0.25504	6.3719		0.55586	-0.00284	-0.05531	-0.02559	-0.04386
									62.5892	393709000	117238000	-34214800	437822000			-0.25444	6.33085	-0.25444	6.34034	-0.25444	6.47239	-0.25444	6.19979	-0.25444	6.35943		0.55662	-0.00581	-0.04503	-0.01901	-0.03731
									62.6259	136035000	146126000	47751400	59375500			-0.25384	6.27937	-0.25384	6.20408	-0.25384	6.53466	-0.25384	6.26816	-0.25384	6.48328		0.55738	-0.02527	-0.07494	-0.02441	-0.04344
									62.6627	-35033100	105063000	-70313900	-386628000			-0.25325	6.22917	-0.25325	6.28199	-0.25325	6.41889	-0.25325	5.96179	-0.25325	6.38813		0.55815	-0.02069	-0.05518	-0.05036	-0.04678
									62.6994	-100080000	10183000	-185316000	-563589000			-0.25266	6.34117	-0.25266	6.25638	-0.25266	6.37012	-0.25266	6.13298	-0.25266	6.2519		0.55891	0.0071	-0.04341	-0.01521	-0.0377
									62.7362	-103445000	-92290500	-85342900	-441558000			-0.25206	6.29959	-0.25206	6.32203	-0.25206	6.43155	-0.25206	6.32027	-0.25206	6.34585		0.55968	-0.00795	-0.04575	-0.00325	-0.04067
									62.7729	-73823000	-196628000	189192000	-272103000			-0.25147	6.3191	-0.25147	6.26682	-0.25147	6.46678	-0.25147	6.12076	-0.25147	6.33018		0.56044	-0.00398	-0.05069	-0.02519	-0.03479
									62.8097	-864704	-318159000	382965000	-282937000			-0.25088	6.26507	-0.25088	6.28256	-0.25088	6.39997	-0.25088	6.1588	-0.25088	6.20736		0.56121	0.00317	-0.0354	-0.00729	-0.02931
									62.8464	105383000	-423916000	318008000	-434478000			-0.25029	6.38075	-0.25029	6.19972	-0.25029	6.40562	-0.25029	6.15441	-0.25029	6.41516		0.56197	-0.00612	-0.06803	-0.03047	-0.0513
									62.8832	166334000	-423720000	101452000	-491078000			-0.2497	6.25084	-0.2497	6.34496	-0.2497	6.3686	-0.2497	6.13128	-0.2497	6.24608		0.56273	-0.0027	-0.03211	-0.01478	-0.03725
									62.9199	89795100	-254971000	7244930	-301553000			-0.24911	6.23181	-0.24911	6.23981	-0.24911	6.50008	-0.24911	6.20423	-0.24911	6.26395		0.5635	-0.00685	-0.04672	-0.00808	-0.02362
									62.9567	-116012000	32259600	164595000	37647200			-0.24852	6.15825	-0.24852	6.24782	-0.24852	6.24324	-0.24852	6.15657	-0.24852	6.24596		0.56426	-0.01339	-0.0438	-0.01177	-0.05208
									62.9934	-314307000	299645000	406595000	307939000			-0.24793	6.30177	-0.24793	6.31656	-0.24793	6.43038	-0.24793	6.17875	-0.24793	6.22385		0.56503	0.00561	-0.03311	-0.00672	-0.0275
									63.0302	-364442000	442205000	451046000	414520000			-0.24735	6.18884	-0.24735	6.21048	-0.24735	6.49097	-0.24735	6.03975	-0.24735	6.43388		0.56579	-0.03034	-0.06878	-0.0461	-0.04323
									63.0669	-280864000	475422000	211793000	456535000			-0.24676	6.23868	-0.24676	6.18291	-0.24676	6.43816	-0.24676	6.17951	-0.24676	6.3492		0.56655	-0.01535	-0.06287	-0.0203	-0.04025
									63.1037	-237503000	485857000	-104423000	550040000			-0.24617	6.27965	-0.24617	6.172	-0.24617	6.35717	-0.24617	6.147	-0.24617	6.21793		0.56732	0.0037	-0.04987	-0.00984	-0.03553
									63.1404	-383041000	498264000	-217532000	636599000			-0.24559	6.30112	-0.24559	6.35635	-0.24559	6.48015	-0.24559	6.24265	-0.24559	6.2742		0.56808	4.34886e-05	-0.0338	-0.00464	-0.0271
									63.1772	-655047000	417754000	-62201200	529811000			-0.24501	6.19185	-0.24501	6.21386	-0.24501	6.2493	-0.24501	6.09592	-0.24501	6.4331		0.56885	-0.02991	-0.06829	-0.03936	-0.07176
									63.2139	-810812000	132648000	168870000	160314000			-0.24442	6.35086	-0.24442	6.26155	-0.24442	6.58996	-0.24442	6.27793	-0.24442	6.27666		0.56961	0.00552	-0.04549	-0.000722862	-0.01437
									63.2507	-670188000	-318361000	257023000	-277341000			-0.24384	6.35758	-0.24384	6.25507	-0.24384	6.3344	-0.24384	6.02522	-0.24384	6.31801		0.57037	0.00179	-0.05078	-0.03519	-0.04914
									63.2874	-323885000	-702715000	191475000	-480422000			-0.24326	6.29872	-0.24326	6.34351	-0.24326	6.36222	-0.24326	6.26466	-0.24326	6.37951		0.57114	-0.01172	-0.04683	-0.01351	-0.05255
									63.3242	-75845200	-751825000	145483000	-350528000			-0.24268	6.24152	-0.24268	6.38707	-0.24268	6.36527	-0.24268	5.99475	-0.24268	6.23191		0.5719	-0.00223	-0.02549	-0.02942	-0.03609
									63.3609	-161318000	-391001000	240536000	-111990000			-0.2421	6.30369	-0.2421	6.45872	-0.2421	6.47251	-0.2421	6.12561	-0.2421	6.38443		0.57267	-0.01168	-0.0335	-0.03053	-0.04002
									63.3977	-522275000	175406000	386365000	-78205700			-0.24152	6.25191	-0.24152	6.27475	-0.24152	6.45665	-0.24152	6.29315	-0.24152	6.36335		0.57343	-0.01536	-0.05335	-0.00837	-0.0396
									63.4345	-864876000	611778000	389209000	-300026000			-0.24094	6.30647	-0.24094	6.30522	-0.24094	6.43827	-0.24094	6.28984	-0.24094	6.43395		0.57419	-0.01676	-0.05738	-0.01646	-0.04948
									63.4712	-930659000	701297000	202326000	-482779000			-0.24036	6.26041	-0.24036	6.31117	-0.24036	6.531	-0.24036	6.14004	-0.24036	6.34878		0.57496	-0.01279	-0.04738	-0.02494	-0.02921
									63.508	-703052000	477959000	18924900	-285816000			-0.23979	6.13255	-0.23979	6.43335	-0.23979	6.43752	-0.23979	5.86919	-0.23979	6.35668		0.57572	-0.02843	-0.03352	-0.05791	-0.04114
									63.5447	-363843000	143827000	80448300	294433000			-0.23921	6.29044	-0.23921	6.26463	-0.23921	6.61436	-0.23921	6.22486	-0.23921	6.30622		0.57649	-0.00468	-0.04834	-0.01024	-0.0147
									63.5815	-89630200	-120637000	399807000	862144000			-0.23864	6.23695	-0.23864	6.20359	-0.23864	6.42992	-0.23864	6.18116	-0.23864	6.23466		0.57725	-0.00306	-0.04789	-0.00762	-0.02874
									63.6182	76390000	-265687000	709394000	962803000			-0.23806	6.12108	-0.23806	6.28776	-0.23806	6.50601	-0.23806	6.19618	-0.23806	6.20751		0.57801	-0.01349	-0.03479	-0.00288	-0.01677
									63.655	170961000	-324890000	707543000	498494000			-0.23749	6.14514	-0.23749	6.03107	-0.23749	6.53737	-0.23749	6.17948	-0.23749	6.18406		0.57878	-0.00815	-0.06315	-0.0023	-0.0105
									63.6917	195737000	-306220000	352200000	-182230000			-0.23691	6.28116	-0.23691	6.07644	-0.23691	6.34702	-0.23691	6.14577	-0.23691	6.51486		0.57954	-0.0285	-0.09375	-0.04236	-0.06911
									63.7285	111062000	-165681000	-103672000	-591230000			-0.23634	6.37761	-0.23634	6.40788	-0.23634	6.3499	-0.23634	6.33615	-0.23634	6.502		0.58031	-0.01595	-0.05244	-0.01839	-0.06736
									63.7652	-60742000	106498000	-363479000	-498715000			-0.23577	6.19408	-0.23577	6.02655	-0.23577	6.19575	-0.23577	6.1081	-0.23577	6.35625		0.58107	-0.02127	-0.08247	-0.02954	-0.06972
									63.802	-184504000	399982000	-351199000	-66243000			-0.2352	6.25008	-0.2352	6.29251	-0.2352	6.52109	-0.2352	5.95889	-0.2352	6.2411		0.58183	-0.00224	-0.03788	-0.03467	-0.01864
									63.8387	-119903000	524401000	-217617000	353028000			-0.23463	6.15002	-0.23463	6.13698	-0.23463	6.44016	-0.23463	6.06257	-0.23463	6.16963		0.5826	-0.00602	-0.04882	-0.01459	-0.02044
									63.8755	114682000	367712000	-115647000	512174000			-0.23406	6.28923	-0.23406	6.26873	-0.23406	6.35628	-0.23406	6.33251	-0.23406	6.29052		0.58336	-0.00311	-0.04614	0.00424	-0.04355
									63.9122	322408000	26465400	-25368100	404137000			-0.23349	6.36431	-0.23349	6.40548	-0.23349	6.44664	-0.23349	6.30129	-0.23349	6.23363		0.58413	0.01177	-0.02346	0.00674	-0.02665
									63.949	303956000	-233863000	166255000	183109000			-0.23292	6.28825	-0.23292	6.35729	-0.23292	6.60062	-0.23292	6.2606	-0.23292	6.23149		0.58489	0.00321	-0.02903	0.00215	-0.00818
									63.9857	51777600	-178709000	440394000	17579300			-0.23236	6.35582	-0.23236	6.16966	-0.23236	6.54619	-0.23236	6.2061	-0.23236	6.25752		0.58566	0.00818	-0.05447	-0.00715	-0.01746
									64.0225	-249209000	199574000	572975000	10505700			-0.23179	6.23024	-0.23179	6.26131	-0.23179	6.61022	-0.23179	6.23744	-0.23179	6.45972		0.58642	-0.02837	-0.06548	-0.02548	-0.03193
									64.0592	-413768000	661420000	343995000	189954000			-0.23123	6.28023	-0.23123	6.39172	-0.23123	6.35329	-0.23123	5.9422	-0.23123	6.24792		0.58718	0.000496258	-0.02668	-0.03739	-0.03926
									64.096	-424048000	898553000	-180473000	506149000			-0.23066	6.01256	-0.23066	6.06091	-0.23066	6.40367	-0.23066	6.12843	-0.23066	6.14415		0.58795	-0.01912	-0.0552	-0.004	-0.02198
									64.1327	-389690000	764033000	-627518000	826586000			-0.2301	6.26089	-0.2301	6.29568	-0.2301	6.24944	-0.2301	6.2942	-0.2301	6.14683		0.58871	0.00928	-0.02722	0.01536	-0.04053
									64.1695	-364870000	366301000	-633746000	983091000			-0.22953	6.36169	-0.22953	6.12498	-0.22953	6.29723	-0.22953	6.25658	-0.22953	6.10079		0.58948	0.02595	-0.04276	0.01592	-0.02985
									64.2062	-256982000	-39576400	-199373000	881563000			-0.22897	6.17169	-0.22897	6.08744	-0.22897	6.41681	-0.22897	6.2642	-0.22897	6.18164		0.59024	-0.00482	-0.0561	0.00801	-0.02451
									64.243	49121200	-259580000	294122000	585932000			-0.22841	6.16472	-0.22841	6.20115	-0.22841	6.26284	-0.22841	6.33567	-0.22841	6.03458		0.591	0.01041	-0.02637	0.03252	-0.02671
									64.2797	492448000	-290447000	444679000	276511000			-0.22785	6.21842	-0.22785	6.11827	-0.22785	6.34589	-0.22785	5.73937	-0.22785	6.22163		0.59177	-0.00378	-0.05674	-0.05858	-0.03727
									64.3165	811178000	-274770000	211826000	102086000			-0.22729	6.26775	-0.22729	6.19761	-0.22729	6.50781	-0.22729	5.90943	-0.22729	6.25863		0.59253	-0.00211	-0.05122	-0.04245	-0.02213
									64.3532	756988000	-340100000	-70139800	65475900			-0.22673	6.23991	-0.22673	6.37514	-0.22673	6.45846	-0.22673	6.37313	-0.22673	6.39523		0.5933	-0.02023	-0.04474	-0.00236	-0.04287
									64.39	342210000	-474540000	-57437100	55338200			-0.22617	6.20242	-0.22617	6.23704	-0.22617	6.55792	-0.22617	5.98326	-0.22617	6.37327		0.59406	-0.02216	-0.05897	-0.04619	-0.0287
									64.4267	-139038000	-547526000	245752000	-18382700			-0.22561	6.33827	-0.22561	6.13544	-0.22561	6.53851	-0.22561	6.15781	-0.22561	6.25266		0.59482	0.00669	-0.05806	-0.01235	-0.01784
									64.4635	-348497000	-448356000	510061000	-136586000			-0.22505	6.11366	-0.22505	6.38692	-0.22505	6.47782	-0.22505	6.1813	-0.22505	6.39121		0.59559	-0.03438	-0.04288	-0.02467	-0.04014
									64.5002	-175705000	-209038000	446050000	-218198000			-0.2245	6.25619	-0.2245	6.20587	-0.2245	6.37374	-0.2245	6.07603	-0.2245	6.36055		0.59635	-0.01456	-0.06134	-0.03381	-0.04912
									64.537	198998000	5495300	109927000	-229658000			-0.22394	6.12185	-0.22394	6.35704	-0.22394	6.46665	-0.22394	6.08441	-0.22394	6.1244		0.59712	-0.00434	-0.01739	-0.00707	-0.01237
									64.5737	476831000	34682200	-176308000	-217263000			-0.22339	6.36555	-0.22339	6.41094	-0.22339	6.48172	-0.22339	6.0283	-0.22339	6.25199		0.59788	0.00991	-0.02481	-0.02763	-0.02449
									64.6105	467965000	-135522000	-188381000	-227480000			-0.22283	6.2214	-0.22283	6.18709	-0.22283	6.27676	-0.22283	5.91824	-0.22283	6.10815		0.59864	0.00894	-0.03608	-0.02499	-0.03308
									64.6473	193167000	-355070000	-36837300	-226702000			-0.22228	6.17647	-0.22228	6.21532	-0.22228	6.48232	-0.22228	6.17413	-0.22228	5.98294		0.59941	0.0174	-0.01903	0.019	0.00491
									64.684	-168050000	-435146000	-17451300	-137850000			-0.22172	6.13181	-0.22172	6.24561	-0.22172	6.31063	-0.22172	6.03085	-0.22172	6.06846		0.60017	0.00291	-0.02471	-0.00732	-0.02474
									64.7208	-396773000	-305748000	-252113000	37174000			-0.22117	6.34642	-0.22117	6.37489	-0.22117	6.27201	-0.22117	6.27637	-0.22117	6.31662		0.60094	0.000654378	-0.0362	-0.00527	-0.05637
									64.7575	-348089000	-66183200	-532395000	164749000			-0.22062	6.30684	-0.22062	6.36284	-0.22062	6.31767	-0.22062	6.14462	-0.22062	6.10619		0.6017	0.01902	-0.0147	0.00206	-0.02802
									64.7943	-34911600	111908000	-546951000	91672700			-0.22007	6.27502	-0.22007	5.94066	-0.22007	6.61719	-0.22007	6.13212	-0.22007	6.36262		0.60246	-0.01261	-0.0935	-0.02738	-0.02051
									64.831	351735000	134074000	-236401000	-174446000			-0.21952	6.17934	-0.21952	6.43067	-0.21952	6.26052	-0.21952	6.29738	-0.21952	6.35268		0.60323	-0.02259	-0.03341	-0.00671	-0.06167
									64.8678	543307000	45630500	130067000	-417713000			-0.21897	6.21796	-0.21897	6.31631	-0.21897	6.26725	-0.21897	6.37375	-0.21897	6.28087		0.60399	-0.01029	-0.03935	0.01018	-0.05304
									64.9045	399049000	-43555000	250055000	-382875000			-0.21842	6.33349	-0.21842	6.21397	-0.21842	6.49374	-0.21842	5.94314	-0.21842	6.18503		0.60476	0.01351	-0.04123	-0.03042	-0.01577
									64.9413	57029600	-86367900	123891000	-16037800			-0.21787	5.92254	-0.21787	6.27016	-0.21787	6.40452	-0.21787	6.19316	-0.21787	6.23535		0.60552	-0.03947	-0.03995	-0.00627	-0.03182
									64.978	-153451000	-141673000	45290400	460355000			-0.21732	6.18666	-0.21732	6.31308	-0.21732	6.23056	-0.21732	6.1963	-0.21732	6.07833		0.60629	0.00817	-0.01766	0.01122	-0.0353
									65.0148	-19743000	-285019000	248341000	724001000			-0.21678	6.06454	-0.21678	6.27695	-0.21678	6.41315	-0.21678	6.40234	-0.21678	6.04219		0.60705	-0.002	-0.01807	0.03959	-0.00974
									65.0515	306675000	-480029000	610273000	620546000			-0.21623	6.28508	-0.21623	6.40726	-0.21623	6.32556	-0.21623	6.23796	-0.21623	6.38103		0.60781	-0.01346	-0.03932	-0.01684	-0.05705
									65.0883	412566000	-556479000	762055000	275358000			-0.21568	6.33721	-0.21568	6.03469	-0.21568	6.5639	-0.21568	6.42885	-0.21568	6.13736		0.60858	0.01913	-0.05762	0.03236	-0.00226
									65.125	34463700	-344367000	504082000	-40897400			-0.21514	6.39446	-0.21514	6.06496	-0.21514	6.40246	-0.21514	6.19071	-0.21514	5.93542		0.60934	0.04777	-0.03196	0.02614	0.000637335
									65.1618	-618212000	146381000	65609600	-147798000			-0.2146	6.31058	-0.2146	5.82822	-0.2146	6.32799	-0.2146	6.28592	-0.2146	6.23674		0.61011	0.00522	-0.09332	0.00458	-0.04103
									65.1985	-997574000	676935000	-103580000	-70065900			-0.21405	6.13638	-0.21405	6.07239	-0.21405	6.25687	-0.21405	6.18573	-0.21405	6.29447		0.61087	-0.0212	-0.07021	-0.0136	-0.05575
									65.2353	-730802000	935051000	189955000	47491800			-0.21351	6.36384	-0.21351	6.24785	-0.21351	6.4086	-0.21351	6.35901	-0.21351	6.32098		0.61163	0.00219	-0.05197	0.00406	-0.04067
									65.272	-13161900	782355000	649985000	105514000			-0.21297	6.2353	-0.21297	6.09503	-0.21297	6.56936	-0.21297	6.03586	-0.21297	6.40263		0.6124	-0.02157	-0.07928	-0.04316	-0.03054
									65.3088	541445000	382338000	771293000	122850000			-0.21243	6.33008	-0.21243	6.1524	-0.21243	6.22935	-0.21243	6.07025	-0.21243	6.40089		0.61316	-0.01042	-0.07218	-0.03889	-0.07061
									65.3455	475396000	86183200	356956000	167072000			-0.21188	6.29463	-0.21188	6.32649	-0.21188	6.35204	-0.21188	6.04854	-0.21188	6.47869		0.61393	-0.023	-0.0597	-0.04995	-0.06457
									65.3823	-77597000	158096000	-268545000	245594000			-0.21134	6.44324	-0.21134	6.424	-0.21134	6.42493	-0.21134	5.83051	-0.21134	6.15907		0.61469	0.02902	-0.0131	-0.04095	-0.02109
									65.419	-534003000	563438000	-579228000	283943000			-0.2108	6.08274	-0.2108	6.35408	-0.2108	6.32579	-0.2108	6.39638	-0.2108	6.19124		0.61545	-0.01615	-0.02503	0.02263	-0.03633
									65.4558	-430107000	995276000	-371859000	207441000			-0.21027	5.93447	-0.21027	6.25712	-0.21027	6.14965	-0.21027	6.10468	-0.21027	6.1384		0.61622	-0.02752	-0.03095	-0.00619	-0.05143
									65.4925	155485000	1117790000	43717400	29764700			-0.20973	6.31685	-0.20973	6.39269	-0.20973	6.4192	-0.20973	6.28446	-0.20973	6.18448		0.61698	0.01164	-0.01965	0.0101	-0.02454
									65.5293	724757000	827726000	171658000	-147802000			-0.20919	6.30804	-0.20919	6.42375	-0.20919	6.28247	-0.20919	6.23653	-0.20919	6.36183		0.61775	-0.00871	-0.03524	-0.01492	-0.06006
									65.566	853544000	325996000	-175385000	-223326000			-0.20865	5.89441	-0.20865	6.26794	-0.20865	6.40589	-0.20865	6.22046	-0.20865	6.21781		0.61851	-0.04081	-0.0383	-0.00112	-0.02975
									65.6028	533171000	-48181500	-714957000	-178064000			-0.20812	6.24561	-0.20812	6.08546	-0.20812	6.61864	-0.20812	6.31992	-0.20812	6.20693		0.61927	0.000964087	-0.05909	0.01186	-0.00337
									65.6395	64134700	-78588000	-998979000	-78262100			-0.20758	6.21184	-0.20758	6.1985	-0.20758	6.40443	-0.20758	6.15223	-0.20758	6.31156		0.62004	-0.01435	-0.05689	-0.01943	-0.04014
									65.6763	-291467000	178164000	-841085000	-1242210			-0.20705	6.39554	-0.20705	6.02772	-0.20705	6.56212	-0.20705	6.21425	-0.20705	6.31306		0.6208	0.00672	-0.07762	-0.01224	-0.02163
									65.713	-485430000	459110000	-439121000	38156900			-0.20651	6.14272	-0.20651	6.27899	-0.20651	6.36009	-0.20651	6.53376	-0.20651	6.25006		0.62157	-0.01563	-0.04049	0.03251	-0.03869
									65.7498	-555754000	508465000	-119486000	92783400			-0.20598	6.05531	-0.20598	6.3403	-0.20598	6.32466	-0.20598	5.99085	-0.20598	6.12388		0.62233	-0.01197	-0.01935	-0.0181	-0.02912
									65.7865	-453693000	264537000	-14715800	220335000			-0.20545	6.3329	-0.20545	6.22179	-0.20545	6.45033	-0.20545	6.0217	-0.20545	6.28565		0.62309	0.00247	-0.05126	-0.03208	-0.03188
									65.8233	-102335000	-115707000	-1940860	413681000			-0.20491	6.17815	-0.20491	6.3774	-0.20491	6.6757	-0.20491	6.28873	-0.20491	6.61157		0.62386	-0.05095	-0.06805	-0.03596	-0.04073
									65.8601	387776000	-394294000	90119900	588160000			-0.20438	6.26181	-0.20438	6.22574	-0.20438	6.38302	-0.20438	6.31316	-0.20438	6.39437		0.62462	-0.0176	-0.06263	-0.00938	-0.05171
									65.8968	678778000	-431359000	272915000	638439000			-0.20385	6.21696	-0.20385	6.16837	-0.20385	6.43672	-0.20385	6.20235	-0.20385	6.30645		0.62539	-0.0132	-0.05996	-0.01293	-0.03576
									65.9336	489626000	-268030000	404857000	518935000			-0.20332	6.33599	-0.20332	6.30262	-0.20332	6.32283	-0.20332	5.98862	-0.20332	6.19902		0.62615	0.01227	-0.03208	-0.02656	-0.03753
									65.9703	-70149900	-63259100	360869000	282787000			-0.20279	6.25295	-0.20279	5.95735	-0.20279	6.38335	-0.20279	6.15507	-0.20279	6.10854		0.62691	0.01254	-0.06379	0.00304	-0.0205
									66.0071	-525558000	49157100	153034000	48061900			-0.20226	6.43953	-0.20226	6.27789	-0.20226	6.39041	-0.20226	6.29837	-0.20226	5.77639		0.62768	0.07032	0.01103	0.05625	0.01655
									66.0438	-465457000	62955700	-106424000	-81829600			-0.20173	6.17609	-0.20173	5.9642	-0.20173	6.01066	-0.20173	6.3496	-0.20173	6.18721		0.62844	-0.00492	-0.07154	0.01753	-0.07321
									66.0806	48678400	84422000	-310836000	-81032200			-0.20121	6.19759	-0.20121	6.29354	-0.20121	6.48516	-0.20121	6.10369	-0.20121	5.24808		0.62921	0.09996	0.07051	0.09077	0.08537
									66.1173	541339000	223602000	-399960000	-1542780			-0.20068	6.46071	-0.20068	6.25807	-0.20068	6.31713	-0.20068	5.33811	-0.20068	6.09647		0.62997	0.03786	-0.02626	-0.0925	-0.02703
									66.1541	606736000	489643000	-333671000	81012300			-0.20015	6.26641	-0.20015	6.14618	-0.20015	6.40559	-0.20015	5.82117	-0.20015	6.49034		0.63074	-0.02753	-0.08268	-0.07818	-0.0595
									66.1908	307949000	778019000	-99082800	124767000			-0.19963	6.2716	-0.19963	6.20138	-0.19963	6.02677	-0.19963	6.093	-0.19963	6.54909		0.6315	-0.03334	-0.08244	-0.05235	-0.11076
									66.2276	67720700	954677000	220283000	136426000			-0.1991	5.33253	-0.1991	6.28537	-0.1991	6.11695	-0.1991	5.87815	-0.1991	6.25472		0.63226	-0.10976	-0.04023	-0.04573	-0.06798
									66.2643	183107000	959311000	425308000	143190000			-0.19858	6.19779	-0.19858	6.02152	-0.19858	6.2404	-0.19858	6.02134	-0.19858	6.46952		0.63303	-0.03319	-0.09542	-0.05217	-0.07679
									66.3011	503387000	838276000	334865000	159269000			-0.19805	6.44381	-0.19805	6.08553	-0.19805	6.61978	-0.19805	6.17708	-0.19805	6.33087		0.63379	0.01035	-0.0726	-0.01859	-0.01675
									66.3378	615185000	685664000	-14832800	178431000			-0.19753	6.35261	-0.19753	5.98526	-0.19753	6.34061	-0.19753	6.33199	-0.19753	6.47982		0.63456	-0.01643	-0.10091	-0.01647	-0.06604
									66.3746	308158000	555351000	-334561000	187509000			-0.19701	6.32248	-0.19701	6.54264	-0.19701	6.47598	-0.19701	6.27621	-0.19701	6.43966		0.63532	-0.01553	-0.02941	-0.0187	-0.04564
									66.4113	-204226000	429474000	-317879000	174489000			-0.19649	6.0304	-0.19649	6.39663	-0.19649	6.61826	-0.19649	6.13524	-0.19649	6.12813		0.63608	-0.01531	-0.01303	-0.00145	0.00518
									66.4481	-534959000	269293000	42585300	122450000			-0.19596	6.55876	-0.19596	6.4204	-0.19596	6.24359	-0.19596	6.41554	-0.19596	6.47356		0.63685	0.00808	-0.04783	-0.00588	-0.07685
									66.4848	-532966000	90350300	391991000	10448600			-0.19544	6.04836	-0.19544	6.30335	-0.19544	6.37142	-0.19544	6.41263	-0.19544	6.29759		0.63761	-0.03171	-0.04274	0.01296	-0.04253
									66.5216	-382838000	-22479300	320000000	-159666000			-0.19492	6.3016	-0.19492	6.47909	-0.19492	6.11372	-0.19492	6.30341	-0.19492	6.33934		0.63838	-0.007	-0.02613	-0.00454	-0.07759
									66.5583	-313136000	14537800	-230751000	-329630000			-0.1944	6.27144	-0.1944	6.33754	-0.1944	6.32051	-0.1944	6.2636	-0.1944	5.76861		0.63914	0.05174	0.01906	0.05297	0.00912
									66.5951	-293795000	191186000	-864308000	-391320000			-0.19389	6.10024	-0.19389	6.32272	-0.19389	6.37287	-0.19389	6.23842	-0.19389	6.31555		0.6399	-0.02768	-0.04236	-0.00965	-0.04431
									66.6318	-97784100	382551000	-1066890000	-254479000			-0.19337	5.98698	-0.19337	6.20707	-0.19337	6.45053	-0.19337	6.13204	-0.19337	6.36587		0.64067	-0.04625	-0.06178	-0.02775	-0.0406
									66.6686	353027000	434251000	-670650000	67225700			-0.19285	6.0112	-0.19285	6.01199	-0.19285	6.26766	-0.19285	6.24274	-0.19285	6.38809		0.64143	-0.04588	-0.08769	-0.01705	-0.06468
									66.7053	794512000	288927000	-960256	430021000			-0.19233	6.37451	-0.19233	6.27952	-0.19233	6.01436	-0.19233	6.06775	-0.19233	6.06803		0.6422	0.031	-0.02058	-0.00289	-0.05978
									66.7421	846685000	44569200	428002000	633231000			-0.19182	6.43663	-0.19182	6.37772	-0.19182	6.57387	-0.19182	6.22987	-0.19182	5.81427		0.64296	0.06585	0.01892	0.04399	0.03414
									66.7788	427771000	-111286000	365136000	547619000			-0.1913	6.09518	-0.1913	6.3258	-0.1913	6.35205	-0.1913	6.09855	-0.1913	5.91177		0.64372	0.01576	0.00203	0.01779	-0.00275
									66.8156	-116957000	-41910300	-4043070	203498000			-0.19078	5.50774	-0.19078	6.33352	-0.19078	6.16786	-0.19078	6.03372	-0.19078	5.50652		0.64449	-0.00793	0.04715	0.05429	0.01962
									66.8523	-337650000	237267000	-287333000	-227308000			-0.19027	6.22715	-0.19027	5.91802	-0.19027	6.36853	-0.19027	6.08809	-0.19027	6.47221		0.64525	-0.03009	-0.10818	-0.04455	-0.06191
									66.8891	-113993000	576387000	-251972000	-539785000			-0.18976	6.08414	-0.18976	6.29733	-0.18976	6.51303	-0.18976	5.54253	-0.18976	5.55619		0.64602	0.05326	0.03737	-0.00936	0.05508
									66.9258	262945000	808201000	26047200	-615813000			-0.18924	6.11	-0.18924	6.40592	-0.18924	6.47125	-0.18924	6.24521	-0.18924	6.60606		0.64678	-0.05822	-0.06402	-0.04052	-0.06434
									66.9626	428881000	865900000	314148000	-478803000			-0.18873	6.36678	-0.18873	6.50958	-0.18873	5.76417	-0.18873	6.23737	-0.18873	6.27513		0.64754	0.00753	-0.01545	-0.00537	-0.11198
									66.9993	313407000	810558000	457979000	-256977000			-0.18822	6.26658	-0.18822	6.36398	-0.18822	6.27715	-0.18822	5.93682	-0.18822	6.13811		0.64831	0.01089	-0.01805	-0.02606	-0.0363
									67.0361	141591000	758268000	454584000	-86951600			-0.18771	5.62695	-0.18771	6.40899	-0.18771	6.4467	-0.18771	6.18691	-0.18771	5.99453		0.64907	-0.04737	0.00303	0.01925	-0.000568687
									67.0729	112459000	778312000	350155000	-21597100			-0.1872	5.64015	-0.1872	6.38009	-0.1872	6.27972	-0.1872	5.64015	-0.1872	6.26753		0.64984	-0.07561	-0.03022	-0.07534	-0.05011
									67.1096	157498000	847238000	143126000	-3674620			-0.18669	6.02674	-0.18669	5.708	-0.18669	6.57905	-0.18669	6.0344	-0.18669	6.33459		0.6506	-0.03825	-0.11847	-0.03591	-0.02197
									67.1464	59567300	885268000	-177764000	71446900			-0.18618	6.41172	-0.18618	6.00237	-0.18618	6.29971	-0.18618	5.68606	-0.18618	6.29359		0.65136	0.01071	-0.07855	-0.07274	-0.05058
									67.1831	-228622000	828961000	-531899000	244864000			-0.18567	--	-0.18567	6.02704	-0.18567	6.37759	-0.18567	6.04274	-0.18567	6.44798		0.65213	--	-0.09241	-0.04729	-0.05819
									67.2199	-461761000	672524000	-745604000	427542000			-0.18516	6.25269	-0.18516	--	-0.18516	5.87588	-0.18516	6.02715	-0.18516	6.37329		0.65289	-0.01636	--	-0.04099	-0.10946
									67.2566	-333456000	452692000	-691337000	454066000			-0.18465	6.37565	-0.18465	6.26594	-0.18465	6.22248	-0.18465	5.77178	-0.18465	5.72836		0.65366	0.06817	0.01482	-0.000949909	0.0019
									67.2934	195008000	210989000	-424924000	233938000			-0.18414	6.13161	-0.18414	6.43718	-0.18414	6.26723	-0.18414	6.12636	-0.18414	6.53615		0.65442	-0.04811	-0.05263	-0.04699	-0.08087
									67.3301	832860000	-18278400	-160221000	-130094000			-0.18364	6.4101	-0.18364	5.80747	-0.18364	5.90703	-0.18364	5.79473	-0.18364	6.52673		0.65519	-0.0149	-0.12744	-0.08528	-0.1225
									67.3669	1219840000	-188354000	-89917300	-388801000			-0.18313	6.36959	-0.18313	6.18784	-0.18313	6.49579	-0.18313	6.48923	-0.18313	--		0.65595	--	--	--	--
									67.4036	1214390000	-232423000	-224571000	-350875000			-0.18262	6.33165	-0.18262	6.34107	-0.18262	5.96189	-0.18262	6.13175	-0.18262	5.77463		0.65671	0.05804	0.01883	0.03668	-0.034
									67.4404	926900000	-106944000	-400044000	-70760800			-0.18212	--	-0.18212	6.49946	-0.18212	6.35531	-0.18212	5.91266	-0.18212	6.51784		0.65748	--	-0.04314	-0.07033	-0.06845
									67.4771	536020000	139272000	-431001000	172925000			-0.18161	--	-0.18161	6.2325	-0.18161	--	-0.18161	6.23643	-0.18161	5.93911		0.65824	--	-0.01218	0.03116	--
									67.5139	150373000	350950000	-257813000	120199000			-0.18111	5.9449	-0.18111	--	-0.18111	6.38297	-0.18111	6.24883	-0.18111	--		0.65901	--	--	--	--
									67.5506	-150432000	359884000	29682000	-218228000			-0.18061	--	-0.18061	6.52111	-0.18061	--	-0.18061	6.03129	-0.18061	--		0.65977	--	--	--	--
									67.5874	-241879000	132700000	274241000	-547752000			-0.18011	6.29766	-0.18011	6.592	-0.18011	6.61279	-0.18011	5.97807	-0.18011	6.24902		0.66053	0.00239	-0.00268	-0.03326	-0.00865
									67.6241	-40603100	-164042000	345961000	-549465000			-0.1796	--	-0.1796	6.40469	-0.1796	6.84581	-0.1796	--	-0.1796	6.38783		0.6613	--	-0.04037	--	0.00381
									67.6609	313538000	-275157000	193971000	-177723000			-0.1791	6.3684	-0.1791	6.54171	-0.1791	6.67864	-0.1791	6.04535	-0.1791	--		0.66206	--	--	--	--
									67.6976	456723000	-79734500	-135065000	289870000			-0.1786	6.44549	-0.1786	--	-0.1786	6.30612	-0.1786	6.45572	-0.1786	--		0.66283	--	--	--	--
									67.7344	103857000	270719000	-499374000	502571000			-0.1781	--	-0.1781	6.5049	-0.1781	6.62161	-0.1781	--	-0.1781	6.1902		0.66359	--	-0.00676	--	-0.00119
									67.7711	-610089000	452618000	-710803000	347633000			-0.1776	6.51681	-0.1776	6.69386	-0.1776	6.67046	-0.1776	6.23952	-0.1776	--		0.66435	--	--	--	--
									67.8079	-1157140000	253514000	-642659000	27338900			-0.1771	6.70177	-0.1771	--	-0.1771	--	-0.1771	--	-0.1771	--		0.66512	--	--	--	--
									67.8446	-1075680000	-208370000	-332002000	-156784000			-0.1766	--	-0.1766	--	-0.1766	--	-0.1766	--	-0.1766	6.26944		0.66588	--	--	--	--
									67.8814	-433101000	-549251000	29895400	-85273500			-0.1761	--	-0.1761	--	-0.1761	--	-0.1761	6.54627	-0.1761	--		0.66665	--	--	--	--
									67.9181	208483000	-442290000	243588000	105143000			-0.17561	--	-0.17561	--	-0.17561	6.65281	-0.17561	--	-0.17561	6.50239		0.66741	--	--	--	-0.03154
									67.9549	332417000	80740900	264583000	198563000			-0.17511	6.78847	-0.17511	--	-0.17511	--	-0.17511	--	-0.17511	--		0.66817	--	--	--	--
									67.9916	-27187700	632106000	221736000	119419000			-0.17461	--	-0.17461	7.06991	-0.17461	--	-0.17461	--	-0.17461	--		0.66894	--	--	--	--
									68.0284	-348144000	790983000	263154000	-29733900			-0.17412	--	-0.17412	--	-0.17412	--	-0.17412	--	-0.17412	--		0.6697	--	--	--	--
									68.0651	-191378000	463443000	386015000	-119197000			--	--	--	--	--	--	--	--	--	--			--	--	--	--
									68.1019	326692000	-46203300	436042000	-139161000
									68.1386	666035000	-314691000	286972000	-180064000
									68.1754	451755000	-168521000	9772160	-290391000
									68.2122	-121316000	193680000	-161710000	-395556000
									68.2489	-501843000	419635000	-52031700	-379980000
									68.2857	-368334000	338228000	268254000	-235687000
									68.3224	56903400	95082200	526475000	-97800800
									68.3592	297127000	-16582700	490274000	-113897000
									68.3959	171801000	156271000	176967000	-283688000
									68.4327	-15374800	497197000	-165730000	-443501000
									68.4694	141942000	750207000	-278048000	-416586000
									68.5062	639356000	760298000	-96374000	-177836000
									68.5429	1007480000	595251000	223230000	125389000
									68.5797	799794000	458645000	453260000	300865000
									68.6164	99807600	500897000	462228000	252593000
									68.6532	-511528000	701438000	274557000	15635100
									68.6899	-513339000	900555000	19411600	-306881000
									68.7267	47391200	926427000	-157186000	-610767000
									68.7634	618794000	713591000	-161515000	-806759000
									68.8002	699093000	349151000	6090820	-819487000
									68.8369	304302000	37300800	242516000	-620680000
									68.8737	-112851000	-3461820	390909000	-278019000
									68.9104	-167885000	322296000	346248000	53228500
									68.9472	75264400	886614000	146957000	223339000
									68.9839	230004000	1366560000	-41268400	194555000
									69.0207	49438300	1429950000	-59559200	58714200
									69.0574	-285342000	974526000	105101000	-51342000
									69.0942	-353937000	233756000	311686000	-65407500
									69.1309	45932800	-363149000	399933000	4589570
									69.1677	653924000	-490928000	332167000	127008000
									69.2044	967422000	-155237000	199215000	301154000
									69.2412	704787000	334208000	97944100	528317000
									69.2779	57698500	612292000	30468800	745647000
									69.3147	-497488000	517252000	-56081200	825107000
									69.3514	-627623000	162620000	-145013000	671150000
									69.3882	-398118000	-195366000	-111777000	328622000
									69.425	-138675000	-349629000	147212000	-19891200
									69.4617	-85041600	-242750000	543877000	-184560000
									69.4985	-157763000	53364000	795407000	-112187000
									69.5352	-78705500	405722000	643449000	88128200
									69.572	311785000	671371000	106553000	252771000
									69.6087	860158000	735668000	-488716000	294488000
									69.6455	1218850000	565122000	-751493000	239669000
									69.6822	1162070000	251831000	-529625000	163300000
									69.719	793279000	-15600100	751296	111150000
									69.7557	446709000	-73595500	518292000	87213600
									69.7925	378856000	85851200	812853000	92545000
									69.8292	544433000	299056000	877854000	143754000
									69.866	666730000	363430000	803357000	238919000
									69.9027	527587000	210537000	640870000	320032000
									69.9395	191927000	-39232000	399356000	300181000
									69.9762	-51459400	-193630000	139283000	151429000
									70.013	26618300	-166478000	-699776	-33902700
									70.0497	365174000	-45908200	78254500	-90509500
									70.0865	658749000	11174500	295960000	83011600
									70.1232	633864000	-48043300	419456000	415017000
									70.16	292000000	-106253000	272308000	689383000
									70.1967	-104281000	11038700	-75650000	705430000
									70.2335	-275796000	346735000	-352041000	441243000
									70.2702	-166346000	732155000	-339118000	79040400
									70.307	33483300	907941000	-89626000	-135884000
									70.3437	76598800	751801000	125670000	-87740700
									70.3805	-122495000	408229000	91081000	128005000
									70.4172	-424306000	187310000	-140404000	301797000
									70.454	-583561000	301774000	-310861000	296948000
									70.4907	-435519000	668701000	-223778000	156978000
									70.5275	-11619300	965420000	69820200	38276500
									70.5642	478516000	911765000	349417000	39706100
									70.601	776188000	536172000	460188000	103273000
									70.6378	739535000	173929000	438841000	91411600
									70.6745	448805000	175086000	407765000	-36690500
									70.7113	166441000	574423000	391076000	-143005000
									70.748	147317000	1035180000	292929000	-32697400
									70.7848	422473000	1141140000	72565200	325462000
									70.8215	745373000	781395000	-108997000	713758000
									70.8583	785613000	265636000	5947900	835230000
									70.895	429003000	48232400	478564000	595783000
									70.9318	-93004700	312071000	1012570000	213628000
									70.9685	-394193000	805666000	1158990000	20606700
									71.0053	-287117000	1087950000	742162000	133610000
									71.042	43017300	940792000	88210800	329693000
									71.0788	230927000	550463000	-214220000	271458000
									71.1155	108946000	295969000	164397000	-130152000
									71.1523	-116256000	373663000	979197000	-588721000
									71.189	-81542600	636450000	1614780000	-699371000
									71.2258	336003000	787881000	1624100000	-334340000
									71.2625	857485000	704079000	1096170000	222652000
									71.2993	1054860000	542851000	522856000	544451000
									71.336	766685000	544658000	326026000	461177000
									71.3728	254193000	758802000	514817000	189988000
									71.4095	-54012000	990404000	773010000	76447700
									71.4463	42491600	1010430000	829361000	233593000
									71.483	377447000	791407000	708127000	457753000
									71.5198	641586000	524524000	632050000	489082000
									71.5565	695220000	424468000	734635000	311511000
									71.5933	640535000	545376000	914474000	156718000
									71.63	625731000	785196000	969929000	216527000
									71.6668	651249000	1027370000	832974000	398616000
									71.7035	608727000	1233200000	632995000	414619000
									71.7403	476110000	1397440000	538116000	116988000
									71.777	395912000	1468060000	575198000	-286633000
									71.8138	513714000	1369670000	632995000	-394774000
									71.8506	766725000	1116640000	622339000	-1902140
									71.8873	902300000	861223000	585204000	681279000
									71.9241	747828000	782528000	621229000	1205360000
									71.9608	439322000	920076000	733510000	1278890000
									71.9976	325078000	1144160000	799637000	992606000
									72.0343	609786000	1308490000	721491000	674133000
									72.0711	1110350000	1412160000	579303000	555999000
									72.1078	1401840000	1574630000	588803000	600980000
									72.1446	1223160000	1845880000	879654000	625362000
									72.1813	729146000	2084390000	1331130000	538337000
									72.2181	332657000	2077010000	1659490000	424308000
									72.2548	309843000	1792580000	1683350000	405562000
									72.2916	578950000	1478120000	1493560000	475529000
									72.3283	858660000	1452430000	1349310000	506470000
									72.3651	999952000	1787600000	1413380000	416115000
									72.4018	1117920000	2216890000	1607800000	290153000
									72.4386	1395990000	2384560000	1733280000	311788000
									72.4753	1807240000	2189030000	1706580000	571692000
									72.5121	2083390000	1865290000	1648100000	964420000
									72.5488	1978630000	1729260000	1726320000	1278530000
									72.5856	1546260000	1864120000	1938420000	1379510000
									72.6223	1128810000	2076440000	2077660000	1300040000
									72.6591	1063830000	2141800000	1934390000	1169090000
									72.6958	1395420000	2046760000	1525720000	1082240000
									72.7326	1859640000	1961100000	1117430000	1050790000
									72.7693	2129940000	1998250000	1013420000	1050430000
									72.8061	2073560000	2063280000	1312590000	1076400000
									72.8428	1803600000	1973460000	1846300000	1131300000
									72.8796	1535150000	1707290000	2323690000	1181100000
									72.9163	1415980000	1479810000	2533710000	1165170000
									72.9531	1466140000	1539910000	2446240000	1071380000
									72.9898	1619140000	1908750000	2181470000	986561000
									73.0266	1781450000	2352900000	1920930000	1039710000
									73.0634	1866920000	2624650000	1827380000	1276460000
									73.1001	1823860000	2703970000	1983090000	1595980000
									73.1369	1667330000	2780160000	2342910000	1829370000
									73.1736	1485360000	3008070000	2734120000	1889910000
									73.2104	1389920000	3321730000	2940020000	1844410000
									73.2471	1442790000	3510260000	2838070000	1835800000
									73.2839	1624810000	3456630000	2492280000	1942410000
									73.3206	1873210000	3261920000	2116060000	2118440000
									73.3574	2135810000	3123080000	1928490000	2262270000
									73.3941	2379460000	3119540000	2018410000	2319250000
									73.4309	2560800000	3158010000	2315440000	2301820000
									73.4676	2625100000	3124920000	2667860000	2222250000
									73.5044	2560630000	3047490000	2948390000	2044410000
									73.5411	2445390000	3062300000	3115290000	1736840000
									73.5779	2404490000	3230890000	3212390000	1375220000
									73.6146	2495820000	3435260000	3326600000	1157300000
									73.6514	2645830000	3497160000	3522320000	1269380000
									73.6881	2725980000	3396000000	3778300000	1708950000
									73.7249	2704180000	3327490000	3976160000	2243560000
									73.7616	2700680000	3512440000	3980410000	2573840000
									73.7984	2865130000	3948230000	3771400000	2570710000
									73.8351	3193860000	4372560000	3508130000	2372530000
									73.8719	3495160000	4490170000	3424440000	2249070000
									73.9086	3564480000	4237030000	3618180000	2354830000
									73.9454	3396970000	3824190000	3932650000	2595240000
									73.9821	3205440000	3538200000	4076830000	2722830000
									74.0189	3211600000	3513580000	3899560000	2568550000
									74.0556	3426840000	3686380000	3551800000	2197280000
									74.0924	3657560000	3922400000	3356440000	1855720000
									74.1291	3727010000	4145730000	3499340000	1770400000
									74.1659	3666320000	4342240000	3853530000	1977090000
									74.2027	3660650000	4488230000	4122000000	2317770000
									74.2394	3812370000	4532010000	4148150000	2586210000
									74.2762	3994280000	4459090000	4059670000	2684880000
									74.3129	3972460000	4341760000	4092950000	2668990000
									74.3497	3677120000	4285240000	4301970000	2666650000
									74.3864	3325250000	4320170000	4489730000	2764070000
									74.4232	3247880000	4374890000	4449690000	2951570000
									74.4599	3588380000	4374570000	4242200000	3153780000
									74.4967	4174940000	4355390000	4172190000	3295490000
									74.5334	4685160000	4448900000	4464240000	3343250000
									74.5702	4919830000	4736530000	4987750000	3305310000
									74.6069	4911710000	5134030000	5356190000	3213020000
									74.6437	4796850000	5446780000	5320350000	3109140000
									74.6804	4633520000	5550370000	5036690000	3042760000
									74.7172	4382640000	5506160000	4908980000	3056310000
									74.7539	4049730000	5486480000	5161510000	3163380000
									74.7907	3788460000	5590700000	5602910000	3336640000
									74.8274	3810380000	5749160000	5838700000	3521500000
									74.8642	4177050000	5810670000	5700380000	3665730000
									74.9009	4701720000	5708110000	5420000000	3738820000
									74.9377	5084050000	5522510000	5360240000	3730180000
									74.9744	5157560000	5392240000	5603770000	3644650000
									75.0112	5011110000	5385900000	5863670000	3515640000
									75.0479	4877260000	5477720000	5819930000	3421780000
									75.0847	4912690000	5625130000	5508840000	3464780000
									75.1214	5085270000	5826370000	5323790000	3692820000
									75.1582	5251460000	6079960000	5607630000	4024630000
									75.1949	5313610000	6313530000	6266480000	4265230000
									75.2317	5293050000	6406330000	6821710000	4242190000
									75.2684	5272200000	6314650000	6855570000	3967170000
									75.3052	5298760000	6158320000	6396810000	3666760000
									75.3419	5359420000	6136730000	5867240000	3618940000
									75.3787	5429200000	6328440000	5671840000	3914630000
									75.4155	5516590000	6584470000	5861500000	4362800000
									75.4522	5646340000	6655410000	6179180000	4648690000
									75.489	5807430000	6446810000	6379130000	4617340000
									75.5257	5937400000	6139460000	6452610000	4416090000
									75.5625	5969350000	6030240000	6549020000	4346360000
									75.5992	5896080000	6239610000	6736630000	4555510000
									75.636	5786340000	6585830000	6898510000	4872200000
									75.6727	5735840000	6767110000	6869520000	4964760000
									75.7095	5793780000	6673810000	6637210000	4683560000
									75.7462	5922510000	6507790000	6374920000	4248090000
									75.783	6020570000	6576610000	6282310000	4071660000
									75.8197	5998320000	6965910000	6417310000	4370810000
									75.8565	5860770000	7426790000	6683920000	4935820000
									75.8932	5735350000	7601950000	6947560000	5302330000
									75.93	5801060000	7370430000	7126410000	5179670000
									75.9667	6143410000	6967590000	7181690000	4732140000
									76.0035	6641420000	6760600000	7079680000	4438160000
									76.0402	7007140000	6902530000	6821950000	4652470000
									76.077	6991290000	7203310000	6516570000	5281210000
									76.1137	6607270000	7333990000	6366800000	5870510000
									76.1505	6166190000	7150700000	6528950000	6014550000
									76.1872	6051450000	6819170000	6959880000	5694720000
									76.224	6399140000	6632930000	7425890000	5246630000
									76.2607	6965210000	6724630000	7693270000	5019530000
									76.2975	7316630000	6961590000	7723340000	5074030000
									76.3342	7192760000	7113950000	7677180000	5194220000
									76.371	6718760000	7105930000	7727870000	5161620000
									76.4077	6282180000	7087350000	7876950000	4990580000
									76.4445	6191680000	7258070000	7961220000	4893710000
									76.4812	6429440000	7631800000	7832890000	5036930000
									76.518	6707460000	7983280000	7520810000	5349090000
									76.5547	6749690000	8035290000	7213920000	5575270000
									76.5915	6529290000	7707550000	7097640000	5506780000
									76.6283	6261280000	7196660000	7209540000	5156970000
									76.665	6191350000	6823190000	7435990000	4730830000
									76.7018	6388800000	6790930000	7620340000	4449260000
									76.7385	6710650000	7059940000	7667130000	4406200000
									76.7753	6930920000	7409680000	7571300000	4561010000
									76.812	6905550000	7606870000	7391810000	4814910000
									76.8488	6655740000	7541510000	7216170000	5066310000
									76.8855	6342400000	7263890000	7125600000	5218820000
									76.9223	6170030000	6941570000	7150170000	5200070000
									76.959	6270960000	6776190000	7236690000	5022170000
									76.9958	6619720000	6900090000	7277600000	4817840000
									77.0325	7030240000	7280330000	7202980000	4765530000
									77.0693	7261530000	7695530000	7055310000	4931690000
									77.106	7178840000	7845150000	6957910000	5184090000
									77.1428	6848590000	7555470000	6990610000	5296750000
									77.1795	6477330000	6933030000	7097920000	5172060000
									77.2163	6239800000	6317800000	7137720000	4952450000
									77.253	6153500000	6043260000	7030930000	4877290000
									77.2898	6117610000	6191260000	6853110000	5007760000
									77.3265	6065590000	6551420000	6759910000	5115310000
									77.3633	6057350000	6818150000	6818120000	4892490000
									77.4	6201430000	6843790000	6924990000	4305900000
									77.4368	6490810000	6722900000	6909900000	3721110000
									77.4735	6746890000	6652320000	6714200000	3619390000
									77.5103	6759530000	6721940000	6455820000	4138980000
									77.547	6492270000	6836610000	6307690000	4889120000
									77.5838	6132060000	6821520000	6319920000	5255660000
									77.6205	5914630000	6586500000	6375070000	4941670000
									77.6573	5897150000	6193700000	6319770000	4236990000
									77.694	5916080000	5792650000	6127570000	3752910000
									77.7308	5778090000	5510350000	5923640000	3866460000
									77.7675	5482210000	5391700000	5856990000	4395650000
									77.8043	5233220000	5403560000	5964130000	4797250000
									77.8411	5226940000	5461110000	6157800000	4677280000
									77.8778	5434370000	5457410000	6326280000	4124350000
									77.9146	5617660000	5313630000	6418070000	3578860000
									77.9513	5566110000	5044000000	6431570000	3408710000
									77.9881	5304740000	4773300000	6356990000	3613750000
									78.0248	5054420000	4654410000	6167950000	3905240000
									78.0616	4985380000	4732620000	5879950000	4020330000
									78.0983	5026850000	4887770000	5591500000	3937220000
									78.1351	4940860000	4933100000	5433260000	3814760000
									78.1718	4590890000	4790040000	5460530000	3780790000
									78.2086	4125490000	4562710000	5599860000	3812710000
									78.2453	3871630000	4429280000	5706900000	3803870000
									78.2821	4022550000	4462310000	5673580000	3696110000
									78.3188	4420360000	4570250000	5479680000	3520590000
									78.3556	4658940000	4616400000	5163030000	3333030000
									78.3923	4435090000	4568830000	4778330000	3155790000
									78.4291	3835800000	4502950000	4405310000	3001120000
									78.4658	3292340000	4461600000	4169380000	2917180000
									78.5026	3221920000	4361730000	4190220000	2958250000
									78.5393	3657790000	4089890000	4458850000	3091330000
									78.5761	4191750000	3689710000	4769730000	3167190000
									78.6128	4296270000	3398300000	4830650000	3038560000
									78.6496	3769870000	3435230000	4502300000	2730310000
									78.6863	2932690000	3745830000	3952180000	2467010000
									78.7231	2393450000	3999360000	3545610000	2485510000
									78.7598	2563270000	3891760000	3539090000	2795830000
									78.7966	3312860000	3455840000	3851430000	3139830000
									78.8333	4063940000	3037410000	4137760000	3215590000
									78.8701	4247600000	2939610000	4107700000	2959570000
									78.9068	3750500000	3107430000	3789550000	2604180000
									78.9436	2978160000	3200290000	3490700000	2448320000
									78.9804	2494720000	2981900000	3497190000	2570090000
									79.0171	2562370000	2598220000	3802670000	2768080000
									79.0539	2975530000	2424690000	4117900000	2779950000
									79.0906	3302290000	2640520000	4135830000	2544020000
									79.1274	3277880000	3003480000	3792250000	2238320000
									79.1641	2985490000	3088670000	3289180000	2075600000
									79.2009	2697420000	2739700000	2889260000	2086490000
									79.2376	2582150000	2233930000	2695140000	2120330000
									79.2744	2581120000	1973900000	2611950000	2047500000
									79.3111	2544210000	2046940000	2494050000	1930090000
									79.3479	2433420000	2148130000	2309180000	1967460000
									79.3846	2356310000	1956060000	2161850000	2269070000
									79.4214	2407530000	1534200000	2171420000	2693490000
									79.4581	2522570000	1290280000	2335440000	2928170000
									79.4949	2527280000	1519990000	2509230000	2744200000
									79.5316	2331670000	2041960000	2516590000	2192820000
									79.5684	2040520000	2350640000	2291850000	1571940000
									79.6051	1843420000	2145360000	1933410000	1204780000
									79.6419	1802580000	1663970000	1628770000	1223960000
									79.6786	1784330000	1443500000	1515420000	1520300000
									79.7154	1625350000	1748100000	1589890000	1859190000
									79.7521	1354210000	2272260000	1734420000	2046130000
									79.7889	1209780000	2440010000	1831790000	2023650000
									79.8256	1410710000	1987340000	1864370000	1863430000
									79.8624	1908950000	1220100000	1907420000	1691160000
									79.8991	2395180000	693252000	2025710000	1602430000
									79.9359	2567720000	667028000	2179230000	1613200000
									79.9726	2398780000	907288000	2242020000	1664400000
									80.0094	2131640000	1004950000	2127380000	1672820000
									80.0461	2020780000	837878000	1895350000	1591360000
									80.0829	2087660000	677627000	1720380000	1434080000
									80.1196	2135330000	852719000	1732950000	1251550000
									80.1564	1986440000	1353610000	1887720000	1088230000
									80.1932	1681840000	1802200000	2001710000	966390000
									80.2299	1434890000	1805540000	1940060000	901287000
									80.2667	1402920000	1322920000	1766110000	908746000
									80.3034	1522750000	693135000	1691510000	977468000
									80.3402	1576870000	330183000	1857950000	1038840000
									80.3769	1411770000	399149000	2162030000	996737000
									80.4137	1083540000	745968000	2308450000	822017000
									80.4504	795655000	1078650000	2058960000	622265000
									80.4872	707432000	1194360000	1450220000	585948000
									80.5239	804959000	1079820000	779356000	816633000
									80.5607	943604000	870375000	374942000	1208860000
									80.5974	998635000	744404000	364122000	1510830000
									80.6342	973134000	812350000	627756000	1543030000
									80.6709	973893000	1032910000	942753000	1366010000
									80.7077	1093650000	1208520000	1150190000	1215420000
									80.7444	1310910000	1108440000	1209500000	1252210000
									80.7812	1491510000	669260000	1147080000	1381320000
									80.8179	1490340000	104724000	1004310000	1342680000
									80.8547	1275790000	-217088000	841376000	999912000
									80.8914	977120000	-67189100	747525000	528118000
									80.9282	802375000	435655000	791523000	282405000
									80.9649	872499000	912281000	940607000	452653000
									81.0017	1102950000	1043550000	1054540000	847515000
									81.0384	1252930000	826725000	1003260000	1042630000
									81.0752	1129280000	529522000	809993000	768768000
									81.1119	775069000	405430000	659096000	168553000
									81.1487	453769000	464845000	727430000	-327514000
									81.1854	414999000	518304000	990586000	-383539000
									81.2222	652509000	414312000	1209210000	-32680300
									81.2589	902891000	204683000	1135660000	400109000
									81.2957	909396000	74919700	753829000	618991000
									81.3324	693670000	139841000	314536000	595638000
									81.3692	541486000	331818000	121187000	518939000
									81.406	690451000	481800000	266480000	555645000
									81.4427	1035580000	480164000	569846000	687521000
									81.4795	1184370000	345850000	765714000	768040000
									81.5162	843990000	165797000	749041000	695657000
									81.553	155924000	9838910	642363000	503283000
									81.5897	-389427000	-85192400	640718000	293538000
									81.6265	-408379000	-89114500	810627000	129915000
									81.6632	-2360190	8550270	1044030000	16791500
									81.7	335444000	146056000	1188900000	-36142900
									81.7367	205896000	192174000	1196860000	18379700
									81.7735	-306972000	57052200	1132230000	201052000
									81.8102	-740167000	-183711000	1056010000	425037000
									81.847	-735389000	-310654000	936511000	524100000
									81.8837	-393610000	-154388000	697663000	394545000
									81.9205	-134350000	214056000	349570000	107329000
									81.9572	-224041000	507695000	42986300	-143509000
									81.994	-489628000	471918000	-34573400	-217323000
									82.0307	-527335000	127122000	169199000	-146250000
									82.0675	-174333000	-237570000	504596000	-71666600
									82.1042	279680000	-322797000	734651000	-72699000
									82.141	384676000	-84457300	729841000	-81859500
									82.1777	20103800	240529000	562760000	17725500
									82.2145	-448073000	356506000	420410000	230085000
									82.2512	-524660000	160419000	424730000	416098000
									82.288	-89161000	-195032000	531074000	444026000
									82.3247	480339000	-447071000	590270000	356013000
									82.3615	688195000	-423868000	502675000	350907000
									82.3982	402551000	-146114000	313811000	577939000
									82.435	-58789200	206541000	166946000	951139000
									82.4717	-298906000	407864000	166107000	1190760000
									82.5085	-247535000	313233000	281853000	1069480000
									82.5452	-169944000	-42798800	384670000	626742000
									82.582	-303198000	-437440000	368539000	141465000
									82.6188	-554854000	-587374000	244897000	-107023000
									82.6555	-612430000	-366381000	118327000	-57025400
									82.6923	-333284000	56387600	69479400	133981000
									82.729	44530000	318570000	62644700	275007000
									82.7658	135232000	169456000	-22787600	311649000
									82.8025	-159628000	-283017000	-256024000	322906000
									82.8393	-506276000	-638039000	-544811000	381532000
									82.876	-476271000	-554279000	-676040000	446669000
									82.9128	-23417900	-67034900	-495759000	402368000
									82.9495	423910000	442734000	-70812000	192092000
									82.9863	386833000	605429000	334782000	-95842700
									83.023	-150358000	395460000	475208000	-278837000
									83.0598	-684567000	114550000	344341000	-219036000
									83.0965	-679319000	61052000	186239000	71400700
									83.1333	-104697000	237475000	262298000	439878000
									83.17	524485000	388102000	583002000	699827000
									83.2068	655870000	296338000	868795000	749633000
									83.2435	234580000	5809540	799411000	624203000
									83.2803	-273914000	-258919000	327645000	452664000
									83.317	-377621000	-350397000	-246405000	357115000
									83.3538	-45659200	-329263000	-525633000	365866000
									83.3905	304560000	-336162000	-361873000	407275000
									83.4273	276189000	-386274000	27908100	390502000
									83.464	-95812300	-350470000	277283000	301701000
									83.5008	-416180000	-146964000	198338000	219691000
									83.5375	-378148000	102997000	-93000700	226130000
									83.5743	-90258600	172596000	-346877000	298831000
									83.611	63159900	-7445950	-435830000	313208000
									83.6478	-143781000	-229524000	-424711000	174817000
									83.6845	-531395000	-205566000	-411220000	-45701100
									83.7213	-715418000	108420000	-355626000	-136682000
									83.758	-523157000	420400000	-119277000	59763000
									83.7948	-167807000	374205000	326082000	463897000
									83.8316	-2593540	-79903100	776094000	789088000
									83.8683	-138073000	-607138000	938126000	788268000
									83.9051	-343510000	-797578000	719054000	485348000
									83.9418	-328408000	-551215000	345080000	152997000
									83.9786	-81592000	-147824000	156496000	46395700
									84.0153	109009000	55426000	268933000	158346000
									84.0521	-24522600	-29942900	456288000	248249000
									84.0888	-421184000	-189176000	393757000	115686000
									84.1256	-724341000	-188198000	17842800	-169232000
									84.1623	-620452000	-45638000	-377261000	-324014000
									84.1991	-133569000	3768640	-421394000	-142426000
									84.2358	407557000	-200224000	-45385700	286375000
									84.2726	666479000	-530301000	436603000	652063000
									84.3093	553816000	-674633000	627285000	706522000
									84.3461	227511000	-447026000	422010000	464875000
									84.3828	-90719500	24280300	80339100	139602000
									84.4196	-264641000	420999000	-64557800	-88185700
									84.4563	-253435000	533128000	55380700	-205713000
									84.4931	-65574000	424043000	203788000	-295003000
									84.5298	234350000	313755000	120332000	-376322000
									84.5666	493702000	328551000	-189726000	-369193000
									84.6033	527735000	383730000	-457942000	-206170000
									84.6401	273107000	302069000	-427570000	56076900
									84.6768	-115595000	20271000	-103032000	272331000
									84.7136	-372282000	-336683000	274184000	347518000
									84.7503	-360749000	-574759000	471638000	308939000
									84.7871	-203538000	-604280000	465501000	232271000
									84.8238	-141576000	-492781000	406824000	130493000
									84.8606	-259812000	-365719000	429388000	-38768700
									84.8973	-381600000	-276798000	520678000	-252882000
									84.9341	-265645000	-179720000	571443000	-363739000
									84.9709	99247500	-12608700	510711000	-219807000
									85.0076	434581000	206327000	363320000	136613000
									85.0444	436173000	371493000	190424000	438136000
									85.0811	90419700	375585000	18366000	416894000
									85.1179	-300724000	206988000	-147605000	81600300
									85.1546	-421535000	-27099800	-262396000	-255022000
									85.1914	-252081000	-172935000	-246020000	-262056000
									85.2281	-58680800	-144863000	-81107600	84220200
									85.2649	-87448900	3388290	111301000	471986000
									85.3016	-301894000	110677000	140376000	559642000
									85.3384	-443371000	32366000	-75482200	303275000
									85.3751	-328483000	-231593000	-400384000	-27691300
									85.4119	-43243600	-514180000	-578888000	-147329000
									85.4486	172145000	-603686000	-466372000	-36799000
									85.4854	197729000	-424331000	-168150000	80351900
									85.5221	148356000	-116575000	56049500	21765600
									85.5589	209968000	71764200	31565100	-136468000
									85.5956	404730000	1017220	-180983000	-145961000
									85.6324	564516000	-235500000	-361701000	127964000
									85.6691	537687000	-403308000	-342927000	537084000
									85.7059	378474000	-353307000	-145671000	777422000
									85.7426	292603000	-159835000	70754600	672709000
									85.7794	401564000	-28924100	164391000	323751000
									85.8161	599577000	-71501700	109247000	-5073500
									85.8529	668223000	-183690000	-31573800	-118874000
									85.8896	516847000	-168314000	-187780000	-13552700
									85.9264	277677000	30137000	-319186000	189140000
									85.9631	156187000	240631000	-395152000	373328000
									85.9999	212092000	242826000	-378772000	486879000
									86.0366	310424000	27057800	-252838000	516140000
									86.0734	278585000	-156505000	-48374000	463525000
									86.1101	82861000	-44996700	176966000	366438000
									86.1469	-155883000	335146000	392024000	300393000
									86.1837	-289234000	643689000	602065000	315473000
									86.2204	-252351000	543169000	788916000	361835000
									86.2572	-65915500	54446300	858288000	313614000
									86.2939	211788000	-422275000	691699000	103710000
									86.3307	492396000	-471156000	285216000	-164281000
									86.3674	646263000	-59993200	-172800000	-268924000
									86.4042	564541000	429275000	-409139000	-64349300
									86.4409	286773000	578375000	-296345000	371894000
									86.4777	39141100	339771000	13770000	789101000
									86.5144	64103600	58614700	212287000	962761000
									86.5512	359234000	89937900	121099000	847546000
									86.5879	612277000	411911000	-128564000	556662000
									86.6247	469368000	642512000	-215584000	233415000
									86.6614	-88807800	447177000	55584100	-28924900
									86.6982	-661691000	-86595100	548558000	-166001000
									86.7349	-773728000	-504649000	903917000	-113860000
									86.7717	-332172000	-427689000	861091000	137671000
									86.8084	274162000	64578000	483860000	466838000
									86.8452	554811000	496334000	81485900	656751000
									86.8819	391438000	445959000	-81217200	570261000
									86.9187	114734000	-59018400	2374850	295485000
									86.9554	117249000	-578637000	131675000	79349700
									86.9922	431895000	-672185000	130282000	84708500
									87.0289	728696000	-275419000	11111500	222394000
									87.0657	707866000	297323000	-73277700	254314000
									87.1024	429911000	677910000	-10790600	69250200
									87.1392	214172000	749172000	162125000	-174160000
									87.1759	244801000	655727000	323795000	-209475000
									87.2127	360098000	574406000	409021000	40953200
									87.2494	277830000	522100000	464556000	369114000
									87.2862	-14715100	390621000	564853000	502278000
									87.3229	-188006000	130891000	692723000	397666000
									87.3597	63198700	-139374000	723133000	274970000
									87.3965	617686000	-223606000	532789000	346048000
									87.4332	972473000	-31634600	126093000	551843000
									87.47	735225000	326965000	-344437000	615356000
									87.5067	52536900	622227000	-678746000	358221000
									87.5435	-499552000	668866000	-758875000	-80465700
									87.5802	-471681000	435000000	-607133000	-379384000
									87.617	26462500	33917900	-348846000	-375443000
									87.6537	459864000	-358276000	-127866000	-222128000
									87.6905	417115000	-590048000	-32802700	-186846000
									87.7272	5203620	-594026000	-60823200	-326344000
									87.764	-291722000	-411588000	-124518000	-420668000
									87.8007	-108118000	-169072000	-104498000	-243080000
									87.8375	466186000	-77888	65332800	152731000
									87.8742	1007370000	44389800	330877000	470327000
									87.911	1157200000	20828900	535876000	493944000
									87.9477	893660000	19070300	537564000	318600000
									87.9845	471164000	54727400	336412000	214226000
									88.0212	174951000	42623100	95542000	286212000
									88.058	144027000	-108289000	7168000	345458000
									88.0947	351600000	-369386000	112206000	159270000
									88.1315	656977000	-572615000	248178000	-208365000
									88.1682	856706000	-532812000	198481000	-394063000
									88.205	768027000	-203649000	-80431400	-121352000
									88.2417	366149000	275990000	-377012000	442467000
									88.2785	-135141000	678842000	-394722000	789268000
									88.3152	-405827000	831623000	-39177900	570846000
									88.352	-284204000	688546000	448978000	-23376000
									88.3887	43172800	315926000	666816000	-431952000
									88.4255	193877000	-152474000	395950000	-278746000
									88.4622	-29952700	-549940000	-187985000	253472000
									88.499	-417097000	-725802000	-646683000	617733000
									88.5357	-543056000	-629223000	-645800000	451398000
									88.5725	-212751000	-368503000	-229903000	-93602600
									88.6093	311786000	-152327000	239335000	-552708000
									88.646	557886000	-118499000	414293000	-625935000
									88.6828	320783000	-201097000	249415000	-415765000
									88.7195	-125752000	-192762000	-10229600	-218833000
									88.7563	-308704000	28945700	-99465000	-161425000
									88.793	-28651200	339721000	19451100	-100298000
									88.8298	465404000	467537000	166458000	134784000
									88.8665	757141000	280203000	168450000	477645000
									88.9033	673183000	-39444900	42518100	661761000
									88.94	390912000	-147062000	-53833400	508792000
									88.9768	177731000	107920000	-31576500	131827000
									89.0135	98348000	493831000	11536300	-172630000
									89.0503	17894600	599383000	-92364400	-210018000
									89.087	-149519000	245716000	-356882000	-34210500
									89.1238	-284683000	-313045000	-573873000	174213000
									89.1605	-204030000	-620923000	-508611000	317168000
									89.1973	76404400	-457713000	-168798000	428442000
									89.234	290862000	-39148200	150253000	544842000
									89.2708	178289000	217613000	128470000	603216000
									89.3075	-231593000	108425000	-251496000	512090000
									89.3443	-624928000	-192992000	-650310000	299379000
									89.381	-704996000	-366847000	-672958000	122652000
									89.4178	-465462000	-298822000	-246514000	98528500
									89.4545	-153870000	-169158000	296782000	151913000
									89.4913	7856640	-209434000	522549000	88751500
									89.528	26094900	-426518000	295860000	-166894000
									89.5648	58829700	-610132000	-103833000	-448169000
									89.6015	186405000	-601169000	-258693000	-504337000
									89.6383	311648000	-496248000	-6676860	-286862000
									89.675	292074000	-540185000	419557000	-35949000
									89.7118	126863000	-819597000	621178000	-44240200
									89.7486	-28989200	-1106410000	391855000	-338165000
									89.7853	-32287300	-1045640000	-126659000	-628623000
									89.8221	101238000	-510304000	-600752000	-601065000
									89.8588	231287000	235888000	-787235000	-243726000
									89.8956	246875000	731943000	-679684000	136062000
									89.9323	152311000	681033000	-435118000	225221000
									89.9691	8150780	151739000	-211991000	14740100
									90.0058	-162117000	-521880000	-85922600	-216328000
									90.0426	-364487000	-998401000	-73156400	-211584000
									90.0793	-548800000	-1112040000	-169012000	-4160290
									90.1161	-590983000	-889511000	-332622000	136113000
									90.1528	-407595000	-478144000	-459783000	3546180
									90.1896	-80265000	-78809000	-424632000	-317818000
									90.2263	178785000	114634000	-184240000	-529294000
									90.2631	216436000	3045120	159489000	-401810000
									90.2998	87659200	-341710000	423809000	16504600
									90.3366	-4350300	-706401000	486703000	449782000
									90.3733	84098200	-889569000	368331000	623220000
									90.4101	307605000	-852875000	176859000	455044000
									90.4468	511147000	-719320000	-9458690	77768000
									90.4836	606927000	-619690000	-188765000	-276957000
									90.5203	635946000	-558466000	-369895000	-418165000
									90.5571	658821000	-451815000	-493986000	-287817000
									90.5938	638130000	-288061000	-460535000	11336300
									90.6306	481525000	-205890000	-244458000	262395000
									90.6673	200434000	-369935000	34620500	261466000
									90.7041	-28904500	-764125000	193769000	-28267600
									90.7408	-16580200	-1142520000	153312000	-417440000
									90.7776	224067000	-1222950000	12658500	-613730000
									90.8143	448005000	-941724000	-56454500	-459688000
									90.8511	400419000	-508738000	6011140	-82487600
									90.8878	67437700	-207546000	84749000	199834000
									90.9246	-310662000	-150739000	20089000	154141000
									90.9614	-475675000	-233764000	-203445000	-154150000
									90.9981	-381414000	-301700000	-415829000	-410319000
									91.0349	-183752000	-317404000	-417996000	-323528000
									91.0716	-35418700	-346953000	-175669000	120967000
									91.1084	61828000	-411838000	148270000	650292000
									91.1451	191132000	-414846000	347975000	929295000
									91.1819	354355000	-245980000	347508000	816160000
									91.2186	434019000	56279100	221386000	439557000
									91.2554	338276000	293741000	71969200	63128800
									91.2921	142867000	283690000	-73921900	-122651000
									91.3289	36271700	36633500	-232451000	-111478000
									91.3656	113620000	-257899000	-359726000	-33329800
									91.4024	260093000	-418270000	-340055000	-16528000
									91.4391	272111000	-420997000	-115699000	-80874700
									91.4759	87058500	-358170000	184528000	-139898000
									91.5126	-140494000	-276499000	299041000	-99488300
									91.5494	-204276000	-108664000	65505300	35172800
									91.5861	-64063200	210228000	-389852000	143105000
									91.6229	128351000	581239000	-722960000	89886500
									91.6596	209612000	748633000	-670603000	-131991000
									91.6964	169633000	510225000	-299198000	-360910000
									91.7331	114844000	-67556700	49410800	-387598000
									91.7699	100292000	-655532000	78265000	-149731000
									91.8066	59341500	-901826000	-182978000	185580000
									91.8434	-74726100	-693100000	-409968000	352855000
									91.8801	-219192000	-213785000	-300881000	227926000
									91.9169	-183087000	221823000	125238000	-54069200
									91.9536	113190000	397522000	530459000	-229209000
									91.9904	493108000	305111000	551249000	-162540000
									92.0271	652828000	95707500	106769000	27072600
									92.0639	453859000	-45329200	-547287000	105782000
									92.1006	64337500	-7028350	-1038460000	-17206900
									92.1374	-214393000	194051000	-1153310000	-187477000
									92.1742	-250333000	424169000	-941485000	-172070000
									92.2109	-181163000	511389000	-607815000	80312600
									92.2477	-212312000	368046000	-332725000	365021000
									92.2844	-357582000	72311900	-175808000	416150000
									92.3212	-426838000	-180540000	-98317500	167231000
									92.3579	-270681000	-243092000	-33661200	-190984000
									92.3947	12107600	-153055000	66608500	-402518000
									92.4314	156184000	-96455200	220729000	-373143000
									92.4682	12973500	-214165000	412786000	-201742000
									92.5049	-289779000	-442657000	591972000	-20100200
									92.5417	-495488000	-564498000	694766000	145407000
									92.5784	-500893000	-431615000	690517000	329821000
									92.6152	-447951000	-132868000	611530000	485423000
									92.6519	-527634000	77361700	529590000	455936000
									92.6887	-735031000	24989200	493742000	146179000
									92.7254	-866331000	-216215000	490260000	-295367000
									92.7622	-756759000	-408844000	466191000	-527407000
									92.7989	-472268000	-395968000	389636000	-311124000
									92.8357	-226169000	-247681000	280486000	228731000
									92.8724	-123720000	-164112000	181086000	667467000
									92.9092	-46486300	-251751000	106039000	648078000
									92.9459	177864000	-416742000	32175200	210491000
									92.9827	521499000	-479210000	-61494400	-246163000
									93.0194	733301000	-369765000	-156504000	-342847000
									93.0562	599065000	-190893000	-211036000	-75390300
									93.0929	199029000	-86928300	-214793000	200075000
									93.1297	-138702000	-77948500	-217022000	131133000
									93.1664	-154346000	-42791700	-288026000	-279338000
									93.2032	98188800	135879000	-449917000	-676452000
									93.2399	340783000	427273000	-650135000	-700373000
									93.2767	385006000	663324000	-806568000	-333880000
									93.3134	314153000	690100000	-875699000	83072200
									93.3502	338148000	505100000	-872951000	177159000
									93.387	505648000	253551000	-831044000	-110169000
									93.4237	619216000	102742000	-751602000	-474710000
									93.4605	459709000	118000000	-608284000	-535138000
									93.4972	62968900	237102000	-395709000	-179655000
									93.534	-276642000	337405000	-163518000	339487000
									93.5707	-296021000	323269000	7871300	633119000
									93.6075	-34043200	174126000	66276700	504554000
									93.6442	212532000	-58675600	20132500	88904700
									93.681	197774000	-289440000	-83889700	-298448000
									93.7177	-37129200	-448128000	-204085000	-440607000
									93.7545	-248070000	-517321000	-316913000	-366789000
									93.7912	-282345000	-530332000	-394805000	-257950000
									93.828	-246651000	-528152000	-392502000	-235165000
									93.8647	-363616000	-512734000	-276501000	-252309000
									93.9015	-683546000	-445603000	-73515200	-188520000
									93.9382	-979054000	-297691000	122820000	-22265300
									93.975	-949181000	-98353000	213180000	113679000
									94.0117	-523937000	72396100	174793000	64956600
									94.0485	46366400	142997000	86118500	-163427000
									94.0852	405536000	98516900	63656800	-380652000
									94.122	390404000	-27158100	162520000	-385077000
									94.1587	128524000	-189858000	326955000	-170439000
									94.1955	-127138000	-346891000	432551000	54251200
									94.2322	-228324000	-434997000	383818000	65821500
									94.269	-199874000	-373205000	189816000	-146201000
									94.3057	-124221000	-131353000	-36159000	-358005000
									94.3425	-15712300	191847000	-149043000	-323898000
									94.3792	161873000	390845000	-67406300	-16145400
									94.416	373931000	302236000	167798000	341081000
									94.4527	465073000	-41320500	409505000	470697000
									94.4895	279616000	-413872000	492721000	277978000
									94.5262	-152425000	-574727000	344696000	-91835000
									94.563	-571943000	-456630000	42121600	-398205000
									94.5998	-675488000	-180515000	-233811000	-490392000
									94.6365	-380270000	100730000	-320354000	-370754000
									94.6733	82630900	342075000	-183123000	-128349000
									94.71	354085000	574101000	73614100	143685000
									94.7468	254740000	761100000	299966000	365687000
									94.7835	-68018400	757760000	411097000	457248000
									94.8203	-292158000	458666000	420818000	365292000
									94.857	-226819000	-18703000	384266000	130308000
									94.8938	20522200	-362565000	323888000	-97501000
									94.9305	170072000	-337227000	217676000	-148862000
									94.9673	53196800	-33522400	50364600	30655100
									95.004	-234715000	186794000	-142618000	330982000
									95.0408	-458188000	32758000	-293974000	563410000
									95.0775	-496945000	-424117000	-363159000	599090000
									95.1143	-451264000	-812167000	-364685000	436359000
									95.151	-484463000	-815460000	-335304000	163482000
									95.1878	-586266000	-457765000	-285360000	-110696000
									95.2245	-541220000	-38085700	-197642000	-287145000
									95.2613	-166667000	178726000	-73596700	-283641000
									95.298	427633000	168664000	39279100	-74424300
									95.3348	863209000	60805600	87159600	249462000
									95.3715	820110000	-80466900	78285600	491187000
									95.4083	352022000	-307415000	92181900	480805000
									95.445	-143137000	-620484000	200080000	233614000
									95.4818	-286444000	-833313000	374777000	-37268700
									95.5185	-54833400	-707585000	497349000	-104819000
									95.5553	246052000	-251099000	470947000	55014900
									95.592	329790000	182765000	328289000	241445000
									95.6288	220104000	183079000	211864000	241738000
									95.6655	180394000	-296387000	234787000	62136100
									95.7023	378231000	-838288000	360846000	-76433500
									95.7391	669417000	-937841000	429525000	14969700
									95.7758	745678000	-494345000	304529000	268332000
									95.8126	479741000	91240400	-256576	410575000
									95.8493	79760600	320923000	-333697000	252092000
									95.8861	-121676000	85437300	-530373000	-93264400
									95.9228	-11168600	-269841000	-516168000	-300614000
									95.9596	206938000	-342452000	-315627000	-153185000
									95.9963	257308000	-87378500	-288896	240038000
									96.0331	100965000	186941000	337642000	549554000
									96.0698	-42020200	195384000	575365000	538085000
									96.1066	27086700	-21347200	583552000	262557000
									96.1433	226557000	-195924000	321464000	-16415000
									96.1801	255972000	-182775000	-78373200	-91785700
									96.2168	-79815600	-124970000	-363433000	33938800
									96.2536	-632742000	-244427000	-360284000	212239000
									96.2903	-1014210000	-520196000	-150209000	309213000
									96.3271	-932854000	-660088000	-26210100	281085000
									96.3638	-433007000	-426774000	-229942000	133494000
									96.4006	170970000	47889300	-701205000	-121175000
									96.4373	555098000	337713000	-1093070000	-432242000
									96.4741	580890000	137617000	-1063140000	-674129000
									96.5108	299506000	-412907000	-577714000	-710989000
									96.5476	-145790000	-842399000	57370200	-531978000
									96.5843	-585751000	-781361000	463963000	-294547000
									96.6211	-852915000	-279874000	497093000	-182789000
									96.6578	-846938000	280164000	307574000	-207527000
									96.6946	-629376000	540389000	135664000	-180202000
									96.7313	-421079000	419140000	71764200	75550300
									96.7681	-427315000	68665000	23926900	488022000
									96.8048	-622456000	-324924000	-108289000	753465000
									96.8416	-734736000	-653636000	-272049000	624669000
									96.8783	-501062000	-853281000	-299177000	182828000
									96.9151	38807200	-863930000	-100018000	-207966000
									96.9519	526249000	-687396000	205203000	-240044000
									96.9886	598044000	-453332000	370118000	46153600
									97.0254	228451000	-348316000	246160000	319785000
									97.0621	-253306000	-436168000	-73736500	304136000
									97.0989	-491231000	-576301000	-330507000	46374100
									97.1356	-434310000	-570478000	-318458000	-161975000
									97.1724	-331923000	-396159000	-46958100	-113786000
									97.2091	-419733000	-249463000	285731000	92462400
									97.2459	-650912000	-320648000	458499000	167542000
									97.2826	-760250000	-549788000	379660000	-50549800
									97.3194	-572284000	-665142000	117593000	-413472000
									97.3561	-202876000	-491629000	-177228000	-598657000
									97.3929	61793000	-181482000	-373865000	-419455000
									97.4296	61913000	-74089500	-420488000	-3996830
									97.4664	-91304700	-310264000	-351217000	313927000
									97.5031	-163464000	-636915000	-256676000	272210000
									97.5399	-53846500	-657266000	-231397000	-123054000
									97.5766	118985000	-279680000	-314568000	-625429000
									97.6134	169696000	139499000	-459134000	-945021000
									97.6501	45114600	154557000	-562997000	-948903000
									97.6869	-140293000	-274424000	-550936000	-730441000
									97.7236	-234721000	-698805000	-441353000	-516940000
									97.7604	-176702000	-633580000	-332202000	-485587000
									97.7971	479840	-78117900	-311009000	-617803000
									97.8339	239234000	459977000	-370907000	-711495000
									97.8706	487405000	483152000	-415847000	-563692000
									97.9074	669263000	24419800	-354057000	-180098000
									97.9441	685302000	-381696000	-190485000	194651000
									97.9809	489499000	-249260000	-27208700	292885000
									98.0176	164849000	364434000	29455400	100764000
									98.0544	-113856000	926371000	-35573900	-95383300
									98.0911	-215854000	964647000	-140334000	16172900
									98.1279	-147456000	504774000	-191698000	430439000
									98.1647	-4660640	-21897100	-174470000	787180000
									98.2014	141245000	-248551000	-155376000	720449000
									98.2382	272727000	-199492000	-202739000	255613000
									98.2749	343855000	-159009000	-308740000	-181842000
									98.3117	235226000	-288864000	-396281000	-194570000
									98.3484	-128522000	-447070000	-401864000	156805000
									98.3852	-599461000	-389754000	-344055000	399131000
									98.4219	-817504000	-90175100	-300915000	152712000
									98.4587	-503940000	205986000	-318116000	-431941000
									98.4954	211182000	246938000	-349733000	-796185000
									98.5322	800569000	49383200	-306015000	-554257000
									98.5689	765227000	-130859000	-166999000	79703300
									98.6057	102689000	-90975900	-36821300	491292000
									98.6424	-655515000	98350000	-59519000	297181000
									98.6792	-909628000	186310000	-260678000	-261922000
									98.7159	-522748000	34082800	-475944000	-588557000
									98.7527	96670600	-224144000	-463581000	-365169000
									98.7894	421247000	-324189000	-119537000	128928000
									98.8262	292519000	-154441000	404757000	352557000
									98.8629	-6466940	128273000	807223000	104466000
									98.8997	-110636000	262268000	878820000	-276521000
									98.9364	55232700	138535000	663006000	-320577000
									98.9732	267405000	-113068000	385402000	30376200
									99.0099	299915000	-273682000	231908000	361486000
									99.0467	157267000	-243877000	197816000	267458000
									99.0834	7667870	-103272000	146638000	-174796000
									99.1202	-42517200	4332160	-5409020	-480797000
									99.1569	-35479900	12630700	-188259000	-295447000
									99.1937	-34551800	-36390100	-264783000	212993000
									99.2304	1837410	-65471700	-195121000	540360000
									99.2672	146522000	-33630300	-82964200	397336000
									99.3039	327319000	57524000	-48378200	4909090
									99.3407	322822000	187944000	-77693200	-183389000
									99.3775	7351420	315957000	-34418800	-1167870
									99.4142	-425834000	358192000	169677000	261026000
									99.451	-580320000	215983000	439751000	216092000
									99.4877	-259527000	-134593000	571010000	-152732000
									99.5245	271300000	-567743000	469340000	-454403000
									99.5612	502331000	-848322000	275755000	-324373000
									99.598	200040000	-789212000	234903000	157752000
									99.6347	-319207000	-403166000	425262000	530282000
									99.6715	-492622000	88848300	639552000	418769000
									99.7082	-102192000	411258000	567690000	-95948300
									99.745	477343000	426062000	119435000	-584545000
									99.7817	663047000	210403000	-438973000	-700022000
									99.8185	288693000	-29031400	-689890000	-463254000
									99.8552	-202029000	-117847000	-430898000	-145967000
									99.892	-220118000	-19159500	138229000	48799600
									99.9287	325899000	181336000	577387000	133198000
									99.9655	892991000	367159000	561374000	197311000
									100.002	833103000	468278000	114806000	226234000
									100.039	52851700	470815000	-448656000	125742000
									100.076	-866904000	380521000	-788591000	-92733900
									100.112	-1204000000	198650000	-767041000	-242065000
									100.149	-740375000	-58875100	-490267000	-140673000
									100.186	98023300	-326913000	-183489000	147894000
									100.223	686661000	-496854000	-20642800	319446000
									100.259	747768000	-483270000	-17712900	119340000
									100.296	481635000	-303800000	-38837100	-375738000
									100.333	243904000	-92171400	87659100	-795093000
									100.37	170127000	-11127000	403242000	-808057000
									100.406	124100000	-125551000	725000000	-418345000
									100.443	-48270700	-346858000	739489000	68530700
									100.48	-287731000	-506711000	265061000	345579000
									100.517	-366892000	-499927000	-522624000	354573000
									100.554	-142677000	-366482000	-1143660000	260634000
									100.59	262079000	-237450000	-1170160000	232870000
									100.627	532249000	-202189000	-603292000	286458000
									100.664	416322000	-230662000	91061200	322514000
									100.701	-64180600	-223979000	366464000	268932000
									100.737	-619556000	-130399000	71231200	149291000
									100.774	-897489000	1444220	-431722000	35493500
									100.811	-734510000	84554800	-623449000	-19761700
									100.848	-277148000	91974100	-324103000	10464600
									100.884	117056000	74929200	153752000	147995000
									100.921	144423000	83364500	332003000	385230000
									100.958	-198081000	91582200	37295000	633012000
									100.995	-587298000	28150800	-449431000	737173000
									101.031	-624265000	-119564000	-689041000	597495000
									101.068	-180029000	-258302000	-506912000	281041000
									101.105	460450000	-275976000	-126911000	-9945660
									101.142	806542000	-177705000	77845500	-109346000
									101.178	560047000	-105948000	-65628400	-27743700
									101.215	-145178000	-193219000	-415485000	86085600
									101.252	-870897000	-392269000	-689730000	114481000
									101.289	-1235630000	-483583000	-706636000	77619200
									101.325	-1170050000	-287924000	-468995000	65549900
									101.362	-863344000	118591000	-88040100	96064900
									101.399	-519690000	422910000	306015000	85263100
									101.436	-205933000	340504000	583837000	-29778100
									101.472	82697700	-117296000	627756000	-177706000
									101.509	283548000	-638791000	404494000	-211059000
									101.546	268411000	-881887000	41141100	-85719000
									101.583	24799.9	-759628000	-225005000	57230400
									101.619	-359914000	-473552000	-232131000	31863200
									101.656	-557502000	-286640000	-42025000	-168841000
									101.693	-481145000	-282498000	125060000	-325989000
									101.73	-268996000	-345859000	123232000	-203431000
									101.766	-160447000	-347686000	32806800	198594000
									101.803	-245967000	-304524000	52060700	619847000
									101.84	-384375000	-332336000	241008000	777869000
									101.877	-368985000	-462497000	415237000	618719000
									101.913	-149646000	-551721000	336183000	330439000
									101.95	130866000	-415073000	4868540	137440000
									101.987	304079000	-54206700	-277746000	117518000
									102.024	337481000	274596000	-186695000	214519000
									102.06	312079000	258937000	281588000	366234000
									102.097	274529000	-174847000	757916000	548705000
									102.134	171580000	-756887000	813082000	690587000
									102.171	-43301200	-1076070000	332615000	622280000
									102.207	-275349000	-916730000	-402393000	203936000
									102.244	-324788000	-430723000	-975311000	-469546000
									102.281	-90069300	847040	-1154100000	-1047130000
									102.318	285942000	83572500	-983568000	-1181100000
									102.354	514275000	-170867000	-640817000	-836532000
									102.391	422520000	-488561000	-272468000	-319038000
									102.428	108377000	-573023000	26590200	28914900
									102.465	-178322000	-329033000	157463000	143673000
									102.501	-291262000	92030700	38595700	224068000
									102.538	-301006000	425095000	-286172000	412443000
									102.575	-355063000	478310000	-610767000	558531000
									102.612	-461642000	244783000	-708156000	368608000
									102.648	-453102000	-112430000	-532586000	-207656000
									102.685	-171814000	-373148000	-254864000	-806846000
									102.722	333206000	-400111000	-72230000	-942892000
									102.759	817914000	-227873000	-2516290	-489082000
									102.795	1046050000	-41672100	91024100	164079000
									102.832	964758000	-43235900	265453000	468873000
									102.869	689147000	-282991000	345859000	240822000
									102.906	357376000	-589174000	81819600	-194027000
									102.942	41440700	-676620000	-520410000	-362421000
									102.979	-210298000	-377529000	-1072850000	-120010000
									103.016	-308934000	187921000	-1093930000	251199000
									103.053	-173132000	664362000	-469348000	384353000
									103.089	142156000	723990000	384538000	205239000
									103.126	408718000	333072000	857938000	-50061800
									103.163	378104000	-210320000	682282000	-140232000
									103.2	5450560	-513462000	146810000	-63907700
									103.236	-481932000	-403556000	-205023000	17337200
									103.273	-757422000	-47249800	-86858400	32473200
									103.31	-654006000	223970000	308139000	87631600
									103.347	-272269000	214580000	552600000	277938000
									103.383	139460000	14573800	411031000	480750000
									103.42	390189000	-126887000	24362000	426244000
									103.457	445082000	-62231200	-276753000	2195140
									103.494	371931000	120506000	-287072000	-558864000
									103.53	243873000	211446000	-57805600	-857424000
									103.567	107390000	108266000	221219000	-705026000
									103.604	7786140	-79665200	402050000	-295942000
									103.641	-6680540	-152776000	439007000	15537800
									103.677	71907600	-31690300	337006000	83626800
									103.714	180493000	165479000	114075000	79978000
									103.751	223001000	251694000	-171243000	238617000
									103.788	145478000	160033000	-407513000	544038000
									103.824	-32112500	-5989310	-506343000	723057000
									103.861	-250916000	-99810000	-504052000	544694000
									103.898	-453962000	-84042200	-551902000	82656200
									103.935	-578276000	-41177900	-764255000	-351720000
									103.971	-534783000	-47905000	-1068090000	-518082000
									104.008	-254770000	-74360600	-1225050000	-447994000
									104.045	205533000	-32154600	-1028220000	-336738000
									104.082	628235000	89931500	-491785000	-288607000
									104.118	766801000	177574000	143707000	-226728000
									104.155	567622000	108289000	584946000	-52301100
									104.192	255312000	-88991900	674353000	173738000
									104.229	150486000	-226711000	451538000	272290000
									104.265	362023000	-141615000	88929600	167803000
									104.302	659590000	114938000	-208379000	9840130
									104.339	679629000	295059000	-284716000	23547700
									104.376	280089000	187448000	-106026000	247200000
									104.412	-308739000	-163240000	190265000	466599000
									104.449	-693003000	-482463000	340694000	439227000
									104.486	-673280000	-523559000	135583000	163638000
									104.523	-393356000	-303109000	-375505000	-111125000
									104.559	-149334000	-78953900	-857559000	-148931000
									104.596	-84215900	-96217800	-929574000	32909200
									104.633	-93584400	-356453000	-494152000	209878000
									104.67	-15821400	-630050000	149876000	215720000
									104.706	135251000	-680319000	543088000	115521000
									104.743	168555000	-467526000	446161000	96393600
									104.78	-56946100	-149170000	13472000	221100000
									104.817	-440704000	85772700	-389116000	342995000
									104.853	-707834000	160794000	-522244000	279387000
									104.89	-667420000	109589000	-435922000	32222600
									104.927	-384801000	-19876700	-336948000	-204642000
									104.964	-91241400	-218631000	-347528000	-253556000
									105	57670300	-476426000	-414931000	-127737000
									105.037	110429000	-727376000	-423476000	22132800
									105.074	211106000	-874432000	-334936000	101375000
									105.111	395091000	-875059000	-194495000	155732000
									105.147	525181000	-780952000	-37739400	252042000
									105.184	437504000	-672256000	145979000	331644000
									105.221	134360000	-556791000	341222000	254884000
									105.258	-185318000	-358763000	446865000	5013250
									105.294	-292072000	-26177700	352919000	-212674000
									105.331	-124095000	355357000	90922500	-146930000
									105.368	167445000	579884000	-137821000	212774000
									105.405	353388000	478481000	-135544000	578456000
									105.441	307741000	76983600	86294200	645767000
									105.478	83487600	-397775000	310662000	428841000
									105.515	-155592000	-676827000	346883000	259781000
									105.552	-267888000	-638086000	235455000	416394000
									105.588	-224254000	-372673000	181191000	774550000
									105.625	-102200000	-91970600	282193000	894085000
									105.662	-4437120	31184400	379461000	487264000
									105.699	30953500	-37980700	232095000	-223086000
									105.735	57610700	-210646000	-162968000	-668312000
									105.772	157275000	-365326000	-492055000	-487101000
									105.809	333397000	-436192000	-426023000	99222800
									105.846	464557000	-439799000	3676030	492425000
									105.882	387337000	-432407000	388423000	305978000
									105.919	58833000	-439610000	348399000	-264178000
									105.956	-352631000	-422360000	-56706900	-660503000
									105.993	-563260000	-318254000	-371379000	-535394000
									106.029	-400625000	-128467000	-224049000	-81121800
									106.066	38442700	38526800	261133000	202166000
									106.103	456289000	35025900	572706000	31631800
									106.14	597124000	-183957000	340006000	-389716000
									106.176	440740000	-480252000	-275260000	-611463000
									106.213	173049000	-619447000	-737255000	-399012000
									106.25	-16093900	-472631000	-670063000	61389500
									106.287	-91419700	-143647000	-203580000	390650000
									106.323	-137362000	121271000	208973000	400210000
									106.36	-200504000	172090000	268638000	233910000
									106.397	-209097000	104088000	82984800	167657000
									106.434	-67427000	150460000	-35261600	320999000
									106.47	189079000	413904000	59737700	576602000
									106.507	371181000	718395000	236455000	738541000
									106.544	294931000	757519000	318175000	715407000
									106.581	-33149900	408389000	326904000	543703000
									106.618	-398425000	-110102000	421279000	287388000
									106.654	-552640000	-413397000	614846000	-21066800
									106.691	-414977000	-299271000	656286000	-329858000
									106.728	-120348000	77757200	273700000	-512873000
									106.765	104978000	376064000	-464453000	-436129000
									106.801	108806000	398440000	-1102390000	-109599000
									106.838	-111197000	245995000	-1174660000	251949000
									106.875	-437913000	156353000	-644603000	369879000
									106.912	-706269000	224569000	51116400	140351000
									106.948	-769650000	312811000	401543000	-259491000
									106.985	-563517000	227750000	258398000	-515773000
									107.022	-158245000	-53585700	-107724000	-447579000
									107.059	252580000	-366318000	-329411000	-152790000
									107.095	464860000	-552452000	-267116000	99121300
									107.132	412626000	-626800000	-29298400	116374000
									107.169	215311000	-717095000	237256000	-58301000
									107.206	58977800	-857356000	483407000	-215792000
									107.242	16686900	-895431000	683310000	-191458000
									107.279	-6208100	-646562000	725736000	-15344200
									107.316	-137927000	-130439000	492641000	129548000
									107.353	-362579000	387282000	66386700	90227800
									107.389	-505649000	621512000	-229138000	-105940000
									107.426	-416499000	531774000	-102877000	-271173000
									107.463	-154732000	339008000	357555000	-231001000
									107.5	35284100	275430000	678000000	2622400
									107.536	-44841000	340921000	422009000	219364000
									107.573	-347164000	331826000	-345756000	185683000
									107.61	-621098000	104638000	-1054700000	-135281000
									107.647	-657827000	-225615000	-1136770000	-518473000
									107.683	-479720000	-381126000	-560250000	-646350000
									107.72	-284183000	-213146000	150029000	-384003000
									107.757	-218902000	128217000	426995000	83139000
									107.794	-238111000	334439000	185068000	389727000
									107.83	-183468000	242125000	-166893000	302200000
									107.867	20521300	-19814100	-199746000	-74042800
									107.904	280022000	-184752000	94802400	-386666000
									107.941	436367000	-127114000	345884000	-350643000
									107.977	425743000	31456200	242833000	1204800
									108.014	315523000	82649300	-122526000	358540000
									108.051	202522000	-36481300	-365750000	417895000
									108.088	117939000	-194665000	-224126000	140818000
									108.124	49398100	-235485000	179452000	-243232000
									108.161	21188500	-157584000	481975000	-464078000
									108.198	94617300	-101997000	447206000	-434984000
									108.235	266808000	-171787000	163113000	-275354000
									108.271	407621000	-298261000	-95581200	-151358000
									108.308	359257000	-308963000	-143636000	-119861000
									108.345	124224000	-122152000	-6412420	-120185000
									108.382	-78453900	147474000	181957000	-84016600
									108.418	856832	286960000	323801000	-23512300
									108.455	375702000	182361000	377470000	-10467600
									108.492	762823000	-86958700	290449000	-88748300
									108.529	823048000	-339298000	2403710	-219484000
									108.565	477763000	-456728000	-444877000	-303900000
									108.602	-22611000	-458537000	-840182000	-249933000
									108.639	-350451000	-434024000	-922064000	-32170100
									108.676	-407901000	-434290000	-613703000	275222000
									108.712	-369512000	-439921000	-134315000	503472000
									108.749	-433760000	-413488000	155521000	459632000
									108.786	-574786000	-352909000	45458600	66039100
									108.823	-576605000	-284200000	-370627000	-516070000
									108.859	-306892000	-221804000	-808519000	-920809000
									108.896	88403500	-160738000	-1035920000	-819168000
									108.933	303410000	-108110000	-1005320000	-209298000
									108.97	184858000	-96275900	-799183000	517127000
									109.006	-105104000	-139935000	-516088000	853465000
									109.043	-261889000	-184157000	-240576000	599006000
									109.08	-164102000	-126601000	-76110400	41308600
									109.117	2852100	78267200	-116812000	-294183000
									109.153	-38284300	335720000	-334844000	-114580000
									109.19	-336481000	459616000	-529107000	388594000
									109.227	-636992000	337816000	-467161000	742550000
[truncated: 1,462 more rows]

## Sheet: Figure 3
Figure 3a			Figure 3b														Figure 3c									Figure 3d									Figure 3e									Figure 3h					Figure 3i
Time	σ			PVC-12h	PVC-24h	PVC-36h	PVC-48h		PVC-12h		PVC-24h		PVC-36h		PVC-48h		Potential	Current	Potential	Current	Potential	Current	Potential	Current		Distance (Angstrom)		g (r)		g (r)	Coordination number		Coordination number		Distance (Angstrom)		g (r)		g (r)	Coordination number		Coordination number							Temperature
h	mS cm\+(-1)		1000/T (K-1)	Ln(σ) (mS cm-1)	Ln(σ) (mS cm-1)	Ln(σ) (mS cm-1)	Ln(σ) (mS cm-1)	1000/T (K-1)	Ln(σ) (mS cm-1)	1000/T (K-1)	Ln(σ) (mS cm-1)	1000/T (K-1)	Ln(σ) (mS cm-1)	1000/T (K-1)	Ln(σ) (mS cm-1)		V	mA	V	mA	V	mA	V	mA		PVC：LiTFSI=1：1	VC		TFSI		VC-cn		TFSI-cn		VC：LiTFSI=3：1	VC		TFSI		VC-cn		TFSI-cn		VC	Diffusion barrier (eV)	PVC	Diffusion barrier (eV)		K
12	0.93946		3.95257	-5.50591	-5.87896	-6.79525	-7.81691	3.35	-0.54532	3.35	-0.8274	3.35	-1.04836	3.35	-1.26195			PVC-48h		PVC-36h		PVC-24h		PVC-12h
24	0.60262		3.80228	-4.13495	-4.80663	-5.29694	-6.40032	3.3507	-0.55092	3.3507	-0.83324	3.3507	-1.05491	3.3507	-1.26957		1.9301	9.63058e-08	1.61021	1.03483e-07	1.80442	-1.9629e-07	1.63505	5.9501e-07		0	0	0.02	0	0.02	0	0.02	0		0	0	0	0	0	0	0	0		1	0	1	0		273
36	0.3382		3.663	-2.88295	-3.19462	-3.67382	-4.36622	3.3514	-0.55653	3.3514	-0.83909	3.3514	-1.06145	3.3514	-1.27719		1.93409	1.63481e-07	1.6145	2.01003e-07	1.8087	-1.19246e-07	1.63965	6.63774e-07		0.02	0	0.04	0	0.04	0	0.04	0		0.02	0	0.02	0	0.02	0	0.02	0		2	0.45791	2	0.53551		283
48	0.20131		3.53357	-1.80702	-2.08518	-2.75758	-3.15539	3.3521	-0.56213	3.3521	-0.84493	3.3521	-1.06799	3.3521	-1.28481		1.93808	6.84937e-08	1.6191	1.67216e-07	1.81261	2.04571e-08	1.64395	5.3692e-07		0.04	0	0.06	0	0.06	0	0.06	0		0.04	0	0.04	0	0.04	0	0.04	0		3	-0.02857	3	-0.03984		293
			3.41297	-1.24237	-1.59653	-1.79249	-2.12564	3.3528	-0.56773	3.3528	-0.85078	3.3528	-1.07453	3.3528	-1.29243		1.94237	9.17849e-08	1.6234	2.67755e-07	1.81689	1.02558e-07	1.64855	7.22661e-07		0.06	0	0.08	0	0.08	0	0.08	0		0.06	0	0.06	0	0.06	0	0.06	0							303
			3.30033	-1.0514	-1.18081	-1.33472	-1.61698	3.3535	-0.57334	3.3535	-0.85662	3.3535	-1.08108	3.3535	-1.30004		1.94636	6.11204e-08	1.628	2.18682e-07	1.82112	1.74936e-07	1.65284	6.44819e-07		0.08	0	0.1	0	0.1	0	0.1	0		0.08	0	0.08	0	0.08	0	0.08	0							313
			3.19489	-0.8096	-1.01602	-1.03901	-1.32555	3.3542	-0.57894	3.3542	-0.86247	3.3542	-1.08762	3.3542	-1.30766		1.95035	9.72198e-08	1.63229	2.58799e-07	1.82545	2.01001e-07	1.65744	7.70446e-07		0.1	0	0.12	0	0.12	0	0.12	0		0.1	0	0.1	0	0.1	0	0.1	0							323
								3.3549	-0.58454	3.3549	-0.86831	3.3549	-1.09416	3.3549	-1.31528		1.95464	9.36743e-08	1.63658	2.0856e-07	1.82973	2.64884e-07	1.66173	6.87022e-07		0.12	0	0.14	0	0.14	0	0.14	0		0.12	0	0.12	0	0.12	0	0.12	0
								3.35561	-0.59015	3.35561	-0.87416	3.35561	-1.1007	3.35561	-1.3229		1.95863	1.1515e-07	1.64088	2.4469e-07	1.83382	3.45639e-07	1.66603	7.6971e-07		0.14	0	0.16	0	0.16	0	0.16	0		0.14	0	0.14	0	0.14	0	0.14	0
								3.35631	-0.59575	3.35631	-0.88	3.35631	-1.10725	3.35631	-1.33052		1.96261	7.62165e-08	1.64548	2.607e-07	1.83796	3.56419e-07	1.67002	6.88924e-07		0.16	0	0.18	0	0.18	0	0.18	0		0.16	0	0.16	0	0.16	0	0.16	0
								3.35701	-0.60135	3.35701	-0.88585	3.35701	-1.11379	3.35701	-1.33814		1.96691	9.06133e-08	1.65008	2.54873e-07	1.84215	4.3768e-07	1.67462	7.91732e-07		0.18	0	0.2	0	0.2	0	0.2	0		0.18	0	0.18	0	0.18	0	0.18	0
								3.35771	-0.60695	3.35771	-0.89169	3.35771	-1.12033	3.35771	-1.34576		1.97089	8.41602e-08	1.65407	2.45304e-07	1.84643	4.28019e-07	1.67891	7.44192e-07		0.2	0	0.22	0	0.22	0	0.22	0		0.2	0	0.2	0	0.2	0	0.2	0
								3.35841	-0.61256	3.35841	-0.89754	3.35841	-1.12688	3.35841	-1.35338		1.97488	1.25424e-07	1.65897	2.55057e-07	1.85066	5.17285e-07	1.6832	7.83267e-07		0.22	0	0.24	0	0.24	0	0.24	0		0.22	0	0.22	0	0.22	0	0.22	0
								3.35911	-0.61816	3.35911	-0.90338	3.35911	-1.13342	3.35911	-1.361		1.97918	1.09218e-07	1.66327	2.33404e-07	1.85485	4.96e-07	1.6878	8.00013e-07		0.24	0	0.26	0	0.26	0	0.26	0		0.24	0	0.24	0	0.24	0	0.24	0
								3.35981	-0.62376	3.35981	-0.90923	3.35981	-1.13996	3.35981	-1.36862		1.98316	1.00324e-07	1.66756	2.79287e-07	1.85908	5.86646e-07	1.69241	7.91118e-07		0.26	0	0.28	0	0.28	0	0.28	0		0.26	0	0.26	0	0.26	0	0.26	0
								3.36051	-0.62937	3.36051	-0.91507	3.36051	-1.1465	3.36051	-1.37624		1.98684	1.02802e-07	1.67216	2.49046e-07	1.86317	5.56742e-07	1.6967	7.62717e-07		0.28	0	0.3	0	0.3	0	0.3	0		0.28	0	0.28	0	0.28	0	0.28	0
								3.36121	-0.63497	3.36121	-0.92092	3.36121	-1.15305	3.36121	-1.38386		1.99144	1.21916e-07	1.67646	3.15723e-07	1.86741	6.59028e-07	1.70069	8.36265e-07		0.3	0	0.32	0	0.32	0	0.32	0		0.3	0	0.3	0	0.3	0	0.3	0
								3.36191	-0.64057	3.36191	-0.92676	3.36191	-1.15959	3.36191	-1.39148		1.99543	9.84405e-08	1.68075	3.02658e-07	1.87159	6.31271e-07	1.70529	8.19335e-07		0.32	0	0.34	0	0.34	0	0.34	0		0.32	0	0.32	0	0.32	0	0.32	0
								3.36261	-0.64618	3.36261	-0.93261	3.36261	-1.16613	3.36261	-1.3991		1.99942	1.15107e-07	1.68504	2.75729e-07	1.87578	7.28419e-07	1.70958	8.13569e-07		0.34	0	0.36	0	0.36	0	0.36	0		0.34	0	0.34	0	0.34	0	0.34	0
								3.36331	-0.65178	3.36331	-0.93845	3.36331	-1.17267	3.36331	-1.40672		2.00371	1.27216e-07	1.68934	2.93273e-07	1.87978	6.95341e-07	1.71388	8.78652e-07		0.36	0	0.38	0	0.38	0	0.38	0		0.36	0	0.36	0	0.36	0	0.36	0
								3.36401	-0.65738	3.36401	-0.9443	3.36401	-1.17922	3.36401	-1.41434		2.0077	1.12334e-07	1.69394	3.31427e-07	1.8842	7.83012e-07	1.71848	8.54729e-07		0.38	0	0.4	0	0.4	0	0.4	0		0.38	0	0.38	0	0.38	0	0.38	0
								3.36471	-0.66299	3.36471	-0.95014	3.36471	-1.18576	3.36471	-1.42195		2.01169	1.28651e-07	1.69823	3.2517e-07	1.88825	7.47373e-07	1.72246	8.77057e-07		0.4	0	0.42	0	0.42	0	0.42	0		0.4	0	0.4	0	0.4	0	0.4	0
								3.36542	-0.66859	3.36542	-0.95599	3.36542	-1.1923	3.36542	-1.42957		2.01598	1.15996e-07	1.70253	3.13086e-07	1.89262	8.3279e-07	1.72706	8.99324e-07		0.42	0	0.44	0	0.44	0	0.44	0		0.42	0	0.42	0	0.42	0	0.42	0
								3.36612	-0.67419	3.36612	-0.96183	3.36612	-1.19885	3.36612	-1.43719		2.01966	2.01003e-07	1.70682	3.89517e-07	1.89667	8.26334e-07	1.73136	1.0182e-06		0.44	0	0.46	0	0.46	0	0.46	0		0.44	0	0.44	0	0.44	0	0.44	0
								3.36682	-0.6798	3.36682	-0.96768	3.36682	-1.20539	3.36682	-1.44481		2.02365	1.52985e-07	1.71142	3.24066e-07	1.9009	8.86617e-07	1.73565	8.64421e-07		0.46	0	0.48	0	0.48	0	0.48	0		0.46	0	0.46	0	0.46	0	0.46	0
								3.36752	-0.6854	3.36752	-0.97352	3.36752	-1.21193	3.36752	-1.45243		2.02794	1.39306e-07	1.71572	3.81788e-07	1.90513	9.0393e-07	1.73995	9.80111e-07		0.48	0	0.5	0	0.5	0	0.5	0		0.48	0	0.48	0	0.48	0	0.48	0
								3.36822	-0.691	3.36822	-0.97937	3.36822	-1.21847	3.36822	-1.46005		2.03193	1.57402e-07	1.72032	4.12213e-07	1.90927	9.37299e-07	1.74424	9.49563e-07		0.5	0	0.52	0	0.52	0	0.52	0		0.5	0	0.5	0	0.5	0	0.5	0
								3.36892	-0.6966	3.36892	-0.98521	3.36892	-1.22502	3.36892	-1.46767		2.03592	1.61616e-07	1.72461	4.22887e-07	1.91355	9.7119e-07	1.74915	9.66554e-07		0.52	0	0.54	0	0.54	0	0.54	0		0.52	0	0.52	0	0.52	0	0.52	0
								3.36962	-0.70221	3.36962	-0.99106	3.36962	-1.23156	3.36962	-1.47529		2.0399	1.34834e-07	1.72921	3.75654e-07	1.91774	9.82108e-07	1.75344	9.05642e-07		0.54	0	0.56	0	0.56	0	0.56	0		0.54	0	0.54	0	0.54	0	0.54	0
								3.37032	-0.70781	3.37032	-0.9969	3.37032	-1.2381	3.37032	-1.48291		2.0442	1.69106e-07	1.7332	4.12765e-07	1.92178	1.0283e-06	1.75773	9.35454e-07		0.56	0	0.58	0	0.58	0	0.58	0		0.56	0	0.56	0	0.56	0	0.56	0
								3.37102	-0.71341	3.37102	-1.00275	3.37102	-1.24465	3.37102	-1.49053		2.04818	1.66787e-07	1.7378	4.33683e-07	1.92616	1.02019e-06	1.76172	9.86797e-07		0.58	0	0.6	0	0.6	0	0.6	0		0.58	0	0.58	0	0.58	0	0.58	0
								3.37172	-0.71902	3.37172	-1.00859	3.37172	-1.25119	3.37172	-1.49815		2.05217	1.80386e-07	1.7424	4.68831e-07	1.93025	1.08571e-06	1.76663	9.72198e-07		0.6	0	0.62	0	0.62	0	0.62	0		0.6	0	0.6	0	0.6	0	0.6	0
								3.37242	-0.72462	3.37242	-1.01444	3.37242	-1.25773	3.37242	-1.50577		2.05616	1.53451e-07	1.74639	4.19636e-07	1.93453	1.05687e-06	1.77092	9.48029e-07		0.62	0	0.64	0	0.64	0	0.64	0		0.62	0	0.62	0	0.62	0	0.62	0
								3.37312	-0.73022	3.37312	-1.02028	3.37312	-1.26427	3.37312	-1.51339		2.06045	1.73958e-07	1.75099	4.78462e-07	1.93876	1.12347e-06	1.77491	9.69192e-07		0.64	0	0.66	0	0.66	0	0.66	0		0.64	0	0.64	0	0.64	0	0.64	0
								3.37382	-0.73583	3.37382	-1.02613	3.37382	-1.27082	3.37382	-1.52101		2.06444	1.75669e-07	1.75559	4.58526e-07	1.94295	1.08769e-06	1.77951	9.43306e-07		0.66	0	0.68	0	0.68	0	0.68	0		0.66	0	0.66	0	0.66	0	0.66	0
								3.37452	-0.74143	3.37452	-1.03197	3.37452	-1.27736	3.37452	-1.52863		2.06873	1.96482e-07	1.75988	4.79321e-07	1.94718	1.16342e-06	1.78411	9.44103e-07		0.68	0	0.7	0	0.7	0	0.7	0		0.68	0	0.68	0	0.68	0	0.68	0
								3.37523	-0.74703	3.37523	-1.03782	3.37523	-1.2839	3.37523	-1.53624		2.07272	1.82e-07	1.76417	5.0674e-07	1.95127	1.12131e-06	1.7884	9.19506e-07		0.7	0	0.72	0	0.72	0	0.72	0		0.7	0	0.7	0	0.7	0	0.7	0
								3.37593	-0.75264	3.37593	-1.04366	3.37593	-1.29044	3.37593	-1.54386		2.07702	2.39599e-07	1.76847	5.58574e-07	1.9556	1.20505e-06	1.7927	1.03151e-06		0.72	0	0.74	0	0.74	0	0.74	0		0.72	0	0.72	0	0.72	0	0.72	0
								3.37663	-0.75824	3.37663	-1.04951	3.37663	-1.29699	3.37663	-1.55148		2.0807	1.86232e-07	1.77307	5.40539e-07	1.9596	1.15852e-06	1.79699	9.28768e-07		0.74	0	0.76	0	0.76	0	0.76	0		0.74	0	0.74	0	0.74	0	0.74	0
								3.37733	-0.76384	3.37733	-1.05535	3.37733	-1.30353	3.37733	-1.5591		2.08499	1.93593e-07	1.77736	5.83908e-07	1.96379	1.24278e-06	1.80129	1.01483e-06		0.76	0	0.78	0	0.78	0	0.78	0		0.76	0	0.76	0	0.76	0	0.76	0
								3.37803	-0.76945	3.37803	-1.0612	3.37803	-1.31007	3.37803	-1.56672		2.08867	2.01138e-07	1.78166	5.5931e-07	1.96807	1.19743e-06	1.80589	1.06611e-06		0.78	0	0.8	0	0.8	0	0.8	0		0.78	0	0.78	0	0.78	0	0.78	0
								3.37873	-0.77505	3.37873	-1.06704	3.37873	-1.31662	3.37873	-1.57434		2.09296	1.91691e-07	1.78626	6.17768e-07	1.9723	1.27306e-06	1.81018	1.02869e-06		0.8	0	0.82	0	0.82	0	0.82	0		0.8	0	0.8	0	0.8	0	0.8	0
								3.37943	-0.78065	3.37943	-1.07289	3.37943	-1.32316	3.37943	-1.58196		2.09726	1.93286e-07	1.79055	6.16909e-07	1.97644	1.23037e-06	1.81447	9.77841e-07		0.82	0	0.84	0	0.84	0	0.84	0		0.82	0	0.82	0	0.82	0	0.82	0
								3.38013	-0.78625	3.38013	-1.07873	3.38013	-1.3297	3.38013	-1.58958		2.10125	1.9893e-07	1.79515	6.50217e-07	1.98076	1.30582e-06	1.81877	9.79191e-07		0.84	0	0.86	0	0.86	0	0.86	0		0.84	0	0.84	0	0.84	0	0.84	0
								3.38083	-0.79186	3.38083	-1.08458	3.38083	-1.33624	3.38083	-1.5972		2.10523	2.90144e-07	1.79914	7.44315e-07	1.985	1.28153e-06	1.82306	1.12334e-06		0.86	0	0.88	0	0.88	0	0.88	0		0.86	0	0.86	0	0.86	0	0.86	0
								3.38153	-0.79746	3.38153	-1.09042	3.38153	-1.34279	3.38153	-1.60482		2.10953	2.07395e-07	1.80374	6.93279e-07	1.98918	1.3316e-06	1.82766	9.93422e-07		0.88	0	0.9	0	0.9	0	0.9	0		0.88	0	0.88	0	0.88	0	0.88	0
								3.38223	-0.80306	3.38223	-1.09627	3.38223	-1.34933	3.38223	-1.61244		2.11351	2.73153e-07	1.80834	7.87929e-07	1.99328	1.3363e-06	1.83196	1.09979e-06		0.9	0	0.92	0	0.92	0	0.92	0		0.9	0	0.9	0	0.9	0	0.9	0
								3.38293	-0.80867	3.38293	-1.10211	3.38293	-1.35587	3.38293	-1.62006		2.1175	2.65669e-07	1.81263	7.58055e-07	1.99751	1.3723e-06	1.83625	1.03391e-06		0.92	0	0.94	0	0.94	0	0.94	0		0.92	0	0.92	0	0.92	0	0.92	0
								3.38363	-0.81427	3.38363	-1.10796	3.38363	-1.36241	3.38363	-1.62768		2.12149	2.52481e-07	1.81693	7.72839e-07	2.00174	1.39867e-06	1.84054	1.06347e-06		0.94	0	0.96	0	0.96	0	0.96	0		0.94	0	0.94	0	0.94	0	0.94	0
								3.38433	-0.81987	3.38433	-1.1138	3.38433	-1.36896	3.38433	-1.6353		2.12547	3.14681e-07	1.82122	8.19274e-07	2.00593	1.40267e-06	1.84484	1.03458e-06		0.96	0	0.98	0	0.98	0	0.98	0		0.96	0	0.96	0	0.96	0	0.96	0
								3.38504	-0.82548	3.38504	-1.11965	3.38504	-1.3755	3.38504	-1.64292		2.12946	2.97198e-07	1.82552	8.42216e-07	2.01002	1.44863e-06	1.84944	1.04483e-06		0.98	0	1	0	1	0	1	0		0.98	0	0.98	0	0.98	0	0.98	0
								3.38574	-0.83108	3.38574	-1.12549	3.38574	-1.38204	3.38574	-1.65054		2.13376	2.53094e-07	1.83012	8.66568e-07	2.01435	1.43451e-06	1.85373	1.0125e-06		1	0	1.02	0	1.02	0	1.02	0		1	0	1	0	1	0	1	0
								3.38644	-0.83668	3.38644	-1.13134	3.38644	-1.38859	3.38644	-1.65815		2.13805	2.80514e-07	1.83472	9.23002e-07	2.01844	1.4916e-06	1.85833	1.11482e-06		1.02	0	1.04	0	1.04	0	1.04	0		1.02	0	1.02	0	1.02	0	1.02	0
								3.38714	-0.84229	3.38714	-1.13718	3.38714	-1.39513	3.38714	-1.66577		2.14204	3.00143e-07	1.83901	9.09384e-07	2.02263	1.46171e-06	1.86263	1.06654e-06		1.04	0	1.06	0	1.06	0	1.06	0		1.04	0	1.04	0	1.04	0	1.04	0
								3.38784	-0.84789	3.38784	-1.14303	3.38784	-1.40167	3.38784	-1.67339		2.14602	3.17993e-07	1.84331	9.63242e-07	2.027	1.53157e-06	1.86692	1.07133e-06		1.06	0	1.08	0	1.08	0	1.08	0		1.06	0	1.06	0	1.06	0	1.06	0
								3.38854	-0.85349	3.38854	-1.14887	3.38854	-1.40821	3.38854	-1.68101		2.15032	3.07258e-07	1.84791	9.57844e-07	2.03119	1.50444e-06	1.87122	1.03372e-06		1.08	0	1.1	0	1.1	0	1.1	0		1.08	0	1.08	0	1.08	0	1.08	0
								3.38924	-0.8591	3.38924	-1.15472	3.38924	-1.41476	3.38924	-1.68863		2.154	3.09528e-07	1.85189	1.01759e-06	2.03533	1.58561e-06	1.87582	9.87472e-07		1.1	0	1.12	0	1.12	0	1.12	0		1.1	0	1.1	0	1.1	0	1.1	0
								3.38994	-0.8647	3.38994	-1.16056	3.38994	-1.4213	3.38994	-1.69625		2.15829	3.42652e-07	1.85649	1.03587e-06	2.04002	1.53907e-06	1.8798	1.01348e-06		1.12	0	1.14	0	1.14	0	1.14	0		1.12	0	1.12	0	1.12	0	1.12	0
								3.39064	-0.8703	3.39064	-1.16641	3.39064	-1.42784	3.39064	-1.70387		2.16259	3.36518e-07	1.86109	1.10531e-06	2.04425	1.62454e-06	1.88471	1.05016e-06		1.14	0	1.16	0	1.16	0	1.16	0		1.14	0	1.14	0	1.14	0	1.14	0
								3.39134	-0.8759	3.39134	-1.17225	3.39134	-1.43438	3.39134	-1.71149		2.16627	3.0689e-07	1.86539	1.12163e-06	2.04802	1.5703e-06	1.88839	1.03477e-06		1.16	0	1.18	0	1.18	0	1.18	0		1.16	0	1.16	0	1.16	0	1.16	0
								3.39204	-0.88151	3.39204	-1.1781	3.39204	-1.44093	3.39204	-1.71911		2.17056	3.44922e-07	1.86968	1.18505e-06	2.05221	1.65066e-06	1.8933	1.07918e-06		1.18	0	1.2	0	1.2	0	1.2	0		1.18	0	1.18	0	1.18	0	1.18	0
								3.39274	-0.88711	3.39274	-1.18394	3.39274	-1.44747	3.39274	-1.72673		2.17455	3.66575e-07	1.87398	1.20818e-06	2.0564	1.60036e-06	1.89759	1.06157e-06		1.2	0	1.22	0	1.22	0	1.22	0		1.2	0	1.2	0	1.2	0	1.2	0
								3.39344	-0.89271	3.39344	-1.18979	3.39344	-1.45401	3.39344	-1.73435		2.17884	3.71728e-07	1.87827	1.25069e-06	2.0604	1.67467e-06	1.90189	1.13592e-06		1.22	0	1.24	0	1.24	0	1.24	0		1.22	0	1.22	0	1.22	0	1.22	0
								3.39414	-0.89832	3.39414	-1.19563	3.39414	-1.46056	3.39414	-1.74197		2.18283	3.81604e-07	1.88287	1.267e-06	2.06472	1.63137e-06	1.90618	1.06169e-06		1.24	0	1.26	0	1.26	0	1.26	0		1.24	0	1.24	0	1.24	0	1.24	0
								3.39484	-0.90392	3.39484	-1.20148	3.39484	-1.4671	3.39484	-1.74959		2.18682	3.90867e-07	1.88716	1.29442e-06	2.06905	1.69867e-06	1.91047	1.04716e-06		1.26	0	1.28	0	1.28	0	1.28	0		1.26	0	1.26	0	1.26	0	1.26	0
								3.39555	-0.90952	3.39555	-1.20732	3.39555	-1.47364	3.39555	-1.75721		2.1908	4.34051e-07	1.89146	1.40987e-06	2.0731	1.6729e-06	1.91477	1.19474e-06		1.28	0	1.3	0	1.3	0	1.3	0		1.28	0	1.28	0	1.28	0	1.28	0
								3.39625	-0.91513	3.39625	-1.21317	3.39625	-1.48018	3.39625	-1.76483		2.19479	3.94363e-07	1.89606	1.39631e-06	2.07747	1.72898e-06	1.91937	1.14622e-06		1.3	0	1.32	0	1.32	0	1.32	0		1.3	0	1.3	0	1.3	0	1.3	0
								3.39695	-0.92073	3.39695	-1.21901	3.39695	-1.48673	3.39695	-1.77244		2.19878	4.31904e-07	1.90066	1.4844e-06	2.08152	1.72681e-06	1.92366	1.14138e-06		1.32	0	1.34	0	1.34	0	1.34	0		1.32	0	1.32	0	1.32	0	1.32	0
								3.39765	-0.92633	3.39765	-1.22486	3.39765	-1.49327	3.39765	-1.78006		2.20307	4.3767e-07	1.90495	1.44238e-06	2.08589	1.75305e-06	1.92826	1.148e-06		1.34	0	1.36	0	1.36	0	1.36	0		1.34	0	1.34	0	1.34	0	1.34	0
								3.39835	-0.93194	3.39835	-1.2307	3.39835	-1.49981	3.39835	-1.78768		2.20706	4.70978e-07	1.90925	1.4963e-06	2.08989	1.77083e-06	1.93256	1.19296e-06		1.36	0	1.38	0	1.38	0	1.38	0		1.36	0	1.36	0	1.36	0	1.36	0
								3.39905	-0.93754	3.39905	-1.23655	3.39905	-1.50635	3.39905	-1.7953		2.21105	3.99516e-07	1.91354	1.50887e-06	2.09421	1.77481e-06	1.93685	1.1642e-06		1.38	0	1.4	0	1.4	0	1.4	0		1.38	0	1.38	0	1.38	0	1.38	0
								3.39975	-0.94314	3.39975	-1.24239	3.39975	-1.5129	3.39975	-1.80292		2.21534	4.34358e-07	1.91783	1.55396e-06	2.09845	1.82057e-06	1.94114	1.19143e-06		1.4	0	1.42	0	1.42	0	1.42	0		1.4	0	1.4	0	1.4	0	1.4	0
								3.40045	-0.94875	3.40045	-1.24824	3.40045	-1.51944	3.40045	-1.81054		2.21933	4.14974e-07	1.92244	1.58721e-06	2.10259	1.8051e-06	1.94544	1.20198e-06		1.42	0	1.44	0	1.44	0	1.44	0		1.42	0	1.42	0	1.42	0	1.42	0
								3.40115	-0.95435	3.40115	-1.25408	3.40115	-1.52598	3.40115	-1.81816		2.22331	4.41718e-07	1.92673	1.64554e-06	2.10677	1.84942e-06	1.95004	1.17401e-06		1.44	0	1.46	0	1.46	0	1.46	0		1.44	0	1.44	0	1.44	0	1.44	0
								3.40185	-0.95995	3.40185	-1.25993	3.40185	-1.53253	3.40185	-1.82578		2.22761	4.78155e-07	1.93102	1.65965e-06	2.111	1.83194e-06	1.95433	1.16039e-06		1.46	0	1.48	0	1.48	0	1.48	0		1.46	0	1.46	0	1.46	0	1.46	0
								3.40255	-0.96555	3.40255	-1.26577	3.40255	-1.53907	3.40255	-1.8334		2.2316	5.05268e-07	1.93562	1.72173e-06	2.11524	1.86475e-06	1.95863	1.17401e-06		1.48	0	1.5	0	1.5	0	1.5	0		1.48	0	1.48	0	1.48	0	1.48	0
								3.40325	-0.97116	3.40325	-1.27162	3.40325	-1.54561	3.40325	-1.84102		2.23558	4.45951e-07	1.94022	1.71302e-06	2.11938	1.84742e-06	1.96353	1.14984e-06		1.5	0	1.52	0	1.52	0	1.52	0		1.5	0	1.5	0	1.5	0	1.5	0
								3.40395	-0.97676	3.40395	-1.27747	3.40395	-1.55215	3.40395	-1.84864		2.23988	4.80547e-07	1.94421	1.79662e-06	2.12347	1.88469e-06	1.96752	1.22578e-06		1.52	0	1.54	0	1.54	0	1.54	0		1.52	0	1.52	0	1.52	0	1.52	0
								3.40465	-0.98236	3.40465	-1.28331	3.40465	-1.5587	3.40465	-1.85626		2.24386	4.79259e-07	1.94851	1.77117e-06	2.1278	1.87748e-06	1.97182	1.1634e-06		1.54	0	1.56	0	1.56	0	1.56	0		1.54	0	1.54	0	1.54	0	1.54	0
								3.40536	-0.98797	3.40536	-1.28916	3.40536	-1.56524	3.40536	-1.86388		2.24785	5.0263e-07	1.95311	1.81638e-06	2.13198	1.92042e-06	1.97611	1.21996e-06		1.56	0	1.58	0	1.58	0	1.58	0		1.56	0	1.56	0	1.56	0	1.56	0
								3.40606	-0.99357	3.40606	-1.295	3.40606	-1.57178	3.40606	-1.8715		2.25184	4.81161e-07	1.9574	1.82552e-06	2.13608	1.91536e-06	1.9804	1.15512e-06		1.58	0	1.6	0	1.6	0	1.6	0		1.58	0	1.58	0	1.58	0	1.58	0
								3.40676	-0.99917	3.40676	-1.30085	3.40676	-1.57832	3.40676	-1.87912		2.25613	4.92141e-07	1.962	1.7789e-06	2.14036	1.94373e-06	1.9847	1.15585e-06		1.6	0	1.62	0	1.62	0	1.62	0		1.6	0	1.6	0	1.6	0	1.6	0
								3.40746	-1.00478	3.40746	-1.30669	3.40746	-1.58487	3.40746	-1.88673		2.25981	5.02998e-07	1.96629	1.92857e-06	2.1445	1.93361e-06	1.9893	1.2037e-06		1.62	0	1.64	0	1.64	0	1.64	0		1.62	0	1.62	0	1.62	0	1.62	0
								3.40816	-1.01038	3.40816	-1.31254	3.40816	-1.59141	3.40816	-1.89435		2.26411	5.41275e-07	1.97089	1.87091e-06	2.14868	1.97149e-06	1.9939	1.23063e-06		1.64	0	1.66	0	1.66	0	1.66	0		1.64	0	1.64	0	1.64	0	1.64	0
								3.40886	-1.01598	3.40886	-1.31838	3.40886	-1.59795	3.40886	-1.90197		2.2684	4.74965e-07	1.97488	1.91201e-06	2.15287	1.96014e-06	1.99789	1.1834e-06		1.66	0	1.68	0	1.68	0	1.68	0		1.66	0	1.66	0	1.66	0	1.66	0
								3.40956	-1.02159	3.40956	-1.32423	3.40956	-1.6045	3.40956	-1.90959		2.27208	5.14899e-07	1.97979	1.939e-06	2.15715	1.99664e-06	2.00249	1.2332e-06		1.68	0	1.7	0	1.7	0	1.7	0		1.68	0	1.68	0	1.68	0	1.68	0
								3.41026	-1.02719	3.41026	-1.33007	3.41026	-1.61104	3.41026	-1.91721		2.27668	5.94336e-07	1.98408	2.07027e-06	2.16133	2.07377e-06	2.00709	1.42434e-06		1.7	0	1.72	0	1.72	0	1.72	0		1.7	0	1.7	0	1.7	0	1.7	0
								3.41096	-1.03279	3.41096	-1.33592	3.41096	-1.61758	3.41096	-1.92483		2.28036	5.65321e-07	1.98838	1.97028e-06	2.16548	2.01304e-06	2.01138	1.29577e-06		1.72	0	1.74	0	1.74	0	1.74	0		1.72	0	1.72	0	1.72	0	1.72	0
								3.41166	-1.0384	3.41166	-1.34176	3.41166	-1.62412	3.41166	-1.93245		2.28466	5.86239e-07	1.99298	2.11075e-06	2.16985	2.14677e-06	2.01567	1.29712e-06		1.74	0	1.76	0	1.76	0	1.76	0		1.74	0	1.74	0	1.74	0	1.74	0
								3.41236	-1.044	3.41236	-1.34761	3.41236	-1.63067	3.41236	-1.94007		2.28895	5.58819e-07	1.99696	2.00157e-06	2.17394	2.03007e-06	2.01966	1.20904e-06		1.76	0	1.78	0	1.78	0	1.78	0		1.76	0	1.76	0	1.76	0	1.76	0
								3.41306	-1.0496	3.41306	-1.35345	3.41306	-1.63721	3.41306	-1.94769		2.29294	5.85502e-07	2.00187	2.16903e-06	2.17808	2.12238e-06	2.02426	1.26154e-06		1.78	0	1.8	0	1.8	0	1.8	0		1.78	0	1.78	0	1.78	0	1.78	0
								3.41376	-1.0552	3.41376	-1.3593	3.41376	-1.64375	3.41376	-1.95531		2.29662	5.12016e-07	2.00586	2.21258e-06	2.18241	2.05184e-06	2.02886	1.20646e-06		1.8	0.002	1.82	0	1.82	0	1.82	0		1.8	0.001	1.8	0	1.8	0	1.8	0
								3.41446	-1.06081	3.41446	-1.36514	3.41446	-1.6503	3.41446	-1.96293		2.30122	5.93661e-07	2.01046	2.15492e-06	2.18655	2.11502e-06	2.03316	1.28516e-06		1.82	0.007	1.84	0	1.84	0	1.84	0		1.82	0.008	1.82	0	1.82	0	1.82	0
								3.41517	-1.06641	3.41517	-1.37099	3.41517	-1.65684	3.41517	-1.97055		2.3049	5.39865e-07	2.01475	2.08867e-06	2.19087	2.0776e-06	2.03714	1.2602e-06		1.84	0.037	1.86	0.009	1.86	0.002	1.86	0		1.84	0.039	1.84	0.001	1.84	0.001	1.84	0
								3.41587	-1.07201	3.41587	-1.37683	3.41587	-1.66338	3.41587	-1.97817		2.30919	5.6802e-07	2.01935	2.16473e-06	2.1951	2.12208e-06	2.04174	1.24357e-06		1.86	0.126	1.88	0.035	1.88	0.005	1.88	0		1.86	0.134	1.86	0.014	1.86	0.005	1.86	0
								3.41657	-1.07762	3.41657	-1.38268	3.41657	-1.66992	3.41657	-1.98579		2.31318	6.06113e-07	2.02334	2.21626e-06	2.19911	2.1003e-06	2.04604	1.28393e-06		1.88	0.354	1.9	0.154	1.9	0.015	1.9	0		1.88	0.372	1.88	0.068	1.88	0.013	1.88	0
								3.41727	-1.08322	3.41727	-1.38852	3.41727	-1.67647	3.41727	-1.99341		2.31747	5.93477e-07	2.02825	2.17761e-06	2.20338	2.13833e-06	2.05064	1.26651e-06		1.9	0.791	1.92	0.576	1.92	0.035	1.92	0		1.9	0.848	1.9	0.243	1.9	0.031	1.9	0
								3.41797	-1.08882	3.41797	-1.39437	3.41797	-1.68301	3.41797	-2.00103		2.32146	6.00592e-07	2.03254	2.25061e-06	2.20743	2.13036e-06	2.05493	1.25056e-06		1.92	1.477	1.94	1.619	1.94	0.07	1.94	0		1.92	1.641	1.92	0.698	1.92	0.064	1.92	0
								3.41867	-1.09443	3.41867	-1.40021	3.41867	-1.68955	3.41867	-2.00864		2.32545	5.9501e-07	2.03684	2.28251e-06	2.2118	2.15857e-06	2.05923	1.1956e-06		1.94	2.452	1.96	3.611	1.96	0.127	1.96	0		1.94	2.844	1.94	1.728	1.94	0.118	1.94	0
								3.41937	-1.10003	3.41937	-1.40606	3.41937	-1.69609	3.41937	-2.01626		2.32943	5.98936e-07	2.04113	2.2457e-06	2.21594	2.1506e-06	2.06352	1.28142e-06		1.96	3.576	1.98	6.813	1.98	0.206	1.98	0		1.96	4.277	1.96	3.484	1.96	0.197	1.96	0
								3.42007	-1.10563	3.42007	-1.4119	3.42007	-1.70264	3.42007	-2.02388		2.33342	5.74216e-07	2.04542	2.19172e-06	2.22018	2.17866e-06	2.06812	1.29823e-06		1.98	4.769	2	11.083	2	0.31	2	0		1.98	5.733	1.98	6.033	1.98	0.301	1.98	0
								3.42077	-1.11124	3.42077	-1.41775	3.42077	-1.70918	3.42077	-2.0315		2.33741	5.4514e-07	2.05003	2.24693e-06	2.22436	2.171e-06	2.07241	1.25081e-06		2	5.832	2.02	16.188	2.02	0.435	2.02	0		2	7.244	2	9.331	2	0.43	2	0
								3.42147	-1.11684	3.42147	-1.42359	3.42147	-1.71572	3.42147	-2.03912		2.34201	6.17093e-07	2.05401	2.33772e-06	2.22869	2.19707e-06	2.07671	1.3027e-06		2.02	6.587	2.04	21.205	2.04	0.574	2.04	0		2.02	8.424	2.02	12.94	2.02	0.579	2.02	0
								3.42217	-1.12244	3.42217	-1.42944	3.42217	-1.72227	3.42217	-2.04674		2.34569	6.55922e-07	2.05861	2.25736e-06	2.23269	2.19369e-06	2.08131	1.25934e-06		2.04	7.043	2.06	25.598	2.06	0.722	2.06	0		2.04	9.253	2.04	16.616	2.04	0.741	2.04	0
								3.42287	-1.12805	3.42287	-1.43528	3.42287	-1.72881	3.42287	-2.05436		2.34998	6.16357e-07	2.06291	2.32299e-06	2.23701	2.21378e-06	2.0853	1.27958e-06		2.06	7.157	2.08	28.477	2.08	0.873	2.08	0		2.06	9.676	2.06	19.796	2.06	0.91	2.06	0
								3.42357	-1.13365	3.42357	-1.44113	3.42357	-1.73535	3.42357	-2.06198		2.35397	6.00102e-07	2.0672	2.26043e-06	2.24102	2.21133e-06	2.0899	1.28369e-06		2.08	7.028	2.1	29.813	2.1	1.019	2.1	0		2.08	9.669	2.08	21.992	2.08	1.078	2.08	0
								3.42427	-1.13925	3.42427	-1.44697	3.42427	-1.74189	3.42427	-2.0696		2.35796	6.38195e-07	2.0718	2.32177e-06	2.24534	2.23188e-06	2.09419	1.28761e-06		2.1	6.605	2.12	29.789	2.12	1.16	2.12	0		2.1	9.25	2.1	23.219	2.1	1.24	2.1	0
								3.42497	-1.14485	3.42497	-1.45282	3.42497	-1.74844	3.42497	-2.07722		2.36195	8.09766e-07	2.0761	2.36961e-06	2.24957	2.2926e-06	2.09848	1.64149e-06		2.12	6.111	2.14	28.579	2.14	1.29	2.14	0.001		2.12	8.67	2.12	23.559	2.12	1.393	2.12	0
								3.42568	-1.15046	3.42568	-1.45866	3.42568	-1.75498	3.42568	-2.08484		2.36624	6.29729e-07	2.0807	2.32299e-06	2.25358	2.25304e-06	2.10278	1.32203e-06		2.14	5.544	2.16	26.132	2.16	1.409	2.16	0.001		2.14	7.866	2.14	23.044	2.14	1.532	2.14	0
								3.42638	-1.15606	3.42638	-1.46451	3.42638	-1.76152	3.42638	-2.09246		2.37023	6.7273e-07	2.08499	2.31441e-06	2.25795	2.39443e-06	2.10707	1.38509e-06		2.16	4.902	2.18	23.637	2.18	1.515	2.18	0.001		2.16	6.999	2.16	21.803	2.16	1.658	2.16	0
								3.42708	-1.16166	3.42708	-1.47035	3.42708	-1.76806	3.42708	-2.10008		2.37391	6.56474e-07	2.08959	2.32974e-06	2.26213	2.27052e-06	2.11167	1.31767e-06		2.18	4.309	2.2	20.863	2.2	1.611	2.2	0.002		2.18	6.176	2.18	19.992	2.18	1.769	2.18	0
								3.42778	-1.16727	3.42778	-1.4762	3.42778	-1.77461	3.42778	-2.1077		2.37851	6.49788e-07	2.09388	2.38004e-06	2.26627	2.37971e-06	2.11597	1.29835e-06		2.2	3.724	2.22	17.971	2.22	1.694	2.22	0.002		2.2	5.308	2.2	17.917	2.2	1.866	2.2	0
								3.42848	-1.17287	3.42848	-1.48204	3.42848	-1.78115	3.42848	-2.11532		2.38249	6.23105e-07	2.09818	2.31073e-06	2.27055	2.29015e-06	2.12026	1.27001e-06		2.22	3.208	2.24	15.516	2.24	1.767	2.24	0.003		2.22	4.545	2.22	16.133	2.22	1.951	2.22	0
								3.42918	-1.17847	3.42918	-1.48789	3.42918	-1.78769	3.42918	-2.12293		2.38648	6.57026e-07	2.10247	2.32238e-06	2.2746	2.35272e-06	2.12486	1.39269e-06		2.24	2.761	2.26	13.022	2.26	1.83	2.26	0.003		2.24	3.906	2.24	14.059	2.24	2.024	2.24	0
								3.42988	-1.18408	3.42988	-1.49373	3.42988	-1.79424	3.42988	-2.13055		2.39047	6.43102e-07	2.10707	2.33281e-06	2.27892	2.30717e-06	2.12916	1.27921e-06		2.26	2.327	2.28	11.051	2.28	1.885	2.28	0.004		2.26	3.213	2.26	12.175	2.26	2.086	2.26	0
								3.43058	-1.18968	3.43058	-1.49958	3.43058	-1.80078	3.43058	-2.13817		2.39476	6.63344e-07	2.11137	2.35857e-06	2.28311	2.34122e-06	2.13345	1.30859e-06		2.28	2.018	2.3	9.176	2.3	1.934	2.3	0.005		2.28	2.749	2.28	10.556	2.28	2.14	2.28	0
								3.43128	-1.19528	3.43128	-1.50542	3.43128	-1.80732	3.43128	-2.14579		2.39906	6.70276e-07	2.11566	2.33465e-06	2.28734	2.32159e-06	2.13774	1.33086e-06		2.3	1.729	2.32	7.744	2.32	1.976	2.32	0.006		2.3	2.299	2.3	9.035	2.3	2.185	2.3	0
								3.43198	-1.20089	3.43198	-1.51127	3.43198	-1.81386	3.43198	-2.15341		2.40274	6.55002e-07	2.12026	2.36164e-06	2.29158	2.34413e-06	2.14204	1.32669e-06		2.32	1.478	2.34	6.444	2.34	2.013	2.34	0.007		2.32	1.911	2.32	7.668	2.32	2.223	2.32	0
								3.43268	-1.20649	3.43268	-1.51711	3.43268	-1.82041	3.43268	-2.16103		2.40672	6.79416e-07	2.12455	2.35919e-06	2.29572	2.33201e-06	2.14664	1.24406e-06		2.34	1.289	2.36	5.413	2.36	2.045	2.36	0.007		2.34	1.613	2.34	6.515	2.34	2.256	2.34	0
								3.43338	-1.21209	3.43338	-1.52296	3.43338	-1.82695	3.43338	-2.16865		2.41041	6.87022e-07	2.12885	2.30827e-06	2.29986	2.36667e-06	2.15093	1.3857e-06		2.36	1.106	2.38	4.53	2.38	2.074	2.38	0.008		2.36	1.329	2.36	5.45	2.36	2.284	2.36	0
								3.43408	-1.2177	3.43408	-1.5288	3.43408	-1.83349	3.43408	-2.17627		2.41501	6.61136e-07	2.13345	2.28251e-06	2.30404	2.34551e-06	2.15553	1.30258e-06		2.38	0.967	2.4	3.804	2.4	2.099	2.4	0.009		2.38	1.132	2.38	4.697	2.38	2.308	2.38	0.001
								3.43478	-1.2233	3.43478	-1.53465	3.43478	-1.84003	3.43478	-2.18389		2.4193	6.7549e-07	2.13774	2.34262e-06	2.30837	2.37572e-06	2.15983	1.3335e-06		2.4	0.843	2.42	3.261	2.42	2.122	2.42	0.01		2.4	0.955	2.4	3.993	2.4	2.329	2.4	0.001
								3.43549	-1.2289	3.43549	-1.54049	3.43549	-1.84658	3.43549	-2.19151		2.42298	6.79968e-07	2.14204	2.34876e-06	2.31251	2.37572e-06	2.16412	1.35681e-06		2.42	0.751	2.44	2.748	2.44	2.143	2.44	0.011		2.42	0.788	2.42	3.354	2.42	2.346	2.42	0.001
								3.43619	-1.2345	3.43619	-1.54634	3.43619	-1.85312	3.43619	-2.19913		2.42727	7.01499e-07	2.14633	2.3506e-06	2.31674	2.39075e-06	2.16811	1.37625e-06		2.44	0.67	2.46	2.329	2.46	2.161	2.46	0.012		2.44	0.678	2.44	2.822	2.44	2.361	2.44	0.001
								3.43689	-1.24011	3.43689	-1.55218	3.43689	-1.85966	3.43689	-2.20675		2.43126	6.65921e-07	2.15062	2.41133e-06	2.32088	2.38323e-06	2.17271	1.30424e-06		2.46	0.582	2.48	2.064	2.48	2.178	2.48	0.013		2.46	0.559	2.46	2.342	2.46	2.374	2.46	0.001
								3.43759	-1.24571	3.43759	-1.55803	3.43759	-1.86621	3.43759	-2.21437		2.43555	6.83894e-07	2.15523	2.37759e-06	2.32511	2.40286e-06	2.17731	1.37699e-06		2.48	0.529	2.5	1.759	2.5	2.193	2.5	0.014		2.48	0.485	2.48	2.045	2.48	2.385	2.48	0.001
								3.43829	-1.25131	3.43829	-1.56387	3.43829	-1.87275	3.43829	-2.22199		2.43924	6.91439e-07	2.15983	2.26656e-06	2.32921	2.39949e-06	2.1816	1.38987e-06		2.5	0.47	2.52	1.534	2.52	2.207	2.52	0.015		2.5	0.424	2.5	1.771	2.5	2.395	2.5	0.001
								3.43899	-1.25692	3.43899	-1.56972	3.43899	-1.87929	3.43899	-2.22961		2.44353	6.77882e-07	2.16381	2.36348e-06	2.33363	2.42203e-06	2.1859	1.39079e-06		2.52	0.422	2.54	1.353	2.54	2.22	2.54	0.016		2.52	0.362	2.52	1.526	2.52	2.404	2.52	0.001
								3.43969	-1.26252	3.43969	-1.57556	3.43969	-1.88583	3.43969	-2.23723		2.44752	9.0828e-07	2.16841	2.50579e-06	2.33772	2.44734e-06	2.1905	1.73584e-06		2.54	0.397	2.56	1.22	2.56	2.232	2.56	0.017		2.54	0.318	2.54	1.316	2.54	2.412	2.54	0.001
								3.44039	-1.26812	3.44039	-1.58141	3.44039	-1.89238	3.44039	-2.24484		2.45181	6.68068e-07	2.17271	2.34201e-06	2.34186	2.44151e-06	2.19479	1.38981e-06		2.56	0.347	2.58	1.069	2.58	2.243	2.58	0.018		2.56	0.271	2.56	1.128	2.56	2.419	2.56	0.001
								3.44109	-1.27373	3.44109	-1.58725	3.44109	-1.89892	3.44109	-2.25246		2.4558	7.36893e-07	2.17731	2.40028e-06	2.34614	2.57232e-06	2.19908	1.45845e-06		2.58	0.321	2.6	0.946	2.6	2.253	2.6	0.019		2.58	0.243	2.58	0.966	2.58	2.425	2.58	0.001
								3.44179	-1.27933	3.44179	-1.5931	3.44179	-1.90546	3.44179	-2.26008		2.45978	6.90887e-07	2.1816	2.32729e-06	2.35023	2.44964e-06	2.20338	1.37269e-06		2.6	0.295	2.62	0.869	2.62	2.262	2.62	0.02		2.6	0.221	2.6	0.842	2.6	2.431	2.6	0.001
								3.44249	-1.28493	3.44249	-1.59894	3.44249	-1.912	3.44249	-2.2677		2.46408	7.42168e-07	2.1862	2.31747e-06	2.35456	2.56634e-06	2.20767	1.3519e-06		2.62	0.283	2.64	0.781	2.64	2.272	2.64	0.021		2.62	0.197	2.62	0.736	2.62	2.436	2.62	0.002
								3.44319	-1.29054	3.44319	-1.60479	3.44319	-1.91855	3.44319	-2.27532		2.46776	6.85121e-07	2.1905	2.25e-06	2.35884	2.46328e-06	2.21227	1.36079e-06		2.64	0.262	2.66	0.723	2.66	2.28	2.66	0.022		2.64	0.186	2.64	0.643	2.64	2.441	2.64	0.002
								3.44389	-1.29614	3.44389	-1.61063	3.44389	-1.92509	3.44389	-2.28294		2.47236	7.07878e-07	2.19479	2.37943e-06	2.36302	2.56419e-06	2.21626	1.4003e-06		2.66	0.236	2.68	0.647	2.68	2.288	2.68	0.023		2.66	0.174	2.66	0.578	2.66	2.446	2.66	0.002
								3.44459	-1.30174	3.44459	-1.61648	3.44459	-1.93163	3.44459	-2.29056		2.47604	6.97143e-07	2.19908	2.27453e-06	2.36712	2.5076e-06	2.22086	1.38061e-06		2.68	0.23	2.7	0.591	2.7	2.297	2.7	0.025		2.68	0.16	2.68	0.504	2.68	2.451	2.68	0.002
								3.4453	-1.30735	3.4453	-1.62232	3.4453	-1.93818	3.4453	-2.29818		2.48033	7.29225e-07	2.20369	2.3052e-06	2.37126	2.54533e-06	2.22515	1.41625e-06		2.7	0.222	2.72	0.57	2.72	2.305	2.72	0.026		2.7	0.153	2.7	0.449	2.7	2.455	2.7	0.002
								3.446	-1.31295	3.446	-1.62817	3.446	-1.94472	3.446	-2.3058		2.48401	7.16711e-07	2.20798	2.22178e-06	2.37549	2.5211e-06	2.22945	1.35656e-06		2.72	0.215	2.74	0.516	2.74	2.312	2.74	0.027		2.72	0.151	2.72	0.408	2.72	2.46	2.72	0.002
								3.4467	-1.31855	3.4467	-1.63401	3.4467	-1.95126	3.4467	-2.31342		2.48892	7.29593e-07	2.21258	2.2592e-06	2.37986	2.55008e-06	2.23405	1.41729e-06		2.74	0.209	2.76	0.493	2.76	2.32	2.76	0.028		2.74	0.139	2.74	0.353	2.74	2.464	2.74	0.002
								3.4474	-1.32415	3.4474	-1.63986	3.4474	-1.9578	3.4474	-2.32104		2.4926	6.99474e-07	2.21687	2.2911e-06	2.38409	2.52524e-06	2.23834	1.41576e-06		2.76	0.206	2.78	0.464	2.78	2.328	2.78	0.029		2.76	0.137	2.76	0.317	2.76	2.468	2.76	0.003
								3.4481	-1.32976	3.4481	-1.6457	3.4481	-1.96435	3.4481	-2.32866		2.49659	7.77255e-07	2.22117	2.21258e-06	2.38814	2.55852e-06	2.24264	1.4525e-06		2.78	0.194	2.8	0.441	2.8	2.335	2.8	0.031		2.78	0.135	2.78	0.288	2.78	2.472	2.78	0.003
								3.4488	-1.33536	3.4488	-1.65155	3.4488	-1.97089	3.4488	-2.33628		2.50058	7.5505e-07	2.22577	2.26227e-06	2.39233	2.54977e-06	2.24693	1.47802e-06		2.8	0.194	2.82	0.416	2.82	2.343	2.82	0.032		2.8	0.13	2.8	0.269	2.8	2.476	2.8	0.003
								3.4495	-1.34096	3.4495	-1.65739	3.4495	-1.97743	3.4495	-2.3439		2.50456	7.38365e-07	2.23006	2.28496e-06	2.39651	2.574e-06	2.25153	1.44311e-06		2.82	0.189	2.84	0.399	2.84	2.35	2.84	0.033		2.82	0.132	2.82	0.246	2.82	2.481	2.82	0.003
								3.4502	-1.34657	3.4502	-1.66324	3.4502	-1.98397	3.4502	-2.35152		2.50916	7.47321e-07	2.23436	2.17393e-06	2.40052	2.56373e-06	2.25613	1.47336e-06		2.84	0.193	2.86	0.378	2.86	2.358	2.86	0.035		2.84	0.131	2.84	0.218	2.84	2.485	2.84	0.003
								3.4509	-1.35217	3.4509	-1.66908	3.4509	-1.99052	3.4509	-2.35913		2.51285	7.56461e-07	2.23865	2.23221e-06	2.40489	2.59057e-06	2.26043	1.41833e-06		2.86	0.193	2.88	0.381	2.88	2.366	2.88	0.036		2.86	0.128	2.86	0.19	2.86	2.489	2.86	0.003
								3.4516	-1.35777	3.4516	-1.67493	3.4516	-1.99706	3.4516	-2.36675		2.51683	7.04198e-07	2.24325	2.24693e-06	2.40903	2.58198e-06	2.26441	1.41459e-06		2.88	0.2	2.9	0.357	2.9	2.374	2.9	0.038		2.88	0.128	2.88	0.193	2.88	2.494	2.88	0.004
								3.4523	-1.36338	3.4523	-1.68077	3.4523	-2.0036	3.4523	-2.37437		2.52082	7.16098e-07	2.24785	2.24386e-06	2.41335	2.59977e-06	2.26901	1.46599e-06		2.9	0.2	2.92	0.341	2.92	2.383	2.92	0.039		2.9	0.132	2.9	0.165	2.9	2.498	2.9	0.004
								3.453	-1.36898	3.453	-1.68662	3.453	-2.01015	3.453	-2.38199		2.52481	7.50142e-07	2.25184	2.24938e-06	2.41754	2.59808e-06	2.27331	1.46918e-06		2.92	0.207	2.94	0.325	2.94	2.391	2.94	0.041		2.92	0.135	2.92	0.159	2.92	2.503	2.92	0.004
								3.4537	-1.37458	3.4537	-1.69246	3.4537	-2.01669	3.4537	-2.38961		2.52941	7.71121e-07	2.25644	2.26472e-06	2.42168	2.60943e-06	2.2776	1.50028e-06		2.94	0.214	2.96	0.333	2.96	2.4	2.96	0.042		2.94	0.137	2.94	0.148	2.94	2.508	2.94	0.004
								3.4544	-1.38019	3.4544	-1.69831	3.4544	-2.02323	3.4544	-2.39723		2.53309	8.47246e-07	2.26104	2.43034e-06	2.42587	2.61894e-06	2.2819	1.49354e-06		2.96	0.212	2.98	0.313	2.98	2.41	2.98	0.044		2.96	0.142	2.96	0.144	2.96	2.513	2.96	0.005
								3.45511	-1.38579	3.45511	-1.70415	3.45511	-2.02977	3.45511	-2.40485		2.53738	7.8069e-07	2.26503	2.17823e-06	2.43019	2.63412e-06	2.2868	1.47648e-06		2.98	0.223	3	0.314	3	2.42	3	0.046		2.98	0.144	2.98	0.133	2.98	2.518	2.98	0.005
								3.45581	-1.39139	3.45581	-1.71	3.45581	-2.03632	3.45581	-2.41247		2.54137	8.36327e-07	2.26963	2.17823e-06	2.43438	2.76017e-06	2.2911	1.53568e-06		3	0.237	3.02	0.321	3.02	2.431	3.02	0.048		3	0.147	3	0.121	3	2.524	3	0.005
								3.45651	-1.397	3.45651	-1.71584	3.45651	-2.04286	3.45651	-2.42009		2.54536	7.64619e-07	2.27392	2.12425e-06	2.43847	2.64286e-06	2.29508	1.48814e-06		3.02	0.246	3.04	0.304	3.04	2.442	3.04	0.05		3.02	0.15	3.02	0.117	3.02	2.529	3.02	0.006
								3.45721	-1.4026	3.45721	-1.72169	3.45721	-2.0494	3.45721	-2.42771		2.54965	8.04981e-07	2.27821	2.17823e-06	2.4428	2.75235e-06	2.29968	1.55807e-06		3.04	0.249	3.06	0.291	3.06	2.454	3.06	0.052		3.04	0.158	3.04	0.114	3.04	2.535	3.04	0.006
								3.45791	-1.4082	3.45791	-1.72753	3.45791	-2.05595	3.45791	-2.43533		2.55364	7.7063e-07	2.28282	2.13897e-06	2.44698	2.65559e-06	2.30398	1.52384e-06		3.06	0.259	3.08	0.289	3.08	2.466	3.08	0.054		3.06	0.165	3.06	0.109	3.06	2.542	3.06	0.006
								3.45861	-1.4138	3.45861	-1.73338	3.45861	-2.06249	3.45861	-2.44295		2.55793	8.01485e-07	2.28742	2.16657e-06	2.45098	2.72275e-06	2.30858	1.51967e-06		3.08	0.265	3.1	0.273	3.1	2.479	3.1	0.057		3.08	0.176	3.08	0.102	3.08	2.549	3.08	0.007
								3.45931	-1.41941	3.45931	-1.73922	3.45931	-2.06903	3.45931	-2.45057		2.56161	8.02589e-07	2.29171	2.17455e-06	2.45526	2.67353e-06	2.31257	1.49262e-06		3.1	0.284	3.12	0.276	3.12	2.493	3.12	0.059		3.1	0.186	3.1	0.094	3.1	2.556	3.1	0.007
								3.46001	-1.42501	3.46001	-1.74507	3.46001	-2.07557	3.46001	-2.45819		2.5656	7.72777e-07	2.296	2.13468e-06	2.45963	2.70941e-06	2.31717	1.57095e-06		3.12	0.292	3.14	0.278	3.14	2.507	3.14	0.062		3.12	0.189	3.12	0.099	3.12	2.564	3.12	0.008
								3.46071	-1.43061	3.46071	-1.75091	3.46071	-2.08212	3.46071	-2.46581		2.56989	7.90505e-07	2.3003	2.16105e-06	2.46368	2.6769e-06	2.32146	1.46606e-06		3.14	0.306	3.16	0.279	3.16	2.522	3.16	0.065		3.14	0.202	3.14	0.094	3.14	2.572	3.14	0.009
								3.46141	-1.43622	3.46141	-1.75676	3.46141	-2.08866	3.46141	-2.47342		2.57419	8.05288e-07	2.3049	2.08376e-06	2.46792	2.71355e-06	2.32575	1.57954e-06		3.16	0.316	3.18	0.262	3.18	2.538	3.18	0.068		3.16	0.205	3.16	0.094	3.16	2.581	3.16	0.009
								3.46211	-1.44182	3.46211	-1.7626	3.46211	-2.0952	3.46211	-2.48104		2.57787	8.18783e-07	2.30889	2.09174e-06	2.47224	2.69991e-06	2.33035	1.50176e-06		3.18	0.33	3.2	0.273	3.2	2.555	3.2	0.072		3.18	0.225	3.18	0.089	3.18	2.591	3.18	0.01
								3.46281	-1.44742	3.46281	-1.76845	3.46281	-2.10174	3.46281	-2.48866		2.58216	8.56876e-07	2.31349	2.07886e-06	2.47624	2.72521e-06	2.33465	1.54617e-06		3.2	0.347	3.22	0.275	3.22	2.573	3.22	0.075		3.2	0.239	3.2	0.088	3.2	2.601	3.2	0.011
								3.46351	-1.45303	3.46351	-1.77429	3.46351	-2.10829	3.46351	-2.49628		2.58615	7.89217e-07	2.31809	2.07763e-06	2.48057	2.71754e-06	2.33894	1.51274e-06		3.22	0.36	3.24	0.264	3.24	2.592	3.24	0.079		3.22	0.252	3.22	0.088	3.22	2.612	3.22	0.012
								3.46421	-1.45863	3.46421	-1.78014	3.46421	-2.11483	3.46421	-2.5039		2.59044	8.19765e-07	2.32238	2.04941e-06	2.48489	2.77351e-06	2.34324	1.56089e-06		3.24	0.377	3.26	0.265	3.26	2.612	3.26	0.084		3.24	0.269	3.24	0.087	3.24	2.624	3.24	0.012
								3.46491	-1.46423	3.46491	-1.78598	3.46491	-2.12137	3.46491	-2.51152		2.59443	7.90566e-07	2.32667	2.09112e-06	2.48885	2.76631e-06	2.34753	1.51844e-06		3.26	0.392	3.28	0.276	3.28	2.633	3.28	0.089		3.26	0.29	3.26	0.085	3.26	2.637	3.26	0.014
								3.46562	-1.46984	3.46562	-1.79183	3.46562	-2.12792	3.46562	-2.51914		2.59842	8.05104e-07	2.33127	2.08315e-06	2.49313	2.79468e-06	2.35213	1.52893e-06		3.28	0.407	3.3	0.271	3.3	2.656	3.3	0.094		3.28	0.31	3.28	0.099	3.28	2.651	3.28	0.015
								3.46632	-1.47544	3.46632	-1.79767	3.46632	-2.13446	3.46632	-2.52676		2.6024	8.21176e-07	2.33557	2.02978e-06	2.49731	2.78716e-06	2.35612	1.52697e-06		3.3	0.441	3.32	0.283	3.32	2.68	3.32	0.099		3.3	0.327	3.3	0.1	3.3	2.666	3.3	0.016
								3.46702	-1.48104	3.46702	-1.80352	3.46702	-2.141	3.46702	-2.53438		2.6067	8.2185e-07	2.33986	2.10032e-06	2.50154	2.7913e-06	2.36072	1.55733e-06		3.32	0.457	3.34	0.29	3.34	2.706	3.34	0.106		3.32	0.35	3.32	0.103	3.32	2.682	3.32	0.018
								3.46772	-1.48665	3.46772	-1.80936	3.46772	-2.14754	3.46772	-2.542		2.61068	8.22157e-07	2.34446	2.11382e-06	2.50569	2.78563e-06	2.36532	1.48286e-06		3.34	0.476	3.36	0.29	3.36	2.732	3.36	0.113		3.34	0.371	3.34	0.112	3.34	2.699	3.34	0.02
								3.46842	-1.49225	3.46842	-1.81521	3.46842	-2.15409	3.46842	-2.54962		2.61467	8.20869e-07	2.34845	2.01997e-06	2.50987	2.80679e-06	2.36931	1.61248e-06		3.36	0.499	3.38	0.283	3.38	2.761	3.38	0.121		3.36	0.396	3.36	0.108	3.36	2.718	3.36	0.023
								3.46912	-1.49785	3.46912	-1.82105	3.46912	-2.16063	3.46912	-2.55724		2.61866	8.56815e-07	2.35305	2.02733e-06	2.5141	2.81308e-06	2.3736	1.60757e-06		3.38	0.527	3.4	0.315	3.4	2.792	3.4	0.13		3.38	0.428	3.38	0.12	3.38	2.739	3.38	0.026
								3.46982	-1.50345	3.46982	-1.8269	3.46982	-2.16717	3.46982	-2.56486		2.62295	8.16882e-07	2.35765	2.07763e-06	2.5182	2.83179e-06	2.3782	1.56512e-06		3.4	0.552	3.42	0.31	3.42	2.824	3.42	0.14		3.4	0.462	3.4	0.121	3.4	2.761	3.4	0.03
								3.47052	-1.50906	3.47052	-1.83274	3.47052	-2.17371	3.47052	-2.57248		2.62694	9.03312e-07	2.36195	2.01629e-06	2.52248	2.95723e-06	2.3828	1.6859e-06		3.42	0.581	3.44	0.329	3.44	2.859	3.44	0.151		3.42	0.487	3.42	0.136	3.42	2.786	3.42	0.034
								3.47122	-1.51466	3.47122	-1.83859	3.47122	-2.18026	3.47122	-2.5801		2.63123	8.45221e-07	2.36624	2.01199e-06	2.5268	2.83746e-06	2.3871	1.58377e-06		3.44	0.603	3.46	0.355	3.46	2.895	3.46	0.164		3.44	0.534	3.44	0.156	3.44	2.812	3.44	0.04
								3.47192	-1.52026	3.47192	-1.84443	3.47192	-2.1868	3.47192	-2.58772		2.63522	8.67427e-07	2.37053	2.05555e-06	2.5309	2.94496e-06	2.39139	1.6053e-06		3.46	0.641	3.48	0.362	3.48	2.934	3.48	0.179		3.46	0.554	3.46	0.166	3.46	2.84	3.46	0.047
								3.47262	-1.52587	3.47262	-1.85028	3.47262	-2.19334	3.47262	-2.59533		2.63951	8.84234e-07	2.37513	2.07333e-06	2.53508	2.83608e-06	2.39568	1.60874e-06		3.48	0.669	3.5	0.389	3.5	2.975	3.5	0.195		3.48	0.587	3.48	0.181	3.48	2.87	3.48	0.055
								3.47332	-1.53147	3.47332	-1.85612	3.47332	-2.19989	3.47332	-2.60295		2.6435	8.83866e-07	2.37943	2.04573e-06	2.53932	2.91521e-06	2.39998	1.67106e-06		3.5	0.696	3.52	0.411	3.52	3.018	3.52	0.213		3.5	0.629	3.5	0.196	3.5	2.902	3.5	0.066
								3.47402	-1.53707	3.47402	-1.86197	3.47402	-2.20643	3.47402	-2.61057		2.64749	8.42829e-07	2.38403	2.02794e-06	2.5435	2.84881e-06	2.40427	1.61082e-06		3.52	0.728	3.54	0.442	3.54	3.064	3.54	0.232		3.52	0.669	3.52	0.222	3.52	2.937	3.52	0.079
								3.47472	-1.54268	3.47472	-1.86781	3.47472	-2.21297	3.47472	-2.61819		2.65117	8.68286e-07	2.38832	2.0169e-06	2.54773	2.88669e-06	2.40887	1.66253e-06		3.54	0.764	3.56	0.47	3.56	3.112	3.56	0.254		3.54	0.704	3.54	0.244	3.54	2.974	3.54	0.095
								3.47543	-1.54828	3.47543	-1.87366	3.47543	-2.21951	3.47543	-2.62581		2.65516	8.74052e-07	2.39262	1.96353e-06	2.55183	2.86644e-06	2.41286	1.59027e-06		3.56	0.795	3.58	0.493	3.58	3.163	3.58	0.277		3.56	0.75	3.56	0.263	3.56	3.014	3.56	0.115
								3.47613	-1.55388	3.47613	-1.8795	3.47613	-2.22606	3.47613	-2.63343		2.65976	8.63992e-07	2.39722	1.97948e-06	2.5562	2.89374e-06	2.41777	1.65879e-06		3.58	0.819	3.6	0.523	3.6	3.216	3.6	0.302		3.58	0.79	3.58	0.29	3.58	3.056	3.58	0.137
								3.47683	-1.55949	3.47683	-1.88535	3.47683	-2.2326	3.47683	-2.64105		2.66344	8.87424e-07	2.40151	2.02181e-06	2.5602	2.89251e-06	2.42175	1.5669e-06		3.6	0.852	3.62	0.576	3.62	3.272	3.62	0.329		3.6	0.848	3.6	0.324	3.6	3.102	3.6	0.164
								3.47753	-1.56509	3.47753	-1.89119	3.47753	-2.23914	3.47753	-2.64867		2.66773	8.77916e-07	2.4058	1.98684e-06	2.56457	2.90662e-06	2.42635	1.65008e-06		3.62	0.883	3.64	0.618	3.64	3.33	3.64	0.356		3.62	0.874	3.62	0.348	3.62	3.15	3.62	0.194
								3.47823	-1.57069	3.47823	-1.89704	3.47823	-2.24568	3.47823	-2.65629		2.67172	9.39073e-07	2.4101	1.93961e-06	2.56876	2.90448e-06	2.43065	1.6648e-06		3.64	0.915	3.66	0.657	3.66	3.392	3.66	0.385		3.64	0.937	3.64	0.382	3.64	3.201	3.64	0.229
								3.47893	-1.5763	3.47893	-1.90288	3.47893	-2.25223	3.47893	-2.66391		2.67571	9.26008e-07	2.4147	1.96476e-06	2.57295	2.92211e-06	2.43494	1.64094e-06		3.66	0.951	3.68	0.701	3.68	3.455	3.68	0.415		3.66	0.969	3.66	0.432	3.66	3.256	3.66	0.266
								3.47963	-1.5819	3.47963	-1.90873	3.47963	-2.25877	3.47963	-2.67153		2.68	8.6301e-07	2.41899	1.99236e-06	2.57699	2.91368e-06	2.43954	1.6199e-06		3.68	0.957	3.7	0.742	3.7	3.521	3.7	0.446		3.68	1.025	3.68	0.47	3.68	3.314	3.68	0.306
								3.48033	-1.5875	3.48033	-1.91457	3.48033	-2.26531	3.48033	-2.67915		2.68399	9.04845e-07	2.42329	2.00402e-06	2.58132	2.94005e-06	2.44414	1.66707e-06		3.7	0.995	3.72	0.811	3.72	3.589	3.72	0.476		3.7	1.065	3.7	0.512	3.7	3.374	3.7	0.348
								3.48103	-1.5931	3.48103	-1.92042	3.48103	-2.27186	3.48103	-2.68677		2.68797	8.854e-07	2.42789	1.88256e-06	2.58537	2.93959e-06	2.44813	1.66106e-06		3.72	1.015	3.74	0.882	3.74	3.659	3.74	0.506		3.72	1.102	3.72	0.536	3.72	3.438	3.72	0.392
								3.48173	-1.59871	3.48173	-1.92626	3.48173	-2.2784	3.48173	-2.69439		2.69227	9.01042e-07	2.43218	1.88747e-06	2.58978	2.95922e-06	2.45273	1.67707e-06		3.74	1.045	3.76	0.938	3.76	3.733	3.76	0.536		3.74	1.16	3.74	0.606	3.74	3.505	3.74	0.436
								3.48243	-1.60431	3.48243	-1.93211	3.48243	-2.28494	3.48243	-2.70201		2.69626	8.8405e-07	2.43648	1.99789e-06	2.59392	2.95109e-06	2.45702	1.66965e-06		3.76	1.064	3.78	1.012	3.78	3.808	3.78	0.565		3.76	1.201	3.76	0.644	3.76	3.576	3.76	0.48
								3.48313	-1.60991	3.48313	-1.93795	3.48313	-2.29148	3.48313	-2.70962		2.70055	9.33491e-07	2.44108	1.95127e-06	2.59811	2.96597e-06	2.46163	1.66186e-06		3.78	1.091	3.8	1.057	3.8	3.886	3.8	0.593		3.78	1.242	3.78	0.699	3.78	3.649	3.78	0.522
								3.48383	-1.61552	3.48383	-1.9438	3.48383	-2.29803	3.48383	-2.71724		2.70423	9.03066e-07	2.44537	1.95924e-06	2.60225	2.97042e-06	2.46561	1.59389e-06		3.8	1.103	3.82	1.12	3.82	3.966	3.82	0.621		3.8	1.284	3.8	0.77	3.8	3.726	3.8	0.564
								3.48453	-1.62112	3.48453	-1.94964	3.48453	-2.30457	3.48453	-2.72486		2.70852	8.85339e-07	2.44966	1.88011e-06	2.60648	2.98974e-06	2.46991	1.67879e-06		3.82	1.144	3.84	1.208	3.84	4.049	3.84	0.647		3.82	1.332	3.82	0.806	3.82	3.807	3.82	0.604
								3.48524	-1.62672	3.48524	-1.95549	3.48524	-2.31111	3.48524	-2.73248		2.71251	9.84589e-07	2.45426	1.87152e-06	2.61072	3.10046e-06	2.47451	1.75841e-06		3.84	1.156	3.86	1.28	3.86	4.135	3.86	0.673		3.84	1.393	3.84	0.858	3.84	3.892	3.84	0.642
								3.48594	-1.63233	3.48594	-1.96133	3.48594	-2.31765	3.48594	-2.7401		2.7168	9.57783e-07	2.45886	1.93348e-06	2.61472	2.99756e-06	2.4788	1.67787e-06		3.86	1.189	3.88	1.345	3.88	4.223	3.88	0.697		3.86	1.429	3.86	0.922	3.86	3.98	3.86	0.679
								3.48664	-1.63793	3.48664	-1.96718	3.48664	-2.3242	3.48664	-2.74772		2.72079	9.27296e-07	2.46316	1.94513e-06	2.61909	3.12929e-06	2.4834	1.76436e-06		3.88	1.205	3.9	1.419	3.9	4.314	3.9	0.721		3.88	1.474	3.88	0.987	3.88	4.072	3.88	0.713
								3.48734	-1.64353	3.48734	-1.97302	3.48734	-2.33074	3.48734	-2.75534		2.72478	9.58028e-07	2.46745	1.90342e-06	2.62323	3.0155e-06	2.48739	1.72185e-06		3.9	1.224	3.92	1.503	3.92	4.407	3.92	0.744		3.9	1.506	3.9	1.058	3.9	4.166	3.9	0.747
								3.48804	-1.64914	3.48804	-1.97887	3.48804	-2.33728	3.48804	-2.76296		2.72877	9.51342e-07	2.47205	1.92796e-06	2.62751	3.10721e-06	2.49199	1.7267e-06		3.92	1.249	3.94	1.587	3.94	4.503	3.94	0.767		3.92	1.553	3.92	1.112	3.92	4.265	3.92	0.779
								3.48874	-1.65474	3.48874	-1.98471	3.48874	-2.34383	3.48874	-2.77058		2.73306	9.19199e-07	2.47635	1.94145e-06	2.63156	3.0405e-06	2.49659	1.67916e-06		3.94	1.263	3.96	1.679	3.96	4.601	3.96	0.79		3.94	1.594	3.94	1.196	3.94	4.366	3.94	0.811
								3.48944	-1.66034	3.48944	-1.99056	3.48944	-2.35037	3.48944	-2.7782		2.73705	9.84527e-07	2.48064	1.91017e-06	2.63583	3.08206e-06	2.50088	1.72535e-06		3.96	1.29	3.98	1.745	3.98	4.702	3.98	0.813		3.96	1.635	3.96	1.258	3.96	4.473	3.96	0.841
								3.49014	-1.66594	3.49014	-1.9964	3.49014	-2.35691	3.49014	-2.78582		2.74134	9.28645e-07	2.48493	1.91446e-06	2.64007	3.05599e-06	2.50518	1.71136e-06		3.98	1.319	4	1.815	4	4.807	4	0.834		3.98	1.692	3.98	1.321	3.98	4.583	3.98	0.871
								3.49084	-1.67155	3.49084	-2.00225	3.49084	-2.36345	3.49084	-2.79344		2.74502	1.00882e-06	2.48923	1.90403e-06	2.64425	3.09172e-06	2.50978	1.7397e-06		4	1.339	4.02	1.922	4.02	4.914	4.02	0.857		4	1.737	4	1.421	4	4.698	4	0.901
								3.49154	-1.67715	3.49154	-2.00809	3.49154	-2.37	3.49154	-2.80106		2.74901	9.48029e-07	2.49383	1.89483e-06	2.64835	3.0862e-06	2.51377	1.78552e-06		4.02	1.358	4.04	1.966	4.04	5.024	4.04	0.879		4.02	1.787	4.02	1.491	4.02	4.818	4.02	0.929
								3.49224	-1.68275	3.49224	-2.01394	3.49224	-2.37654	3.49224	-2.80868		2.7533	9.38583e-07	2.49812	1.90035e-06	2.65267	3.10659e-06	2.51806	1.74264e-06		4.04	1.391	4.06	2.053	4.06	5.137	4.06	0.901		4.04	1.837	4.04	1.534	4.04	4.941	4.04	0.959
								3.49294	-1.68836	3.49294	-2.01978	3.49294	-2.38308	3.49294	-2.8163		2.75729	9.6588e-07	2.50272	1.92305e-06	2.65691	3.10659e-06	2.52235	1.71381e-06		4.06	1.426	4.08	2.121	4.08	5.255	4.08	0.924		4.06	1.882	4.06	1.607	4.06	5.069	4.06	0.988
								3.49364	-1.69396	3.49364	-2.02563	3.49364	-2.38963	3.49364	-2.82392		2.76128	9.67229e-07	2.50702	1.95004e-06	2.66105	3.13297e-06	2.52695	1.75148e-06		4.08	1.457	4.1	2.184	4.1	5.376	4.1	0.946		4.08	1.936	4.08	1.687	4.08	5.202	4.08	1.018
								3.49434	-1.69956	3.49434	-2.03147	3.49434	-2.39617	3.49434	-2.83153		2.76557	9.51464e-07	2.51131	1.89667e-06	2.66514	3.13006e-06	2.53125	1.76583e-06		4.1	1.489	4.12	2.242	4.12	5.502	4.12	0.969		4.1	1.987	4.1	1.758	4.1	5.34	4.1	1.048
								3.49505	-1.70517	3.49505	-2.03732	3.49505	-2.40271	3.49505	-2.83915		2.76956	9.9882e-07	2.51561	1.85128e-06	2.66942	3.15551e-06	2.53585	1.77528e-06		4.12	1.525	4.14	2.329	4.14	5.632	4.14	0.993		4.12	2.045	4.12	1.822	4.12	5.483	4.12	1.079
								3.49575	-1.71077	3.49575	-2.04316	3.49575	-2.40925	3.49575	-2.84677		2.77355	9.63917e-07	2.5199	1.85189e-06	2.67361	3.14186e-06	2.54014	1.7889e-06		4.14	1.554	4.16	2.4	4.16	5.765	4.16	1.017		4.14	2.091	4.14	1.881	4.14	5.632	4.14	1.111
								3.49645	-1.71637	3.49645	-2.04901	3.49645	-2.4158	3.49645	-2.85439		2.77753	9.76676e-07	2.52481	1.8936e-06	2.67779	3.17698e-06	2.54444	1.81736e-06		4.16	1.586	4.18	2.478	4.18	5.902	4.18	1.042		4.16	2.178	4.16	1.962	4.16	5.787	4.16	1.143
								3.49715	-1.72198	3.49715	-2.05485	3.49715	-2.42234	3.49715	-2.86201		2.78183	9.65205e-07	2.5291	1.86784e-06	2.68202	3.17422e-06	2.54873	1.88502e-06		4.18	1.598	4.2	2.545	4.2	6.04	4.2	1.067		4.18	2.217	4.18	2.048	4.18	5.947	4.18	1.176
								3.49785	-1.72758	3.49785	-2.0607	3.49785	-2.42888	3.49785	-2.86963		2.78581	9.87778e-07	2.53339	1.91201e-06	2.68616	3.19676e-06	2.55302	1.76663e-06		4.2	1.612	4.22	2.599	4.22	6.181	4.22	1.094		4.2	2.27	4.2	2.131	4.2	6.112	4.2	1.209
								3.49855	-1.73318	3.49855	-2.06654	3.49855	-2.43542	3.49855	-2.87725		2.7898	9.7459e-07	2.53799	1.89422e-06	2.69058	3.1983e-06	2.55732	1.7789e-06		4.22	1.595	4.24	2.68	4.24	6.321	4.24	1.121		4.22	2.331	4.22	2.186	4.22	6.282	4.22	1.244
								3.49925	-1.73879	3.49925	-2.07239	3.49925	-2.44197	3.49925	-2.88487		2.79379	1.01164e-06	2.54229	1.86171e-06	2.69454	3.22498e-06	2.56192	1.95495e-06		4.24	1.578	4.26	2.752	4.26	6.46	4.26	1.149		4.24	2.33	4.24	2.275	4.24	6.453	4.24	1.28
								3.49995	-1.74439	3.49995	-2.07823	3.49995	-2.44851	3.49995	-2.89249		2.79808	1.06096e-06	2.54658	1.96721e-06	2.69895	3.33018e-06	2.56621	1.77706e-06		4.26	1.524	4.28	2.832	4.28	6.594	4.28	1.178		4.26	2.357	4.26	2.346	4.26	6.626	4.26	1.318
								3.50065	-1.74999	3.50065	-2.08408	3.50065	-2.45505	3.50065	-2.90011		2.80207	1.02237e-06	2.55088	1.8476e-06	2.70296	3.2397e-06	2.57081	1.76233e-06		4.28	1.469	4.3	2.918	4.3	6.724	4.3	1.209		4.28	2.309	4.28	2.424	4.28	6.796	4.28	1.356
								3.50135	-1.75559	3.50135	-2.08992	3.50135	-2.4616	3.50135	-2.90773		2.80606	1.08807e-06	2.55548	1.88134e-06	2.70724	3.41452e-06	2.57511	1.84515e-06		4.3	1.392	4.32	2.984	4.32	6.847	4.32	1.241		4.3	2.259	4.3	2.512	4.3	6.964	4.3	1.395
								3.50205	-1.7612	3.50205	-2.09577	3.50205	-2.46814	3.50205	-2.91535		2.81035	1.03078e-06	2.55977	1.9439e-06	2.71142	3.31086e-06	2.5794	1.85189e-06		4.32	1.298	4.34	3.084	4.34	6.964	4.34	1.274		4.32	2.188	4.32	2.562	4.32	7.126	4.32	1.435
								3.50275	-1.7668	3.50275	-2.10161	3.50275	-2.47468	3.50275	-2.92297		2.81434	1.03888e-06	2.56406	1.98071e-06	2.71561	3.40701e-06	2.58369	1.83717e-06		4.34	1.215	4.36	3.176	4.36	7.072	4.36	1.309		4.34	2.081	4.34	2.635	4.34	7.281	4.34	1.477
								3.50345	-1.7724	3.50345	-2.10746	3.50345	-2.48122	3.50345	-2.93059		2.81863	1.06918e-06	2.56867	1.82797e-06	2.71975	3.33677e-06	2.58799	1.93164e-06		4.36	1.111	4.38	3.256	4.38	7.173	4.38	1.346		4.36	1.952	4.36	2.699	4.36	7.428	4.36	1.519
								3.50415	-1.77801	3.50415	-2.1133	3.50415	-2.48777	3.50415	-2.93821		2.82231	1.01974e-06	2.57296	1.87582e-06	2.72398	3.38109e-06	2.59259	1.89176e-06		4.38	1.029	4.4	3.326	4.4	7.266	4.4	1.383		4.38	1.819	4.38	2.757	4.38	7.563	4.38	1.564
								3.50485	-1.78361	3.50485	-2.11915	3.50485	-2.49431	3.50485	-2.94582		2.82691	1.04703e-06	2.57725	1.84699e-06	2.72812	3.33785e-06	2.59688	1.78932e-06		4.4	0.925	4.42	3.443	4.42	7.351	4.42	1.422		4.4	1.657	4.4	2.802	4.4	7.688	4.4	1.609
								3.50556	-1.78921	3.50556	-2.12499	3.50556	-2.50085	3.50556	-2.95344		2.83059	1.0539e-06	2.58155	1.85864e-06	2.73231	3.38079e-06	2.60118	1.90219e-06		4.42	0.859	4.44	3.446	4.44	7.43	4.44	1.462		4.42	1.519	4.42	2.829	4.42	7.803	4.42	1.655
								3.50626	-1.79482	3.50626	-2.13084	3.50626	-2.50739	3.50626	-2.96106		2.83458	1.04016e-06	2.58615	1.84515e-06	2.73659	3.36422e-06	2.60547	1.92734e-06		4.44	0.784	4.46	3.443	4.46	7.503	4.46	1.503		4.44	1.366	4.44	2.796	4.44	7.908	4.44	1.702
								3.50696	-1.80042	3.50696	-2.13668	3.50696	-2.51394	3.50696	-2.96868		2.83857	1.06366e-06	2.59075	1.89238e-06	2.74091	3.39367e-06	2.60976	1.95433e-06		4.46	0.711	4.48	3.423	4.48	7.571	4.48	1.544		4.46	1.241	4.46	2.783	4.46	8.003	4.46	1.748
								3.50766	-1.80602	3.50766	-2.14253	3.50766	-2.52048	3.50766	-2.9763		2.84286	1.06599e-06	2.59474	1.91446e-06	2.74496	3.3837e-06	2.61436	1.78258e-06		4.48	0.658	4.5	3.336	4.5	7.634	4.5	1.585		4.48	1.111	4.48	2.693	4.48	8.089	4.48	1.795
								3.50836	-1.81163	3.50836	-2.14837	3.50836	-2.52702	3.50836	-2.98392		2.84685	1.05955e-06	2.59934	1.86907e-06	2.74919	3.40547e-06	2.61897	1.85251e-06		4.5	0.619	4.52	3.211	4.52	7.693	4.52	1.624		4.5	1.023	4.5	2.619	4.5	8.169	4.5	1.842
								3.50906	-1.81723	3.50906	-2.15422	3.50906	-2.53357	3.50906	-2.99154		2.85114	1.0255e-06	2.60394	1.86048e-06	2.75356	3.39566e-06	2.62326	1.78994e-06		4.52	0.574	4.54	3.054	4.54	7.75	4.54	1.662		4.52	0.921	4.52	2.499	4.52	8.242	4.52	1.888
								3.50976	-1.82283	3.50976	-2.16006	3.50976	-2.54011	3.50976	-2.99916		2.85513	1.08605e-06	2.60823	1.94268e-06	2.75766	3.41805e-06	2.62725	1.88686e-06		4.54	0.543	4.56	2.894	4.56	7.804	4.56	1.7		4.54	0.832	4.54	2.358	4.54	8.309	4.54	1.931
								3.51046	-1.82844	3.51046	-2.16591	3.51046	-2.54665	3.51046	-3.00678		2.85912	1.06341e-06	2.61252	1.88624e-06	2.76175	3.42694e-06	2.63185	1.98378e-06		4.56	0.512	4.58	2.669	4.58	7.855	4.58	1.734		4.56	0.766	4.56	2.194	4.56	8.371	4.56	1.973
								3.51116	-1.83404	3.51116	-2.17175	3.51116	-2.55319	3.51116	-3.0144		2.8631	1.04286e-06	2.61682	1.91262e-06	2.76612	3.44151e-06	2.63583	2.0077e-06		4.58	0.492	4.6	2.446	4.6	7.906	4.6	1.766		4.58	0.71	4.58	2.051	4.58	8.43	4.58	2.012
								3.51186	-1.83964	3.51186	-2.1776	3.51186	-2.55974	3.51186	-3.02202		2.8674	1.07948e-06	2.62142	1.90894e-06	2.77031	3.44136e-06	2.64043	1.9298e-06		4.6	0.477	4.62	2.269	4.62	7.955	4.62	1.795		4.6	0.664	4.6	1.84	4.6	8.485	4.6	2.048
								3.51256	-1.84524	3.51256	-2.18344	3.51256	-2.56628	3.51256	-3.02964		2.87169	1.11193e-06	2.62571	1.88624e-06	2.7744	3.47019e-06	2.64504	2.08192e-06		4.62	0.462	4.64	2.004	4.64	8.003	4.64	1.821		4.62	0.622	4.62	1.671	4.62	8.538	4.62	2.081
								3.51326	-1.85085	3.51326	-2.18929	3.51326	-2.57282	3.51326	-3.03726		2.87537	1.0912e-06	2.63001	1.78442e-06	2.77868	3.47172e-06	2.64933	2.04205e-06		4.64	0.452	4.66	1.825	4.66	8.051	4.66	1.845		4.64	0.591	4.64	1.521	4.64	8.588	4.64	2.111
								3.51396	-1.85645	3.51396	-2.19513	3.51396	-2.57936	3.51396	-3.04488		2.87967	1.14138e-06	2.6343	1.89545e-06	2.78282	3.49825e-06	2.65393	1.99482e-06		4.66	0.441	4.68	1.666	4.68	8.098	4.68	1.866		4.66	0.566	4.66	1.371	4.66	8.638	4.66	2.138
								3.51466	-1.86205	3.51466	-2.20098	3.51466	-2.58591	3.51466	-3.0525		2.88365	1.15567e-06	2.6389	2.01015e-06	2.78696	3.58842e-06	2.65822	2.20338e-06		4.68	0.439	4.7	1.503	4.7	8.145	4.7	1.884		4.68	0.547	4.68	1.228	4.68	8.685	4.68	2.161
								3.51537	-1.86766	3.51537	-2.20682	3.51537	-2.59245	3.51537	-3.06011		2.88764	1.06458e-06	2.6432	1.91385e-06	2.79115	3.51911e-06	2.66252	2.07579e-06		4.7	0.441	4.72	1.366	4.72	8.194	4.72	1.9		4.7	0.525	4.7	1.092	4.7	8.733	4.7	2.181
								3.51607	-1.87326	3.51607	-2.21267	3.51607	-2.59899	3.51607	-3.06773		2.89163	1.14064e-06	2.6478	1.88256e-06	2.79543	3.65528e-06	2.66712	2.19295e-06		4.72	0.442	4.74	1.234	4.74	8.243	4.74	1.915		4.72	0.516	4.72	0.981	4.72	8.779	4.72	2.199
								3.51677	-1.87886	3.51677	-2.21851	3.51677	-2.60554	3.51677	-3.07535		2.89561	1.12457e-06	2.65209	1.94513e-06	2.79952	3.53874e-06	2.67111	1.96169e-06		4.74	0.443	4.76	1.131	4.76	8.292	4.76	1.927		4.74	0.508	4.74	0.895	4.74	8.824	4.74	2.213
								3.51747	-1.88447	3.51747	-2.22436	3.51747	-2.61208	3.51747	-3.08297		2.89991	1.13383e-06	2.65638	1.87704e-06	2.80375	3.63596e-06	2.67571	1.98316e-06		4.76	0.443	4.78	1.056	4.78	8.342	4.78	1.938		4.76	0.495	4.76	0.807	4.76	8.87	4.76	2.226
								3.51817	-1.89007	3.51817	-2.2302	3.51817	-2.61862	3.51817	-3.09059		2.9039	1.1407e-06	2.66068	1.91937e-06	2.80803	3.57017e-06	2.68	2.03653e-06		4.78	0.44	4.8	0.992	4.8	8.392	4.8	1.947		4.78	0.491	4.78	0.739	4.78	8.916	4.78	2.236
								3.51887	-1.89567	3.51887	-2.23605	3.51887	-2.62516	3.51887	-3.09821		2.90819	1.16824e-06	2.66528	1.9574e-06	2.81227	3.61925e-06	2.68429	1.89606e-06		4.8	0.444	4.82	0.949	4.82	8.443	4.82	1.956		4.8	0.496	4.8	0.69	4.8	8.962	4.8	2.245
								3.51957	-1.90128	3.51957	-2.24189	3.51957	-2.63171	3.51957	-3.10583		2.91248	1.12696e-06	2.66957	1.81141e-06	2.81645	3.5987e-06	2.68859	1.99236e-06		4.82	0.45	4.84	0.882	4.84	8.495	4.84	1.963		4.82	0.493	4.82	0.645	4.82	9.008	4.82	2.253
								3.52027	-1.90688	3.52027	-2.24774	3.52027	-2.63825	3.52027	-3.11345		2.91616	1.1161e-06	2.67387	1.85496e-06	2.82055	3.62768e-06	2.69319	2.0077e-06		4.84	0.457	4.86	0.851	4.86	8.548	4.86	1.971		4.84	0.48	4.84	0.602	4.84	9.054	4.84	2.259
								3.52097	-1.91248	3.52097	-2.25358	3.52097	-2.64479	3.52097	-3.12107		2.92046	1.09611e-06	2.67816	1.97458e-06	2.82473	3.62093e-06	2.69748	1.99973e-06		4.86	0.457	4.88	0.834	4.88	8.602	4.88	1.977		4.86	0.487	4.86	0.57	4.86	9.101	4.86	2.265
								3.52167	-1.91809	3.52167	-2.25943	3.52167	-2.65133	3.52167	-3.12869		2.92444	1.18205e-06	2.68276	1.91017e-06	2.82901	3.65191e-06	2.70208	2.05555e-06		4.88	0.465	4.9	0.8	4.9	8.656	4.9	1.982		4.88	0.488	4.88	0.535	4.88	9.149	4.88	2.269
								3.52237	-1.92369	3.52237	-2.26527	3.52237	-2.65788	3.52237	-3.13631		2.92874	1.14549e-06	2.68705	1.89115e-06	2.8332	3.64394e-06	2.70638	2.15308e-06		4.9	0.463	4.92	0.78	4.92	8.712	4.92	1.988		4.9	0.494	4.9	0.511	4.9	9.197	4.9	2.273
								3.52307	-1.92929	3.52307	-2.27112	3.52307	-2.66442	3.52307	-3.14393		2.93273	1.14678e-06	2.69165	1.95985e-06	2.83743	3.68013e-06	2.71067	2.15799e-06		4.92	0.467	4.94	0.769	4.94	8.768	4.94	1.993		4.92	0.49	4.92	0.504	4.92	9.245	4.92	2.276
								3.52377	-1.93489	3.52377	-2.27696	3.52377	-2.67096	3.52377	-3.15155		2.93671	1.1415e-06	2.69595	1.94268e-06	2.84162	3.67875e-06	2.71496	1.90771e-06		4.94	0.475	4.96	0.762	4.96	8.826	4.96	1.997		4.94	0.493	4.94	0.48	4.94	9.294	4.94	2.279
								3.52447	-1.9405	3.52447	-2.28281	3.52447	-2.67751	3.52447	-3.15917		2.9407	1.16058e-06	2.70024	1.89974e-06	2.84567	3.70727e-06	2.71926	2.17087e-06		4.96	0.481	4.98	0.763	4.98	8.885	4.98	2.002		4.96	0.494	4.96	0.47	4.96	9.344	4.96	2.282
								3.52518	-1.9461	3.52518	-2.28865	3.52518	-2.68405	3.52518	-3.16679		2.94499	1.13978e-06	2.70484	1.90526e-06	2.84999	3.69899e-06	2.72355	2.23098e-06		4.98	0.485	5	0.76	5	8.944	5	2.007		4.98	0.497	4.98	0.46	4.98	9.394	4.98	2.284
								3.52588	-1.9517	3.52588	-2.2945	3.52588	-2.69059	3.52588	-3.17441		2.94898	1.14684e-06	2.70914	2.00279e-06	2.85427	3.73441e-06	2.72815	2.01383e-06		5	0.487	5.02	0.753	5.02	9.005	5.02	2.011		5	0.501	5	0.457	5	9.445	5	2.286
								3.52658	-1.95731	3.52658	-2.30034	3.52658	-2.69713	3.52658	-3.18202		2.95297	1.17076e-06	2.71374	1.90097e-06	2.85836	3.77091e-06	2.73214	1.95004e-06		5.02	0.491	5.04	0.747	5.04	9.066	5.04	2.015		5.02	0.497	5.02	0.447	5.02	9.496	5.02	2.288
								3.52728	-1.96291	3.52728	-2.30619	3.52728	-2.70368	3.52728	-3.18964		2.95696	1.17137e-06	2.71803	1.95188e-06	2.8626	3.79545e-06	2.73674	2.27392e-06		5.04	0.49	5.06	0.751	5.06	9.128	5.06	2.019		5.04	0.502	5.04	0.446	5.04	9.548	5.04	2.289
								3.52798	-1.96851	3.52798	-2.31203	3.52798	-2.71022	3.52798	-3.19726		2.96125	1.1818e-06	2.72233	1.91017e-06	2.86687	3.79698e-06	2.74134	2.1678e-06		5.06	0.505	5.08	0.762	5.08	9.192	5.08	2.023		5.06	0.504	5.06	0.439	5.06	9.601	5.06	2.291
								3.52868	-1.97412	3.52868	-2.31788	3.52868	-2.71676	3.52868	-3.20488		2.96493	1.15027e-06	2.72662	1.92673e-06	2.87097	3.8232e-06	2.74533	2.09726e-06		5.08	0.503	5.1	0.762	5.1	9.257	5.1	2.028		5.08	0.517	5.08	0.435	5.08	9.655	5.08	2.292
								3.52938	-1.97972	3.52938	-2.32372	3.52938	-2.7233	3.52938	-3.2125		2.96922	1.31681e-06	2.73122	1.93286e-06	2.87511	3.90632e-06	2.74993	2.22301e-06		5.1	0.51	5.12	0.768	5.12	9.322	5.12	2.032		5.1	0.508	5.1	0.434	5.1	9.709	5.1	2.293
								3.53008	-1.98532	3.53008	-2.32957	3.53008	-2.72985	3.53008	-3.22012		2.97321	1.19008e-06	2.73551	1.92796e-06	2.87925	3.85004e-06	2.75392	2.07456e-06		5.12	0.508	5.14	0.774	5.14	9.389	5.14	2.036		5.12	0.512	5.12	0.429	5.12	9.764	5.12	2.295
								3.53078	-1.99093	3.53078	-2.33541	3.53078	-2.73639	3.53078	-3.22774		2.9772	1.26234e-06	2.73981	1.9482e-06	2.88371	4.00171e-06	2.75852	2.05125e-06		5.14	0.51	5.16	0.79	5.16	9.456	5.16	2.041		5.14	0.522	5.14	0.43	5.14	9.82	5.14	2.296
								3.53148	-1.99653	3.53148	-2.34126	3.53148	-2.74293	3.53148	-3.23536		2.98119	1.21075e-06	2.74441	1.87275e-06	2.88771	3.89191e-06	2.76312	2.22239e-06		5.16	0.516	5.18	0.799	5.18	9.524	5.18	2.045		5.16	0.52	5.16	0.43	5.16	9.877	5.16	2.297
								3.53218	-2.00213	3.53218	-2.3471	3.53218	-2.74948	3.53218	-3.24298		2.98548	1.25001e-06	2.7487	1.91998e-06	2.89199	4.00309e-06	2.76741	2.12118e-06		5.18	0.516	5.2	0.809	5.2	9.592	5.2	2.049		5.18	0.526	5.18	0.435	5.18	9.934	5.18	2.298
								3.53288	-2.00774	3.53288	-2.35295	3.53288	-2.75602	3.53288	-3.2506		2.98977	1.25584e-06	2.753	1.96108e-06	2.89623	3.92564e-06	2.77171	2.0856e-06		5.2	0.518	5.22	0.827	5.22	9.662	5.22	2.054		5.2	0.525	5.2	0.436	5.2	9.993	5.2	2.299
								3.53358	-2.01334	3.53358	-2.35879	3.53358	-2.76256	3.53358	-3.25822		2.99407	1.23333e-06	2.7576	1.89606e-06	2.90041	3.99894e-06	2.77569	2.27453e-06		5.22	0.52	5.24	0.823	5.24	9.732	5.24	2.058		5.22	0.539	5.22	0.437	5.22	10.052	5.22	2.3
								3.53428	-2.01894	3.53428	-2.36464	3.53428	-2.7691	3.53428	-3.26584		2.99775	1.18064e-06	2.7622	1.90097e-06	2.90464	3.95815e-06	2.78029	2.296e-06		5.24	0.521	5.26	0.829	5.26	9.803	5.26	2.063		5.24	0.537	5.24	0.459	5.24	10.113	5.24	2.301
								3.53498	-2.02454	3.53498	-2.37048	3.53498	-2.77565	3.53498	-3.27346		3.00204	1.2421e-06	2.76649	1.94206e-06	2.90883	3.99603e-06	2.78489	2.10953e-06		5.26	0.526	5.28	0.85	5.28	9.875	5.28	2.068		5.26	0.543	5.26	0.457	5.26	10.174	5.26	2.302
								3.53569	-2.03015	3.53569	-2.37633	3.53569	-2.78219	3.53569	-3.28108		3.00634	1.22284e-06	2.77048	1.99052e-06	2.91302	3.99404e-06	2.78919	2.25e-06		5.28	0.524	5.3	0.864	5.3	9.948	5.3	2.072		5.28	0.549	5.28	0.456	5.28	10.236	5.28	2.303
								3.53639	-2.03575	3.53639	-2.38217	3.53639	-2.78873	3.53639	-3.2887		3.01002	1.25087e-06	2.77508	1.87459e-06	2.9172	4.03222e-06	2.79348	2.25981e-06		5.3	0.536	5.32	0.859	5.32	10.023	5.32	2.077		5.3	0.548	5.3	0.463	5.3	10.299	5.3	2.304
								3.53709	-2.04135	3.53709	-2.38802	3.53709	-2.79528	3.53709	-3.29631		3.0137	1.1983e-06	2.77937	1.90158e-06	2.92139	4.03391e-06	2.79778	2.15921e-06		5.32	0.538	5.34	0.856	5.34	10.098	5.34	2.082		5.32	0.552	5.32	0.481	5.32	10.363	5.32	2.305
								3.53779	-2.04696	3.53779	-2.39386	3.53779	-2.80182	3.53779	-3.30393		3.0183	1.26559e-06	2.78397	1.95985e-06	2.92571	4.05814e-06	2.80238	2.24264e-06		5.34	0.537	5.36	0.871	5.36	10.174	5.36	2.086		5.34	0.554	5.34	0.486	5.34	10.427	5.34	2.306
								3.53849	-2.05256	3.53849	-2.39971	3.53849	-2.80836	3.53849	-3.31155		3.02198	1.23873e-06	2.78796	1.88931e-06	2.92981	4.06059e-06	2.80667	2.36041e-06		5.36	0.538	5.38	0.878	5.38	10.251	5.38	2.091		5.36	0.559	5.36	0.499	5.36	10.493	5.36	2.307
								3.53919	-2.05816	3.53919	-2.40555	3.53919	-2.8149	3.53919	-3.31917		3.02627	1.24216e-06	2.79256	1.93654e-06	2.93409	4.09172e-06	2.81096	2.30582e-06		5.38	0.539	5.4	0.89	5.4	10.329	5.4	2.096		5.38	0.566	5.38	0.493	5.38	10.559	5.38	2.308
								3.53989	-2.06377	3.53989	-2.4114	3.53989	-2.82145	3.53989	-3.32679		3.03057	1.24388e-06	2.79716	1.95188e-06	2.93818	4.09878e-06	2.81556	2.26472e-06		5.4	0.547	5.42	0.899	5.42	10.408	5.42	2.1		5.4	0.559	5.4	0.507	5.4	10.626	5.4	2.309
								3.54059	-2.06937	3.54059	-2.41724	3.54059	-2.82799	3.54059	-3.33441		3.03455	1.23958e-06	2.80146	1.93102e-06	2.94241	4.12638e-06	2.81986	2.22914e-06		5.42	0.551	5.44	0.905	5.44	10.488	5.44	2.105		5.42	0.572	5.42	0.515	5.42	10.695	5.42	2.31
								3.54129	-2.07497	3.54129	-2.42309	3.54129	-2.83453	3.54129	-3.34203		3.03854	1.27044e-06	2.80606	1.92182e-06	2.94656	4.12623e-06	2.82415	2.30705e-06		5.44	0.555	5.46	0.896	5.46	10.57	5.46	2.11		5.44	0.574	5.44	0.518	5.44	10.764	5.44	2.311
								3.54199	-2.08058	3.54199	-2.42893	3.54199	-2.84107	3.54199	-3.34965		3.04283	1.27455e-06	2.81035	1.9758e-06	2.95074	4.16656e-06	2.82845	2.21687e-06		5.46	0.559	5.48	0.894	5.48	10.652	5.48	2.114		5.46	0.576	5.46	0.537	5.46	10.834	5.46	2.312
								3.54269	-2.08618	3.54269	-2.43478	3.54269	-2.84762	3.54269	-3.35727		3.04651	1.26173e-06	2.81464	1.8752e-06	2.95493	4.16625e-06	2.83274	2.18436e-06		5.48	0.567	5.5	0.918	5.5	10.737	5.5	2.119		5.48	0.577	5.48	0.556	5.48	10.905	5.48	2.314
								3.54339	-2.09178	3.54339	-2.44062	3.54339	-2.85416	3.54339	-3.36489		3.05081	1.22928e-06	2.81894	1.8979e-06	2.95921	4.19968e-06	2.83703	2.3917e-06		5.5	0.566	5.52	0.933	5.52	10.822	5.52	2.124		5.5	0.581	5.5	0.567	5.5	10.976	5.5	2.315
								3.54409	-2.09739	3.54409	-2.44647	3.54409	-2.8607	3.54409	-3.37251		3.0548	1.5385e-06	2.82354	1.95433e-06	2.96339	4.26332e-06	2.84163	2.43586e-06		5.52	0.574	5.54	0.922	5.54	10.909	5.54	2.128		5.52	0.587	5.52	0.575	5.52	11.05	5.52	2.316
								3.54479	-2.10299	3.54479	-2.45231	3.54479	-2.86725	3.54479	-3.38013		3.05909	1.2862e-06	2.82814	1.99727e-06	2.96758	4.23235e-06	2.84593	2.19479e-06		5.54	0.576	5.56	0.948	5.56	10.996	5.56	2.133		5.54	0.595	5.54	0.586	5.54	11.124	5.54	2.317
								3.5455	-2.10859	3.5455	-2.45816	3.5455	-2.87379	3.5455	-3.38775		3.06308	1.33822e-06	2.83213	1.94697e-06	2.97167	4.38585e-06	2.85022	2.53094e-06		5.56	0.579	5.58	0.954	5.58	11.085	5.58	2.137		5.56	0.601	5.56	0.603	5.56	11.2	5.56	2.318
								3.5462	-2.11419	3.5462	-2.464	3.5462	-2.88033	3.5462	-3.39537		3.06706	1.30798e-06	2.83642	2.04696e-06	2.97609	4.267e-06	2.85452	2.30398e-06		5.58	0.582	5.6	0.944	5.6	11.176	5.6	2.142		5.58	0.599	5.58	0.606	5.58	11.276	5.58	2.319
								3.5469	-2.1198	3.5469	-2.46985	3.5469	-2.88687	3.5469	-3.40299		3.07136	1.3016e-06	2.84102	1.97396e-06	2.98023	4.38938e-06	2.85912	2.35735e-06		5.6	0.589	5.62	0.962	5.62	11.267	5.62	2.147		5.6	0.603	5.6	0.627	5.6	11.353	5.6	2.32
								3.5476	-2.1254	3.5476	-2.47569	3.5476	-2.89342	3.5476	-3.4106		3.07534	1.30418e-06	2.84562	1.92734e-06	2.98433	4.30381e-06	2.86341	2.36225e-06		5.62	0.591	5.64	0.972	5.64	11.36	5.64	2.151		5.62	0.61	5.62	0.647	5.62	11.432	5.62	2.322
								3.5483	-2.131	3.5483	-2.48154	3.5483	-2.89996	3.5483	-3.41822		3.07933	1.33951e-06	2.84961	1.94513e-06	2.98856	4.38048e-06	2.8677	2.50334e-06		5.64	0.602	5.66	0.975	5.66	11.456	5.66	2.156		5.64	0.612	5.64	0.665	5.64	11.511	5.64	2.323
								3.549	-2.13661	3.549	-2.48738	3.549	-2.9065	3.549	-3.42584		3.08332	1.30522e-06	2.85421	1.98378e-06	2.99279	4.34092e-06	2.872	2.39783e-06		5.66	0.608	5.68	0.988	5.68	11.552	5.68	2.16		5.66	0.62	5.66	0.669	5.66	11.592	5.66	2.324
								3.5497	-2.14221	3.5497	-2.49323	3.5497	-2.91304	3.5497	-3.43346		3.08761	1.33828e-06	2.8585	2.04082e-06	2.99707	4.38754e-06	2.87629	2.36409e-06		5.68	0.606	5.7	0.999	5.7	11.649	5.7	2.165		5.68	0.613	5.68	0.678	5.68	11.673	5.68	2.326
								3.5504	-2.14781	3.5504	-2.49907	3.5504	-2.91959	3.5504	-3.44108		3.0916	1.31534e-06	2.8631	1.95556e-06	3.00112	4.37849e-06	2.88059	2.4788e-06		5.7	0.613	5.72	1	5.72	11.748	5.72	2.17		5.7	0.616	5.7	0.689	5.7	11.755	5.7	2.327
								3.5511	-2.15342	3.5511	-2.50492	3.5511	-2.92613	3.5511	-3.4487		3.09559	1.34767e-06	2.8674	1.90526e-06	3.00544	4.41146e-06	2.88549	2.33526e-06		5.72	0.618	5.74	1.014	5.74	11.848	5.74	2.174		5.72	0.626	5.72	0.719	5.72	11.838	5.72	2.328
								3.5518	-2.15902	3.5518	-2.51076	3.5518	-2.93267	3.5518	-3.45632		3.09957	1.31454e-06	2.87169	2.04266e-06	3.00949	4.41008e-06	2.88948	2.29662e-06		5.74	0.621	5.76	1.038	5.76	11.95	5.76	2.179		5.74	0.628	5.74	0.707	5.74	11.922	5.74	2.33
								3.5525	-2.16462	3.5525	-2.51661	3.5525	-2.93922	3.5525	-3.46394		3.10387	1.33166e-06	2.87629	1.94145e-06	3.01377	4.44627e-06	2.89408	2.48555e-06		5.76	0.628	5.78	1.029	5.78	12.053	5.78	2.183		5.76	0.629	5.76	0.731	5.76	12.007	5.76	2.331
								3.5532	-2.17023	3.5532	-2.52245	3.5532	-2.94576	3.5532	-3.47156		3.10786	1.35239e-06	2.88059	1.99666e-06	3.01786	4.43722e-06	2.89837	2.44445e-06		5.78	0.629	5.8	1.044	5.8	12.158	5.8	2.188		5.78	0.634	5.78	0.744	5.78	12.094	5.78	2.333
								3.5539	-2.17583	3.5539	-2.5283	3.5539	-2.9523	3.5539	-3.47918		3.11215	1.31436e-06	2.88488	1.94697e-06	3.02223	4.46621e-06	2.90267	2.42359e-06		5.8	0.635	5.82	1.046	5.82	12.264	5.82	2.193		5.8	0.638	5.8	0.746	5.8	12.181	5.8	2.334
								3.5546	-2.18143	3.5546	-2.53414	3.5546	-2.95884	3.5546	-3.4868		3.11614	1.31712e-06	2.88917	1.98807e-06	3.02637	4.46866e-06	2.90727	2.44813e-06		5.82	0.64	5.84	1.051	5.84	12.372	5.84	2.197		5.82	0.645	5.82	0.768	5.82	12.27	5.82	2.336
								3.55531	-2.18704	3.55531	-2.53999	3.55531	-2.96539	3.55531	-3.49442		3.12012	1.35031e-06	2.89377	1.91998e-06	3.03052	4.48814e-06	2.91187	2.48493e-06		5.84	0.646	5.86	1.057	5.86	12.48	5.86	2.202		5.84	0.644	5.84	0.775	5.84	12.36	5.84	2.337
								3.55601	-2.19264	3.55601	-2.54583	3.55601	-2.97193	3.55601	-3.50204		3.12411	1.29504e-06	2.89807	1.96292e-06	3.03484	4.49074e-06	2.91586	2.45058e-06		5.86	0.649	5.88	1.07	5.88	12.592	5.88	2.206		5.86	0.65	5.86	0.783	5.86	12.451	5.86	2.339
								3.55671	-2.19824	3.55671	-2.55168	3.55671	-2.97847	3.55671	-3.50966		3.1284	1.32129e-06	2.90236	2.01935e-06	3.03903	4.51881e-06	2.92015	2.45242e-06		5.88	0.656	5.9	1.076	5.9	12.704	5.9	2.211		5.88	0.653	5.88	0.788	5.88	12.544	5.88	2.341
								3.55741	-2.20384	3.55741	-2.55752	3.55741	-2.98501	3.55741	-3.51728		3.13239	1.32914e-06	2.90696	1.96599e-06	3.04307	4.51283e-06	2.92444	2.37268e-06		5.9	0.658	5.92	1.083	5.92	12.818	5.92	2.216		5.9	0.662	5.9	0.81	5.9	12.637	5.9	2.343
								3.55811	-2.20945	3.55811	-2.56337	3.55811	-2.99156	3.55811	-3.5249		3.13607	1.31626e-06	2.91156	1.92121e-06	3.0474	4.53859e-06	2.92905	2.60087e-06		5.92	0.666	5.94	1.091	5.94	12.934	5.94	2.22		5.92	0.669	5.92	0.81	5.92	12.733	5.92	2.344
								3.55881	-2.21505	3.55881	-2.56921	3.55881	-2.9981	3.55881	-3.53251		3.14037	1.53746e-06	2.91586	2.13652e-06	3.05159	4.56251e-06	2.93303	2.93825e-06		5.94	0.67	5.96	1.091	5.96	13.051	5.96	2.225		5.94	0.667	5.94	0.832	5.94	12.829	5.94	2.346
								3.55951	-2.22065	3.55951	-2.57506	3.55951	-3.00464	3.55951	-3.54013		3.14466	1.36257e-06	2.92015	1.97887e-06	3.05586	4.56435e-06	2.93794	2.42298e-06		5.96	0.672	5.98	1.108	5.98	13.17	5.98	2.23		5.96	0.674	5.96	0.833	5.96	12.927	5.96	2.348
								3.56021	-2.22626	3.56021	-2.5809	3.56021	-3.01119	3.56021	-3.54775		3.14895	1.4149e-06	2.92475	2.03898e-06	3.06	4.70605e-06	2.94223	2.61375e-06		5.98	0.682	6	1.112	6	13.291	6	2.234		5.98	0.678	5.98	0.845	5.98	13.025	5.98	2.35
								3.56091	-2.23186	3.56091	-2.58675	3.56091	-3.01773	3.56091	-3.55537		3.15294	1.37257e-06	2.92905	2.01629e-06	3.0641	4.5964e-06	2.94653	2.46715e-06		6	0.684	6.02	1.124	6.02	13.413	6.02	2.239		6	0.68	6	0.857	6	13.126	6	2.352
								3.56161	-2.23746	3.56161	-2.5926	3.56161	-3.02427	3.56161	-3.56299		3.15693	1.40257e-06	2.93303	1.97335e-06	3.06847	4.71034e-06	2.95082	2.61314e-06		6.02	0.689	6.04	1.136	6.04	13.537	6.04	2.244		6.02	0.688	6.02	0.867	6.02	13.228	6.02	2.354
								3.56231	-2.24307	3.56231	-2.59844	3.56231	-3.03081	3.56231	-3.57061		3.16092	1.33841e-06	2.93794	1.88318e-06	3.07243	4.61664e-06	2.95542	2.58553e-06		6.04	0.697	6.06	1.132	6.06	13.663	6.06	2.249		6.04	0.693	6.04	0.876	6.04	13.33	6.04	2.357
								3.56301	-2.24867	3.56301	-2.60429	3.56301	-3.03736	3.56301	-3.57823		3.1649	1.36724e-06	2.94193	2.01322e-06	3.07684	4.69378e-06	2.95941	2.48555e-06		6.06	0.696	6.08	1.13	6.08	13.79	6.08	2.254		6.06	0.694	6.06	0.886	6.06	13.434	6.06	2.359
								3.56371	-2.25427	3.56371	-2.61013	3.56371	-3.0439	3.56371	-3.58585		3.16858	1.36638e-06	2.94653	1.9985e-06	3.08089	4.64563e-06	2.96401	2.5383e-06		6.08	0.705	6.1	1.133	6.1	13.919	6.1	2.259		6.08	0.702	6.08	0.897	6.08	13.54	6.08	2.361
								3.56441	-2.25988	3.56441	-2.61598	3.56441	-3.05044	3.56441	-3.59347		3.17318	1.33196e-06	2.95082	1.96415e-06	3.08522	4.69623e-06	2.9683	2.59474e-06		6.1	0.708	6.12	1.139	6.12	14.05	6.12	2.264		6.1	0.706	6.1	0.909	6.1	13.647	6.1	2.364
								3.56512	-2.26548	3.56512	-2.62182	3.56512	-3.05698	3.56512	-3.60109		3.17717	1.31135e-06	2.95542	1.94513e-06	3.08936	4.67783e-06	2.9729	2.47451e-06		6.12	0.715	6.14	1.159	6.14	14.183	6.14	2.27		6.12	0.714	6.12	0.913	6.12	13.756	6.12	2.367
								3.56582	-2.27108	3.56582	-2.62767	3.56582	-3.06353	3.56582	-3.60871		3.18116	1.36797e-06	2.95972	1.98255e-06	3.09359	4.7082e-06	2.97689	2.44936e-06		6.14	0.719	6.16	1.172	6.16	14.318	6.16	2.275		6.14	0.714	6.14	0.918	6.14	13.866	6.14	2.369
								3.56652	-2.27669	3.56652	-2.63351	3.56652	-3.07007	3.56652	-3.61633		3.18515	1.35552e-06	2.96401	1.93164e-06	3.09759	4.70175e-06	2.98149	2.59535e-06		6.16	0.728	6.18	1.157	6.18	14.456	6.18	2.281		6.16	0.721	6.16	0.921	6.16	13.979	6.16	2.372
								3.56722	-2.28229	3.56722	-2.63936	3.56722	-3.07661	3.56722	-3.62395		3.18944	1.39202e-06	2.9683	1.92305e-06	3.10182	4.72522e-06	2.98579	2.53462e-06		6.18	0.735	6.2	1.171	6.2	14.594	6.2	2.287		6.18	0.731	6.18	0.943	6.18	14.091	6.18	2.375
								3.56792	-2.28789	3.56792	-2.6452	3.56792	-3.08316	3.56792	-3.63157		3.19343	1.35748e-06	2.9729	1.985e-06	3.10606	4.73074e-06	2.99008	2.50518e-06		6.2	0.739	6.22	1.178	6.22	14.736	6.22	2.293		6.2	0.729	6.2	0.945	6.2	14.207	6.2	2.378
								3.56862	-2.29349	3.56862	-2.65105	3.56862	-3.0897	3.56862	-3.63919		3.19711	1.38852e-06	2.97751	2.00034e-06	3.11033	4.75819e-06	2.99468	2.52481e-06		6.22	0.742	6.24	1.188	6.24	14.878	6.24	2.299		6.22	0.744	6.22	0.946	6.22	14.324	6.22	2.381
								3.56932	-2.2991	3.56932	-2.65689	3.56932	-3.09624	3.56932	-3.6468		3.20171	1.39177e-06	2.9818	1.95863e-06	3.11466	4.7631e-06	2.99897	2.58737e-06		6.24	0.75	6.26	1.19	6.26	15.024	6.26	2.306		6.24	0.747	6.24	0.958	6.24	14.443	6.24	2.384
								3.57002	-2.3047	3.57002	-2.66274	3.57002	-3.10278	3.57002	-3.65442		3.206	1.38809e-06	2.98609	1.96967e-06	3.1188	4.79423e-06	3.00327	2.59719e-06		6.26	0.76	6.28	1.18	6.28	15.172	6.28	2.312		6.26	0.754	6.26	0.963	6.26	14.563	6.26	2.387
								3.57072	-2.3103	3.57072	-2.66858	3.57072	-3.10933	3.57072	-3.66204		3.20968	1.38662e-06	2.99039	1.96967e-06	3.12299	4.79331e-06	3.00756	2.55854e-06		6.28	0.766	6.3	1.187	6.3	15.322	6.3	2.319		6.28	0.762	6.28	0.96	6.28	14.687	6.28	2.39
								3.57142	-2.31591	3.57142	-2.67443	3.57142	-3.11587	3.57142	-3.66966		3.21398	1.42821e-06	2.99468	1.86784e-06	3.12722	4.81692e-06	3.01216	2.7671e-06		6.3	0.768	6.32	1.2	6.32	15.473	6.32	2.326		6.3	0.769	6.3	0.969	6.3	14.811	6.3	2.393
								3.57212	-2.32151	3.57212	-2.68027	3.57212	-3.12241	3.57212	-3.67728		3.21796	1.36779e-06	2.99928	2.0077e-06	3.13127	4.83824e-06	3.01646	2.51377e-06		6.32	0.778	6.34	1.206	6.34	15.627	6.34	2.333		6.32	0.771	6.32	0.969	6.32	14.936	6.32	2.397
								3.57282	-2.32711	3.57282	-2.68612	3.57282	-3.12895	3.57282	-3.6849		3.22195	1.38502e-06	3.00358	2.02488e-06	3.13559	4.85817e-06	3.02075	2.61498e-06		6.34	0.787	6.36	1.203	6.36	15.785	6.36	2.341		6.34	0.773	6.34	0.974	6.34	15.064	6.34	2.4
								3.57352	-2.33272	3.57352	-2.69196	3.57352	-3.1355	3.57352	-3.69252		3.22594	1.47777e-06	3.00818	2.01935e-06	3.13969	4.87796e-06	3.02504	2.75729e-06		6.36	0.797	6.38	1.176	6.38	15.945	6.38	2.348		6.36	0.786	6.36	0.99	6.36	15.193	6.36	2.404
								3.57422	-2.33832	3.57422	-2.69781	3.57422	-3.14204	3.57422	-3.70014		3.23054	1.39668e-06	3.01216	2.02181e-06	3.14387	4.90418e-06	3.02934	2.60026e-06		6.38	0.803	6.4	1.185	6.4	16.108	6.4	2.356		6.38	0.789	6.38	0.977	6.38	15.324	6.38	2.408
								3.57492	-2.34392	3.57492	-2.70365	3.57492	-3.14858	3.57492	-3.70776		3.23422	1.46428e-06	3.01676	1.99789e-06	3.14824	5.05017e-06	3.03394	2.63031e-06		6.4	0.813	6.42	1.183	6.42	16.272	6.42	2.363		6.4	0.798	6.4	0.976	6.4	15.458	6.4	2.411
								3.57563	-2.34953	3.57563	-2.7095	3.57563	-3.15513	3.57563	-3.71538		3.23821	1.39962e-06	3.02136	2.01015e-06	3.15238	4.9419e-06	3.03823	2.64135e-06		6.42	0.818	6.44	1.182	6.44	16.441	6.44	2.371		6.42	0.804	6.42	0.984	6.42	15.593	6.42	2.415
								3.57633	-2.35513	3.57633	-2.71534	3.57633	-3.16167	3.57633	-3.723		3.24219	1.42097e-06	3.02566	2.02978e-06	3.15657	5.07777e-06	3.04253	2.83397e-06		6.44	0.826	6.46	1.179	6.46	16.61	6.46	2.38		6.44	0.817	6.44	0.985	6.44	15.732	6.44	2.419
								3.57703	-2.36073	3.57703	-2.72119	3.57703	-3.16821	3.57703	-3.73062		3.24649	1.40797e-06	3.02995	2.03837e-06	3.16076	4.98714e-06	3.04682	2.65546e-06		6.46	0.833	6.48	1.163	6.48	16.783	6.48	2.388		6.46	0.819	6.46	0.995	6.46	15.871	6.46	2.423
								3.57773	-2.36634	3.57773	-2.72703	3.57773	-3.17475	3.57773	-3.73824		3.25047	1.42655e-06	3.03455	2.01935e-06	3.16504	5.08391e-06	3.05111	2.7119e-06		6.48	0.845	6.5	1.16	6.5	16.959	6.5	2.397		6.48	0.821	6.48	0.984	6.48	16.012	6.48	2.427
								3.57843	-2.37194	3.57843	-2.73288	3.57843	-3.1813	3.57843	-3.74586		3.25446	1.41784e-06	3.03854	1.95679e-06	3.16899	5.03315e-06	3.05572	2.81863e-06		6.5	0.846	6.52	1.152	6.52	17.137	6.52	2.405		6.5	0.836	6.5	0.988	6.5	16.156	6.5	2.431
								3.57913	-2.37754	3.57913	-2.73872	3.57913	-3.18784	3.57913	-3.75348		3.25875	1.43514e-06	3.04345	1.94329e-06	3.17336	5.08605e-06	3.06001	2.70699e-06		6.52	0.855	6.54	1.149	6.54	17.317	6.54	2.414		6.52	0.842	6.52	0.989	6.52	16.302	6.52	2.435
								3.57983	-2.38314	3.57983	-2.74457	3.57983	-3.19438	3.57983	-3.7611		3.26274	1.36816e-06	3.04774	2.03408e-06	3.1775	5.07869e-06	3.06461	2.63767e-06		6.54	0.86	6.56	1.153	6.56	17.501	6.56	2.424		6.54	0.849	6.54	0.968	6.54	16.45	6.54	2.439
								3.58053	-2.38875	3.58053	-2.75041	3.58053	-3.20093	3.58053	-3.76871		3.26704	1.38208e-06	3.05203	1.9893e-06	3.18164	5.11841e-06	3.0689	2.78673e-06		6.56	0.873	6.58	1.119	6.58	17.687	6.58	2.433		6.56	0.855	6.56	0.959	6.56	16.6	6.56	2.444
								3.58123	-2.39435	3.58123	-2.75626	3.58123	-3.20747	3.58123	-3.77633		3.27102	1.43189e-06	3.05633	1.9985e-06	3.18601	5.11841e-06	3.0732	2.69104e-06		6.58	0.874	6.6	1.118	6.6	17.875	6.6	2.443		6.58	0.863	6.58	0.953	6.58	16.753	6.58	2.448
								3.58193	-2.39995	3.58193	-2.7621	3.58193	-3.21401	3.58193	-3.78395		3.27501	1.35165e-06	3.06062	1.99175e-06	3.19029	5.15491e-06	3.0778	2.61927e-06		6.6	0.881	6.62	1.102	6.62	18.065	6.62	2.452		6.6	0.869	6.6	0.934	6.6	16.907	6.6	2.453
								3.58263	-2.40556	3.58263	-2.76795	3.58263	-3.22055	3.58263	-3.79157		3.279	1.42005e-06	3.06522	1.94022e-06	3.19429	5.16656e-06	3.08209	2.78612e-06		6.62	0.888	6.64	1.092	6.64	18.258	6.64	2.462		6.62	0.873	6.62	0.934	6.62	17.064	6.62	2.458
								3.58333	-2.41116	3.58333	-2.77379	3.58333	-3.2271	3.58333	-3.79919		3.28329	1.40674e-06	3.06952	2.00831e-06	3.19853	5.20291e-06	3.08639	2.83887e-06		6.64	0.893	6.66	1.084	6.66	18.454	6.66	2.473		6.64	0.891	6.64	0.908	6.64	17.223	6.64	2.463
								3.58403	-2.41676	3.58403	-2.77964	3.58403	-3.23364	3.58403	-3.80681		3.28697	1.39907e-06	3.07412	1.95924e-06	3.20267	5.20459e-06	3.09068	2.59903e-06		6.66	0.906	6.68	1.066	6.68	18.653	6.68	2.483		6.66	0.89	6.66	0.9	6.66	17.385	6.66	2.468
								3.58473	-2.42237	3.58473	-2.78548	3.58473	-3.24018	3.58473	-3.81443		3.29127	1.43778e-06	3.07841	2.01506e-06	3.20699	5.23496e-06	3.09497	2.81311e-06		6.68	0.907	6.7	1.057	6.7	18.855	6.7	2.493		6.68	0.9	6.68	0.882	6.68	17.549	6.68	2.473
								3.58544	-2.42797	3.58544	-2.79133	3.58544	-3.24672	3.58544	-3.82205		3.29525	1.34975e-06	3.08301	1.95801e-06	3.21122	5.2575e-06	3.09957	2.78919e-06		6.7	0.922	6.72	1.039	6.72	19.06	6.72	2.503		6.7	0.908	6.7	0.864	6.7	17.716	6.7	2.479
								3.58614	-2.43357	3.58614	-2.79717	3.58614	-3.25327	3.58614	-3.82967		3.29924	1.40054e-06	3.08731	2.04573e-06	3.21537	5.30259e-06	3.10387	2.64197e-06		6.72	0.926	6.74	1.023	6.74	19.268	6.74	2.514		6.72	0.921	6.72	0.848	6.72	17.886	6.72	2.484
								3.58684	-2.43918	3.58684	-2.80302	3.58684	-3.25981	3.58684	-3.83729		3.30353	1.40944e-06	3.0916	2.09358e-06	3.21951	5.3328e-06	3.10816	2.73521e-06		6.74	0.935	6.76	1.02	6.76	19.478	6.76	2.524		6.74	0.927	6.74	0.836	6.74	18.057	6.74	2.489
								3.58754	-2.44478	3.58754	-2.80886	3.58754	-3.26635	3.58754	-3.84491		3.30783	1.37901e-06	3.0962	1.90955e-06	3.22378	5.35887e-06	3.11246	2.89285e-06		6.76	0.938	6.78	1.002	6.78	19.691	6.78	2.535		6.76	0.934	6.76	0.813	6.76	18.231	6.76	2.495
								3.58824	-2.45038	3.58824	-2.81471	3.58824	-3.2729	3.58824	-3.85253		3.31182	1.38993e-06	3.10049	1.95801e-06	3.22806	5.3742e-06	3.11706	2.82047e-06		6.78	0.942	6.8	0.992	6.8	19.906	6.8	2.546		6.78	0.938	6.78	0.81	6.78	18.408	6.78	2.501
								3.58894	-2.45599	3.58894	-2.82055	3.58894	-3.27944	3.58894	-3.86015		3.3158	1.39791e-06	3.10509	2.03346e-06	3.2322	5.40901e-06	3.12135	2.72601e-06		6.8	0.957	6.82	0.982	6.82	20.125	6.82	2.557		6.8	0.949	6.8	0.796	6.8	18.587	6.8	2.507
								3.58964	-2.46159	3.58964	-2.8264	3.58964	-3.28598	3.58964	-3.86777		3.31948	1.43686e-06	3.10939	2.08254e-06	3.23634	5.53629e-06	3.12564	2.96585e-06		6.82	0.962	6.84	0.967	6.84	20.348	6.84	2.568		6.82	0.959	6.82	0.783	6.82	18.769	6.82	2.514
								3.59034	-2.46719	3.59034	-2.83224	3.59034	-3.29252	3.59034	-3.87539		3.32378	1.36809e-06	3.11338	1.97212e-06	3.24053	5.43186e-06	3.13055	2.86648e-06		6.84	0.969	6.86	0.961	6.86	20.573	6.86	2.579		6.84	0.965	6.84	0.776	6.84	18.953	6.84	2.52
								3.59104	-2.47279	3.59104	-2.83809	3.59104	-3.29907	3.59104	-3.883		3.32807	1.469e-06	3.11798	2.00893e-06	3.24476	5.58276e-06	3.13454	2.88427e-06		6.86	0.976	6.88	0.945	6.88	20.8	6.88	2.589		6.86	0.973	6.86	0.759	6.86	19.139	6.86	2.527
								3.59174	-2.4784	3.59174	-2.84393	3.59174	-3.30561	3.59174	-3.89062		3.33206	1.43815e-06	3.12227	1.95249e-06	3.249	5.46912e-06	3.13883	2.80268e-06		6.88	0.984	6.9	0.932	6.9	21.033	6.9	2.6		6.88	0.974	6.88	0.752	6.88	19.329	6.88	2.534
								3.59244	-2.484	3.59244	-2.84978	3.59244	-3.31215	3.59244	-3.89824		3.33604	1.4533e-06	3.12687	2.02488e-06	3.25327	5.58705e-06	3.14313	2.89837e-06		6.9	0.994	6.92	0.941	6.92	21.267	6.92	2.611		6.9	0.99	6.9	0.753	6.9	19.52	6.9	2.541
								3.59314	-2.4896	3.59314	-2.85562	3.59314	-3.31869	3.59314	-3.90586		3.34003	1.38226e-06	3.13117	1.9942e-06	3.25732	5.52878e-06	3.14742	2.74686e-06		6.92	1	6.94	0.921	6.94	21.505	6.94	2.621		6.92	0.997	6.92	0.744	6.92	19.716	6.92	2.548
								3.59384	-2.49521	3.59384	-2.86147	3.59384	-3.32524	3.59384	-3.91348		3.34433	1.42385e-06	3.13577	2.03837e-06	3.26142	5.58414e-06	3.15171	2.8585e-06		6.94	1.006	6.96	0.908	6.96	21.745	6.96	2.632		6.94	1.005	6.94	0.743	6.94	19.912	6.94	2.556
								3.59454	-2.50081	3.59454	-2.86731	3.59454	-3.33178	3.59454	-3.9211		3.34831	1.41159e-06	3.13975	1.93532e-06	3.26574	5.5639e-06	3.15631	2.84133e-06		6.96	1.011	6.98	0.909	6.98	21.988	6.98	2.642		6.96	1.008	6.96	0.734	6.96	20.112	6.96	2.564
								3.59525	-2.50641	3.59525	-2.87316	3.59525	-3.33832	3.59525	-3.92872		3.35261	1.40005e-06	3.14435	1.9666e-06	3.26997	5.59365e-06	3.16061	2.78857e-06		6.98	1.018	7	0.912	7	22.234	7	2.652		6.98	1.019	6.98	0.736	6.98	20.315	6.98	2.572
								3.59595	-2.51202	3.59595	-2.879	3.59595	-3.34487	3.59595	-3.93634		3.35659	1.41637e-06	3.14895	1.94268e-06	3.27411	5.59058e-06	3.16521	2.84685e-06		7	1.029	7.02	0.901	7.02	22.485	7.02	2.661		7	1.028	7	0.737	7	20.52	7	2.581
								3.59665	-2.51762	3.59665	-2.88485	3.59665	-3.35141	3.59665	-3.94396		3.36058	1.37423e-06	3.15294	2.05248e-06	3.27844	5.61788e-06	3.1695	2.92168e-06		7.02	1.042	7.04	0.889	7.04	22.739	7.04	2.671		7.02	1.032	7.02	0.729	7.02	20.728	7.02	2.589
								3.59735	-2.52322	3.59735	-2.89069	3.59735	-3.35795	3.59735	-3.95158		3.36488	1.3949e-06	3.15724	1.94329e-06	3.28258	5.62631e-06	3.17349	2.87384e-06		7.04	1.043	7.06	0.891	7.06	22.997	7.06	2.681		7.04	1.042	7.04	0.727	7.04	20.938	7.04	2.598
								3.59805	-2.52883	3.59805	-2.89654	3.59805	-3.36449	3.59805	-3.9592		3.36886	1.37926e-06	3.16184	1.9985e-06	3.28686	5.6625e-06	3.17809	3.03885e-06		7.06	1.058	7.08	0.881	7.08	23.258	7.08	2.69		7.06	1.051	7.06	0.728	7.06	21.153	7.06	2.607
								3.59875	-2.53443	3.59875	-2.90238	3.59875	-3.37104	3.59875	-3.96682		3.37254	1.35356e-06	3.16613	1.985e-06	3.29077	5.66281e-06	3.18269	3.0278e-06		7.08	1.063	7.1	0.881	7.1	23.522	7.1	2.699		7.08	1.063	7.08	0.73	7.08	21.369	7.08	2.617
								3.59945	-2.54003	3.59945	-2.90823	3.59945	-3.37758	3.59945	-3.97444		3.37714	1.36668e-06	3.17073	1.95556e-06	3.29509	5.69271e-06	3.18699	3.07749e-06		7.1	1.073	7.12	0.865	7.12	23.791	7.12	2.708		7.1	1.063	7.1	0.729	7.1	21.589	7.1	2.627
								3.60015	-2.54564	3.60015	-2.91407	3.60015	-3.38412	3.60015	-3.98206		3.38082	1.38797e-06	3.17502	1.98991e-06	3.29923	5.70283e-06	3.19128	2.8217e-06		7.12	1.076	7.14	0.874	7.14	24.061	7.14	2.717		7.12	1.077	7.12	0.737	7.12	21.811	7.12	2.637
								3.60085	-2.55124	3.60085	-2.91992	3.60085	-3.39066	3.60085	-3.98968		3.38481	1.40294e-06	3.17932	1.98807e-06	3.30351	5.7286e-06	3.19557	2.88427e-06		7.14	1.086	7.16	0.859	7.16	24.335	7.16	2.725		7.14	1.081	7.14	0.734	7.14	22.034	7.14	2.647
								3.60155	-2.55684	3.60155	-2.92576	3.60155	-3.39721	3.60155	-3.99729		3.3888	1.37889e-06	3.18392	1.98562e-06	3.30765	5.73228e-06	3.19987	2.99345e-06		7.16	1.09	7.18	0.851	7.18	24.613	7.18	2.734		7.16	1.082	7.16	0.739	7.16	22.261	7.16	2.658
								3.60225	-2.56244	3.60225	-2.93161	3.60225	-3.40375	3.60225	-4.00491		3.39309	1.37319e-06	3.18852	1.96537e-06	3.31188	5.76954e-06	3.20447	2.91064e-06		7.18	1.103	7.2	0.864	7.2	24.894	7.2	2.742		7.18	1.085	7.18	0.742	7.18	22.488	7.18	2.669
								3.60295	-2.56805	3.60295	-2.93745	3.60295	-3.41029	3.60295	-4.01253		3.39739	1.39214e-06	3.19251	1.96353e-06	3.31598	5.77153e-06	3.20846	2.80636e-06		7.2	1.104	7.22	0.866	7.22	25.177	7.22	2.751		7.2	1.096	7.2	0.735	7.2	22.72	7.2	2.68
								3.60365	-2.57365	3.60365	-2.9433	3.60365	-3.41684	3.60365	-4.02015		3.40107	1.35668e-06	3.19711	1.97826e-06	3.32035	5.7999e-06	3.21275	2.97566e-06		7.22	1.103	7.24	0.853	7.24	25.463	7.24	2.76		7.22	1.101	7.22	0.738	7.22	22.953	7.22	2.692
								3.60435	-2.57925	3.60435	-2.94914	3.60435	-3.42338	3.60435	-4.02777		3.40536	1.38515e-06	3.2014	1.97212e-06	3.32458	5.92289e-06	3.21766	3.09957e-06		7.24	1.114	7.26	0.862	7.26	25.753	7.26	2.768		7.24	1.102	7.24	0.743	7.24	23.19	7.24	2.704
								3.60506	-2.58486	3.60506	-2.95499	3.60506	-3.42992	3.60506	-4.03539		3.40935	1.38226e-06	3.20569	2.00647e-06	3.32872	5.83395e-06	3.22195	2.85544e-06		7.26	1.123	7.28	0.861	7.28	26.045	7.28	2.776		7.26	1.108	7.26	0.747	7.26	23.427	7.26	2.717
								3.60576	-2.59046	3.60576	-2.96083	3.60576	-3.43646	3.60576	-4.04301		3.41333	1.38257e-06	3.2103	1.95188e-06	3.33305	5.97396e-06	3.22624	3.18791e-06		7.28	1.122	7.3	0.854	7.3	26.341	7.3	2.785		7.28	1.115	7.28	0.737	7.28	23.668	7.28	2.729
								3.60646	-2.59606	3.60646	-2.96668	3.60646	-3.44301	3.60646	-4.05063		3.41763	1.34546e-06	3.21459	1.89299e-06	3.33714	5.86738e-06	3.23054	3.00634e-06		7.3	1.137	7.32	0.866	7.32	26.641	7.32	2.793		7.3	1.121	7.3	0.743	7.3	23.91	7.3	2.742
								3.60716	-2.60167	3.60716	-2.97252	3.60716	-3.44955	3.60716	-4.05825		3.42162	1.38594e-06	3.21919	2.05923e-06	3.34142	5.96522e-06	3.23514	3.0916e-06		7.32	1.139	7.34	0.864	7.34	26.943	7.34	2.802		7.32	1.115	7.32	0.753	7.32	24.153	7.32	2.756
								3.60786	-2.60727	3.60786	-2.97837	3.60786	-3.45609	3.60786	-4.06587		3.4256	1.39128e-06	3.22348	2.03408e-06	3.34556	5.8979e-06	3.23913	3.06522e-06		7.34	1.143	7.36	0.869	7.36	27.248	7.36	2.81		7.34	1.122	7.34	0.75	7.34	24.4	7.34	2.77
								3.60856	-2.61287	3.60856	-2.98421	3.60856	-3.46263	3.60856	-4.07349		3.4299	1.37349e-06	3.22808	1.94268e-06	3.34975	5.95448e-06	3.24342	3.29157e-06		7.36	1.144	7.38	0.859	7.38	27.555	7.38	2.819		7.36	1.122	7.36	0.756	7.36	24.646	7.36	2.784
								3.60926	-2.61848	3.60926	-2.99006	3.60926	-3.46918	3.60926	-4.08111		3.43388	1.30013e-06	3.23238	1.87152e-06	3.35393	5.93731e-06	3.24802	3.02719e-06		7.38	1.151	7.4	0.866	7.4	27.866	7.4	2.828		7.38	1.123	7.38	0.75	7.38	24.895	7.38	2.799
								3.60996	-2.62408	3.60996	-2.9959	3.60996	-3.47572	3.60996	-4.08873		3.43787	1.36037e-06	3.23667	2.0169e-06	3.35817	5.96874e-06	3.25231	3.06461e-06		7.4	1.151	7.42	0.878	7.42	28.177	7.42	2.837		7.4	1.126	7.4	0.749	7.4	25.145	7.4	2.814
								3.61066	-2.62968	3.61066	-3.00175	3.61066	-3.48226	3.61066	-4.09635		3.44217	1.33571e-06	3.24097	1.91998e-06	3.36231	5.97012e-06	3.25691	3.1419e-06		7.42	1.155	7.44	0.867	7.44	28.492	7.44	2.846		7.42	1.125	7.42	0.751	7.42	25.397	7.42	2.829
								3.61136	-2.63529	3.61136	-3.00759	3.61136	-3.48881	3.61136	-4.10397		3.44585	1.29964e-06	3.24526	1.95617e-06	3.36654	6.00355e-06	3.26152	3.14251e-06		7.44	1.157	7.46	0.874	7.46	28.808	7.46	2.855		7.44	1.13	7.44	0.753	7.44	25.652	7.44	2.845
								3.61206	-2.64089	3.61206	-3.01344	3.61206	-3.49535	3.61206	-4.11159		3.44983	1.3765e-06	3.24986	1.8979e-06	3.37073	6.02088e-06	3.26581	3.21551e-06		7.46	1.156	7.48	0.874	7.48	29.127	7.48	2.865		7.46	1.128	7.46	0.753	7.46	25.907	7.46	2.861
								3.61276	-2.64649	3.61276	-3.01928	3.61276	-3.50189	3.61276	-4.1192		3.45443	1.3338e-06	3.25415	1.90587e-06	3.37487	6.04511e-06	3.2701	3.03333e-06		7.48	1.166	7.5	0.88	7.5	29.45	7.5	2.875		7.48	1.128	7.48	0.756	7.48	26.165	7.48	2.878
								3.61346	-2.65209	3.61346	-3.02513	3.61346	-3.50843	3.61346	-4.12682		3.45811	1.34748e-06	3.25875	1.91078e-06	3.37914	6.04833e-06	3.2744	3.17012e-06		7.5	1.162	7.52	0.871	7.52	29.774	7.52	2.886		7.5	1.138	7.5	0.753	7.5	26.424	7.5	2.895
								3.61416	-2.6577	3.61416	-3.03097	3.61416	-3.51498	3.61416	-4.13444		3.4621	1.32865e-06	3.26305	1.94022e-06	3.38319	6.07302e-06	3.27869	3.11307e-06		7.52	1.17	7.54	0.882	7.54	30.101	7.54	2.896		7.52	1.129	7.52	0.757	7.52	26.683	7.52	2.912
								3.61486	-2.6633	3.61486	-3.03682	3.61486	-3.52152	3.61486	-4.14206		3.4664	1.29436e-06	3.26704	1.95127e-06	3.38743	6.09096e-06	3.28298	3.0278e-06		7.54	1.178	7.56	0.886	7.56	30.432	7.56	2.907		7.54	1.127	7.54	0.758	7.54	26.943	7.54	2.93
								3.61557	-2.6689	3.61557	-3.04266	3.61557	-3.52806	3.61557	-4.14968		3.47038	1.32927e-06	3.27194	1.8568e-06	3.39175	6.10737e-06	3.28759	3.17196e-06		7.56	1.169	7.58	0.889	7.58	30.762	7.58	2.918		7.56	1.128	7.56	0.755	7.56	27.206	7.56	2.948
								3.61627	-2.67451	3.61627	-3.04851	3.61627	-3.53461	3.61627	-4.1573		3.47468	1.32055e-06	3.27624	1.88563e-06	3.39584	6.13022e-06	3.29219	3.17502e-06		7.58	1.174	7.6	0.883	7.6	31.096	7.6	2.93		7.58	1.128	7.58	0.763	7.58	27.469	7.58	2.967
								3.61697	-2.68011	3.61697	-3.05435	3.61697	-3.54115	3.61697	-4.16492		3.47836	1.31614e-06	3.28053	1.95311e-06	3.40012	6.1474e-06	3.29648	3.05602e-06		7.6	1.172	7.62	0.884	7.62	31.431	7.62	2.943		7.6	1.126	7.6	0.754	7.6	27.733	7.6	2.986
								3.61767	-2.68571	3.61767	-3.0602	3.61767	-3.54769	3.61767	-4.17254		3.48296	1.33436e-06	3.28513	1.93777e-06	3.40413	6.15783e-06	3.30047	3.33635e-06		7.62	1.177	7.64	0.887	7.64	31.768	7.64	2.955		7.62	1.129	7.62	0.757	7.62	27.999	7.62	3.005
								3.61837	-2.69132	3.61837	-3.06604	3.61837	-3.55423	3.61837	-4.18016		3.48694	1.30596e-06	3.28943	1.90955e-06	3.40859	6.18712e-06	3.30507	3.12718e-06		7.64	1.171	7.66	0.887	7.66	32.107	7.66	2.968		7.64	1.125	7.64	0.758	7.64	28.265	7.64	3.025
								3.61907	-2.69692	3.61907	-3.07189	3.61907	-3.56078	3.61907	-4.18778		3.49093	1.3411e-06	3.29403	2.00218e-06	3.41273	6.30182e-06	3.30967	3.29035e-06		7.66	1.173	7.68	0.875	7.68	32.447	7.68	2.982		7.66	1.119	7.66	0.763	7.66	28.532	7.66	3.045
								3.61977	-2.70252	3.61977	-3.07773	3.61977	-3.56732	3.61977	-4.1954		3.49492	1.31957e-06	3.29832	1.89851e-06	3.41691	6.23189e-06	3.31366	3.21674e-06		7.68	1.174	7.7	0.889	7.7	32.789	7.7	2.996		7.68	1.124	7.68	0.765	7.68	28.801	7.68	3.066
								3.62047	-2.70813	3.62047	-3.08358	3.62047	-3.57386	3.62047	-4.20302		3.49891	1.31841e-06	3.30231	1.92857e-06	3.42129	6.36914e-06	3.31826	3.42162e-06		7.7	1.171	7.72	0.884	7.72	33.132	7.72	3.01		7.7	1.123	7.7	0.766	7.7	29.072	7.7	3.086
								3.62117	-2.71373	3.62117	-3.08942	3.62117	-3.5804	3.62117	-4.21064		3.5032	1.24915e-06	3.30691	1.91569e-06	3.42538	6.26594e-06	3.32224	3.16398e-06		7.72	1.176	7.74	0.884	7.74	33.478	7.74	3.025		7.72	1.128	7.72	0.769	7.72	29.346	7.72	3.108
								3.62187	-2.71933	3.62187	-3.09527	3.62187	-3.58695	3.62187	-4.21826		3.50719	1.29945e-06	3.31151	1.8936e-06	3.42952	6.3535e-06	3.32684	3.11675e-06		7.74	1.167	7.76	0.901	7.76	33.824	7.76	3.04		7.74	1.124	7.74	0.767	7.74	29.619	7.74	3.13
								3.62257	-2.72494	3.62257	-3.10111	3.62257	-3.59349	3.62257	-4.22588		3.51117	1.28743e-06	3.3155	1.87091e-06	3.43366	6.29722e-06	3.33114	3.30016e-06		7.76	1.166	7.78	0.888	7.78	34.171	7.78	3.056		7.76	1.123	7.76	0.778	7.76	29.894	7.76	3.152
								3.62327	-2.73054	3.62327	-3.10696	3.62327	-3.60003	3.62327	-4.23349		3.51577	1.29835e-06	3.3201	1.87091e-06	3.43799	6.34629e-06	3.33543	3.17257e-06		7.78	1.17	7.8	0.893	7.8	34.521	7.8	3.072		7.78	1.123	7.78	0.765	7.78	30.17	7.78	3.175
								3.62397	-2.73614	3.62397	-3.1128	3.62397	-3.60658	3.62397	-4.24111		3.51946	1.26105e-06	3.3247	1.8887e-06	3.44208	6.32222e-06	3.33973	3.14374e-06		7.8	1.166	7.82	0.9	7.82	34.871	7.82	3.088		7.8	1.126	7.8	0.774	7.8	30.449	7.8	3.197
								3.62467	-2.74174	3.62467	-3.11865	3.62467	-3.61312	3.62467	-4.24873		3.52344	1.29682e-06	3.32899	1.84208e-06	3.44631	6.35718e-06	3.34433	3.29832e-06		7.82	1.163	7.84	0.897	7.84	35.222	7.84	3.104		7.82	1.126	7.82	0.772	7.82	30.729	7.82	3.221
								3.62538	-2.74735	3.62538	-3.12449	3.62538	-3.61966	3.62538	-4.25635		3.52743	1.23879e-06	3.33328	1.87336e-06	3.45045	6.34461e-06	3.34862	3.24679e-06		7.84	1.159	7.86	0.897	7.86	35.574	7.86	3.121		7.84	1.129	7.84	0.783	7.84	31.011	7.84	3.244
								3.62608	-2.75295	3.62608	-3.13034	3.62608	-3.6262	3.62608	-4.26397		3.53172	1.27713e-06	3.33758	1.94022e-06	3.45478	6.38601e-06	3.35322	3.19895e-06		7.86	1.158	7.88	0.908	7.88	35.926	7.88	3.138		7.86	1.128	7.86	0.783	7.86	31.294	7.86	3.268
								3.62678	-2.75855	3.62678	-3.13618	3.62678	-3.63275	3.62678	-4.27159		3.53571	1.31e-06	3.34218	1.94268e-06	3.45892	6.39583e-06	3.35721	3.27685e-06		7.88	1.153	7.9	0.9	7.9	36.28	7.9	3.155		7.88	1.126	7.88	0.781	7.88	31.579	7.88	3.293
								3.62748	-2.76416	3.62748	-3.14203	3.62748	-3.63929	3.62748	-4.27921		3.5397	1.36208e-06	3.34678	1.86968e-06	3.4631	6.42665e-06	3.36181	3.33083e-06		7.9	1.15	7.92	0.9	7.92	36.635	7.92	3.173		7.9	1.131	7.9	0.793	7.9	31.865	7.9	3.317
								3.62818	-2.76976	3.62818	-3.14787	3.62818	-3.64583	3.62818	-4.28683		3.54399	1.24486e-06	3.35107	1.8476e-06	3.46724	6.43263e-06	3.3661	3.15662e-06		7.92	1.154	7.94	0.906	7.94	36.993	7.94	3.191		7.92	1.129	7.92	0.787	7.92	32.154	7.92	3.343
								3.62888	-2.77536	3.62888	-3.15372	3.62888	-3.65237	3.62888	-4.29445		3.54798	1.27191e-06	3.35537	1.82122e-06	3.47143	6.47112e-06	3.3704	3.26826e-06		7.94	1.153	7.96	0.911	7.96	37.352	7.96	3.208		7.94	1.134	7.94	0.794	7.94	32.444	7.94	3.368
								3.62958	-2.78097	3.62958	-3.15956	3.62958	-3.65892	3.62958	-4.30207		3.55227	1.28485e-06	3.35966	1.8341e-06	3.4758	6.45885e-06	3.375	3.25661e-06		7.96	1.148	7.98	0.917	7.98	37.711	7.98	3.227		7.96	1.142	7.96	0.795	7.96	32.74	7.96	3.394
								3.63028	-2.78657	3.63028	-3.16541	3.63028	-3.66546	3.63028	-4.30969		3.55595	1.2505e-06	3.36396	1.81386e-06	3.47994	6.48615e-06	3.37929	3.26949e-06		7.98	1.147	8	0.925	8	38.074	8	3.245		7.98	1.14	7.98	0.8	7.98	33.034	7.98	3.421
								3.63098	-2.79217	3.63098	-3.17125	3.63098	-3.672	3.63098	-4.31731		3.56025	1.23345e-06	3.36856	1.85251e-06	3.48408	6.50057e-06	3.38358	3.12227e-06		8	1.152	8.02	0.928	8.02	38.436	8.02	3.264		8	1.139	8	0.798	8	33.329	8	3.448
								3.63168	-2.79778	3.63168	-3.1771	3.63168	-3.67855	3.63168	-4.32493		3.56423	1.22922e-06	3.37285	1.85312e-06	3.48832	6.52388e-06	3.38788	3.46824e-06		8.02	1.145	8.04	0.921	8.04	38.8	8.04	3.282		8.02	1.14	8.02	0.814	8.02	33.629	8.02	3.475
								3.63238	-2.80338	3.63238	-3.18294	3.63238	-3.68509	3.63238	-4.33255		3.56822	1.231e-06	3.37714	1.78319e-06	3.49255	6.53032e-06	3.39248	3.37622e-06		8.04	1.149	8.06	0.929	8.06	39.166	8.06	3.3		8.04	1.145	8.04	0.814	8.04	33.928	8.04	3.502
								3.63308	-2.80898	3.63308	-3.18879	3.63308	-3.69163	3.63308	-4.34017		3.57221	1.24725e-06	3.38174	1.84024e-06	3.49673	6.55148e-06	3.39677	3.12534e-06		8.06	1.144	8.08	0.936	8.08	39.534	8.08	3.319		8.06	1.142	8.06	0.81	8.06	34.231	8.06	3.53
								3.63378	-2.81458	3.63378	-3.19463	3.63378	-3.69817	3.63378	-4.34779		3.5765	1.26308e-06	3.38604	1.96353e-06	3.50087	6.64901e-06	3.40107	3.44799e-06		8.08	1.142	8.1	0.929	8.1	39.904	8.1	3.337		8.08	1.149	8.08	0.82	8.08	34.536	8.08	3.558
								3.63448	-2.82019	3.63448	-3.20048	3.63448	-3.70472	3.63448	-4.3554		3.58049	1.22468e-06	3.39033	1.78196e-06	3.50515	6.59411e-06	3.40536	3.32592e-06		8.1	1.147	8.12	0.933	8.12	40.275	8.12	3.355		8.1	1.152	8.1	0.822	8.1	34.843	8.1	3.587
								3.63519	-2.82579	3.63519	-3.20632	3.63519	-3.71126	3.63519	-4.36302		3.58478	1.28768e-06	3.39493	1.85005e-06	3.50929	6.73964e-06	3.40996	3.37438e-06		8.12	1.141	8.14	0.93	8.14	40.648	8.14	3.374		8.12	1.147	8.12	0.828	8.12	35.151	8.12	3.617
								3.63589	-2.83139	3.63589	-3.21217	3.63589	-3.7178	3.63589	-4.37064		3.58877	1.24259e-06	3.39923	1.85005e-06	3.51353	6.63368e-06	3.41425	3.1419e-06		8.14	1.148	8.16	0.943	8.16	41.023	8.16	3.393		8.14	1.161	8.14	0.832	8.14	35.464	8.14	3.646
								3.63659	-2.837	3.63659	-3.21801	3.63659	-3.72434	3.63659	-4.37826		3.59306	1.25805e-06	3.40352	1.80221e-06	3.51776	6.73136e-06	3.41855	3.49523e-06		8.16	1.143	8.18	0.928	8.18	41.398	8.18	3.411		8.16	1.157	8.16	0.84	8.16	35.776	8.16	3.676
								3.63729	-2.8426	3.63729	-3.22386	3.63729	-3.73089	3.63729	-4.38588		3.59705	1.19468e-06	3.40812	1.83042e-06	3.52176	6.66266e-06	3.42284	3.50136e-06		8.18	1.143	8.2	0.937	8.2	41.777	8.2	3.43		8.18	1.156	8.18	0.838	8.18	36.091	8.18	3.706
								3.63799	-2.8482	3.63799	-3.2297	3.63799	-3.73743	3.63799	-4.3935		3.60104	1.20916e-06	3.41241	1.85312e-06	3.52613	6.71817e-06	3.42714	3.46271e-06		8.2	1.143	8.22	0.938	8.22	42.157	8.22	3.449		8.2	1.163	8.2	0.84	8.2	36.409	8.2	3.736
								3.63869	-2.85381	3.63869	-3.23555	3.63869	-3.74397	3.63869	-4.40112		3.60533	1.18892e-06	3.41702	1.80895e-06	3.53027	6.69824e-06	3.43143	3.47928e-06		8.22	1.146	8.24	0.935	8.24	42.54	8.24	3.468		8.22	1.168	8.22	0.851	8.22	36.731	8.22	3.767
								3.63939	-2.85941	3.63939	-3.24139	3.63939	-3.75052	3.63939	-4.40874		3.60901	1.23278e-06	3.42131	1.75129e-06	3.53437	6.71817e-06	3.43603	3.5762e-06		8.24	1.144	8.26	0.936	8.26	42.923	8.26	3.486		8.24	1.168	8.24	0.859	8.24	37.053	8.24	3.798
								3.64009	-2.86501	3.64009	-3.24724	3.64009	-3.75706	3.64009	-4.41636		3.61331	1.21198e-06	3.4256	1.78258e-06	3.53865	6.73213e-06	3.44033	3.40751e-06		8.26	1.137	8.28	0.927	8.28	43.304	8.28	3.505		8.26	1.172	8.26	0.852	8.26	37.378	8.26	3.83
								3.64079	-2.87062	3.64079	-3.25308	3.64079	-3.7636	3.64079	-4.42398		3.61729	1.18045e-06	3.4299	1.79362e-06	3.54288	6.76264e-06	3.44493	3.50381e-06		8.28	1.13	8.3	0.931	8.3	43.687	8.3	3.524		8.28	1.171	8.28	0.859	8.28	37.704	8.28	3.862
								3.64149	-2.87622	3.64149	-3.25893	3.64149	-3.77014	3.64149	-4.4316		3.62128	1.19008e-06	3.4345	1.73596e-06	3.54702	6.76908e-06	3.44891	3.45781e-06		8.3	1.127	8.32	0.935	8.32	44.07	8.32	3.544		8.3	1.174	8.3	0.866	8.3	38.033	8.3	3.894
								3.64219	-2.88182	3.64219	-3.26477	3.64219	-3.77669	3.64219	-4.43922		3.62527	1.18462e-06	3.43879	1.79301e-06	3.5513	6.77798e-06	3.45321	3.44493e-06		8.32	1.126	8.34	0.926	8.34	44.456	8.34	3.563		8.32	1.175	8.32	0.87	8.32	38.362	8.32	3.927
								3.64289	-2.88743	3.64289	-3.27062	3.64289	-3.78323	3.64289	-4.44684		3.62926	1.16714e-06	3.44309	1.8568e-06	3.55558	6.79838e-06	3.45811	3.43266e-06		8.34	1.124	8.36	0.929	8.36	44.841	8.36	3.583		8.34	1.173	8.34	0.873	8.34	38.696	8.34	3.96
								3.64359	-2.89303	3.64359	-3.27646	3.64359	-3.78977	3.64359	-4.45446		3.63355	1.19008e-06	3.44799	1.83594e-06	3.55962	6.82889e-06	3.4621	3.40076e-06		8.36	1.115	8.38	0.918	8.38	45.225	8.38	3.602		8.36	1.178	8.36	0.875	8.36	39.03	8.36	3.994
								3.64429	-2.89863	3.64429	-3.28231	3.64429	-3.79631	3.64429	-4.46208		3.63754	1.15996e-06	3.45198	1.81386e-06	3.56386	6.84193e-06	3.4667	3.41057e-06		8.38	1.11	8.4	0.922	8.4	45.609	8.4	3.622		8.38	1.178	8.38	0.876	8.38	39.366	8.38	4.028
								3.64499	-2.90423	3.64499	-3.28815	3.64499	-3.80286	3.64499	-4.46969		3.64152	1.16186e-06	3.45627	1.73166e-06	3.56813	6.87091e-06	3.471	3.35905e-06		8.4	1.105	8.42	0.93	8.42	45.994	8.42	3.643		8.4	1.177	8.4	0.885	8.4	39.704	8.4	4.062
								3.6457	-2.90984	3.6457	-3.294	3.6457	-3.8094	3.6457	-4.47731		3.64582	1.1745e-06	3.46087	1.70529e-06	3.57232	6.87459e-06	3.47529	3.57313e-06		8.42	1.102	8.44	0.92	8.44	46.38	8.44	3.663		8.42	1.178	8.42	0.888	8.42	40.044	8.42	4.097
								3.6464	-2.91544	3.6464	-3.29984	3.6464	-3.81594	3.6464	-4.48493		3.64981	1.18517e-06	3.46517	1.66787e-06	3.57637	6.90557e-06	3.47958	3.53203e-06		8.44	1.1	8.46	0.92	8.46	46.766	8.46	3.683		8.44	1.18	8.44	0.889	8.44	40.385	8.44	4.131
								3.6471	-2.92104	3.6471	-3.30569	3.6471	-3.82249	3.6471	-4.49255		3.65379	1.1142e-06	3.46946	1.73657e-06	3.5806	6.92075e-06	3.48418	3.52896e-06		8.46	1.094	8.48	0.921	8.48	47.153	8.48	3.703		8.46	1.185	8.46	0.887	8.46	40.73	8.46	4.167
								3.6478	-2.92665	3.6478	-3.31153	3.6478	-3.82903	3.6478	-4.50017		3.65778	1.16015e-06	3.47406	1.70467e-06	3.58493	6.93992e-06	3.48848	3.50811e-06		8.48	1.089	8.5	0.919	8.5	47.538	8.5	3.725		8.48	1.185	8.48	0.893	8.48	41.076	8.48	4.203
								3.6485	-2.93225	3.6485	-3.31738	3.6485	-3.83557	3.6485	-4.50779		3.66207	1.32e-06	3.47836	1.75988e-06	3.58907	7.0261e-06	3.49308	3.77617e-06		8.5	1.082	8.52	0.921	8.52	47.923	8.52	3.746		8.5	1.186	8.5	0.896	8.5	41.426	8.5	4.239
								3.6492	-2.93785	3.6492	-3.32322	3.6492	-3.84211	3.6492	-4.51541		3.66606	1.13463e-06	3.48296	1.75804e-06	3.59325	6.98025e-06	3.49737	3.52651e-06		8.52	1.077	8.54	0.916	8.54	48.309	8.54	3.768		8.52	1.192	8.52	0.901	8.52	41.776	8.52	4.275
								3.6499	-2.94346	3.6499	-3.32907	3.6499	-3.84866	3.6499	-4.52303		3.67035	1.19468e-06	3.48725	1.7789e-06	3.59753	7.11673e-06	3.50167	3.5259e-06		8.54	1.071	8.56	0.917	8.56	48.695	8.56	3.789		8.54	1.19	8.54	0.903	8.54	42.129	8.54	4.312
								3.6506	-2.94906	3.6506	-3.33491	3.6506	-3.8552	3.6506	-4.53065		3.67434	1.15874e-06	3.49124	1.78932e-06	3.60167	7.01107e-06	3.50596	3.51792e-06		8.56	1.066	8.58	0.913	8.58	49.08	8.58	3.811		8.56	1.187	8.56	0.903	8.56	42.483	8.56	4.349
								3.6513	-2.95466	3.6513	-3.34076	3.6513	-3.86174	3.6513	-4.53827		3.67833	1.19131e-06	3.49615	1.70161e-06	3.60595	7.11535e-06	3.51025	3.40628e-06		8.58	1.061	8.6	0.912	8.6	49.464	8.6	3.834		8.58	1.19	8.58	0.909	8.58	42.839	8.58	4.386
								3.652	-2.96027	3.652	-3.3466	3.652	-3.86828	3.652	-4.54589		3.68262	1.15107e-06	3.50044	1.73412e-06	3.61018	7.0468e-06	3.51455	3.50872e-06		8.6	1.058	8.62	0.909	8.62	49.85	8.62	3.857		8.6	1.187	8.6	0.904	8.6	43.194	8.6	4.424
								3.6527	-2.96587	3.6527	-3.35245	3.6527	-3.87483	3.6527	-4.55351		3.6863	1.16591e-06	3.50473	1.70713e-06	3.61432	7.09572e-06	3.51884	3.58233e-06		8.62	1.052	8.64	0.918	8.64	50.236	8.64	3.88		8.62	1.189	8.62	0.916	8.62	43.555	8.62	4.462
								3.6534	-2.97147	3.6534	-3.35829	3.6534	-3.88137	3.6534	-4.56113		3.6906	1.15512e-06	3.50933	1.62125e-06	3.61842	7.0764e-06	3.52344	3.46149e-06		8.64	1.05	8.66	0.916	8.66	50.623	8.66	3.904		8.64	1.192	8.64	0.908	8.64	43.915	8.64	4.499
								3.6541	-2.97708	3.6541	-3.36414	3.6541	-3.88791	3.6541	-4.56875		3.69458	1.14947e-06	3.51363	1.6372e-06	3.6227	7.11658e-06	3.52774	3.46885e-06		8.66	1.043	8.68	0.905	8.68	51.008	8.68	3.928		8.66	1.187	8.66	0.915	8.66	44.277	8.66	4.538
								3.6548	-2.98268	3.6548	-3.36998	3.6548	-3.89446	3.6548	-4.57637		3.69857	1.08684e-06	3.51792	1.70529e-06	3.62693	7.12118e-06	3.53234	3.58356e-06		8.68	1.043	8.7	0.911	8.7	51.396	8.7	3.953		8.68	1.186	8.68	0.911	8.68	44.641	8.68	4.577
								3.65551	-2.98828	3.65551	-3.37583	3.65551	-3.901	3.65551	-4.58398		3.70287	1.13469e-06	3.52222	1.62984e-06	3.63102	7.14924e-06	3.53632	3.63324e-06		8.7	1.037	8.72	0.914	8.72	51.783	8.72	3.979		8.7	1.189	8.7	0.916	8.7	45.004	8.7	4.616
								3.65621	-2.99388	3.65621	-3.38167	3.65621	-3.90754	3.65621	-4.5916		3.70685	1.11715e-06	3.52682	1.65867e-06	3.63526	7.16335e-06	3.54062	3.46087e-06		8.72	1.032	8.74	0.907	8.74	52.17	8.74	4.005		8.72	1.184	8.72	0.905	8.72	45.372	8.72	4.656
								3.65691	-2.99949	3.65691	-3.38752	3.65691	-3.91408	3.65691	-4.59922		3.71115	1.1399e-06	3.53111	1.69057e-06	3.63949	7.18068e-06	3.54522	3.64797e-06		8.74	1.029	8.76	0.912	8.76	52.558	8.76	4.031		8.74	1.186	8.74	0.908	8.74	45.739	8.74	4.694
								3.65761	-3.00509	3.65761	-3.39336	3.65761	-3.92063	3.65761	-4.60684		3.71513	1.05617e-06	3.5354	1.63965e-06	3.64368	7.1954e-06	3.54951	3.57681e-06		8.76	1.029	8.78	0.911	8.78	52.949	8.78	4.058		8.76	1.185	8.76	0.908	8.76	46.107	8.76	4.734
								3.65831	-3.01069	3.65831	-3.39921	3.65831	-3.92717	3.65831	-4.61446		3.71912	1.1415e-06	3.5397	1.62125e-06	3.64782	7.2089e-06	3.55411	3.54184e-06		8.78	1.026	8.8	0.903	8.8	53.338	8.8	4.085		8.78	1.18	8.78	0.909	8.78	46.476	8.78	4.774
								3.65901	-3.0163	3.65901	-3.40505	3.65901	-3.93371	3.65901	-4.62208		3.72311	1.08801e-06	3.5443	1.69547e-06	3.65196	7.22254e-06	3.55841	3.54e-06		8.8	1.024	8.82	0.905	8.82	53.729	8.82	4.113		8.8	1.175	8.8	0.908	8.8	46.847	8.8	4.815
								3.65971	-3.0219	3.65971	-3.4109	3.65971	-3.94026	3.65971	-4.6297		3.7271	1.11893e-06	3.54859	1.68198e-06	3.65614	7.23987e-06	3.5627	3.69213e-06		8.82	1.021	8.84	0.917	8.84	54.123	8.84	4.141		8.82	1.176	8.82	0.912	8.82	47.217	8.82	4.855
								3.66041	-3.0275	3.66041	-3.41674	3.66041	-3.9468	3.66041	-4.63732		3.73139	1.0793e-06	3.55289	1.62186e-06	3.66028	7.25015e-06	3.5673	3.56025e-06		8.84	1.024	8.86	0.901	8.86	54.517	8.86	4.17		8.84	1.173	8.84	0.911	8.84	47.589	8.84	4.895
								3.66111	-3.03311	3.66111	-3.42259	3.66111	-3.95334	3.66111	-4.64494		3.73538	1.11512e-06	3.55749	1.69363e-06	3.66465	7.26533e-06	3.5716	3.42284e-06		8.86	1.021	8.88	0.9	8.88	54.912	8.88	4.199		8.86	1.17	8.86	0.906	8.86	47.963	8.86	4.936
								3.66181	-3.03871	3.66181	-3.42843	3.66181	-3.95988	3.66181	-4.65256		3.73936	1.08028e-06	3.56209	1.72369e-06	3.66879	7.27422e-06	3.57589	3.56761e-06		8.88	1.021	8.9	0.902	8.9	55.311	8.9	4.228		8.88	1.172	8.88	0.907	8.88	48.336	8.88	4.976
								3.66251	-3.04431	3.66251	-3.43428	3.66251	-3.96643	3.66251	-4.66018		3.74366	1.08911e-06	3.56607	1.68014e-06	3.67307	7.28787e-06	3.58018	3.68477e-06		8.9	1.021	8.92	0.903	8.92	55.711	8.92	4.258		8.9	1.164	8.9	0.914	8.9	48.71	8.9	5.017
								3.66321	-3.04992	3.66321	-3.44012	3.66321	-3.97297	3.66321	-4.6678		3.74764	1.38251e-06	3.57068	1.78442e-06	3.67731	7.36562e-06	3.58478	3.71421e-06		8.92	1.021	8.94	0.891	8.94	56.113	8.94	4.288		8.92	1.163	8.92	0.918	8.92	49.086	8.92	5.058
								3.66391	-3.05552	3.66391	-3.44597	3.66391	-3.97951	3.66391	-4.67542		3.75163	1.08494e-06	3.57528	1.68443e-06	3.68145	7.33863e-06	3.58908	3.41119e-06		8.94	1.024	8.96	0.894	8.96	56.517	8.96	4.318		8.94	1.156	8.94	0.914	8.94	49.46	8.94	5.1
								3.66461	-3.06112	3.66461	-3.45181	3.66461	-3.98605	3.66461	-4.68304		3.75562	1.12028e-06	3.57957	1.70406e-06	3.68572	7.47419e-06	3.59337	3.6357e-06		8.96	1.02	8.98	0.891	8.98	56.92	8.98	4.348		8.96	1.151	8.96	0.916	8.96	49.836	8.96	5.141
								3.66532	-3.06673	3.66532	-3.45766	3.66532	-3.9926	3.66532	-4.69066		3.75991	1.09586e-06	3.58417	1.58199e-06	3.68977	7.37007e-06	3.59767	3.52038e-06		8.98	1.019	9	0.884	9	57.328	9	4.379		8.98	1.152	8.98	0.915	8.98	50.213	8.98	5.182
								3.66602	-3.07233	3.66602	-3.4635	3.66602	-3.99914	3.66602	-4.69828		3.7639	1.135e-06	3.58816	1.63843e-06	3.69405	7.48248e-06	3.60227	3.69336e-06		9	1.025	9.02	0.881	9.02	57.739	9.02	4.41		9	1.149	9	0.918	9	50.59	9	5.224
								3.66672	-3.07793	3.66672	-3.46935	3.66672	-4.00568	3.66672	-4.70589		3.76789	1.0847e-06	3.59245	1.66358e-06	3.69828	7.39599e-06	3.60656	3.61852e-06		9.02	1.028	9.04	0.877	9.04	58.152	9.04	4.441		9.02	1.147	9.02	0.919	9.02	50.968	9.02	5.266
								3.66742	-3.08353	3.66742	-3.47519	3.66742	-4.01223	3.66742	-4.71351		3.77218	1.10727e-06	3.59705	1.59978e-06	3.70252	7.45763e-06	3.61055	3.74243e-06		9.04	1.026	9.06	0.876	9.06	58.565	9.06	4.472		9.04	1.137	9.04	0.923	9.04	51.345	9.04	5.308
								3.66812	-3.08914	3.66812	-3.48104	3.66812	-4.01877	3.66812	-4.72113		3.77617	1.06893e-06	3.60135	1.58997e-06	3.70657	7.42834e-06	3.61515	3.56822e-06		9.06	1.025	9.08	0.876	9.08	58.983	9.08	4.503		9.06	1.136	9.06	0.923	9.06	51.725	9.06	5.351
								3.66882	-3.09474	3.66882	-3.48688	3.66882	-4.02531	3.66882	-4.72875		3.78016	1.05673e-06	3.60564	1.6372e-06	3.7108	7.45073e-06	3.61944	3.66453e-06		9.08	1.033	9.1	0.871	9.1	59.405	9.1	4.534		9.08	1.136	9.08	0.923	9.08	52.102	9.08	5.393
								3.66952	-3.10034	3.66952	-3.49273	3.66952	-4.03185	3.66952	-4.73637		3.78445	1.08592e-06	3.61024	1.65008e-06	3.71503	7.45763e-06	3.62374	3.61545e-06		9.1	1.033	9.12	0.869	9.12	59.828	9.12	4.565		9.1	1.128	9.1	0.929	9.1	52.481	9.1	5.436
								3.67022	-3.10595	3.67022	-3.49857	3.67022	-4.0384	3.67022	-4.74399		3.78844	1.12616e-06	3.61453	1.61144e-06	3.71922	7.47557e-06	3.62803	3.64428e-06		9.12	1.038	9.14	0.874	9.14	60.254	9.14	4.597		9.12	1.125	9.12	0.929	9.12	52.861	9.12	5.479
								3.67092	-3.11155	3.67092	-3.50442	3.67092	-4.04494	3.67092	-4.75161		3.79242	1.08151e-06	3.61883	1.5961e-06	3.7235	7.4834e-06	3.63263	3.86695e-06		9.14	1.035	9.16	0.868	9.16	60.681	9.16	4.628		9.14	1.122	9.14	0.931	9.14	53.241	9.14	5.522
								3.67162	-3.11715	3.67162	-3.51026	3.67162	-4.05148	3.67162	-4.75923		3.79641	1.05979e-06	3.62343	1.62125e-06	3.72759	7.49137e-06	3.63692	3.74795e-06		9.16	1.039	9.18	0.863	9.18	61.113	9.18	4.659		9.16	1.12	9.16	0.927	9.16	53.622	9.16	5.565
								3.67232	-3.12276	3.67232	-3.51611	3.67232	-4.05802	3.67232	-4.76685		3.8007	1.06814e-06	3.62772	1.54887e-06	3.73173	7.50164e-06	3.64122	3.64551e-06		9.18	1.042	9.2	0.863	9.2	61.547	9.2	4.691		9.18	1.113	9.18	0.929	9.18	54.003	9.18	5.608
								3.67302	-3.12836	3.67302	-3.52195	3.67302	-4.06457	3.67302	-4.77447		3.80469	1.05624e-06	3.63202	1.64149e-06	3.73592	7.52419e-06	3.64582	3.64122e-06		9.2	1.043	9.22	0.866	9.22	61.983	9.22	4.723		9.2	1.111	9.2	0.931	9.2	54.384	9.2	5.652
								3.67372	-3.13396	3.67372	-3.5278	3.67372	-4.07111	3.67372	-4.78209		3.80868	1.04378e-06	3.63662	1.60959e-06	3.7402	7.52281e-06	3.65042	3.69704e-06		9.22	1.042	9.24	0.869	9.24	62.422	9.24	4.755		9.22	1.108	9.22	0.941	9.22	54.764	9.22	5.697
								3.67442	-3.13957	3.67442	-3.53364	3.67442	-4.07765	3.67442	-4.78971		3.81297	1.04348e-06	3.64091	1.56052e-06	3.74452	7.54581e-06	3.65471	3.81359e-06		9.24	1.045	9.26	0.859	9.26	62.861	9.26	4.787		9.24	1.096	9.24	0.945	9.24	55.145	9.24	5.741
								3.67513	-3.14517	3.67513	-3.53949	3.67513	-4.0842	3.67513	-4.79733		3.81696	1.03421e-06	3.6452	1.60653e-06	3.74857	7.56084e-06	3.6587	3.851e-06		9.26	1.041	9.28	0.863	9.28	63.303	9.28	4.818		9.26	1.1	9.26	0.937	9.26	55.528	9.26	5.785
								3.67583	-3.15077	3.67583	-3.54533	3.67583	-4.09074	3.67583	-4.80495		3.82125	1.04961e-06	3.64981	1.62616e-06	3.75289	7.58169e-06	3.6633	3.82647e-06		9.28	1.043	9.3	0.873	9.3	63.747	9.3	4.851		9.28	1.096	9.28	0.949	9.28	55.911	9.28	5.83
								3.67653	-3.15638	3.67653	-3.55118	3.67653	-4.09728	3.67653	-4.81257		3.82493	1.08592e-06	3.65379	1.59549e-06	3.75703	7.605e-06	3.66729	3.75715e-06		9.3	1.044	9.32	0.869	9.32	64.193	9.32	4.883		9.3	1.092	9.3	0.949	9.3	56.293	9.3	5.876
								3.67723	-3.16198	3.67723	-3.55702	3.67723	-4.10382	3.67723	-4.82018		3.82923	1.0317e-06	3.6587	1.57892e-06	3.76117	7.6188e-06	3.67189	3.73139e-06		9.32	1.044	9.34	0.879	9.34	64.64	9.34	4.916		9.32	1.088	9.32	0.954	9.32	56.675	9.32	5.921
								3.67793	-3.16758	3.67793	-3.56287	3.67793	-4.11037	3.67793	-4.8278		3.83322	1.27068e-06	3.66299	1.89115e-06	3.76527	7.64242e-06	3.67649	4.50981e-06		9.34	1.041	9.36	0.879	9.36	65.091	9.36	4.949		9.34	1.083	9.34	0.959	9.34	57.06	9.34	5.966
								3.67863	-3.17318	3.67863	-3.56871	3.67863	-4.11691	3.67863	-4.83542		3.83751	1.06035e-06	3.66729	1.54151e-06	3.76955	7.64503e-06	3.68048	3.85223e-06		9.36	1.045	9.38	0.881	9.38	65.542	9.38	4.983		9.36	1.082	9.36	0.961	9.36	57.444	9.36	6.011
								3.67933	-3.17879	3.67933	-3.57456	3.67933	-4.12345	3.67933	-4.84304		3.8415	1.10181e-06	3.67158	1.5777e-06	3.77392	7.77338e-06	3.68508	3.82279e-06		9.38	1.041	9.4	0.876	9.4	65.994	9.4	5.016		9.38	1.078	9.38	0.965	9.38	57.828	9.38	6.057
								3.68003	-3.18439	3.68003	-3.5804	3.68003	-4.12999	3.68003	-4.85066		3.84518	1.06752e-06	3.67588	1.54703e-06	3.77801	7.65638e-06	3.68968	3.7774e-06		9.4	1.041	9.42	0.889	9.42	66.449	9.42	5.05		9.4	1.071	9.4	0.968	9.4	58.212	9.4	6.103
								3.68073	-3.18999	3.68073	-3.58625	3.68073	-4.13654	3.68073	-4.85828		3.84947	1.02931e-06	3.68048	1.61021e-06	3.78229	7.76219e-06	3.69397	3.90867e-06		9.42	1.044	9.44	0.888	9.44	66.907	9.44	5.083		9.42	1.068	9.42	0.973	9.42	58.596	9.42	6.148
								3.68143	-3.1956	3.68143	-3.59209	3.68143	-4.14308	3.68143	-4.8659		3.85377	1.01851e-06	3.68508	1.54948e-06	3.78625	7.66374e-06	3.69857	3.8142e-06		9.44	1.044	9.46	0.892	9.46	67.366	9.46	5.117		9.44	1.064	9.44	0.976	9.44	58.981	9.44	6.195
								3.68213	-3.2012	3.68213	-3.59794	3.68213	-4.14962	3.68213	-4.87352		3.85775	1.05857e-06	3.68937	1.51942e-06	3.79076	7.7125e-06	3.70256	3.91848e-06		9.46	1.041	9.48	0.902	9.48	67.827	9.48	5.151		9.46	1.062	9.46	0.982	9.46	59.367	9.46	6.24
								3.68283	-3.2068	3.68283	-3.60378	3.68283	-4.15617	3.68283	-4.88114		3.86174	1.03636e-06	3.69366	1.55991e-06	3.79476	7.69502e-06	3.70716	4.02889e-06		9.48	1.041	9.5	0.907	9.5	68.287	9.5	5.185		9.48	1.056	9.48	0.979	9.48	59.751	9.48	6.286
								3.68353	-3.21241	3.68353	-3.60963	3.68353	-4.16271	3.68353	-4.88876		3.86603	1.05636e-06	3.69827	1.53108e-06	3.79904	7.7122e-06	3.71115	3.88168e-06		9.5	1.038	9.52	0.912	9.52	68.75	9.52	5.219		9.5	1.057	9.5	0.978	9.5	60.138	9.5	6.332
								3.68423	-3.21801	3.68423	-3.61547	3.68423	-4.16925	3.68423	-4.89638		3.86971	1.02955e-06	3.70256	1.5231e-06	3.80318	7.71204e-06	3.71575	3.76881e-06		9.52	1.036	9.54	0.924	9.54	69.214	9.54	5.253		9.52	1.053	9.52	0.983	9.52	60.525	9.52	6.377
								3.68493	-3.22361	3.68493	-3.62132	3.68493	-4.17579	3.68493	-4.904		3.87401	1.02704e-06	3.70685	1.53046e-06	3.80741	7.72768e-06	3.72035	3.89394e-06		9.54	1.033	9.56	0.93	9.56	69.678	9.56	5.287		9.54	1.045	9.54	0.99	9.54	60.91	9.54	6.423
								3.68564	-3.22922	3.68564	-3.62716	3.68564	-4.18234	3.68564	-4.91162		3.878	1.02918e-06	3.71145	1.49611e-06	3.81141	7.71864e-06	3.72434	3.90499e-06		9.56	1.029	9.58	0.927	9.58	70.143	9.58	5.321		9.56	1.04	9.56	0.999	9.56	61.295	9.56	6.469
								3.68634	-3.23482	3.68634	-3.63301	3.68634	-4.18888	3.68634	-4.91924		3.88229	1.03556e-06	3.71575	1.53967e-06	3.81578	7.73581e-06	3.72894	3.88352e-06		9.58	1.032	9.6	0.937	9.6	70.608	9.6	5.355		9.58	1.038	9.58	0.995	9.58	61.682	9.58	6.515
								3.68704	-3.24042	3.68704	-3.63885	3.68704	-4.19542	3.68704	-4.92686		3.88628	1.00974e-06	3.72004	1.54396e-06	3.81992	7.74041e-06	3.73292	3.95283e-06		9.6	1.02	9.62	0.946	9.62	71.073	9.62	5.389		9.6	1.035	9.6	0.988	9.6	62.069	9.6	6.561
								3.68774	-3.24603	3.68774	-3.6447	3.68774	-4.20196	3.68774	-4.93448		3.89026	1.08562e-06	3.72464	1.57524e-06	3.82415	7.76694e-06	3.73783	4.04791e-06		9.62	1.022	9.64	0.954	9.64	71.538	9.64	5.424		9.62	1.033	9.62	1.001	9.62	62.454	9.62	6.607
								3.68844	-3.25163	3.68844	-3.65054	3.68844	-4.20851	3.68844	-4.94209		3.89456	1.02464e-06	3.72863	1.53353e-06	3.82843	7.77722e-06	3.74182	3.89578e-06		9.64	1.015	9.66	0.96	9.66	72.004	9.66	5.458		9.64	1.024	9.64	0.999	9.64	62.842	9.64	6.654
								3.68914	-3.25723	3.68914	-3.65639	3.68914	-4.21505	3.68914	-4.94971		3.89824	1.09586e-06	3.73323	1.53967e-06	3.83253	7.80375e-06	3.74642	3.7774e-06		9.66	1.014	9.68	0.965	9.68	72.471	9.68	5.492		9.66	1.026	9.66	0.998	9.66	63.23	9.66	6.7
								3.68984	-3.26283	3.68984	-3.66223	3.68984	-4.22159	3.68984	-4.95733		3.90253	1.01231e-06	3.73783	1.50593e-06	3.83676	7.81172e-06	3.75071	4.15219e-06		9.68	1.007	9.7	0.963	9.7	72.935	9.7	5.526		9.68	1.021	9.68	1.004	9.68	63.617	9.68	6.746
								3.69054	-3.26844	3.69054	-3.66808	3.69054	-4.22814	3.69054	-4.96495		3.90652	1.03268e-06	3.74182	1.56972e-06	3.84099	7.82031e-06	3.75531	4.04852e-06		9.7	1.003	9.72	0.966	9.72	73.401	9.72	5.559		9.7	1.017	9.7	1.006	9.7	64.007	9.7	6.792
								3.69124	-3.27404	3.69124	-3.67392	3.69124	-4.23468	3.69124	-4.97257		3.91081	1.01023e-06	3.74642	1.49734e-06	3.84518	7.83365e-06	3.7593	3.92707e-06		9.72	1	9.74	0.968	9.74	73.866	9.74	5.593		9.72	1.019	9.72	1.007	9.72	64.396	9.72	6.839
								3.69194	-3.27964	3.69194	-3.67977	3.69194	-4.24122	3.69194	-4.98019		3.9148	1.0301e-06	3.75071	1.52372e-06	3.84927	7.81908e-06	3.7639	4.12029e-06		9.74	0.992	9.76	0.974	9.76	74.331	9.76	5.627		9.74	1.014	9.74	1.009	9.74	64.787	9.74	6.886
								3.69264	-3.28525	3.69264	-3.68561	3.69264	-4.24776	3.69264	-4.98781		3.91848	1.0328e-06	3.75501	1.49121e-06	3.85351	7.8289e-06	3.76819	4.03012e-06		9.76	0.992	9.78	0.985	9.78	74.796	9.78	5.66		9.76	1.007	9.76	1.008	9.76	65.176	9.76	6.931
								3.69334	-3.29085	3.69334	-3.69146	3.69334	-4.25431	3.69334	-4.99543		3.92277	1.02955e-06	3.75991	1.4955e-06	3.85778	7.82384e-06	3.77249	4.23071e-06		9.78	0.989	9.8	0.979	9.8	75.263	9.8	5.693		9.78	1.007	9.78	1.018	9.78	65.566	9.78	6.978
								3.69404	-3.29645	3.69404	-3.6973	3.69404	-4.26085	3.69404	-5.00305		3.92707	1.0709e-06	3.76421	1.5323e-06	3.86216	7.97565e-06	3.77709	4.09821e-06		9.8	0.983	9.82	0.982	9.82	75.728	9.82	5.726		9.8	1.003	9.8	1.006	9.8	65.957	9.8	7.024
								3.69474	-3.30206	3.69474	-3.70315	3.69474	-4.26739	3.69474	-5.01067		3.93075	1.01722e-06	3.7685	1.53844e-06	3.8662	7.8565e-06	3.78138	4.06877e-06		9.82	0.981	9.84	0.984	9.84	76.194	9.84	5.759		9.82	1.001	9.82	1.018	9.82	66.349	9.82	7.07
								3.69545	-3.30766	3.69545	-3.70899	3.69545	-4.27393	3.69545	-5.01829		3.93504	1.00974e-06	3.77279	1.48937e-06	3.87048	7.96461e-06	3.78568	3.84487e-06		9.84	0.976	9.86	0.986	9.86	76.661	9.86	5.793		9.84	1	9.84	1.013	9.84	66.741	9.84	7.116
								3.69615	-3.31326	3.69615	-3.71484	3.69615	-4.28048	3.69615	-5.02591		3.93934	9.6545e-07	3.77709	1.52801e-06	3.87462	7.86585e-06	3.78997	4.07061e-06		9.86	0.971	9.88	0.983	9.88	77.125	9.88	5.826		9.86	0.999	9.86	1.019	9.86	67.135	9.86	7.162
								3.69685	-3.31887	3.69685	-3.72068	3.69685	-4.28702	3.69685	-5.03353		3.94302	1.03299e-06	3.78169	1.61266e-06	3.87886	7.92413e-06	3.79426	4.24236e-06		9.88	0.966	9.9	0.981	9.9	77.591	9.9	5.859		9.88	0.991	9.88	1.013	9.88	67.527	9.88	7.208
								3.69755	-3.32447	3.69755	-3.72653	3.69755	-4.29356	3.69755	-5.04115		3.94762	1.00624e-06	3.78598	1.49121e-06	3.88286	7.89576e-06	3.79856	4.11109e-06		9.9	0.966	9.92	0.982	9.92	78.058	9.92	5.891		9.9	0.994	9.9	1.02	9.9	67.922	9.9	7.254
								3.69825	-3.33007	3.69825	-3.73237	3.69825	-4.30011	3.69825	-5.04877		3.9516	9.99617e-07	3.79028	1.49489e-06	3.88718	7.9025e-06	3.80316	4.06141e-06		9.92	0.964	9.94	0.983	9.94	78.526	9.94	5.925		9.92	0.989	9.92	1.019	9.92	68.316	9.92	7.301
								3.69895	-3.33568	3.69895	-3.73822	3.69895	-4.30665	3.69895	-5.05638		3.95559	1.01207e-06	3.79488	1.51697e-06	3.89128	7.92045e-06	3.80745	4.14974e-06		9.94	0.958	9.96	0.983	9.96	78.992	9.96	5.958		9.94	0.986	9.94	1.022	9.94	68.713	9.94	7.347
								3.69965	-3.34128	3.69965	-3.74406	3.69965	-4.31319	3.69965	-5.064		3.95958	1.02624e-06	3.79917	1.50163e-06	3.8956	7.9367e-06	3.81205	4.12397e-06		9.96	0.956	9.98	0.982	9.98	79.461	9.98	5.991		9.96	0.988	9.96	1.02	9.96	69.109	9.96	7.394
								3.70035	-3.34688	3.70035	-3.74991	3.70035	-4.31973	3.70035	-5.07162		3.96357	1.03299e-06	3.80347	1.50409e-06	3.89979	7.96017e-06	3.81635	4.03687e-06		9.98	0.956	10	0.985	10	79.93	10	6.025		9.98	0.982	9.98	1.019	9.98	69.506	9.98	7.44
[truncated: 799 more rows]
[truncated: 1 more columns]

## Sheet: Figure 4
Figure 4c						Figure 4d										Figure 4e							Figure 4f																									Figure 4g
[truncated: 72,002 more rows]
[truncated: 57 more columns]

[truncated: 27 more sheets: Figure 5, Figure 6, Figure S2, Figure S3, Figure S6, Figure S7, Figure S8, Figure S9, Figure S13, Figure S14, Figure S15, Figure S16, Figure S17, Figure S18, Figure S19, Figure S20, Figure S21, Figure S22, Figure S24, Figure S25 …]
